# Supplementary material for: Mammalian UPF3A and UPF3B can activate nonsense‐mediated mRNA decay independently of their exon junction complex binding
Source: EMBO J. 2022 Apr 22;41(10):e109202. doi: 10.15252/embj.2021109202 (PMC9108626; doi:10.15252/embj.2021109202)
Supplement: Supplementary file 3 — Source Data for Expanded View and Appendix [file EMBJ-41-e109202-s002.zip]

Archive with 9 entries (6 files):
- sourceData_EVfigures/
- sourceData_EVfigures/.DS_Store
- __MACOSX/sourceData_EVfigures/._.DS_Store
- sourceData_EVfigures/EV1/
- sourceData_EVfigures/EV5/
- sourceData_EVfigures/EV1/EMBOJ-2021-109202R_SourceDataForFigEV1HJ.xlsx
- __MACOSX/sourceData_EVfigures/EV1/._EMBOJ-2021-109202R_SourceDataForFigEV1HJ.xlsx
- sourceData_EVfigures/EV5/EMBOJ-2021-109202R_SourceDataForFigEV5DEGH.xlsx
- __MACOSX/sourceData_EVfigures/EV5/._EMBOJ-2021-109202R_SourceDataForFigEV5DEGH.xlsx
