# Supplementary material for: Mammalian UPF3A and UPF3B can activate nonsense‐mediated mRNA decay independently of their exon junction complex binding
Source: EMBO J. 2022 Apr 22;41(10):e109202. doi: 10.15252/embj.2021109202 (PMC9108626; doi:10.15252/embj.2021109202)
Supplement: Supplementary file 3 — Source Data for Expanded View and Appendix [file EMBJ-41-e109202-s002.zip › sourceData_EVfigures/EV1/EMBOJ-2021-109202R_SourceDataForFigEV1HJ.xlsx]

## Sheet: Summary
Summary of datasets
Tab label	Description of DESeq2 comparison
7_WT+siUPF1vsWT+siNC	Wild-type cells with UPF1 siRNA compared to wild-type cells with negative control siRNA
Key column labels	Description of fields
transcript_id	Transcript IDs based on ENSEMBL annotation release 100
gene_id	Gene IDs based on ENSEMBL annotation release 100
PTC	TRUE = transcript with an intron 50 nt downstream of annotated stop codon
	FALSE = transcript without an intron 50nt downstream of stop but expressed from same gene as PTC=TRUE transcript
	NA = transcript that satisfies none of the above two
NMD	TRUE = transcripts with adjusted p-value of less than 0.05 and a fold change greater than 1.2 in at least two of the three knockdown conditions - UPF1, SMG6 and SMG7 (based on data from Colombo et al, RNA 2017)
	FALSE = transcript with fold change less than 1.2 in either direction in at least two of the three knockdown conditions - UPF1, SMG6 and SMG7 (based on data from Colombo et al, RNA 2017)
	NA = transcript that satisfies none of the above two

## Sheet: 1_WT+siUPF1vsWT+siNC
transcript_id	gene_id	baseMean	log2FoldChange	lfcSE	stat	pvalue	padj	gene_name	PTC	NMD
ENST00000456328.2	ENSG00000223972.5	195.899	-0.978645	0.523635	-1.86894	0.0616308	0.230287	DDX11L1	NA	NA
ENST00000488147.1	ENSG00000227232.5	1309.14	0.195095	0.297821	0.655076	0.512419	0.745787	WASH7P	NA	TRUE
ENST00000466430.5	ENSG00000238009.6	92.2235	2.03704	0.686941	2.96538	0.00302306	0.0302508	AL627309.1	NA	NA
ENST00000442987.3	ENSG00000233750.3	1236.14	1.71206	0.238099	7.19055	6.45304e-13	1.68974e-10	CICP27	NA	TRUE
ENST00000494149.2	ENSG00000268903.1	250.394	1.05031	0.895197	1.17327	0.240689	0.502374	AL627309.6	NA	NA
ENST00000493797.1	ENSG00000239906.1	193.611	0.14432	0.778964	0.185271	0.853016	0.938837	AL627309.2	NA	NA
ENST00000484859.1	ENSG00000241860.7	6361.92	0.397651	0.233658	1.70185	0.0887836	0.28539	AL627309.5	NA	NA
ENST00000466557.6	ENSG00000241860.7	698.154	0.538419	0.244547	2.20169	0.0276869	0.138423	AL627309.5	NA	NA
ENST00000662089.1	ENSG00000241860.7	136.507	0.895621	0.46929	1.90846	0.0563322	0.218032	AL627309.5	NA	NA
ENST00000655252.1	ENSG00000241860.7	91.0259	-0.581469	0.5765	-1.00862	0.313157	0.579632	AL627309.5	NA	NA
ENST00000496488.1	ENSG00000241599.1	158.018	0.362642	0.677921	0.534933	0.592696	0.796783	AL627309.4	NA	NA
ENST00000623083.4	ENSG00000279457.4	1100.92	-0.423631	0.244531	-1.73242	0.0831986	0.275115	WASH9P	NA	FALSE
ENST00000442116.1	ENSG00000228463.10	6.90486	-0.551466	3.18336	-0.173234	0.862467	NA	AP006222.1	NA	NA
ENST00000424587.7	ENSG00000228463.10	375.576	1.18195	0.618223	1.91185	0.055896	0.217138	AP006222.1	NA	TRUE
ENST00000669836.1	ENSG00000286448.1	16.8223	1.09515	0.869118	1.26007	0.207644	NA	AP006222.2	NA	NA
ENST00000458203.2	ENSG00000236679.2	21.1901	0.192385	3.04227	0.0632372	0.949578	NA	RPL23AP24	NA	NA
ENST00000455464.7	ENSG00000237094.12	55.2835	2.27349	0.818079	2.77906	0.00545159	0.0459907	AL732372.2	NA	NA
ENST00000601814.5	ENSG00000237094.12	195.853	0.857683	0.481592	1.78093	0.0749235	0.258488	AL732372.2	NA	NA
ENST00000431812.1	ENSG00000237094.12	7.45982	3.54459	3.07403	1.15308	0.248879	NA	AL732372.2	NA	NA
ENST00000419160.4	ENSG00000237094.12	518.184	0.27041	0.252202	1.07219	0.283633	0.550124	AL732372.2	NA	FALSE
ENST00000642074.1	ENSG00000237094.12	17.9553	-4.08471	2.70613	-1.50943	0.13119	NA	AL732372.2	NA	NA
ENST00000599771.6	ENSG00000237094.12	63.3201	-0.00131676	1.60162	-0.000822139	0.999344	0.999688	AL732372.2	NA	TRUE
ENST00000641845.1	ENSG00000237094.12	112.051	-0.0473845	0.580788	-0.0815866	0.934975	0.975124	AL732372.2	NA	NA
ENST00000641916.1	ENSG00000237094.12	97.226	1.1587	0.431679	2.68417	0.00727101	0.0563995	AL732372.2	NA	NA
ENST00000601486.5	ENSG00000237094.12	175.991	1.2873	0.753577	1.70825	0.0875894	0.283181	AL732372.2	NA	NA
ENST00000616947.2	ENSG00000237094.12	389.268	0.214947	0.305763	0.702984	0.482066	0.724352	AL732372.2	NA	NA
ENST00000432964.1	ENSG00000237094.12	229.102	0.123073	0.301863	0.407712	0.683485	0.851581	AL732372.2	NA	NA
ENST00000608420.1	ENSG00000237094.12	189.454	0.585303	0.315826	1.85324	0.0638479	0.235211	AL732372.2	NA	NA
ENST00000641049.1	ENSG00000237094.12	788.211	-6.14885	3.19191	-1.92639	0.0540563	0.21223	AL732372.2	NA	NA
ENST00000642124.1	ENSG00000237094.12	166.831	-0.204814	0.593652	-0.345007	0.730089	0.877768	AL732372.2	NA	NA
ENST00000514436.1	ENSG00000250575.1	176.462	0.35689	0.475488	0.750576	0.452908	0.700674	AL732372.3	NA	NA
ENST00000447954.2	ENSG00000230021.10	7.68975	3.25353	3.89986	0.834268	0.40413	NA	AL669831.3	NA	NA
ENST00000416931.1	ENSG00000225972.1	145.74	0.0328411	0.270459	0.121427	0.903353	0.960433	MTND1P23	NA	NA
ENST00000457540.1	ENSG00000225630.1	539.303	0.355855	0.230703	1.54248	0.122958	0.345417	MTND2P28	NA	NA
ENST00000414273.1	ENSG00000237973.1	756.816	-0.00628789	0.391445	-0.0160633	0.987184	0.995321	MTCO1P12	NA	FALSE
ENST00000427426.1	ENSG00000229344.1	35.0878	0.492857	0.549844	0.896358	0.370062	0.632986	MTCO2P12	NA	NA
ENST00000467115.1	ENSG00000240409.1	10.3177	0.125198	0.866085	0.144557	0.885061	NA	MTATP8P1	NA	NA
ENST00000514057.1	ENSG00000248527.1	3265.74	0.0254622	0.261876	0.0972301	0.922544	0.968912	MTATP6P1	NA	NA
ENST00000416718.2	ENSG00000198744.5	99.1194	0.356567	0.492603	0.723842	0.469163	0.714186	MTCO3P12	NA	NA
ENST00000438434.2	ENSG00000268663.1	6.05993	4.24539	3.39453	1.25066	0.21106	NA	WBP1LP6	NA	NA
ENST00000506640.2	ENSG00000228327.3	2908.38	0.577546	0.337837	1.70954	0.0873512	0.282816	AL669831.1	NA	TRUE
ENST00000428504.2	ENSG00000228327.3	57.8774	-5.10551	3.95847	-1.28977	0.197131	0.450699	AL669831.1	NA	NA
ENST00000422528.1	ENSG00000229905.1	77.4001	0.249074	0.583433	0.426911	0.669444	0.843747	AL669831.2	NA	NA
ENST00000589899.5	ENSG00000237491.10	37.4763	-0.215728	0.765013	-0.281992	0.77795	0.902233	LINC01409	NA	NA
ENST00000592547.1	ENSG00000237491.10	10.4229	1.08255	1.38939	0.779154	0.435889	NA	LINC01409	NA	NA
ENST00000657175.1	ENSG00000228794.10	62.5611	-1.07204	0.654518	-1.63791	0.10144	0.307772	LINC01128	NA	NA
ENST00000661463.1	ENSG00000288531.1	247.441	0.250327	0.357563	0.70009	0.483871	0.72559	AL669831.7	NA	NA
ENST00000432963.1	ENSG00000230368.2	32.6695	-0.761882	1.33315	-0.571492	0.567666	0.781824	FAM41C	NA	NA
ENST00000427857.1	ENSG00000230368.2	5.46727	-5.8588	3.75503	-1.56026	0.118699	NA	FAM41C	NA	NA
ENST00000620200.4	ENSG00000187634.12	88.2669	-1.65139	0.773262	-2.13561	0.0327108	0.155008	SAMD11	NA	NA
ENST00000327044.7	ENSG00000188976.11	6438.07	-0.253168	0.207028	-1.22287	0.221379	0.479574	NOC2L	NA	NA
ENST00000477976.5	ENSG00000188976.11	723.829	-0.109636	0.220801	-0.496538	0.619515	0.814654	NOC2L	NA	NA
ENST00000487214.1	ENSG00000188976.11	559.941	-0.108067	0.260503	-0.414838	0.67826	0.848787	NOC2L	NA	NA
ENST00000469563.1	ENSG00000188976.11	107.041	-0.129963	0.380127	-0.341893	0.732431	0.879196	NOC2L	NA	NA
ENST00000338591.8	ENSG00000187961.14	413.571	0.0194859	0.354929	0.0549009	0.956217	0.983555	KLHL17	FALSE	NA
ENST00000622660.1	ENSG00000187961.14	154.026	0.629857	0.360924	1.74512	0.0809633	0.270715	KLHL17	TRUE	NA
ENST00000463212.1	ENSG00000187961.14	169.692	-0.0298144	0.418491	-0.0712426	0.943205	0.978226	KLHL17	NA	NA
ENST00000466300.1	ENSG00000187961.14	49.1432	0.0951543	0.593341	0.16037	0.872589	0.946798	KLHL17	TRUE	NA
ENST00000481067.1	ENSG00000187961.14	56.1824	-0.322494	0.496233	-0.649884	0.515767	0.748548	KLHL17	NA	NA
ENST00000428771.6	ENSG00000188290.11	30.461	-3.05929	1.46137	-2.09344	0.0363098	NA	HES4	NA	NA
ENST00000304952.11	ENSG00000188290.11	181.744	-1.0956	0.421689	-2.59813	0.00937328	0.0671722	HES4	NA	FALSE
ENST00000481869.1	ENSG00000188290.11	103.151	0.0495974	0.422702	0.117334	0.906595	0.961685	HES4	NA	FALSE
ENST00000649529.1	ENSG00000187608.10	995.507	0.0486244	0.20565	0.236442	0.813089	0.919561	ISG15	NA	NA
ENST00000379370.7	ENSG00000188157.15	2578.5	0.499814	0.277317	1.80232	0.0714953	0.251185	AGRN	NA	TRUE
ENST00000479707.1	ENSG00000188157.15	62.0145	0.494795	0.597848	0.827627	0.407882	0.665578	AGRN	NA	NA
ENST00000466223.1	ENSG00000188157.15	110.37	0.552742	0.355741	1.55378	0.120238	0.340688	AGRN	NA	NA
ENST00000478677.1	ENSG00000188157.15	25.1937	0.780142	0.674476	1.15666	0.24741	NA	AGRN	NA	NA
ENST00000461111.1	ENSG00000188157.15	672.561	0.302866	0.379228	0.798638	0.424501	0.678179	AGRN	NA	NA
ENST00000427998.5	ENSG00000217801.10	56.8881	0.494653	0.512279	0.965593	0.334248	0.600191	AL390719.1	NA	NA
ENST00000456409.5	ENSG00000217801.10	73.8984	0.788346	0.500792	1.5742	0.115442	0.332639	AL390719.1	NA	NA
ENST00000433695.1	ENSG00000217801.10	41.2335	0.150596	0.550837	0.273396	0.784549	0.905345	AL390719.1	NA	FALSE
ENST00000606993.1	ENSG00000272141.1	47.8409	0.0979843	0.563859	0.173775	0.862043	0.942801	AL390719.2	NA	NA
ENST00000379268.7	ENSG00000186891.14	150.855	-0.43134	0.366568	-1.1767	0.239317	0.500854	TNFRSF18	NA	NA
ENST00000360001.11	ENSG00000078808.18	1697.67	-0.815308	0.242545	-3.36148	0.000775273	0.0111667	SDF4	NA	NA
ENST00000660930.1	ENSG00000078808.18	245.27	-0.0143134	0.325688	-0.0439482	0.964946	0.98725	SDF4	NA	TRUE
ENST00000403997.2	ENSG00000078808.18	261.633	-0.0844205	0.305445	-0.276385	0.782252	0.904251	SDF4	NA	FALSE
ENST00000379198.5	ENSG00000176022.7	267.383	-0.339014	0.251193	-1.34962	0.177138	0.425488	B3GALT6	NA	NA
ENST00000349431.11	ENSG00000160087.21	270.158	0.0445267	0.445536	0.0999397	0.920392	0.967666	UBE2J2	FALSE	FALSE
ENST00000400929.6	ENSG00000160087.21	104.3	-0.929851	0.461797	-2.01355	0.0440571	0.187281	UBE2J2	FALSE	NA
ENST00000464036.5	ENSG00000160087.21	223.432	0.319681	0.323661	0.987704	0.323298	0.589873	UBE2J2	TRUE	NA
ENST00000360466.6	ENSG00000160087.21	179.031	-0.0776823	0.452824	-0.171551	0.863791	0.943804	UBE2J2	FALSE	NA
ENST00000467339.1	ENSG00000160087.21	42.8528	-0.13115	0.54146	-0.242215	0.808614	0.917403	UBE2J2	NA	NA
ENST00000473215.5	ENSG00000160087.21	64.4093	-0.64401	0.419634	-1.5347	0.124859	0.34877	UBE2J2	TRUE	NA
ENST00000471154.1	ENSG00000160087.21	13.8146	-0.327495	0.71617	-0.457287	0.647465	NA	UBE2J2	NA	NA
ENST00000502382.1	ENSG00000160087.21	40.2817	-0.689929	0.448553	-1.53812	0.124019	0.347193	UBE2J2	NA	NA
ENST00000461142.3	ENSG00000160087.21	56.3323	-0.23284	0.440946	-0.528046	0.597467	0.79989	UBE2J2	NA	NA
ENST00000488418.2	ENSG00000160087.21	98.5781	-0.161126	0.40418	-0.39865	0.690151	0.856163	UBE2J2	NA	NA
ENST00000354700.10	ENSG00000131584.19	325.054	0.353363	0.317909	1.11152	0.266344	0.531548	ACAP3	NA	FALSE
ENST00000438966.1	ENSG00000131584.19	10.3788	-0.261804	0.820034	-0.31926	0.749529	NA	ACAP3	NA	NA
ENST00000379031.10	ENSG00000169972.12	583.155	0.421025	0.237201	1.77497	0.0759029	0.260499	PUSL1	NA	FALSE
ENST00000470520.5	ENSG00000169972.12	34.6904	0.600029	0.591004	1.01527	0.309976	0.576425	PUSL1	NA	NA
ENST00000618806.4	ENSG00000127054.21	121.404	-0.0877412	0.374396	-0.234354	0.81471	0.920562	INTS11	FALSE	NA
ENST00000435064.6	ENSG00000127054.21	1002.12	-0.582444	0.331073	-1.75926	0.0785332	0.265906	INTS11	FALSE	NA
ENST00000478641.5	ENSG00000127054.21	304.348	0.182017	0.226933	0.802072	0.422511	0.676898	INTS11	NA	FALSE
ENST00000450926.6	ENSG00000127054.21	79.4571	4.69159	1.84349	2.54495	0.0109294	0.0740941	INTS11	FALSE	NA
ENST00000461514.6	ENSG00000127054.21	47.9401	0.984345	0.542042	1.81599	0.0693713	0.246739	INTS11	NA	NA
ENST00000525164.5	ENSG00000127054.21	48.5867	0.0832685	0.443807	0.187623	0.851172	0.937859	INTS11	NA	FALSE
ENST00000528879.5	ENSG00000127054.21	50.5894	2.92041	1.54637	1.88856	0.0589507	0.224135	INTS11	TRUE	NA
ENST00000533916.5	ENSG00000127054.21	28.6943	0.106355	0.6497	0.163699	0.869968	NA	INTS11	NA	FALSE
ENST00000488042.6	ENSG00000127054.21	114.675	0.738752	0.586135	1.26038	0.207533	0.463232	INTS11	NA	NA
ENST00000526797.5	ENSG00000127054.21	35.9465	-0.406329	0.524412	-0.774828	0.438441	0.689256	INTS11	TRUE	TRUE
ENST00000526332.5	ENSG00000127054.21	29.158	1.19874	0.914867	1.31029	0.190099	NA	INTS11	NA	NA
ENST00000526113.1	ENSG00000127054.21	36.4677	0.648152	0.454072	1.42742	0.153459	0.392542	INTS11	NA	NA
ENST00000526904.5	ENSG00000127054.21	39.6338	0.578614	0.536772	1.07795	0.281055	0.547459	INTS11	NA	NA
ENST00000525603.1	ENSG00000127054.21	36.2503	-0.855526	0.509928	-1.67774	0.0933978	0.294389	INTS11	NA	NA
ENST00000429572.5	ENSG00000127054.21	222.93	-0.418243	0.287743	-1.45353	0.146076	0.381162	INTS11	FALSE	NA
ENST00000534345.5	ENSG00000127054.21	25.1677	0.458603	1.59359	0.287779	0.773516	NA	INTS11	NA	FALSE
ENST00000531019.5	ENSG00000127054.21	19.9248	0.326128	0.787018	0.414385	0.678592	NA	INTS11	TRUE	NA
ENST00000444968.1	ENSG00000240731.1	59.131	0.143393	0.400609	0.357938	0.720389	0.872619	AL139287.1	NA	NA
ENST00000343938.9	ENSG00000224051.7	339.675	-0.252573	0.312799	-0.807463	0.4194	0.674618	CPTP	NA	NA
ENST00000378891.9	ENSG00000107404.20	2015.45	-0.187081	0.214148	-0.873604	0.382334	0.643663	DVL1	NA	FALSE
ENST00000378888.10	ENSG00000107404.20	349.129	-0.893744	0.37238	-2.40008	0.0163913	0.0978411	DVL1	NA	NA
ENST00000632445.1	ENSG00000107404.20	193.491	-0.846621	0.437238	-1.93629	0.0528316	0.20924	DVL1	NA	NA
ENST00000634054.1	ENSG00000107404.20	153.435	-0.510313	0.364758	-1.39904	0.1618	0.404183	DVL1	NA	NA
ENST00000472445.1	ENSG00000107404.20	92.7636	0.109505	0.335931	0.325974	0.744444	0.885424	DVL1	NA	NA
ENST00000338370.7	ENSG00000175756.13	105.104	-0.236302	0.349486	-0.676142	0.49895	0.737197	AURKAIP1	NA	NA
ENST00000338338.9	ENSG00000175756.13	391.671	-0.411378	0.25629	-1.60512	0.108466	0.320588	AURKAIP1	NA	FALSE
ENST00000321751.9	ENSG00000175756.13	936.34	-0.247279	0.203062	-1.21775	0.22332	0.481815	AURKAIP1	NA	NA
ENST00000378853.3	ENSG00000175756.13	139.374	-1.00246	0.390247	-2.56879	0.0102054	0.0710288	AURKAIP1	NA	NA
ENST00000400809.8	ENSG00000221978.12	204.224	-0.445911	0.274194	-1.62626	0.103893	0.312192	CCNL2	FALSE	NA
ENST00000482621.5	ENSG00000221978.12	124.474	-0.319628	0.444935	-0.71837	0.472529	0.716683	CCNL2	TRUE	NA
ENST00000463260.5	ENSG00000221978.12	142.665	0.414223	0.419184	0.988164	0.323072	0.589838	CCNL2	NA	FALSE
ENST00000481223.6	ENSG00000221978.12	165.254	4.33383	1.43936	3.01094	0.00260444	0.0272706	CCNL2	TRUE	NA
ENST00000418865.6	ENSG00000221978.12	1287.63	0.152903	0.263544	0.580179	0.561794	0.77802	CCNL2	NA	NA
ENST00000471930.5	ENSG00000221978.12	74.1408	-0.444758	0.385713	-1.15308	0.248877	0.511787	CCNL2	NA	NA
ENST00000408918.8	ENSG00000221978.12	510.473	0.0177207	0.299556	0.0591567	0.952827	0.982311	CCNL2	FALSE	NA
ENST00000473872.5	ENSG00000221978.12	45.4571	-0.757425	0.577224	-1.31219	0.189458	0.440761	CCNL2	NA	NA
ENST00000463895.1	ENSG00000221978.12	30.4062	-0.25386	0.613007	-0.414123	0.678784	NA	CCNL2	NA	NA
ENST00000497013.1	ENSG00000221978.12	38.5961	0.282572	0.592269	0.477101	0.63329	0.823196	CCNL2	NA	NA
ENST00000448629.6	ENSG00000224870.7	145.154	1.19077	0.732602	1.6254	0.104078	0.312487	MRPL20-AS1	NA	NA
ENST00000444362.2	ENSG00000224870.7	95.7986	-1.05355	1.43582	-0.733763	0.463093	0.709327	MRPL20-AS1	NA	NA
ENST00000453521.1	ENSG00000224870.7	7.79777	-0.486714	2.63012	-0.185054	0.853187	NA	MRPL20-AS1	NA	NA
ENST00000344843.12	ENSG00000242485.6	1117.4	-0.149921	0.192815	-0.777538	0.436842	0.688596	MRPL20	NA	NA
ENST00000487659.1	ENSG00000242485.6	134.011	-0.45438	0.398881	-1.13914	0.254646	0.518496	MRPL20	NA	NA
ENST00000492508.1	ENSG00000242485.6	65.8795	-0.275475	0.500564	-0.550329	0.582094	0.790777	MRPL20	NA	NA
ENST00000482352.1	ENSG00000242485.6	102.417	-0.333435	0.369344	-0.902776	0.366645	0.629583	MRPL20	NA	NA
ENST00000607307.1	ENSG00000272455.1	247.448	0.230251	0.360109	0.639391	0.522568	0.75278	AL391244.2	NA	NA
ENST00000338660.5	ENSG00000179403.12	259.061	0.44783	0.385608	1.16136	0.245495	0.508002	VWA1	NA	NA
ENST00000476993.2	ENSG00000179403.12	389.819	-0.439704	0.225582	-1.9492	0.0512714	0.205609	VWA1	NA	NA
ENST00000673477.1	ENSG00000160072.20	242.076	-1.05531	0.438666	-2.40573	0.01614	0.0967911	ATAD3B	FALSE	NA
ENST00000308647.8	ENSG00000160072.20	454.403	-0.938943	0.295627	-3.1761	0.00149269	0.0182927	ATAD3B	TRUE	NA
ENST00000472194.6	ENSG00000160072.20	804.97	-0.240676	0.224153	-1.07371	0.282953	0.549338	ATAD3B	NA	FALSE
ENST00000378736.3	ENSG00000160072.20	502.855	-0.638916	0.270255	-2.36412	0.0180729	0.104439	ATAD3B	NA	NA
ENST00000485748.5	ENSG00000160072.20	387.979	-0.898673	0.309565	-2.90302	0.00369587	0.035082	ATAD3B	NA	FALSE
ENST00000474481.1	ENSG00000160072.20	313.88	-1.06544	0.313083	-3.40307	0.000666343	0.00989686	ATAD3B	NA	NA
ENST00000378756.8	ENSG00000197785.14	2087.4	-0.00339061	0.263576	-0.0128639	0.989736	0.99614	ATAD3A	FALSE	FALSE
ENST00000672388.1	ENSG00000197785.14	499.889	-0.890509	0.227581	-3.91293	9.11848e-05	0.00206363	ATAD3A	NA	FALSE
ENST00000339113.9	ENSG00000197785.14	478.53	-1.0129	0.744887	-1.3598	0.173893	0.421004	ATAD3A	TRUE	NA
ENST00000536055.6	ENSG00000197785.14	1221.04	-0.676154	0.206953	-3.26718	0.00108624	0.0143903	ATAD3A	FALSE	NA
ENST00000439513.1	ENSG00000197785.14	41.6721	-1.12502	0.761921	-1.47656	0.139794	0.371781	ATAD3A	NA	NA
ENST00000429957.1	ENSG00000197785.14	390.009	-0.370133	0.225993	-1.63781	0.101462	0.307807	ATAD3A	NA	NA
ENST00000291386.4	ENSG00000160075.12	2015.83	-0.310733	0.215524	-1.44176	0.149371	0.386212	SSU72	NA	NA
ENST00000378725.3	ENSG00000160075.12	10.1062	-4.19533	3.96663	-1.05766	0.290212	NA	SSU72	NA	NA
ENST00000359060.5	ENSG00000160075.12	593.813	-0.14259	0.210689	-0.676781	0.498545	0.737021	SSU72	NA	NA
ENST00000422725.4	ENSG00000228594.4	62.1743	-2.08677	0.553581	-3.76959	0.000163516	0.00331753	FNDC10	NA	NA
ENST00000477990.1	ENSG00000197530.12	183.184	0.726513	0.319646	2.27287	0.0230343	0.122643	MIB2	NA	NA
ENST00000507082.1	ENSG00000197530.12	53.0879	-0.228526	0.660592	-0.34594	0.729388	0.877333	MIB2	NA	NA
ENST00000512004.1	ENSG00000197530.12	34.2601	0.738757	0.508093	1.45398	0.145952	0.380987	MIB2	NA	NA
ENST00000508455.1	ENSG00000197530.12	23.1711	1.11732	0.610281	1.83082	0.0671271	NA	MIB2	NA	NA
ENST00000473511.5	ENSG00000197530.12	69.4129	-1.6133	1.33077	-1.2123	0.225398	0.484272	MIB2	NA	NA
ENST00000464570.1	ENSG00000197530.12	48.4229	-0.211364	0.525149	-0.402484	0.687328	0.854315	MIB2	NA	NA
ENST00000483015.1	ENSG00000197530.12	101.901	-0.203652	0.421264	-0.483431	0.62879	0.820172	MIB2	NA	NA
ENST00000511910.1	ENSG00000197530.12	108.727	-0.253501	0.342578	-0.739979	0.459312	0.70602	MIB2	NA	NA
ENST00000470373.1	ENSG00000197530.12	36.847	-0.291616	1.59214	-0.18316	0.854673	0.939523	MIB2	NA	NA
ENST00000490017.1	ENSG00000189409.14	17.1982	-0.864728	0.850212	-1.01707	0.309118	NA	MMP23B	NA	NA
ENST00000341832.10	ENSG00000248333.8	333.965	0.0549402	0.438335	0.125338	0.900256	0.958936	CDK11B	FALSE	NA
ENST00000407249.7	ENSG00000248333.8	384.902	-0.246019	0.294797	-0.834537	0.403978	0.662369	CDK11B	FALSE	NA
ENST00000615951.4	ENSG00000248333.8	227.471	0.14079	0.313214	0.4495	0.653071	0.834866	CDK11B	TRUE	NA
ENST00000611150.3	ENSG00000248333.8	74.5574	1.95116	3.1136	0.626658	0.530883	0.758369	CDK11B	TRUE	NA
ENST00000629289.2	ENSG00000248333.8	146.128	-0.211636	0.395367	-0.535291	0.592448	0.796578	CDK11B	FALSE	NA
ENST00000341028.8	ENSG00000248333.8	19.4902	0.541959	1.70946	0.317036	0.751216	NA	CDK11B	NA	NA
ENST00000607013.1	ENSG00000272004.1	9.76591	0.286454	1.77484	0.161398	0.87178	NA	FO704657.1	NA	NA
ENST00000617444.5	ENSG00000189339.12	672.301	0.209715	0.212056	0.988964	0.322681	0.589678	SLC35E2B	NA	TRUE
ENST00000611123.1	ENSG00000189339.12	371.281	-0.707584	0.623762	-1.13438	0.256635	0.520679	SLC35E2B	NA	TRUE
ENST00000597891.1	ENSG00000269737.2	25.4347	-0.591517	0.546429	-1.08251	0.279024	NA	AL691432.1	NA	NA
ENST00000404249.8	ENSG00000008128.23	697.04	0.204751	0.142454	1.43732	0.150628	0.387966	CDK11A	NA	NA
ENST00000478901.1	ENSG00000008128.23	141.502	-0.0297521	0.27812	-0.106976	0.914808	0.965508	CDK11A	NA	FALSE
ENST00000492390.5	ENSG00000008128.23	86.8112	0.226066	0.584388	0.386841	0.698874	0.860486	CDK11A	NA	FALSE
ENST00000474916.1	ENSG00000008128.23	55.7442	-0.108683	0.591893	-0.183619	0.854312	0.939358	CDK11A	NA	NA
ENST00000479362.1	ENSG00000008128.23	97.4681	0.0992658	0.340421	0.291597	0.770595	0.898814	CDK11A	NA	NA
ENST00000498810.1	ENSG00000008128.23	15.7782	0.0895469	0.785392	0.114016	0.909225	NA	CDK11A	NA	NA
ENST00000598846.1	ENSG00000268575.1	295.797	0.763755	0.227152	3.36231	0.000772944	0.0111523	AL031282.2	NA	NA
ENST00000577672.1	ENSG00000227775.3	13.4349	0.493745	0.779294	0.63358	0.526355	NA	AL031282.1	NA	NA
ENST00000418950.2	ENSG00000227775.3	15.2258	-2.74103	1.51359	-1.81095	0.070149	NA	AL031282.1	NA	NA
ENST00000647043.1	ENSG00000215790.7	130.103	-0.453287	1.50626	-0.300936	0.763463	0.895449	SLC35E2A	NA	TRUE
ENST00000643905.1	ENSG00000215790.7	320.276	0.144073	0.256602	0.561463	0.574482	0.786429	SLC35E2A	NA	TRUE
ENST00000643943.1	ENSG00000215790.7	98.858	-0.179818	0.287429	-0.625609	0.531572	0.758757	SLC35E2A	NA	NA
ENST00000341426.9	ENSG00000008130.15	711.493	-1.47087	0.249041	-5.90614	3.50215e-09	3.73827e-07	NADK	FALSE	NA
ENST00000341991.7	ENSG00000008130.15	790.06	-0.386034	0.450773	-0.856382	0.391787	0.651946	NADK	FALSE	NA
ENST00000498806.1	ENSG00000008130.15	9.8118	-0.311315	1.1295	-0.275621	0.782839	NA	NADK	TRUE	FALSE
ENST00000492768.5	ENSG00000008130.15	26.7825	-1.1229	0.73442	-1.52896	0.126274	NA	NADK	NA	NA
ENST00000610897.4	ENSG00000078369.18	1224.44	0.273809	0.2336	1.17213	0.241145	0.502984	GNB1	NA	NA
ENST00000378609.9	ENSG00000078369.18	7157.8	0.285915	0.120497	2.37279	0.0176542	0.102711	GNB1	NA	FALSE
ENST00000471354.1	ENSG00000078369.18	68.8094	-0.0105051	0.33829	-0.0310534	0.975227	0.990626	GNB1	NA	NA
ENST00000439272.6	ENSG00000078369.18	81.02	0.739063	0.447888	1.65011	0.0989209	0.303864	GNB1	NA	NA
ENST00000434686.6	ENSG00000078369.18	728.611	0.812029	0.185091	4.38718	1.14829e-05	0.000388912	GNB1	NA	NA
ENST00000437146.1	ENSG00000078369.18	111.407	-0.0517788	0.414442	-0.124936	0.900574	0.9591	GNB1	NA	FALSE
ENST00000607589.1	ENSG00000078369.18	19.2528	0.692985	0.947638	0.731277	0.46461	NA	GNB1	NA	NA
ENST00000472614.2	ENSG00000078369.18	35.177	-0.563699	1.51054	-0.373176	0.709017	0.866494	GNB1	NA	NA
ENST00000378602.3	ENSG00000178821.13	119.521	-2.08194	0.78465	-2.65334	0.00797001	0.0599351	TMEM52	NA	NA
ENST00000310991.8	ENSG00000178821.13	68.5682	-1.57541	0.423371	-3.72111	0.000198349	0.00386066	TMEM52	NA	NA
ENST00000639935.1	ENSG00000187730.9	16.1165	-1.34721	0.828769	-1.62555	0.104045	NA	GABRD	NA	NA
ENST00000638763.1	ENSG00000187730.9	11.0759	-3.07383	1.05033	-2.92653	0.00342766	NA	GABRD	NA	NA
ENST00000378567.8	ENSG00000067606.17	672.59	0.577352	0.227803	2.53444	0.0112628	0.0756353	PRKCZ	NA	NA
ENST00000461106.6	ENSG00000067606.17	107.136	-0.857673	0.525399	-1.63242	0.102591	0.309758	PRKCZ	NA	NA
ENST00000461465.5	ENSG00000067606.17	8.9067	0.206607	1.98482	0.104093	0.917095	NA	PRKCZ	NA	NA
ENST00000470511.5	ENSG00000067606.17	7.66574	1.22973	2.16493	0.568024	0.570018	NA	PRKCZ	NA	NA
ENST00000479263.5	ENSG00000067606.17	115.16	0.565275	0.593249	0.952847	0.340668	0.606317	PRKCZ	NA	FALSE
ENST00000400918.7	ENSG00000162585.17	26.0046	0.400013	1.22602	0.326269	0.744221	NA	FAAP20	NA	NA
ENST00000378543.2	ENSG00000162585.17	65.4622	1.76613	0.39004	4.52807	5.95237e-06	0.000225176	FAAP20	NA	NA
ENST00000378546.9	ENSG00000162585.17	58.5246	-2.49436	1.2771	-1.95314	0.0508026	0.204436	FAAP20	NA	NA
ENST00000476803.1	ENSG00000162585.17	138.207	0.0539433	0.393337	0.137143	0.890918	0.95451	FAAP20	NA	NA
ENST00000420515.1	ENSG00000162585.17	62.3412	-0.849757	0.887016	-0.957995	0.338065	0.60349	FAAP20	NA	NA
ENST00000378536.5	ENSG00000157933.10	2065.94	-1.05844	0.205251	-5.15683	2.51168e-07	1.54466e-05	SKI	NA	NA
ENST00000508416.1	ENSG00000157933.10	11.0113	0.226441	0.877921	0.257928	0.796462	NA	SKI	NA	NA
ENST00000378513.7	ENSG00000157916.20	194.205	0.430896	0.47257	0.911816	0.361866	0.625834	RER1	NA	NA
ENST00000378518.5	ENSG00000157916.20	131.148	-0.226574	0.345776	-0.655262	0.512299	0.745667	RER1	NA	NA
ENST00000605895.6	ENSG00000157916.20	733.877	0.616126	0.399342	1.54285	0.122866	0.345247	RER1	NA	NA
ENST00000306256.13	ENSG00000157916.20	92.8367	-0.471344	0.38319	-1.23005	0.218678	0.476223	RER1	NA	NA
ENST00000493207.1	ENSG00000157916.20	34.8564	0.177906	0.505501	0.35194	0.724884	0.875069	RER1	NA	NA
ENST00000378512.5	ENSG00000157916.20	815.661	-0.134157	0.208126	-0.644594	0.51919	0.750979	RER1	NA	NA
ENST00000443438.5	ENSG00000157916.20	308.917	-0.493022	0.368243	-1.33885	0.18062	0.42996	RER1	NA	NA
ENST00000488353.2	ENSG00000157916.20	349.111	-0.129381	0.228644	-0.565863	0.571487	0.784143	RER1	NA	FALSE
ENST00000462129.1	ENSG00000157916.20	35.3576	-0.112045	0.503015	-0.222748	0.823732	0.925558	RER1	NA	NA
ENST00000650293.1	ENSG00000157911.11	153.963	-3.0312	1.19742	-2.53144	0.0113595	0.0760744	PEX10	NA	NA
ENST00000514502.1	ENSG00000157911.11	19.9283	-0.800453	0.649787	-1.23187	0.217998	NA	PEX10	NA	NA
ENST00000378466.9	ENSG00000157881.16	668.548	-0.192416	0.264144	-0.728452	0.466337	0.711826	PANK4	NA	NA
ENST00000514922.1	ENSG00000157881.16	55.289	0.0880561	0.469156	0.187691	0.851119	0.937859	PANK4	NA	NA
ENST00000419916.8	ENSG00000157870.17	141.007	-0.515944	0.408531	-1.26292	0.206617	0.462109	PRXL2B	NA	NA
ENST00000484099.5	ENSG00000157870.17	116.751	-0.796345	0.72519	-1.09812	0.272153	0.537807	PRXL2B	NA	NA
ENST00000378378.9	ENSG00000130762.15	605.565	-0.423266	0.321123	-1.31808	0.187476	0.438404	ARHGEF16	NA	NA
ENST00000378373.5	ENSG00000130762.15	62.9388	0.15264	0.736785	0.20717	0.835877	0.931239	ARHGEF16	NA	NA
ENST00000606489.1	ENSG00000272088.1	9.04481	1.9281	0.910862	2.11678	0.0342784	NA	AL512413.1	NA	NA
ENST00000356575.9	ENSG00000162591.16	466.701	0.481334	0.234737	2.05053	0.0403131	0.177087	MEGF6	NA	TRUE
ENST00000378344.7	ENSG00000158109.15	973.32	0.921904	0.237335	3.88441	0.00010258	0.00227242	TPRG1L	NA	NA
ENST00000378322.7	ENSG00000116213.16	282.579	0.171541	0.525556	0.3264	0.744122	0.885177	WRAP73	NA	FALSE
ENST00000270708.12	ENSG00000116213.16	485.32	-1.01789	0.250102	-4.06991	4.70308e-05	0.00121163	WRAP73	NA	NA
ENST00000424367.5	ENSG00000116213.16	55.7235	-0.16424	0.578894	-0.283713	0.77663	0.901576	WRAP73	NA	NA
ENST00000419924.2	ENSG00000116213.16	72.5332	-0.441738	0.377083	-1.17146	0.241414	0.50317	WRAP73	NA	FALSE
ENST00000378295.9	ENSG00000078900.15	479.354	-0.785518	0.315989	-2.4859	0.0129224	0.0831324	TP73	NA	FALSE
ENST00000378290.4	ENSG00000078900.15	80.8433	-2.42804	0.426627	-5.69124	1.26123e-08	1.12727e-06	TP73	NA	NA
ENST00000378251.3	ENSG00000130764.10	1175.22	-0.237759	0.204345	-1.16352	0.244621	0.506809	LRRC47	NA	FALSE
ENST00000462356.5	ENSG00000130764.10	255.13	-0.325638	0.265101	-1.22836	0.219313	0.477004	LRRC47	NA	FALSE
ENST00000607459.1	ENSG00000272153.1	30.8232	-0.757845	0.566109	-1.33869	0.180671	0.430052	AL365330.1	NA	NA
ENST00000378230.8	ENSG00000116198.13	508.723	0.500615	0.233748	2.14169	0.0322185	0.153609	CEP104	NA	TRUE
ENST00000438539.5	ENSG00000116198.13	82.965	-0.0580728	0.391071	-0.148497	0.881951	0.950707	CEP104	NA	NA
ENST00000461667.1	ENSG00000116198.13	23.9864	0.216555	0.634856	0.341109	0.733022	NA	CEP104	NA	NA
ENST00000495701.1	ENSG00000116198.13	51.0079	-0.217129	0.483048	-0.449497	0.653073	0.834866	CEP104	NA	FALSE
ENST00000460038.5	ENSG00000116198.13	18.5556	0.560559	0.617864	0.907254	0.364272	NA	CEP104	NA	FALSE
ENST00000494653.5	ENSG00000116198.13	328.227	-0.164242	0.27174	-0.60441	0.545571	0.767705	CEP104	NA	NA
ENST00000494951.1	ENSG00000116198.13	16.3335	-0.545696	0.700384	-0.779138	0.435898	NA	CEP104	NA	FALSE
ENST00000378209.8	ENSG00000169598.16	76.9773	-2.57984	0.493639	-5.22617	1.73062e-07	1.12195e-05	DFFB	FALSE	NA
ENST00000341385.4	ENSG00000169598.16	11.5671	-0.492584	1.11987	-0.439857	0.660041	NA	DFFB	TRUE	NA
ENST00000474140.1	ENSG00000198912.11	218.393	-0.387532	0.501244	-0.77314	0.439439	0.690224	C1orf174	NA	FALSE
ENST00000361605.4	ENSG00000198912.11	573.894	-0.233273	0.233058	-1.00092	0.316864	0.58376	C1orf174	NA	NA
ENST00000378156.9	ENSG00000131697.18	374.471	-0.0104302	0.252102	-0.0413728	0.966999	0.987776	NPHP4	NA	TRUE
ENST00000496404.1	ENSG00000116254.18	229.388	-0.330535	0.455814	-0.725153	0.468358	0.713612	CHD5	NA	NA
ENST00000234875.9	ENSG00000116251.11	6227.87	0.0464837	0.158528	0.29322	0.769354	0.898388	RPL22	NA	NA
ENST00000480661.1	ENSG00000116251.11	772.195	-0.692952	0.253779	-2.73053	0.00632323	0.0510197	RPL22	NA	NA
ENST00000497965.5	ENSG00000116251.11	1761.71	-0.422978	0.400415	-1.05635	0.290809	0.557737	RPL22	NA	NA
ENST00000471204.5	ENSG00000116251.11	999.71	0.0262315	0.306259	0.0856514	0.931744	0.97348	RPL22	NA	NA
ENST00000496676.5	ENSG00000158286.13	223.297	-0.339505	0.238599	-1.42291	0.154762	0.39461	RNF207	NA	NA
ENST00000496329.1	ENSG00000158286.13	5.20467	-1.04013	1.13591	-0.915682	0.359834	NA	RNF207	NA	NA
ENST00000492476.1	ENSG00000158286.13	42.8865	-0.645128	0.547954	-1.17734	0.23906	0.500442	RNF207	NA	NA
ENST00000483336.1	ENSG00000158286.13	43.4357	-0.171857	0.417977	-0.411163	0.680953	0.850195	RNF207	NA	NA
ENST00000343813.10	ENSG00000116237.16	2116.55	0.274139	0.265913	1.03093	0.302571	0.569	ICMT	FALSE	NA
ENST00000489498.5	ENSG00000116237.16	1643.75	-0.140723	0.231591	-0.607638	0.543427	0.766359	ICMT	TRUE	TRUE
ENST00000474756.1	ENSG00000116237.16	208.397	0.395149	0.314463	1.25658	0.208904	0.464683	ICMT	TRUE	NA
ENST00000608083.5	ENSG00000097021.19	2667.55	-0.125524	0.232864	-0.539042	0.589858	0.795302	ACOT7	NA	NA
ENST00000377855.6	ENSG00000097021.19	112.395	1.14686	0.430074	2.66665	0.00766106	0.0583448	ACOT7	NA	TRUE
ENST00000545482.5	ENSG00000097021.19	743.816	0.354773	0.173917	2.0399	0.0413607	0.180131	ACOT7	NA	NA
ENST00000473466.2	ENSG00000097021.19	221.474	1.12066	0.40202	2.78758	0.00531041	0.0451405	ACOT7	NA	NA
ENST00000377836.8	ENSG00000069812.11	8.52517	2.30713	1.5999	1.44204	0.14929	NA	HES2	NA	FALSE
ENST00000377834.8	ENSG00000069812.11	256.989	0.725639	0.307957	2.3563	0.0184581	0.105917	HES2	NA	NA
ENST00000645284.1	ENSG00000187017.17	307.495	-0.5547	0.299005	-1.85515	0.0635744	0.23462	ESPN	NA	NA
ENST00000418286.1	ENSG00000187017.17	40.5343	0.148484	0.584553	0.254013	0.799485	0.9129	ESPN	NA	NA
ENST00000633239.1	ENSG00000187017.17	84.4623	-0.0748071	0.580802	-0.1288	0.897516	0.957692	ESPN	NA	NA
ENST00000475479.2	ENSG00000187017.17	20.4897	0.568891	0.772177	0.736736	0.461283	NA	ESPN	NA	NA
ENST00000434576.2	ENSG00000187017.17	37.1469	2.08801	0.678073	3.07932	0.00207473	0.0231564	ESPN	NA	NA
ENST00000468561.2	ENSG00000187017.17	37.3585	-0.358021	0.735851	-0.486541	0.626584	0.818984	ESPN	NA	NA
ENST00000647810.1	ENSG00000215788.10	96.8696	0.851026	0.372999	2.28158	0.0225141	0.120989	TNFRSF25	NA	NA
ENST00000513135.5	ENSG00000215788.10	260.15	0.996064	0.305938	3.25578	0.00113083	0.0148229	TNFRSF25	NA	NA
ENST00000475730.5	ENSG00000215788.10	26.2939	0.169289	0.63536	0.266446	0.789896	NA	TNFRSF25	NA	NA
ENST00000340850.9	ENSG00000171680.22	317.814	-0.0121716	0.263968	-0.0461101	0.963223	0.986263	PLEKHG5	NA	TRUE
ENST00000377705.6	ENSG00000162408.11	2112.55	-0.248547	0.178362	-1.39349	0.16347	0.406577	NOL9	NA	NA
ENST00000464383.1	ENSG00000162408.11	132.86	-0.450856	0.274371	-1.64323	0.100334	0.30622	NOL9	NA	NA
ENST00000462798.1	ENSG00000162408.11	40.1615	-0.437255	0.721515	-0.606023	0.544499	0.766901	NOL9	NA	NA
ENST00000460777.1	ENSG00000162408.11	36.3028	-0.353101	0.627537	-0.562678	0.573654	0.785908	NOL9	NA	NA
ENST00000456162.2	ENSG00000229519.2	14.0967	0.820634	0.799261	1.02674	0.304543	NA	AL591866.1	NA	NA
ENST00000377674.9	ENSG00000204859.13	168.456	0.266757	0.530702	0.502649	0.615211	0.81187	ZBTB48	FALSE	FALSE
ENST00000435905.5	ENSG00000204859.13	82.8592	-0.092508	0.462934	-0.19983	0.841614	0.933274	ZBTB48	NA	NA
ENST00000488936.1	ENSG00000204859.13	75.0344	-0.567999	0.540953	-1.05	0.293719	0.560179	ZBTB48	NA	FALSE
ENST00000466813.1	ENSG00000204859.13	83.2116	-0.107567	0.404198	-0.266126	0.790142	0.908098	ZBTB48	TRUE	NA
ENST00000377658.8	ENSG00000162413.16	1245.57	-0.400435	0.293059	-1.3664	0.171813	0.418353	KLHL21	NA	TRUE
ENST00000377663.3	ENSG00000162413.16	647.38	-0.0316552	0.268111	-0.118068	0.906014	0.961538	KLHL21	NA	NA
ENST00000496707.5	ENSG00000162413.16	58.8791	0.351923	0.504318	0.69782	0.485289	0.72658	KLHL21	NA	NA
ENST00000377648.5	ENSG00000116273.6	966.37	-0.23177	0.248249	-0.933619	0.3505	0.615547	PHF13	NA	NA
ENST00000054650.8	ENSG00000041988.15	262.085	-0.262755	0.317428	-0.827763	0.407805	0.66555	THAP3	NA	NA
ENST00000307896.10	ENSG00000041988.15	39.115	-1.33304	0.739277	-1.80316	0.0713626	0.250956	THAP3	NA	FALSE
ENST00000377627.7	ENSG00000041988.15	142.977	-0.392267	0.340718	-1.15129	0.249611	0.512824	THAP3	NA	NA
ENST00000377577.10	ENSG00000007923.16	1386.61	-0.776059	0.240239	-3.23036	0.00123634	0.0158343	DNAJC11	NA	NA
ENST00000294401.11	ENSG00000007923.16	409.201	-0.523714	0.264245	-1.98193	0.0474873	0.195966	DNAJC11	NA	FALSE
ENST00000426784.1	ENSG00000007923.16	91.1199	-0.550998	0.390828	-1.40982	0.158592	0.399995	DNAJC11	NA	FALSE
ENST00000473993.5	ENSG00000007923.16	66.8891	0.0659043	0.586969	0.112279	0.910602	0.96338	DNAJC11	NA	NA
ENST00000485073.5	ENSG00000007923.16	132.395	-0.601824	0.594247	-1.01275	0.311179	0.577482	DNAJC11	NA	NA
ENST00000460594.5	ENSG00000007923.16	69.9996	-0.584876	0.530176	-1.10317	0.269952	0.535029	DNAJC11	NA	NA
ENST00000303635.12	ENSG00000171735.19	198.768	1.34378	0.357391	3.75997	0.000169934	0.00342494	CAMTA1	FALSE	NA
ENST00000476163.5	ENSG00000171735.19	51.962	-0.186839	0.54839	-0.340703	0.733327	0.879546	CAMTA1	NA	TRUE
ENST00000473578.5	ENSG00000171735.19	52.3715	-0.143431	0.420476	-0.341116	0.733016	0.879418	CAMTA1	FALSE	NA
ENST00000557126.5	ENSG00000171735.19	4.84467	-5.39901	2.27503	-2.37316	0.0176366	NA	CAMTA1	FALSE	NA
ENST00000486138.1	ENSG00000171735.19	7.88236	0.106277	1.24067	0.0856606	0.931736	NA	CAMTA1	TRUE	NA
ENST00000602973.1	ENSG00000270035.1	13.6333	0.339548	0.786342	0.431807	0.665882	NA	AL359881.2	NA	NA
ENST00000054666.11	ENSG00000049245.13	1167.49	0.634629	0.365143	1.73803	0.0822055	0.273152	VAMP3	NA	FALSE
ENST00000470357.1	ENSG00000049245.13	124.759	-0.284111	0.33634	-0.844714	0.39827	0.658054	VAMP3	NA	NA
ENST00000487194.1	ENSG00000049245.13	6.72468	0.654882	1.01839	0.643057	0.520187	NA	VAMP3	NA	NA
ENST00000602406.1	ENSG00000269925.1	7.51977	0.541904	1.22157	0.443615	0.657321	NA	Z98884.2	NA	NA
ENST00000377516.6	ENSG00000049247.13	20.0347	-0.149001	0.915558	-0.162743	0.870721	NA	UTS2	NA	NA
ENST00000361696.9	ENSG00000049247.13	9.79337	-0.502778	1.03627	-0.485181	0.627548	NA	UTS2	NA	NA
ENST00000054668.5	ENSG00000049247.13	5.67192	-0.572896	1.90173	-0.301249	0.763224	NA	UTS2	NA	NA
ENST00000493373.5	ENSG00000116288.13	557.633	-0.774872	0.318179	-2.43534	0.0148779	0.0914642	PARK7	NA	NA
ENST00000460192.5	ENSG00000116288.13	335.733	-0.138843	0.222419	-0.624242	0.532469	0.759469	PARK7	NA	NA
ENST00000493678.5	ENSG00000116288.13	326.228	0.355338	0.42511	0.835871	0.403227	0.661653	PARK7	NA	NA
ENST00000377493.9	ENSG00000116288.13	645.534	-0.260672	0.256021	-1.01817	0.308599	0.575172	PARK7	NA	NA
ENST00000338639.10	ENSG00000116288.13	1874.14	-0.305673	0.197303	-1.54926	0.12132	0.342716	PARK7	NA	NA
ENST00000377491.5	ENSG00000116288.13	76.0978	0.425512	0.459116	0.926806	0.354027	0.61821	PARK7	NA	NA
ENST00000377488.5	ENSG00000116288.13	60.5692	-0.632878	0.392927	-1.61068	0.107251	0.318438	PARK7	NA	NA
ENST00000469225.1	ENSG00000116288.13	271.87	-0.577463	0.516704	-1.11759	0.263742	0.528636	PARK7	NA	NA
ENST00000641354.1	ENSG00000284747.1	56.1019	0.537548	0.445869	1.20562	0.227964	0.487319	AL034417.5	NA	NA
ENST00000377482.10	ENSG00000116285.13	4774.32	-0.606001	0.420907	-1.43975	0.149938	0.386968	ERRFI1	FALSE	NA
ENST00000467067.1	ENSG00000116285.13	339.081	-0.971016	0.52251	-1.85837	0.0631169	0.233563	ERRFI1	FALSE	NA
ENST00000469499.5	ENSG00000116285.13	61.9779	-1.20829	0.882544	-1.3691	0.170969	0.417028	ERRFI1	FALSE	NA
ENST00000487559.1	ENSG00000116285.13	53.1668	-1.0827	0.668175	-1.62038	0.10515	0.314644	ERRFI1	TRUE	NA
ENST00000400908.7	ENSG00000142599.19	638.95	-0.0898711	0.332885	-0.269976	0.787178	0.906537	RERE	NA	FALSE
ENST00000400907.6	ENSG00000142599.19	66.9538	-1.07243	0.854143	-1.25556	0.209275	0.465169	RERE	NA	NA
ENST00000469251.1	ENSG00000142599.19	19.9083	0.177321	0.784881	0.225921	0.821263	NA	RERE	NA	NA
ENST00000514428.1	ENSG00000142599.19	5.81065	-0.608109	1.04368	-0.582661	0.560121	NA	RERE	NA	NA
ENST00000468247.1	ENSG00000142599.19	7.40046	-3.58182	2.05411	-1.74374	0.0812049	NA	RERE	NA	FALSE
ENST00000437586.1	ENSG00000234619.1	13.0627	1.3858	0.831974	1.66568	0.0957766	NA	RPL7P11	NA	NA
ENST00000433876.2	ENSG00000228423.2	5.81414	0.908116	1.2518	0.725448	0.468177	NA	AL357552.3	NA	NA
ENST00000234590.10	ENSG00000074800.16	46382.6	-0.124882	0.212004	-0.589055	0.555824	0.774586	ENO1	FALSE	NA
ENST00000464920.2	ENSG00000074800.16	708.891	-0.464917	0.296296	-1.5691	0.116625	0.334904	ENO1	NA	NA
ENST00000646370.2	ENSG00000074800.16	84.2679	-0.183382	0.414432	-0.44249	0.658135	0.837593	ENO1	TRUE	FALSE
ENST00000645609.1	ENSG00000074800.16	716.99	0.0181756	0.312456	0.0581699	0.953613	0.982525	ENO1	NA	NA
ENST00000645600.1	ENSG00000074800.16	1793.3	0.201521	0.163535	1.23228	0.217844	0.475203	ENO1	NA	NA
ENST00000497492.1	ENSG00000074800.16	758.478	0.126648	0.268249	0.472128	0.636835	0.825399	ENO1	NA	NA
ENST00000646660.1	ENSG00000074800.16	22.3474	-0.955798	3.15011	-0.303417	0.761572	NA	ENO1	NA	NA
ENST00000646680.1	ENSG00000074800.16	4397.98	-0.0907348	0.236827	-0.383126	0.701626	0.862003	ENO1	TRUE	NA
ENST00000646906.1	ENSG00000074800.16	269.582	-0.46523	0.339501	-1.37033	0.170583	0.41663	ENO1	NA	NA
ENST00000646156.1	ENSG00000074800.16	162.509	-0.469766	0.349838	-1.34281	0.179334	0.428424	ENO1	NA	NA
ENST00000643438.1	ENSG00000074800.16	60.6928	-0.39232	0.480641	-0.816243	0.414361	0.670443	ENO1	NA	NA
ENST00000486051.5	ENSG00000074800.16	154.668	-0.397913	0.265359	-1.49953	0.133736	0.3626	ENO1	NA	FALSE
ENST00000492343.2	ENSG00000074800.16	337.587	-0.486093	0.315847	-1.53901	0.123801	0.346897	ENO1	NA	NA
ENST00000377411.5	ENSG00000180758.12	299.594	-0.487768	0.327694	-1.48849	0.136622	0.366891	GPR157	NA	NA
ENST00000635687.1	ENSG00000228526.7	387.533	2.19456	0.288374	7.61011	2.73858e-14	9.76478e-12	MIR34AHG	NA	NA
ENST00000635405.2	ENSG00000228526.7	359.808	1.81745	0.33273	5.46222	4.70216e-08	3.54363e-06	MIR34AHG	NA	NA
ENST00000328089.11	ENSG00000171621.14	351.275	0.139848	0.211601	0.660905	0.508673	0.743564	SPSB1	NA	FALSE
ENST00000302692.7	ENSG00000171612.7	517.98	-0.638721	0.244729	-2.60991	0.00905657	0.0656891	SLC25A33	NA	NA
ENST00000340381.11	ENSG00000188807.13	414.496	-1.13645	0.333298	-3.40971	0.000650316	0.00971329	TMEM201	NA	FALSE
ENST00000340305.9	ENSG00000188807.13	387.708	-1.09644	0.406913	-2.69452	0.00704904	0.0551959	TMEM201	NA	NA
ENST00000377346.9	ENSG00000171608.16	379.662	0.476154	0.258016	1.84544	0.0649732	0.23756	PIK3CD	NA	NA
ENST00000415330.2	ENSG00000231789.2	81.4997	-0.00326171	0.325219	-0.0100293	0.991998	0.997153	PIK3CD-AS2	NA	NA
ENST00000377298.9	ENSG00000171603.18	683.305	-0.0359076	0.36864	-0.0974056	0.922404	0.968857	CLSTN1	FALSE	NA
ENST00000650348.1	ENSG00000171603.18	713.763	-0.157212	0.364076	-0.43181	0.665879	0.841921	CLSTN1	TRUE	NA
ENST00000435891.5	ENSG00000171603.18	1202.45	-0.21932	0.255491	-0.858423	0.390659	0.651008	CLSTN1	FALSE	TRUE
ENST00000361311.4	ENSG00000171603.18	1570.52	-0.0314859	0.298243	-0.105571	0.915923	0.965648	CLSTN1	FALSE	TRUE
ENST00000464286.1	ENSG00000171603.18	20.9063	0.327491	0.679793	0.481751	0.629983	NA	CLSTN1	NA	NA
ENST00000377263.6	ENSG00000178585.15	294.663	1.13801	0.398672	2.85451	0.00431034	0.0391942	CTNNBIP1	NA	NA
ENST00000400904.7	ENSG00000178585.15	199.194	0.413558	0.391511	1.05631	0.290824	0.557737	CTNNBIP1	NA	NA
ENST00000377258.5	ENSG00000178585.15	50.1081	0.741029	0.425978	1.73959	0.0819303	0.272697	CTNNBIP1	NA	NA
ENST00000377256.1	ENSG00000178585.15	98.8229	1.00978	0.456933	2.20991	0.0271114	0.136604	CTNNBIP1	NA	NA
ENST00000377223.6	ENSG00000162441.12	486.334	1.17899	0.40367	2.92068	0.00349273	0.0337171	LZIC	NA	NA
ENST00000400903.6	ENSG00000162441.12	27.9404	-0.403283	0.70864	-0.569094	0.569292	NA	LZIC	NA	NA
ENST00000377213.1	ENSG00000162441.12	286.476	0.716179	0.353172	2.02785	0.042576	0.183233	LZIC	NA	NA
ENST00000403197.5	ENSG00000173614.14	48.7423	1.28333	0.6443	1.99183	0.0463901	0.193222	NMNAT1	FALSE	NA
ENST00000462686.1	ENSG00000173614.14	99.8462	0.450047	0.327025	1.37618	0.168764	0.41406	NMNAT1	TRUE	NA
ENST00000377205.6	ENSG00000173614.14	200.147	0.792413	0.225953	3.50699	0.000453206	0.00739178	NMNAT1	FALSE	TRUE
ENST00000492735.1	ENSG00000173614.14	23.1622	1.09924	0.725671	1.51479	0.129826	NA	NMNAT1	NA	NA
ENST00000365545.1	ENSG00000202415.1	18.4434	0.116956	0.990032	0.118134	0.905961	NA	RN7SKP269	NA	NA
ENST00000636827.2	ENSG00000283611.2	16.327	-0.375929	0.651005	-0.577459	0.56363	NA	TMEM274P	NA	NA
ENST00000294435.8	ENSG00000162444.12	416.886	0.0568105	0.319628	0.177739	0.858928	0.941186	RBP7	NA	NA
ENST00000253251.12	ENSG00000130939.20	955.692	-0.25471	0.342231	-0.744264	0.456717	0.703644	UBE4B	NA	FALSE
ENST00000343090.11	ENSG00000130939.20	540.138	-0.570491	0.424371	-1.34432	0.178844	0.427829	UBE4B	NA	FALSE
ENST00000470736.1	ENSG00000130939.20	11.8374	0.49978	1.31388	0.380384	0.70366	NA	UBE4B	NA	NA
ENST00000377093.8	ENSG00000054523.17	537.161	1.33625	0.338895	3.94295	8.04855e-05	0.00187596	KIF1B	NA	FALSE
ENST00000263934.10	ENSG00000054523.17	632.526	-0.010374	0.392982	-0.0263981	0.97894	0.991937	KIF1B	NA	FALSE
ENST00000377086.5	ENSG00000054523.17	591.915	0.326161	0.666237	0.489556	0.624448	0.817798	KIF1B	NA	NA
ENST00000377083.5	ENSG00000054523.17	279.735	0.81432	1.98734	0.409753	0.681987	0.850758	KIF1B	NA	NA
ENST00000620295.2	ENSG00000054523.17	316.177	0.237698	0.400406	0.593643	0.552751	0.772319	KIF1B	NA	NA
ENST00000487775.1	ENSG00000142657.21	121.654	-1.03332	0.36037	-2.86738	0.00413885	0.0380581	PGD	NA	NA
ENST00000270776.13	ENSG00000142657.21	4080.85	-0.65897	0.220805	-2.98439	0.00284142	0.0289471	PGD	FALSE	NA
ENST00000477958.5	ENSG00000142657.21	12.7324	0.56023	0.845529	0.662579	0.5076	NA	PGD	TRUE	TRUE
ENST00000483936.5	ENSG00000142657.21	411.578	-0.52147	0.266773	-1.95474	0.0506141	0.20384	PGD	NA	NA
ENST00000465632.5	ENSG00000142657.21	42.6508	-0.674088	0.528321	-1.2759	0.201989	0.456143	PGD	NA	NA
ENST00000460189.1	ENSG00000142657.21	91.4882	0.162149	0.488943	0.331631	0.740168	0.883169	PGD	NA	NA
ENST00000602787.6	ENSG00000251503.8	24.2413	-2.23706	1.4991	-1.49227	0.13563	NA	CENPS-CORT	NA	NA
ENST00000309048.8	ENSG00000175279.22	85.4837	0.440281	0.447519	0.983826	0.325201	0.591418	CENPS	FALSE	NA
ENST00000477755.1	ENSG00000175279.22	84.2475	0.246483	0.444528	0.554482	0.579249	0.788798	CENPS	TRUE	NA
ENST00000462462.1	ENSG00000175279.22	12.9886	1.27447	2.36445	0.539014	0.589877	NA	CENPS	FALSE	NA
ENST00000377038.8	ENSG00000160049.12	2885.72	-0.213455	0.221225	-0.96488	0.334605	0.600528	DFFA	FALSE	FALSE
ENST00000476658.5	ENSG00000160049.12	170.067	-0.973041	0.3393	-2.86779	0.0041335	0.038043	DFFA	TRUE	NA
ENST00000377036.2	ENSG00000160049.12	811.621	-0.905978	0.247692	-3.65768	0.000254513	0.00469742	DFFA	FALSE	NA
ENST00000472851.1	ENSG00000142655.13	44.0013	-0.150442	0.608403	-0.247274	0.804696	0.915592	PEX14	NA	NA
ENST00000356607.9	ENSG00000142655.13	523.195	-0.352002	0.235612	-1.49399	0.135178	0.364591	PEX14	NA	FALSE
ENST00000491661.2	ENSG00000142655.13	31.7416	0.401421	0.90771	0.442235	0.658319	0.837632	PEX14	NA	NA
ENST00000461850.3	ENSG00000243267.3	5.43499	2.03806	1.49931	1.35933	0.174041	NA	RN7SL614P	NA	NA
ENST00000639083.1	ENSG00000120948.18	802.115	-0.149611	0.579573	-0.258139	0.796299	0.91112	TARDBP	FALSE	FALSE
ENST00000629725.2	ENSG00000120948.18	162.553	0.00364468	0.317892	0.0114651	0.990852	0.99689	TARDBP	NA	NA
ENST00000439080.6	ENSG00000120948.18	217.017	0.647075	0.447605	1.44564	0.148278	0.384392	TARDBP	TRUE	NA
ENST00000613864.4	ENSG00000120948.18	134.394	0.172137	0.447318	0.384821	0.70037	0.861347	TARDBP	NA	NA
ENST00000240185.8	ENSG00000120948.18	681.282	1.22944	0.695286	1.76826	0.0770181	0.262697	TARDBP	FALSE	NA
ENST00000315091.7	ENSG00000120948.18	821.281	0.101686	0.408718	0.248792	0.803522	0.914891	TARDBP	FALSE	FALSE
ENST00000618606.1	ENSG00000120948.18	25.6417	0.0666518	0.62756	0.106208	0.915417	NA	TARDBP	NA	NA
ENST00000621573.1	ENSG00000120948.18	177.315	0.43977	0.467193	0.941303	0.34655	0.61176	TARDBP	TRUE	TRUE
ENST00000617757.1	ENSG00000120948.18	156.421	0.370053	0.586295	0.631171	0.527929	0.756133	TARDBP	NA	NA
ENST00000400897.8	ENSG00000009724.17	80.8702	1.02233	0.587577	1.73991	0.0818752	0.272541	MASP2	NA	NA
ENST00000612387.1	ENSG00000271895.2	24.2037	1.55454	0.902742	1.72202	0.0850658	NA	AL109811.2	NA	NA
ENST00000475189.1	ENSG00000116649.10	47.8593	-0.85923	0.543196	-1.58181	0.113694	0.329415	SRM	NA	NA
ENST00000376957.7	ENSG00000116649.10	1388.72	-0.927431	0.300127	-3.09013	0.0020007	0.0225345	SRM	FALSE	NA
ENST00000465788.1	ENSG00000116649.10	21.6931	-2.26139	0.796919	-2.83766	0.00454456	NA	SRM	NA	NA
ENST00000459997.1	ENSG00000116649.10	15.1838	-2.34678	1.58291	-1.48257	0.138188	NA	SRM	TRUE	NA
ENST00000304457.11	ENSG00000171824.14	77.0425	6.43617	3.27566	1.96484	0.0494323	0.200973	EXOSC10	NA	NA
ENST00000376936.9	ENSG00000171824.14	2384.48	0.378956	0.263707	1.43703	0.150709	0.388054	EXOSC10	NA	NA
ENST00000474216.5	ENSG00000171824.14	112.477	-0.0696677	0.361647	-0.19264	0.847241	0.935631	EXOSC10	NA	NA
ENST00000472078.1	ENSG00000171824.14	43.5045	0.534132	0.596548	0.895373	0.370588	0.633369	EXOSC10	NA	NA
ENST00000485606.1	ENSG00000171824.14	26.0052	0.18227	0.677667	0.268968	0.787955	NA	EXOSC10	NA	NA
ENST00000361445.9	ENSG00000198793.13	6096.79	0.057865	0.204045	0.28359	0.776725	0.901593	MTOR	NA	TRUE
ENST00000376810.5	ENSG00000120942.13	521.585	-0.589265	0.258022	-2.28378	0.0223845	0.120388	UBIAD1	NA	NA
ENST00000483738.1	ENSG00000120942.13	86.4007	0.113486	0.338999	0.334769	0.7378	0.881881	UBIAD1	NA	NA
ENST00000642025.1	ENSG00000116661.11	154.327	1.63358	0.374388	4.36333	1.28098e-05	0.000424673	FBXO2	TRUE	NA
ENST00000354287.5	ENSG00000116661.11	478.556	1.73284	0.302318	5.73187	9.93317e-09	9.24806e-07	FBXO2	FALSE	TRUE
ENST00000425796.5	ENSG00000132879.14	71.5656	-0.944128	0.454948	-2.07525	0.0379637	0.170499	FBXO44	NA	NA
ENST00000251547.10	ENSG00000132879.14	306.071	-0.0284529	0.307708	-0.0924672	0.926327	0.970513	FBXO44	NA	NA
ENST00000376768.5	ENSG00000132879.14	108.23	0.115894	0.545948	0.212281	0.831888	0.92901	FBXO44	NA	NA
ENST00000376760.5	ENSG00000132879.14	70.3375	0.389478	0.428946	0.907989	0.363884	0.627706	FBXO44	NA	NA
ENST00000376762.8	ENSG00000132879.14	133.186	1.93458	0.709176	2.72793	0.00637324	0.0512384	FBXO44	NA	NA
ENST00000376753.9	ENSG00000116663.11	319.649	-1.08859	0.317446	-3.42923	0.000605297	0.00919662	FBXO6	NA	FALSE
ENST00000376692.9	ENSG00000116670.15	1307.04	-0.238178	0.267524	-0.890303	0.373303	0.635837	MAD2L2	NA	NA
ENST00000376669.9	ENSG00000116670.15	76.4391	-0.227766	0.427181	-0.533184	0.593906	0.797629	MAD2L2	NA	NA
ENST00000376667.7	ENSG00000116670.15	47.812	2.48902	1.31928	1.88664	0.0592081	0.224522	MAD2L2	NA	NA
ENST00000456915.1	ENSG00000116670.15	91.0296	0.10064	0.444408	0.226458	0.820845	0.92385	MAD2L2	NA	NA
ENST00000400895.6	ENSG00000177674.16	37.2673	1.27487	0.45332	2.81231	0.00491877	0.0428436	AGTRAP	NA	TRUE
ENST00000494437.1	ENSG00000177674.16	30.4622	-0.505157	0.602893	-0.837887	0.402094	NA	AGTRAP	NA	NA
ENST00000314340.10	ENSG00000177674.16	311.314	-0.319982	0.287255	-1.11393	0.26531	0.530541	AGTRAP	NA	NA
ENST00000376629.8	ENSG00000177674.16	57.7174	1.24522	1.52936	0.814212	0.415524	0.671341	AGTRAP	NA	NA
ENST00000413656.5	ENSG00000177000.13	11.2092	0.152655	0.789952	0.193246	0.846767	NA	MTHFR	NA	NA
ENST00000346436.11	ENSG00000011021.23	327.796	0.216851	0.288282	0.752218	0.45192	0.699804	CLCN6	NA	TRUE
ENST00000650448.1	ENSG00000285646.2	872.709	1.16483	0.314675	3.70171	0.000214153	0.00411098	AL021155.4	NA	NA
ENST00000666735.1	ENSG00000285646.2	162.957	1.80911	0.507572	3.56424	0.000364913	0.00621482	AL021155.4	NA	NA
ENST00000658167.1	ENSG00000285646.2	50.6781	-0.0135574	0.588213	-0.0230484	0.981612	0.992898	AL021155.4	NA	NA
ENST00000376572.8	ENSG00000116685.16	2127.77	-0.520537	0.238431	-2.18317	0.0290231	0.143012	KIAA2013	NA	NA
ENST00000616327.1	ENSG00000116685.16	246.129	-3.02966	0.961777	-3.15006	0.00163236	0.019624	KIAA2013	NA	NA
ENST00000449038.5	ENSG00000083444.17	108.129	0.146023	0.337434	0.432747	0.665199	0.841688	PLOD1	NA	TRUE
ENST00000196061.5	ENSG00000083444.17	4824.46	0.32494	0.25416	1.27849	0.201078	0.45525	PLOD1	NA	TRUE
ENST00000491536.5	ENSG00000083444.17	13.4739	-1.18446	1.25538	-0.943503	0.345423	NA	PLOD1	NA	NA
ENST00000470133.1	ENSG00000083444.17	32.2742	-1.13159	1.36127	-0.831273	0.40582	0.663829	PLOD1	NA	FALSE
ENST00000490079.5	ENSG00000116688.17	56.705	-0.28524	0.408615	-0.698066	0.485136	0.72658	MFN2	NA	FALSE
ENST00000484391.5	ENSG00000116688.17	39.7151	-0.942496	0.519202	-1.81528	0.0694809	0.246903	MFN2	NA	NA
ENST00000497302.1	ENSG00000116688.17	136.839	0.0110472	0.351013	0.0314723	0.974893	0.990423	MFN2	NA	TRUE
ENST00000235329.10	ENSG00000116688.17	5621.68	-0.0547536	0.21011	-0.260595	0.794405	0.91055	MFN2	NA	FALSE
ENST00000412236.1	ENSG00000116688.17	30.6036	0.272607	0.56011	0.486702	0.62647	NA	MFN2	NA	NA
ENST00000478749.5	ENSG00000116691.11	39.8646	0.397	0.549166	0.722915	0.469732	0.714662	MIIP	NA	NA
ENST00000235332.6	ENSG00000116691.11	456.807	0.0323675	0.236202	0.137033	0.891005	0.954573	MIIP	NA	FALSE
ENST00000620676.6	ENSG00000048707.15	531.537	0.947961	2.29258	0.413491	0.679247	0.84936	VPS13D	NA	FALSE
ENST00000613099.4	ENSG00000048707.15	1670.35	0.220714	0.483898	0.456116	0.648306	0.831616	VPS13D	NA	NA
ENST00000643711.1	ENSG00000048707.15	20.1402	0.873868	1.11023	0.787107	0.43122	NA	VPS13D	NA	NA
ENST00000616661.5	ENSG00000162496.9	1058.15	-0.245329	0.144967	-1.69231	0.0905868	0.288941	DHRS3	NA	TRUE
ENST00000464917.5	ENSG00000162496.9	45.1373	0.749899	0.468413	1.60094	0.109391	0.322092	DHRS3	NA	TRUE
ENST00000606790.1	ENSG00000272482.1	22.9415	1.20788	0.726923	1.66163	0.0965861	NA	AC254633.1	NA	NA
ENST00000413440.5	ENSG00000116731.22	234.361	-0.29413	2.1427	-0.13727	0.890817	0.95451	PRDM2	NA	FALSE
ENST00000343137.8	ENSG00000116731.22	319.543	0.630341	0.556331	1.13303	0.257201	0.521228	PRDM2	NA	NA
ENST00000400798.6	ENSG00000189337.17	263.444	-0.365591	0.511489	-0.714759	0.474758	0.718363	KAZN	NA	NA
ENST00000428417.5	ENSG00000171729.14	35.1935	1.66036	1.48141	1.1208	0.262375	0.527125	TMEM51	NA	NA
ENST00000400796.7	ENSG00000171729.14	208.258	-0.027251	0.394151	-0.0691384	0.944879	0.978542	TMEM51	NA	FALSE
ENST00000376008.3	ENSG00000171729.14	262.294	-0.323834	0.309853	-1.04512	0.295967	0.562545	TMEM51	NA	NA
ENST00000625027.2	ENSG00000204464.7	12.0401	0.538068	0.969968	0.554728	0.579081	NA	C1orf195	NA	NA
ENST00000433640.6	ENSG00000142621.19	13.3253	0.447535	0.71827	0.623073	0.533236	NA	FHAD1	NA	NA
ENST00000375998.8	ENSG00000142621.19	88.5111	0.716148	0.58542	1.22331	0.221214	0.479433	FHAD1	NA	NA
ENST00000375997.8	ENSG00000142621.19	9.50813	0.14714	1.73793	0.084664	0.932529	NA	FHAD1	NA	NA
ENST00000375980.9	ENSG00000142634.13	1685.82	-1.49354	0.243891	-6.1238	9.13707e-10	1.14271e-07	EFHD2	NA	FALSE
ENST00000348549.9	ENSG00000132906.18	84.8385	-0.722166	0.444381	-1.62511	0.10414	0.312625	CASP9	NA	NA
ENST00000546969.1	ENSG00000132906.18	20.1492	-2.28479	1.31326	-1.73979	0.0818963	NA	CASP9	NA	NA
ENST00000375838.5	ENSG00000116138.13	164.91	0.269505	0.342718	0.786375	0.431648	0.684141	DNAJC16	NA	NA
ENST00000616884.4	ENSG00000116138.13	245.337	1.57113	0.592485	2.65177	0.00800722	0.0601257	DNAJC16	NA	NA
ENST00000375847.8	ENSG00000116138.13	596.381	0.256627	0.61667	0.41615	0.6773	0.848163	DNAJC16	NA	NA
ENST00000490811.1	ENSG00000116138.13	30.0556	0.946506	0.873471	1.08361	0.278536	NA	DNAJC16	NA	NA
ENST00000480945.6	ENSG00000197312.12	1154.05	0.648466	0.46145	1.40528	0.159938	0.40172	DDI2	FALSE	FALSE
ENST00000546927.1	ENSG00000197312.12	32.8672	-0.413521	0.629239	-0.657177	0.511067	0.74492	DDI2	NA	NA
ENST00000320153.10	ENSG00000197312.12	74.3048	-0.390062	0.432449	-0.901984	0.367065	0.629982	DDI2	TRUE	NA
ENST00000548451.1	ENSG00000197312.12	10.1328	-1.04964	0.910899	-1.15231	0.249194	NA	DDI2	NA	NA
ENST00000345034.1	ENSG00000215695.1	63.7191	-0.293813	1.46826	-0.200109	0.841395	0.933183	RSC1A1	NA	NA
ENST00000375793.2	ENSG00000116786.13	967.593	-0.661837	0.258734	-2.55798	0.0105282	0.0723991	PLEKHM2	NA	NA
ENST00000462455.1	ENSG00000116786.13	31.4314	-0.678488	0.695099	-0.976103	0.329013	0.59515	PLEKHM2	NA	NA
ENST00000642363.1	ENSG00000116786.13	395.624	-0.886244	0.287819	-3.07918	0.00207574	0.02316	PLEKHM2	NA	NA
ENST00000431782.1	ENSG00000224321.1	23.4107	-0.25072	0.750097	-0.33425	0.738191	NA	RPL12P14	NA	NA
ENST00000321418.6	ENSG00000178715.8	29.7606	-0.0887606	0.500724	-0.177265	0.859301	NA	AL450998.1	NA	NA
ENST00000673875.1	ENSG00000065526.12	156.629	0.639078	0.419312	1.52411	0.127481	0.353065	SPEN	NA	FALSE
ENST00000375759.8	ENSG00000065526.12	2044.85	0.603861	0.582222	1.03717	0.299658	0.56635	SPEN	NA	NA
ENST00000471538.1	ENSG00000065526.12	78.4596	-2.71585	1.17561	-2.31016	0.0208792	0.114572	SPEN	NA	TRUE
ENST00000438066.1	ENSG00000065526.12	115.138	1.09498	0.473176	2.31411	0.0206617	0.113963	SPEN	NA	NA
ENST00000442985.1	ENSG00000065526.12	4.02953	0.375422	2.38899	0.157147	0.875129	NA	SPEN	NA	NA
ENST00000375743.8	ENSG00000116809.11	470.374	-0.230556	0.175294	-1.31526	0.188424	0.439547	ZBTB17	NA	TRUE
ENST00000375662.5	ENSG00000185519.9	98.7868	-0.892973	0.378032	-2.36216	0.0181687	0.104794	FAM131C	NA	NA
ENST00000358432.8	ENSG00000142627.13	10882.4	0.74632	0.333026	2.24102	0.0250246	0.129437	EPHA2	NA	FALSE
ENST00000462805.1	ENSG00000142627.13	16.9776	0.180396	1.01808	0.177193	0.859357	NA	EPHA2	NA	NA
ENST00000480202.1	ENSG00000142627.13	22.8279	-0.383903	2.27449	-0.168786	0.865965	NA	EPHA2	NA	NA
ENST00000461614.1	ENSG00000142627.13	143.206	0.228032	0.456478	0.499546	0.617394	0.813412	EPHA2	NA	NA
ENST00000424774.1	ENSG00000227959.1	52.6824	1.29461	0.463566	2.79272	0.00522662	0.0446269	AL451042.2	NA	NA
ENST00000426353.1	ENSG00000224621.1	24.7807	1.05717	0.554413	1.90682	0.0565435	NA	AL451042.1	NA	NA
ENST00000478117.5	ENSG00000142632.17	212.544	-0.400855	0.378237	-1.0598	0.289237	0.555741	ARHGEF19	NA	NA
ENST00000270747.8	ENSG00000142632.17	430.057	-0.767493	0.410123	-1.87137	0.0612934	0.229732	ARHGEF19	NA	TRUE
ENST00000449495.1	ENSG00000142632.17	22.7515	-2.87456	1.37654	-2.08825	0.0367753	NA	ARHGEF19	NA	NA
ENST00000375592.8	ENSG00000037637.11	606.42	-0.470442	0.151433	-3.10661	0.00189249	0.0217377	FBXO42	NA	FALSE
ENST00000471507.5	ENSG00000055070.17	228.169	-0.933015	0.299903	-3.11105	0.00186422	0.0215014	SZRD1	NA	NA
ENST00000401089.3	ENSG00000055070.17	1654.77	-1.67149	0.285496	-5.85468	4.77924e-09	4.86887e-07	SZRD1	NA	NA
ENST00000401088.9	ENSG00000055070.17	483.021	-0.434919	0.219935	-1.97748	0.0479869	0.197153	SZRD1	NA	NA
ENST00000475554.5	ENSG00000055070.17	69.3038	-0.360652	0.69381	-0.519814	0.603193	0.803624	SZRD1	NA	NA
ENST00000472351.5	ENSG00000055070.17	195.851	-3.18026	0.920429	-3.4552	0.000549894	0.00858044	SZRD1	NA	NA
ENST00000492354.1	ENSG00000055070.17	915.852	-1.75204	0.301846	-5.8044	6.45958e-09	6.31212e-07	SZRD1	NA	NA
ENST00000472461.1	ENSG00000055070.17	46.6634	-0.321074	0.472277	-0.679842	0.496604	0.735449	SZRD1	NA	NA
ENST00000445689.1	ENSG00000226457.1	19.4249	0.0952225	0.631124	0.150878	0.880072	NA	RPL22P3	NA	NA
ENST00000337132.10	ENSG00000157191.20	766.629	0.0221641	0.216904	0.102184	0.918611	0.9671	NECAP2	NA	TRUE
ENST00000486390.1	ENSG00000157191.20	32.2094	-0.470094	0.552712	-0.850524	0.395034	0.654768	NECAP2	NA	NA
ENST00000443980.6	ENSG00000157191.20	67.0396	-3.26879	1.40629	-2.32441	0.0201034	0.112077	NECAP2	NA	NA
ENST00000508680.5	ENSG00000157191.20	19.9907	1.63833	0.763299	2.14639	0.0318422	NA	NECAP2	NA	NA
ENST00000457898.1	ENSG00000226029.1	184.692	1.00996	0.327252	3.08619	0.00202742	0.0227495	LINC01772	NA	NA
ENST00000263511.8	ENSG00000080947.15	296.422	1.37248	0.403503	3.40142	0.000670371	0.00994195	CROCCP3	NA	NA
ENST00000591316.1	ENSG00000080947.15	92.465	0.00633376	0.426001	0.0148679	0.988138	0.995557	CROCCP3	NA	NA
ENST00000589964.1	ENSG00000080947.15	9.7961	1.88628	1.11401	1.69323	0.0904114	NA	CROCCP3	NA	NA
ENST00000562878.1	ENSG00000261135.1	275.765	0.548635	0.275771	1.98946	0.0466504	0.193849	AL137802.2	NA	NA
ENST00000648419.1	ENSG00000285853.1	157.329	1.06132	0.366513	2.89572	0.00378292	0.035706	AL137802.3	NA	NA
ENST00000415386.2	ENSG00000233421.4	99.929	1.31119	0.622024	2.10795	0.0350356	0.162291	LINC01783	NA	NA
ENST00000430580.6	ENSG00000219481.10	2205.34	1.86073	0.416419	4.4684	7.88084e-06	0.000282807	NBPF1	FALSE	FALSE
ENST00000392963.5	ENSG00000219481.10	925.372	1.98711	0.497389	3.99509	6.46696e-05	0.00157068	NBPF1	TRUE	FALSE
ENST00000420513.1	ENSG00000219481.10	78.8667	1.27726	0.434959	2.9365	0.00331934	0.0325305	NBPF1	NA	FALSE
ENST00000599069.5	ENSG00000219481.10	128.467	1.1637	0.634165	1.83501	0.0665041	0.240615	NBPF1	NA	NA
ENST00000599908.1	ENSG00000219481.10	630.291	0.910044	0.395061	2.30355	0.0212477	0.116025	NBPF1	NA	NA
ENST00000449853.2	ENSG00000219481.10	614.657	0.38993	0.346063	1.12676	0.259843	0.524199	NBPF1	NA	TRUE
ENST00000639481.1	ENSG00000215908.10	65.115	0.225641	0.530199	0.425579	0.670415	0.844116	CROCCP2	NA	TRUE
ENST00000640476.1	ENSG00000215908.10	29.8605	3.32441	2.17398	1.52918	0.126221	NA	CROCCP2	NA	NA
ENST00000639594.1	ENSG00000215908.10	176.064	0.155105	0.386166	0.401654	0.687938	0.854602	CROCCP2	NA	NA
ENST00000639456.1	ENSG00000215908.10	320.145	0.21616	0.399083	0.541642	0.588065	0.7945	CROCCP2	NA	TRUE
ENST00000633763.1	ENSG00000282143.1	104.671	7.53087	2.98454	2.5233	0.011626	0.0772694	AL137798.2	NA	NA
ENST00000624828.1	ENSG00000280114.1	134.478	1.75478	0.442071	3.96945	7.20378e-05	0.00170877	AL021920.2	NA	NA
ENST00000419267.1	ENSG00000236698.1	210.993	0.171947	0.512409	0.335566	0.737198	0.881678	EIF1AXP1	NA	NA
ENST00000414828.1	ENSG00000268869.6	41.441	1.86645	0.602572	3.09748	0.00195173	0.0221524	ESPNP	NA	NA
ENST00000624517.1	ENSG00000279151.1	11.2157	0.874757	0.842986	1.03769	0.299415	NA	AL021920.1	NA	NA
ENST00000633433.1	ENSG00000282740.1	32.1528	-5.07311	1.56581	-3.23993	0.00119559	0.015478	AL021920.3	NA	NA
ENST00000494191.6	ENSG00000058453.17	279.993	0.1923	0.30107	0.638722	0.523004	0.753084	CROCC	NA	FALSE
ENST00000650268.1	ENSG00000186715.11	119.85	0.5989	0.507511	1.18007	0.237971	0.499465	MST1L	NA	NA
ENST00000666785.1	ENSG00000228549.4	91.3803	0.619535	0.804027	0.77054	0.44098	0.691349	BX284668.2	NA	NA
ENST00000606899.1	ENSG00000272426.1	20.3701	1.13328	0.752822	1.50538	0.132226	NA	BX284668.6	NA	NA
ENST00000375534.7	ENSG00000117122.14	40.801	0.28846	0.808084	0.356968	0.721116	0.872991	MFAP2	NA	NA
ENST00000375535.4	ENSG00000117122.14	570.91	0.0369172	0.217716	0.169566	0.865351	0.944554	MFAP2	NA	NA
ENST00000476788.5	ENSG00000117122.14	81.5531	1.08428	0.48439	2.23844	0.0251922	0.129943	MFAP2	NA	NA
ENST00000326735.13	ENSG00000159363.18	711.995	-0.477708	0.296685	-1.61015	0.107365	0.31871	ATP13A2	NA	NA
ENST00000452699.5	ENSG00000159363.18	432.117	-0.121528	0.715029	-0.169962	0.86504	0.944385	ATP13A2	NA	NA
ENST00000510069.5	ENSG00000159363.18	65.9403	0.325424	0.511769	0.635882	0.524853	0.753965	ATP13A2	NA	NA
ENST00000511957.5	ENSG00000159363.18	14.6114	1.50581	3.15491	0.477291	0.633155	NA	ATP13A2	NA	NA
ENST00000375499.8	ENSG00000117118.10	1853.12	-0.836094	0.537251	-1.55624	0.11965	0.339684	SDHB	NA	NA
ENST00000475049.5	ENSG00000117118.10	7.57783	0.82727	1.70243	0.485934	0.627014	NA	SDHB	NA	NA
ENST00000485515.5	ENSG00000117118.10	28.8077	0.835451	0.64241	1.3005	0.193431	NA	SDHB	NA	NA
ENST00000475506.1	ENSG00000117118.10	16.2746	-2.90131	1.03038	-2.81578	0.00486588	NA	SDHB	NA	NA
ENST00000375436.9	ENSG00000179051.14	6708.12	-1.14852	0.244218	-4.70285	2.5655e-06	0.000111673	RCC2	NA	NA
ENST00000375415.5	ENSG00000074964.17	241.874	0.127483	0.30948	0.411928	0.680392	0.849983	ARHGEF10L	NA	NA
ENST00000375341.8	ENSG00000159423.17	420.272	0.0568403	0.313823	0.181122	0.856272	0.940263	ALDH4A1	NA	FALSE
ENST00000455833.7	ENSG00000169991.11	1496.83	0.0647483	0.338651	0.191195	0.848373	0.936406	IFFO2	NA	NA
ENST00000416166.1	ENSG00000169991.11	275.89	0.257701	0.367282	0.701643	0.482902	0.724936	IFFO2	NA	NA
ENST00000375254.8	ENSG00000127481.15	15903.9	0.854037	0.236545	3.61046	0.000305649	0.00542033	UBR4	NA	NA
ENST00000375224.1	ENSG00000127481.15	327.867	1.47557	0.308385	4.78484	1.71125e-06	7.98202e-05	UBR4	NA	FALSE
ENST00000483922.1	ENSG00000127481.15	18.4918	0.550715	0.72245	0.762288	0.445888	NA	UBR4	NA	NA
ENST00000494503.1	ENSG00000127481.15	28.8627	0.521889	0.647309	0.806245	0.420102	NA	UBR4	NA	FALSE
ENST00000466969.1	ENSG00000127481.15	59.6558	0.963051	0.359208	2.68104	0.00733943	0.0567464	UBR4	NA	NA
ENST00000425413.5	ENSG00000127481.15	241.615	1.03289	0.644151	1.60349	0.108827	0.321135	UBR4	NA	NA
ENST00000465036.1	ENSG00000127481.15	13.329	0.649207	0.777324	0.835182	0.403615	NA	UBR4	NA	NA
ENST00000419533.1	ENSG00000127481.15	232.59	0.597989	0.345624	1.73017	0.083599	0.275841	UBR4	NA	NA
ENST00000477853.6	ENSG00000127463.15	964.933	0.172188	0.17715	0.971992	0.331054	0.597245	EMC1	NA	NA
ENST00000375199.7	ENSG00000127463.15	783.301	0.366215	0.263419	1.39024	0.164457	0.408035	EMC1	NA	TRUE
ENST00000375208.7	ENSG00000127463.15	1465.41	-0.237958	0.268129	-0.887475	0.374823	0.637347	EMC1	NA	TRUE
ENST00000494770.6	ENSG00000127463.15	66.7036	0.218081	0.653699	0.33361	0.738674	0.882265	EMC1	NA	NA
ENST00000462505.1	ENSG00000127463.15	20.7294	-0.9321	0.594558	-1.56772	0.116947	NA	EMC1	NA	NA
ENST00000467423.2	ENSG00000127463.15	27.1109	-0.434328	0.611579	-0.710175	0.477596	NA	EMC1	NA	NA
ENST00000488681.1	ENSG00000127463.15	64.689	-0.532542	0.419556	-1.2693	0.204335	0.459026	EMC1	NA	NA
ENST00000330263.5	ENSG00000053372.5	2785.63	-0.432444	0.246148	-1.75684	0.0789446	0.266534	MRTO4	NA	NA
ENST00000479559.1	ENSG00000053372.5	28.3734	-0.0350439	0.599031	-0.0585009	0.95335	NA	MRTO4	NA	NA
ENST00000235835.7	ENSG00000053371.12	803.844	-1.29702	0.386501	-3.35581	0.000791335	0.011325	AKR7A2	FALSE	FALSE
ENST00000481966.1	ENSG00000053371.12	24.1667	0.95098	0.628294	1.51359	0.13013	NA	AKR7A2	TRUE	NA
ENST00000375155.7	ENSG00000040487.13	80.6539	-0.220598	0.688336	-0.32048	0.748605	0.887171	SLC66A1	NA	NA
ENST00000432465.1	ENSG00000040487.13	48.9991	0.0618621	0.563134	0.109853	0.912526	0.9642	SLC66A1	NA	TRUE
ENST00000264202.8	ENSG00000077549.19	2617.25	-0.277132	0.220494	-1.25687	0.2088	0.464605	CAPZB	NA	TRUE
ENST00000433834.5	ENSG00000077549.19	83.5823	0.288167	0.674391	0.4273	0.669161	0.84365	CAPZB	NA	NA
ENST00000498067.1	ENSG00000173436.15	21.3778	0.92708	0.694236	1.3354	0.181747	NA	MICOS10	NA	NA
ENST00000467029.5	ENSG00000173436.15	95.9214	0.432256	0.465042	0.929499	0.352631	0.617122	MICOS10	NA	NA
ENST00000481464.5	ENSG00000173436.15	10.4471	1.45659	1.02451	1.42174	0.155103	NA	MICOS10	NA	TRUE
ENST00000498642.5	ENSG00000173436.15	112.683	-0.446661	0.324329	-1.37718	0.168456	0.413637	MICOS10	NA	NA
ENST00000485362.1	ENSG00000173436.15	69.6966	-1.25972	0.599619	-2.10087	0.0356526	0.164144	MICOS10	NA	NA
ENST00000375136.8	ENSG00000158747.15	752.537	-0.333041	0.243067	-1.37016	0.170636	0.41667	NBL1	NA	NA
ENST00000425400.5	ENSG00000158747.15	22.3793	0.671851	0.846989	0.793223	0.427648	NA	NBL1	NA	NA
ENST00000427894.5	ENSG00000158747.15	244.948	-0.589755	0.387536	-1.52181	0.128057	0.353929	NBL1	NA	NA
ENST00000294543.10	ENSG00000162542.13	187.662	0.538872	0.345548	1.55947	0.118885	0.338327	TMCO4	NA	TRUE
ENST00000375120.4	ENSG00000169914.6	1084.89	1.56968	0.61161	2.56647	0.0102741	0.0712657	OTUD3	NA	FALSE
ENST00000466697.1	ENSG00000169914.6	31.0563	2.00693	0.892271	2.24923	0.0244977	0.127736	OTUD3	NA	NA
ENST00000375078.4	ENSG00000162545.6	239.489	0.580137	0.337531	1.71877	0.0856569	0.279766	CAMK2N1	NA	NA
ENST00000264198.5	ENSG00000090432.7	827.613	-0.224866	0.284298	-0.790949	0.428974	0.681854	MUL1	NA	FALSE
ENST00000461985.1	ENSG00000158825.6	24.2638	-0.915716	0.757606	-1.2087	0.226779	NA	CDA	NA	NA
ENST00000375071.4	ENSG00000158825.6	120.632	0.205273	0.303709	0.675888	0.499112	0.737286	CDA	NA	NA
ENST00000321556.5	ENSG00000158828.8	793.235	0.35582	0.253799	1.40198	0.160922	0.40305	PINK1	NA	TRUE
ENST00000400490.2	ENSG00000158828.8	46.9527	-3.25393	2.19988	-1.47914	0.139103	0.37063	PINK1	NA	TRUE
ENST00000451424.1	ENSG00000117242.7	321.498	0.0760668	0.285914	0.266048	0.790203	0.908098	PINK1-AS	NA	NA
ENST00000415136.6	ENSG00000244038.10	107.863	1.40807	1.86299	0.755811	0.449763	0.698032	DDOST	NA	NA
ENST00000602624.7	ENSG00000244038.10	4222.15	0.282258	0.242072	1.16601	0.243611	0.505548	DDOST	NA	NA
ENST00000375048.7	ENSG00000244038.10	1085.12	-0.625838	0.342396	-1.82782	0.0675768	0.243075	DDOST	NA	TRUE
ENST00000475210.1	ENSG00000244038.10	9.16666	-0.055422	1.17156	-0.0473061	0.962269	NA	DDOST	NA	NA
ENST00000464364.1	ENSG00000244038.10	607.127	0.0611906	0.283027	0.216201	0.828831	0.927575	DDOST	NA	NA
ENST00000477229.1	ENSG00000244038.10	36.8754	-0.44669	0.47495	-0.940498	0.346962	0.612223	DDOST	NA	NA
ENST00000438032.6	ENSG00000127483.19	139.825	0.384917	0.613166	0.627754	0.530165	0.757731	HP1BP3	NA	NA
ENST00000312239.10	ENSG00000127483.19	1698.31	0.148923	0.427205	0.348599	0.727391	0.876493	HP1BP3	NA	TRUE
ENST00000375003.6	ENSG00000127483.19	416.862	0.529746	0.36846	1.43773	0.150511	0.387813	HP1BP3	NA	NA
ENST00000488722.5	ENSG00000127483.19	439.93	0.403767	0.445159	0.907016	0.364398	0.627977	HP1BP3	NA	TRUE
ENST00000491748.1	ENSG00000127483.19	43.5379	0.687252	0.743099	0.924845	0.355046	0.619409	HP1BP3	NA	NA
ENST00000419948.5	ENSG00000127483.19	65.2665	0.696644	0.559067	1.24608	0.212734	0.469301	HP1BP3	NA	NA
ENST00000424732.5	ENSG00000127483.19	396.735	0.274911	0.250601	1.09701	0.272638	0.538417	HP1BP3	NA	FALSE
ENST00000417710.5	ENSG00000127483.19	131.536	-0.123838	0.451606	-0.274217	0.783918	0.90489	HP1BP3	NA	FALSE
ENST00000487117.1	ENSG00000127483.19	163.24	0.473957	0.492884	0.9616	0.33625	0.601655	HP1BP3	NA	NA
ENST00000375000.5	ENSG00000127483.19	65.7895	0.955993	0.422623	2.26205	0.0236946	0.125213	HP1BP3	NA	NA
ENST00000437575.5	ENSG00000127483.19	58.0931	0.704023	0.51069	1.37857	0.168027	0.412916	HP1BP3	NA	NA
ENST00000443615.1	ENSG00000127483.19	56.9586	0.193492	0.617581	0.313307	0.754047	0.890065	HP1BP3	NA	NA
ENST00000264211.12	ENSG00000075151.20	250.114	-1.70394	2.19312	-0.776951	0.437187	0.688716	EIF4G3	NA	TRUE
ENST00000400422.6	ENSG00000075151.20	258.778	1.71331	0.748434	2.28919	0.0220683	0.119204	EIF4G3	NA	TRUE
ENST00000356916.7	ENSG00000075151.20	77.7161	0.382465	0.665133	0.57502	0.565278	0.780587	EIF4G3	NA	NA
ENST00000634778.1	ENSG00000075151.20	64.012	-0.220546	0.528959	-0.416942	0.676721	0.848007	EIF4G3	NA	NA
ENST00000415912.6	ENSG00000117298.16	1154.16	-0.183868	0.273342	-0.672667	0.501159	0.738573	ECE1	NA	NA
ENST00000357071.8	ENSG00000117298.16	237.656	0.49781	0.481126	1.03468	0.30082	0.567368	ECE1	NA	NA
ENST00000436918.6	ENSG00000117298.16	190.555	0.090146	0.700682	0.128655	0.897631	0.957692	ECE1	NA	NA
ENST00000264205.10	ENSG00000117298.16	395.662	-0.0260357	0.479509	-0.0542965	0.956699	0.983669	ECE1	NA	NA
ENST00000470394.1	ENSG00000117298.16	28.6387	-0.135029	0.76466	-0.176586	0.859833	NA	ECE1	NA	NA
ENST00000528294.1	ENSG00000117298.16	70.607	-0.282543	0.436087	-0.647905	0.517046	0.749338	ECE1	NA	NA
ENST00000453025.1	ENSG00000227001.3	49.4774	0.573243	0.505818	1.1333	0.257089	0.521096	NBPF2P	NA	NA
ENST00000318220.10	ENSG00000142794.18	486.16	0.945126	0.219493	4.30595	1.66272e-05	0.000526245	NBPF3	TRUE	NA
ENST00000478653.6	ENSG00000142794.18	186.344	1.03772	0.303038	3.42438	0.000616209	0.00930787	NBPF3	NA	NA
ENST00000485941.2	ENSG00000142794.18	75.8435	-0.464658	0.564832	-0.822649	0.410708	0.667719	NBPF3	NA	NA
ENST00000318249.9	ENSG00000142794.18	132.896	0.818875	1.57198	0.52092	0.602422	0.802998	NBPF3	FALSE	NA
ENST00000374761.6	ENSG00000076864.19	263.841	1.29221	0.290657	4.44582	8.75569e-06	0.000309562	RAP1GAP	NA	NA
ENST00000495204.5	ENSG00000076864.19	224.555	0.227044	0.226072	1.0043	0.315234	0.582041	RAP1GAP	NA	NA
ENST00000308271.14	ENSG00000090686.16	285.133	0.332014	0.400924	0.828121	0.407602	0.665445	USP48	FALSE	FALSE
ENST00000374732.7	ENSG00000090686.16	122.313	0.0959325	0.579989	0.165404	0.868626	0.945473	USP48	FALSE	NA
ENST00000529637.5	ENSG00000090686.16	355.742	0.287003	0.271625	1.05661	0.290687	0.55757	USP48	FALSE	FALSE
ENST00000487880.2	ENSG00000090686.16	21.3617	0.261806	1.14279	0.229094	0.818796	NA	USP48	NA	NA
ENST00000421625.6	ENSG00000090686.16	151.344	0.0567653	0.390969	0.145191	0.88456	0.95196	USP48	FALSE	FALSE
ENST00000374730.2	ENSG00000090686.16	13.2359	2.06552	1.31418	1.57171	0.116017	NA	USP48	TRUE	TRUE
ENST00000374695.8	ENSG00000142798.20	2343.83	0.247296	0.348129	0.710356	0.477484	0.720406	HSPG2	NA	TRUE
ENST00000412328.5	ENSG00000142798.20	16.4827	0.0354881	0.816976	0.0434383	0.965352	NA	HSPG2	NA	NA
ENST00000423231.1	ENSG00000232037.3	19.0845	-0.107631	0.901221	-0.119428	0.904936	NA	AL590556.1	NA	NA
ENST00000416769.2	ENSG00000218510.8	83.9393	-0.0773869	0.334837	-0.231118	0.817223	0.921871	LINC00339	NA	NA
ENST00000400259.5	ENSG00000070831.17	337.636	1.24116	0.593913	2.08979	0.0366363	0.16693	CDC42	FALSE	NA
ENST00000344548.7	ENSG00000070831.17	4659.77	0.294511	0.338232	0.870737	0.383898	0.645194	CDC42	FALSE	NA
ENST00000498236.1	ENSG00000070831.17	809.242	0.38197	0.327009	1.16807	0.242778	0.504757	CDC42	TRUE	TRUE
ENST00000656825.1	ENSG00000070831.17	442.28	0.565538	0.561115	1.00788	0.313511	0.580112	CDC42	FALSE	NA
ENST00000651171.1	ENSG00000070831.17	15.7273	-0.966185	1.65111	-0.585171	0.558433	NA	CDC42	NA	NA
ENST00000411827.1	ENSG00000070831.17	22.498	1.30342	0.826857	1.57635	0.114945	NA	CDC42	NA	NA
ENST00000662562.1	ENSG00000070831.17	82.0899	0.565494	0.644293	0.877697	0.380108	0.64176	CDC42	FALSE	NA
ENST00000604049.1	ENSG00000271428.1	13.5158	0.545143	0.967387	0.563521	0.57308	NA	MPHOSPH6P1	NA	NA
ENST00000650433.1	ENSG00000184677.18	108.929	0.340224	0.384225	0.885481	0.375897	0.638366	ZBTB40	NA	NA
ENST00000375647.5	ENSG00000184677.18	1592.17	0.504715	0.194579	2.59388	0.00949001	0.0677191	ZBTB40	NA	FALSE
ENST00000374630.7	ENSG00000133216.16	257.574	1.2078	0.39148	3.08522	0.00203399	0.0228004	EPHB2	NA	NA
ENST00000374632.7	ENSG00000133216.16	392.379	1.06736	0.24179	4.4144	1.01289e-05	0.000351148	EPHB2	NA	FALSE
ENST00000465864.2	ENSG00000004487.17	212.895	-1.1175	0.516067	-2.16541	0.0303563	0.147746	KDM1A	NA	NA
ENST00000356634.7	ENSG00000004487.17	4190.07	-0.48835	0.167839	-2.90964	0.00361851	0.0346058	KDM1A	NA	NA
ENST00000400181.9	ENSG00000004487.17	1133.19	-0.885105	0.28262	-3.13178	0.00173747	0.0204966	KDM1A	NA	FALSE
ENST00000602503.1	ENSG00000004487.17	158.275	0.791653	0.35318	2.2415	0.0249936	0.129376	KDM1A	NA	NA
ENST00000418342.5	ENSG00000169641.13	1767.43	0.253592	0.199519	1.27102	0.203722	0.458202	LUZP1	NA	TRUE
ENST00000314174.5	ENSG00000169641.13	361.792	0.566977	0.398089	1.42425	0.154376	0.394135	LUZP1	NA	NA
ENST00000471849.5	ENSG00000169641.13	118.26	0.22447	0.33946	0.661256	0.508448	0.7433	LUZP1	NA	FALSE
ENST00000374619.1	ENSG00000179546.4	125.651	-0.82859	0.464881	-1.78237	0.0746887	0.258047	HTR1D	NA	FALSE
ENST00000566551.1	ENSG00000261326.4	99.6215	0.343143	0.578241	0.593426	0.552896	0.772432	LINC01355	NA	NA
ENST00000641772.1	ENSG00000284726.1	12.5409	0.317016	1.22766	0.258228	0.796231	NA	AL109936.8	NA	NA
ENST00000464516.1	ENSG00000125944.20	13.1897	-1.00182	1.44941	-0.691192	0.489445	NA	HNRNPR	NA	NA
ENST00000478691.5	ENSG00000125944.20	509.107	0.414805	0.291381	1.42358	0.154568	0.394265	HNRNPR	NA	NA
ENST00000374616.7	ENSG00000125944.20	732.809	0.175784	0.567784	0.309596	0.756868	0.891668	HNRNPR	NA	NA
ENST00000476660.1	ENSG00000125944.20	33.6695	-1.17444	0.607697	-1.9326	0.053285	0.210409	HNRNPR	NA	NA
ENST00000374612.5	ENSG00000125944.20	1137.93	0.286827	0.48089	0.59645	0.550875	0.771095	HNRNPR	NA	NA
ENST00000606561.5	ENSG00000125944.20	627.555	0.294847	0.567233	0.519799	0.603204	0.803624	HNRNPR	NA	NA
ENST00000470941.5	ENSG00000125944.20	31.1561	1.03698	0.904215	1.14683	0.251451	0.514677	HNRNPR	NA	NA
ENST00000476451.1	ENSG00000125944.20	105.128	-0.139532	0.361678	-0.385791	0.699651	0.860824	HNRNPR	NA	NA
ENST00000490652.1	ENSG00000125944.20	18.7337	-1.19799	0.826738	-1.44905	0.147324	NA	HNRNPR	NA	NA
ENST00000374608.3	ENSG00000125945.15	148.235	0.278303	0.498834	0.557908	0.576908	0.78769	ZNF436	NA	FALSE
ENST00000605350.1	ENSG00000271420.1	37.5864	-0.0225174	0.473311	-0.0475742	0.962056	0.985791	AL109936.3	NA	NA
ENST00000336689.8	ENSG00000088280.19	339.669	-0.493043	0.367182	-1.34278	0.179345	0.428424	ASAP3	NA	FALSE
ENST00000361729.3	ENSG00000007968.7	766.289	-1.2356	0.41154	-3.00238	0.00267881	0.0277802	E2F2	NA	NA
ENST00000487237.1	ENSG00000007968.7	19.1716	-1.50776	0.802014	-1.87997	0.0601122	NA	E2F2	NA	NA
ENST00000374561.6	ENSG00000117318.9	773.332	-0.870349	0.296502	-2.93539	0.00333133	0.0326003	ID3	NA	NA
ENST00000463312.1	ENSG00000117318.9	24.4858	-0.0666883	0.595484	-0.11199	0.910831	NA	ID3	NA	NA
ENST00000486541.1	ENSG00000117318.9	51.604	0.243496	0.436962	0.557248	0.577358	0.787856	ID3	NA	NA
ENST00000374550.8	ENSG00000142676.14	1838.51	-0.624203	0.222154	-2.80977	0.0049577	0.0430669	RPL11	FALSE	NA
ENST00000443624.6	ENSG00000142676.14	340.163	-0.812327	0.319641	-2.54138	0.0110417	0.0746517	RPL11	NA	NA
ENST00000643754.2	ENSG00000142676.14	6735.07	-0.421815	0.158921	-2.65424	0.00794863	0.0598549	RPL11	FALSE	NA
ENST00000467075.2	ENSG00000142676.14	94.396	-0.731465	0.408103	-1.79235	0.0730761	0.254623	RPL11	TRUE	NA
ENST00000458455.2	ENSG00000142676.14	98.0981	-1.06811	0.361194	-2.95717	0.00310472	0.0308695	RPL11	FALSE	NA
ENST00000482370.2	ENSG00000142676.14	1846.24	-0.696595	0.231603	-3.00771	0.00263225	0.0274418	RPL11	NA	NA
ENST00000427796.5	ENSG00000236810.6	16.4704	1.4142	2.28132	0.619905	0.53532	NA	ELOA-AS1	NA	NA
ENST00000664563.1	ENSG00000236810.6	61.2596	-0.37084	0.411048	-0.902181	0.366961	0.629886	ELOA-AS1	NA	NA
ENST00000613537.4	ENSG00000011007.12	1486.85	0.15422	0.50873	0.303146	0.761778	0.894726	ELOA	NA	NA
ENST00000609199.1	ENSG00000011007.12	1256.27	-0.419817	0.232067	-1.80903	0.0704461	0.248777	ELOA	NA	NA
ENST00000487554.1	ENSG00000011007.12	18.2187	0.0793702	0.858488	0.0924534	0.926338	NA	ELOA	NA	NA
ENST00000246151.9	ENSG00000057757.10	977.139	-0.379933	0.239701	-1.58503	0.11296	0.328253	PITHD1	NA	NA
ENST00000415372.1	ENSG00000057757.10	60.6702	-0.251841	0.360051	-0.699458	0.484266	0.72589	PITHD1	NA	NA
ENST00000374514.8	ENSG00000011009.11	1136.76	-0.570209	0.27188	-2.09729	0.0359682	0.164943	LYPLA2	NA	TRUE
ENST00000420982.5	ENSG00000011009.11	13.6752	-2.01218	1.43114	-1.406	0.159724	NA	LYPLA2	NA	NA
ENST00000374503.7	ENSG00000011009.11	39.4156	-7.01804	4.02644	-1.74299	0.0813357	0.271527	LYPLA2	NA	NA
ENST00000374502.7	ENSG00000011009.11	83.9503	0.106616	0.431552	0.247052	0.804868	0.915616	LYPLA2	NA	NA
ENST00000421070.1	ENSG00000011009.11	14.5546	-2.14142	1.47795	-1.44891	0.147361	NA	LYPLA2	NA	NA
ENST00000617979.5	ENSG00000117308.15	1071.92	0.75251	0.3781	1.99024	0.0465647	0.19366	GALE	NA	NA
ENST00000481736.5	ENSG00000117308.15	264.018	0.603021	0.335625	1.79671	0.0723811	0.253305	GALE	NA	NA
ENST00000374497.7	ENSG00000117308.15	22.5227	-6.67815	3.96174	-1.68566	0.0918614	NA	GALE	NA	NA
ENST00000456977.5	ENSG00000117308.15	32.5263	2.53412	0.827548	3.0622	0.00219714	0.0242003	GALE	NA	NA
ENST00000459934.5	ENSG00000117308.15	55.6627	0.0682761	0.642993	0.106185	0.915436	0.965557	GALE	NA	FALSE
ENST00000429356.5	ENSG00000117308.15	92.4947	2.17183	0.624351	3.47854	0.000504146	0.00800654	GALE	NA	FALSE
ENST00000418277.5	ENSG00000117308.15	230.7	1.22523	0.425599	2.87884	0.00399138	0.0370784	GALE	NA	NA
ENST00000445705.1	ENSG00000117308.15	33.564	1.22257	1.58984	0.768985	0.441902	0.69192	GALE	NA	NA
ENST00000486382.1	ENSG00000117308.15	18.6986	0.898947	0.658717	1.36469	0.172349	NA	GALE	NA	NA
ENST00000470383.1	ENSG00000117308.15	132.797	0.765108	0.340266	2.24856	0.0245405	0.12786	GALE	NA	NA
ENST00000466250.5	ENSG00000117308.15	45.9633	0.388762	0.604351	0.643272	0.520048	0.751386	GALE	NA	NA
ENST00000374490.8	ENSG00000117305.15	362.669	0.181583	0.36467	0.497936	0.618529	0.813988	HMGCL	NA	TRUE
ENST00000374479.3	ENSG00000179163.11	420.518	1.08517	0.401563	2.70236	0.00688492	0.0542331	FUCA1	NA	TRUE
ENST00000647887.1	ENSG00000189266.13	36.1184	1.77556	1.41576	1.25414	0.209791	0.465825	PNRC2	NA	NA
ENST00000374468.1	ENSG00000189266.13	176.804	0.562223	0.33805	1.66313	0.0962854	0.299425	PNRC2	NA	NA
ENST00000334351.8	ENSG00000189266.13	1494.31	0.626467	0.265055	2.36354	0.0181014	0.104532	PNRC2	NA	TRUE
ENST00000492112.3	ENSG00000188529.15	410.945	0.729291	0.376653	1.93624	0.0528385	0.20924	SRSF10	FALSE	NA
ENST00000344989.10	ENSG00000188529.15	130.016	0.174375	0.488243	0.357148	0.720981	0.872944	SRSF10	FALSE	NA
ENST00000453840.7	ENSG00000188529.15	206.586	0.247911	0.736888	0.336431	0.736546	0.881357	SRSF10	FALSE	NA
ENST00000341154.10	ENSG00000188529.15	125.752	-0.503969	0.393791	-1.27979	0.20062	0.45486	SRSF10	NA	FALSE
ENST00000484146.6	ENSG00000188529.15	211.458	0.217847	0.286208	0.761152	0.446566	0.695291	SRSF10	FALSE	NA
ENST00000473858.5	ENSG00000188529.15	28.3576	2.75567	1.62669	1.69404	0.0902579	NA	SRSF10	TRUE	FALSE
ENST00000374452.9	ENSG00000188529.15	91.9237	0.00546772	1.45843	0.00374905	0.997009	0.999028	SRSF10	FALSE	NA
ENST00000343255.9	ENSG00000188529.15	225.761	0.704172	0.630831	1.11626	0.264311	0.529301	SRSF10	FALSE	NA
ENST00000485841.5	ENSG00000188529.15	623.646	0.277524	0.283518	0.978859	0.32765	0.593514	SRSF10	NA	FALSE
ENST00000338597.9	ENSG00000188529.15	76.4509	0.029128	0.4995	0.0583144	0.953498	0.982505	SRSF10	NA	NA
ENST00000495785.1	ENSG00000188529.15	57.1913	0.703928	0.585794	1.20166	0.229494	0.489154	SRSF10	TRUE	NA
ENST00000473754.1	ENSG00000188529.15	32.875	1.14927	1.11186	1.03365	0.301299	0.56777	SRSF10	NA	NA
ENST00000485292.1	ENSG00000188529.15	167.549	0.86044	0.257042	3.34746	0.000815549	0.0116022	SRSF10	NA	NA
ENST00000469303.1	ENSG00000188529.15	12.3082	-1.77091	1.27806	-1.38563	0.165861	NA	SRSF10	NA	NA
ENST00000374434.4	ENSG00000142661.19	323.644	1.50942	0.240654	6.27218	3.56038e-10	4.89071e-08	MYOM3	NA	NA
ENST00000327535.6	ENSG00000185436.12	351.003	-0.340896	0.269696	-1.264	0.206231	0.461677	IFNLR1	NA	NA
ENST00000337248.9	ENSG00000001460.18	259.01	0.633801	0.310063	2.0441	0.0409433	0.178988	STPG1	NA	TRUE
ENST00000374399.9	ENSG00000001461.17	306.225	-0.271451	0.225893	-1.20168	0.229488	0.489154	NIPAL3	NA	NA
ENST00000339255.2	ENSG00000001461.17	33.2256	-2.24292	0.652372	-3.43809	0.000585823	0.00898405	NIPAL3	NA	NA
ENST00000538532.6	ENSG00000117602.12	101.19	0.350767	0.811374	0.432313	0.665514	0.841724	RCAN3	NA	NA
ENST00000374395.9	ENSG00000117602.12	276.718	0.85256	0.464929	1.83374	0.0666925	0.241006	RCAN3	NA	FALSE
ENST00000610732.4	ENSG00000117602.12	29.4399	-0.773086	1.49666	-0.516541	0.605476	NA	RCAN3	NA	NA
ENST00000412742.5	ENSG00000117602.12	38.957	0.506619	0.550139	0.920893	0.357106	0.621473	RCAN3	NA	NA
ENST00000374392.3	ENSG00000184454.7	103.852	2.29626	0.630072	3.64443	0.000267981	0.00487352	NCMAP	NA	NA
ENST00000593639.5	ENSG00000133226.17	22.8553	-0.381023	0.614085	-0.620474	0.534946	NA	SRRM1	NA	NA
ENST00000466910.5	ENSG00000133226.17	74.5387	-0.366461	0.426101	-0.860034	0.38977	0.650044	SRRM1	NA	NA
ENST00000468822.5	ENSG00000133226.17	189.717	-1.15951	0.364081	-3.18475	0.00144877	0.0178985	SRRM1	NA	NA
ENST00000462710.5	ENSG00000133226.17	144.707	-0.228924	0.675531	-0.33888	0.7347	0.880468	SRRM1	NA	NA
ENST00000374389.8	ENSG00000133226.17	1089.55	-1.2368	0.871442	-1.41926	0.155824	0.396263	SRRM1	NA	NA
ENST00000323848.14	ENSG00000133226.17	1716.78	-1.11149	0.539816	-2.05901	0.0394932	0.174768	SRRM1	NA	NA
ENST00000490543.5	ENSG00000133226.17	5.21235	0.204388	1.29814	0.157446	0.874893	NA	SRRM1	NA	NA
ENST00000485441.5	ENSG00000133226.17	8.80442	-0.867617	0.918502	-0.944601	0.344863	NA	SRRM1	NA	NA
ENST00000470243.5	ENSG00000133226.17	23.9653	-0.540824	0.671194	-0.805765	0.420379	NA	SRRM1	NA	NA
ENST00000496882.5	ENSG00000133226.17	94.0881	-0.575514	0.90626	-0.635043	0.5254	0.754395	SRRM1	NA	NA
ENST00000461768.5	ENSG00000133226.17	33.896	-1.05913	1.1202	-0.945481	0.344413	0.609971	SRRM1	NA	NA
ENST00000488317.1	ENSG00000133226.17	3.04732	-0.591102	2.28881	-0.258257	0.796209	NA	SRRM1	NA	NA
ENST00000497755.1	ENSG00000169504.15	37.3769	0.219712	0.701241	0.313319	0.754038	0.890065	CLIC4	NA	NA
ENST00000488683.1	ENSG00000169504.15	206.663	-0.0351372	0.497808	-0.0705839	0.943729	0.978246	CLIC4	TRUE	FALSE
ENST00000489758.1	ENSG00000169504.15	28.8173	-0.00497837	0.792589	-0.00628115	0.994988	NA	CLIC4	NA	NA
ENST00000374379.9	ENSG00000169504.15	1223.61	0.727626	0.200139	3.63561	0.000277325	0.00500533	CLIC4	FALSE	FALSE
ENST00000308873.10	ENSG00000020633.18	475.577	-1.44466	0.220225	-6.55993	5.38343e-11	9.06715e-09	RUNX3	NA	NA
ENST00000236273.9	ENSG00000117614.10	290.144	-0.0190504	0.242773	-0.07847	0.937454	0.975815	SYF2	NA	FALSE
ENST00000354361.3	ENSG00000117614.10	46.1699	-0.184275	0.791382	-0.232852	0.815876	0.921104	SYF2	NA	NA
ENST00000641729.1	ENSG00000284602.1	129.282	0.564421	0.265432	2.12643	0.0334677	0.157282	AL031432.4	NA	NA
ENST00000243189.12	ENSG00000117616.18	83.03	1.67656	0.849595	1.97337	0.0484536	0.198385	RSRP1	FALSE	NA
ENST00000498238.1	ENSG00000117616.18	190.924	-0.10676	0.773236	-0.13807	0.890185	0.954274	RSRP1	NA	NA
ENST00000566395.5	ENSG00000117616.18	3.29459	0.367453	2.56725	0.143131	0.886187	NA	RSRP1	TRUE	NA
ENST00000568254.5	ENSG00000117616.18	152.13	0.0926834	0.305926	0.30296	0.76192	0.89482	RSRP1	TRUE	NA
ENST00000473314.6	ENSG00000117616.18	205.61	1.78801	0.573266	3.11899	0.00181471	0.0211267	RSRP1	TRUE	TRUE
ENST00000491378.1	ENSG00000117616.18	37.2615	0.947846	0.554552	1.70921	0.0874117	0.282906	RSRP1	NA	NA
ENST00000431849.3	ENSG00000117616.18	168.219	0.107982	0.487182	0.221645	0.82459	0.925951	RSRP1	FALSE	NA
ENST00000568212.1	ENSG00000117616.18	59.1662	0.483277	0.404954	1.19341	0.232708	0.49299	RSRP1	NA	NA
ENST00000568701.1	ENSG00000117616.18	41.589	1.87291	0.771426	2.42785	0.0151885	0.0928701	RSRP1	NA	NA
ENST00000568399.1	ENSG00000117616.18	30.5594	1.01289	0.676677	1.49685	0.134432	NA	RSRP1	NA	FALSE
ENST00000566599.1	ENSG00000117616.18	64.8969	1.77524	0.668257	2.65652	0.00789513	0.0596289	RSRP1	NA	TRUE
ENST00000564413.1	ENSG00000117616.18	32.6597	1.19211	0.715799	1.66542	0.095829	0.298615	RSRP1	NA	NA
ENST00000498135.5	ENSG00000183726.11	161.38	0.379546	0.431029	0.88056	0.378556	0.640941	TMEM50A	NA	NA
ENST00000480937.5	ENSG00000183726.11	151.002	0.946181	0.495343	1.91015	0.0561134	0.217428	TMEM50A	NA	FALSE
ENST00000374358.5	ENSG00000183726.11	371.087	0.910788	0.54897	1.65908	0.0970987	0.300937	TMEM50A	NA	FALSE
ENST00000468704.1	ENSG00000183726.11	29.5333	-0.258888	0.758797	-0.341182	0.732967	NA	TMEM50A	NA	NA
ENST00000374343.5	ENSG00000204178.11	96.0519	1.39975	0.481648	2.90618	0.00365874	0.0348678	MACO1	FALSE	NA
ENST00000647928.1	ENSG00000204178.11	123.163	1.18618	0.548646	2.16201	0.0306176	0.148597	MACO1	TRUE	TRUE
ENST00000374338.5	ENSG00000157978.12	462.946	-0.568202	0.339839	-1.67197	0.0945297	0.296497	LDLRAP1	NA	FALSE
ENST00000485476.2	ENSG00000157978.12	11.0864	0.226145	0.812056	0.278484	0.780641	NA	LDLRAP1	NA	NA
ENST00000462394.1	ENSG00000157978.12	14.1814	-0.379848	0.925599	-0.410381	0.681527	NA	LDLRAP1	NA	NA
ENST00000374315.1	ENSG00000162430.17	1645.75	-0.525115	0.224595	-2.33805	0.0193847	0.109472	SELENON	NA	NA
ENST00000494537.1	ENSG00000162430.17	62.1627	-1.23882	0.414341	-2.98986	0.00279104	0.0286252	SELENON	NA	NA
ENST00000474295.5	ENSG00000117640.18	127.188	0.691775	0.284567	2.43097	0.0150583	0.0922351	MTFR1L	NA	TRUE
ENST00000374303.7	ENSG00000117640.18	308.625	-0.780276	0.445316	-1.75218	0.0797421	0.268076	MTFR1L	NA	FALSE
ENST00000524618.5	ENSG00000117640.18	46.1473	-0.954844	0.881384	-1.08335	0.278654	0.544714	MTFR1L	NA	FALSE
ENST00000538789.5	ENSG00000127423.11	253.927	-0.899129	0.242127	-3.71346	0.000204447	0.00395867	AUNIP	NA	NA
ENST00000374298.4	ENSG00000127423.11	238.724	-0.237844	0.310187	-0.766776	0.443215	0.692729	AUNIP	NA	NA
ENST00000374296.3	ENSG00000182749.5	416.008	0.0683565	0.277629	0.246216	0.805515	0.915854	PAQR7	NA	TRUE
ENST00000426559.6	ENSG00000117632.23	93.5523	-0.345098	0.344389	-1.00206	0.316316	0.583102	STMN1	NA	NA
ENST00000455785.7	ENSG00000117632.23	1267.52	0.298766	0.25978	1.15008	0.250113	0.51332	STMN1	NA	NA
ENST00000465604.1	ENSG00000117632.23	140.515	0.422128	0.541703	0.77926	0.435826	0.687902	STMN1	NA	NA
ENST00000357865.6	ENSG00000117632.23	30.3185	-4.7143	2.2789	-2.06868	0.0385766	NA	STMN1	NA	NA
ENST00000374291.5	ENSG00000117632.23	1445.28	0.461152	0.238585	1.93286	0.053253	0.210347	STMN1	NA	NA
ENST00000485226.1	ENSG00000117632.23	217.045	0.434891	0.515133	0.844229	0.398541	0.658184	STMN1	NA	NA
ENST00000446334.1	ENSG00000117632.23	29.0021	0.820021	0.640702	1.27988	0.200587	NA	STMN1	NA	NA
ENST00000374282.8	ENSG00000158006.14	504.028	0.586336	0.242526	2.41762	0.0156222	0.0947537	PAFAH2	NA	TRUE
ENST00000476611.1	ENSG00000158006.14	5.49289	2.55262	1.51529	1.68457	0.0920715	NA	PAFAH2	NA	NA
ENST00000374269.2	ENSG00000175087.10	78.5402	0.476349	1.03352	0.460898	0.644871	0.829615	PDIK1L	NA	NA
ENST00000648649.1	ENSG00000236782.7	109.964	-0.544766	0.309958	-1.75755	0.0788247	0.266277	AL391650.1	NA	NA
ENST00000374266.7	ENSG00000142684.9	653.853	-0.582402	0.228006	-2.55433	0.0106392	0.0728748	ZNF593	NA	NA
ENST00000361530.11	ENSG00000142675.18	259.5	0.3317	0.284497	1.16592	0.243648	0.505548	CNKSR1	NA	NA
ENST00000640292.2	ENSG00000130695.15	682.095	-0.0606663	0.173696	-0.349267	0.726889	0.876309	CEP85	NA	NA
ENST00000451429.7	ENSG00000130695.15	1316.75	0.0081123	0.235805	0.0344026	0.972556	0.989659	CEP85	NA	NA
ENST00000468163.1	ENSG00000130695.15	21.7064	0.130649	0.66033	0.197854	0.843159	NA	CEP85	NA	NA
ENST00000491670.1	ENSG00000130695.15	77.3169	-0.155366	0.401124	-0.387327	0.698514	0.860339	CEP85	NA	NA
ENST00000270792.10	ENSG00000142669.15	638.406	0.284463	0.26459	1.07511	0.282326	0.548817	SH3BGRL3	NA	FALSE
ENST00000319041.6	ENSG00000142669.15	40.4472	1.27753	0.498852	2.56094	0.0104391	0.0719931	SH3BGRL3	NA	NA
ENST00000520372.5	ENSG00000176092.15	25.0433	0.639172	0.699251	0.914081	0.360674	NA	CRYBG2	NA	NA
ENST00000434391.6	ENSG00000117682.17	100.427	-0.846248	1.45084	-0.583282	0.559704	0.776725	DHDDS	TRUE	NA
ENST00000236342.12	ENSG00000117682.17	793.092	-0.405867	0.254343	-1.59575	0.110545	0.324415	DHDDS	FALSE	NA
ENST00000527611.1	ENSG00000117682.17	18.3898	-0.849242	0.652457	-1.30161	0.193051	NA	DHDDS	NA	NA
ENST00000374185.7	ENSG00000117682.17	50.3966	0.233426	0.455519	0.512438	0.608344	0.806874	DHDDS	FALSE	NA
ENST00000487944.5	ENSG00000117682.17	34.6825	-0.194196	0.457518	-0.424456	0.671233	0.844619	DHDDS	NA	FALSE
ENST00000360009.6	ENSG00000117682.17	196.303	0.163683	0.285243	0.573839	0.566077	0.781151	DHDDS	FALSE	NA
ENST00000530781.5	ENSG00000117682.17	25.067	0.462853	0.667356	0.693563	0.487956	NA	DHDDS	NA	FALSE
ENST00000446498.1	ENSG00000223583.1	12.8218	-0.0872178	0.841285	-0.103672	0.91743	NA	AL513365.1	NA	NA
ENST00000361427.6	ENSG00000198830.11	2886.63	0.160838	0.288394	0.557703	0.577048	0.7877	HMGN2	NA	NA
ENST00000464888.5	ENSG00000198830.11	45.0494	2.9626	0.920347	3.21901	0.00128636	0.0163571	HMGN2	NA	NA
ENST00000619352.4	ENSG00000198830.11	2802.19	0.176064	0.211566	0.832197	0.405298	0.663333	HMGN2	NA	NA
ENST00000466194.1	ENSG00000198830.11	101.629	0.404835	0.441878	0.916169	0.359578	0.623744	HMGN2	NA	FALSE
ENST00000493418.1	ENSG00000198830.11	102.747	-0.106901	0.351151	-0.30443	0.7608	0.894194	HMGN2	NA	NA
ENST00000374168.7	ENSG00000117676.14	1043.17	-0.0643524	0.355675	-0.18093	0.856422	0.940336	RPS6KA1	NA	NA
ENST00000530003.5	ENSG00000117676.14	133.549	0.0254409	1.63144	0.0155942	0.987558	0.995488	RPS6KA1	NA	NA
ENST00000324856.13	ENSG00000117713.20	166.809	0.0504115	0.742025	0.0679378	0.945835	0.978927	ARID1A	NA	NA
ENST00000637465.1	ENSG00000117713.20	55.9663	0.965498	1.26157	0.765317	0.444083	0.693293	ARID1A	NA	NA
ENST00000457599.6	ENSG00000117713.20	490.468	-0.178779	0.311574	-0.573795	0.566107	0.781152	ARID1A	NA	NA
ENST00000524572.1	ENSG00000117713.20	21.6429	0.631912	1.08871	0.580424	0.561629	NA	ARID1A	NA	NA
ENST00000636219.1	ENSG00000117713.20	2661.84	-0.21217	0.208491	-1.01765	0.308846	0.57533	ARID1A	NA	FALSE
ENST00000430291.2	ENSG00000117713.20	25.5246	0.419188	0.826761	0.507024	0.612138	NA	ARID1A	NA	NA
ENST00000637788.1	ENSG00000117713.20	176.628	0.580476	0.298549	1.94432	0.0518569	0.207186	ARID1A	NA	NA
ENST00000374142.9	ENSG00000204160.12	957.885	-0.150837	0.248574	-0.606809	0.543978	0.766647	ZDHHC18	NA	TRUE
ENST00000374141.6	ENSG00000204160.12	285.341	0.0234109	0.283339	0.082625	0.93415	0.974597	ZDHHC18	NA	NA
ENST00000478902.1	ENSG00000204160.12	16.4958	-1.54682	0.703603	-2.19842	0.0279191	NA	ZDHHC18	NA	NA
ENST00000339276.6	ENSG00000175793.12	5273.28	-0.747949	0.171223	-4.36827	1.25233e-05	0.000416825	SFN	NA	NA
ENST00000374135.9	ENSG00000142751.15	745.729	0.629678	0.22148	2.84305	0.00446845	0.0400559	GPN2	FALSE	FALSE
ENST00000374133.3	ENSG00000142751.15	126.236	-0.879572	0.552135	-1.59304	0.111152	0.325482	GPN2	FALSE	NA
ENST00000477418.2	ENSG00000142751.15	31.1485	-0.0531377	0.627344	-0.0847025	0.932498	0.973813	GPN2	NA	NA
ENST00000431781.2	ENSG00000142751.15	115.494	-0.603398	0.632586	-0.95386	0.340154	0.605854	GPN2	TRUE	NA
ENST00000361720.10	ENSG00000198746.13	423.486	0.224076	0.220344	1.01694	0.309184	0.575717	GPATCH3	NA	FALSE
ENST00000321265.10	ENSG00000090273.14	4878.28	-0.083867	0.191611	-0.437695	0.661608	0.839457	NUDC	NA	FALSE
ENST00000452707.1	ENSG00000090273.14	72.0333	-0.0963559	0.360478	-0.2673	0.789238	0.907701	NUDC	NA	FALSE
ENST00000484772.1	ENSG00000090273.14	50.8538	-0.0721974	0.496917	-0.145291	0.884481	0.95196	NUDC	NA	FALSE
ENST00000320567.6	ENSG00000175707.9	421.877	-0.834186	0.344806	-2.41929	0.015551	0.0945441	KDF1	FALSE	NA
ENST00000616918.1	ENSG00000175707.9	124.642	0.314739	0.577995	0.544535	0.586073	0.793325	KDF1	TRUE	NA
ENST00000310055.5	ENSG00000172746.6	21.4898	-0.412497	0.933576	-0.441846	0.6586	NA	RPL12P13	NA	NA
ENST00000522111.3	ENSG00000253368.4	1119.02	0.160262	0.266004	0.602479	0.546856	0.768751	TRNP1	NA	NA
ENST00000531285.1	ENSG00000253368.4	66.009	0.11334	0.365019	0.310504	0.756178	0.891538	TRNP1	NA	NA
ENST00000289166.6	ENSG00000158246.8	321.783	0.811918	0.424996	1.91041	0.0560798	0.217348	TENT5B	NA	NA
ENST00000263980.8	ENSG00000090020.11	354.665	-0.54532	0.266617	-2.04533	0.040822	0.17862	SLC9A1	NA	FALSE
ENST00000449818.1	ENSG00000225159.1	16.4672	0.172684	0.807055	0.213969	0.830571	NA	NPM1P39	NA	NA
ENST00000319394.8	ENSG00000142784.16	121.938	-2.39601	1.37925	-1.73719	0.082354	0.273488	WDTC1	FALSE	NA
ENST00000447062.2	ENSG00000142784.16	119.937	-2.52532	0.363043	-6.95598	3.50127e-12	7.95742e-10	WDTC1	TRUE	NA
ENST00000374076.8	ENSG00000186501.14	222.595	1.00698	0.283223	3.55542	0.000377378	0.00638494	TMEM222	FALSE	NA
ENST00000464720.5	ENSG00000186501.14	35.1151	4.63706	2.21828	2.09039	0.0365828	0.166754	TMEM222	TRUE	TRUE
ENST00000466759.5	ENSG00000186501.14	19.7347	0.632388	0.856668	0.738195	0.460396	NA	TMEM222	FALSE	NA
ENST00000486082.5	ENSG00000186501.14	35.6669	-0.728099	1.52021	-0.478948	0.631976	0.822406	TMEM222	TRUE	NA
ENST00000486001.1	ENSG00000241547.1	28.4552	-0.0683563	0.627515	-0.108932	0.913257	NA	ACTG1P20	NA	NA
ENST00000618673.4	ENSG00000142765.18	81.6249	0.506557	0.427804	1.18409	0.236379	0.497502	SYTL1	NA	NA
ENST00000473280.1	ENSG00000142765.18	12.2789	0.738893	0.955135	0.773601	0.439167	NA	SYTL1	NA	NA
ENST00000543823.1	ENSG00000142765.18	158.753	0.677539	0.458874	1.47652	0.139803	0.371781	SYTL1	NA	NA
ENST00000490170.5	ENSG00000142765.18	264.642	0.71828	0.337501	2.12823	0.0333177	0.156797	SYTL1	NA	NA
ENST00000615284.1	ENSG00000142765.18	14.6375	-0.34279	0.980987	-0.349434	0.726763	NA	SYTL1	NA	NA
ENST00000357582.3	ENSG00000142733.17	281.099	-0.98714	0.43974	-2.24483	0.0247792	0.128644	MAP3K6	NA	NA
ENST00000618852.5	ENSG00000158195.11	3172.63	-0.230621	0.206476	-1.11694	0.264019	0.528937	WASF2	NA	FALSE
ENST00000536657.1	ENSG00000158195.11	466.401	-0.286869	0.324376	-0.884372	0.376496	0.638772	WASF2	NA	NA
ENST00000247087.10	ENSG00000126705.15	274.553	0.65947	0.273773	2.40882	0.0160043	0.0962135	AHDC1	NA	FALSE
ENST00000644550.1	ENSG00000126705.15	14.805	-0.0499895	0.698066	-0.0716114	0.942911	NA	AHDC1	NA	NA
ENST00000646921.1	ENSG00000126705.15	18.0087	0.0913483	1.06072	0.0861195	0.931371	NA	AHDC1	NA	NA
ENST00000361157.11	ENSG00000126709.15	36.7701	0.902184	0.538656	1.67488	0.0939581	0.295311	IFI6	NA	NA
ENST00000373954.10	ENSG00000009780.15	140.396	0.803039	0.631754	1.27113	0.203684	0.45818	FAM76A	NA	FALSE
ENST00000530324.5	ENSG00000009780.15	52.7708	0.784805	0.509135	1.54145	0.123208	0.345965	FAM76A	NA	NA
ENST00000373943.9	ENSG00000117758.14	381.052	0.444556	0.502865	0.884047	0.376671	0.638779	STX12	NA	NA
ENST00000440806.2	ENSG00000117758.14	42.6468	0.846226	0.458087	1.84731	0.0647029	0.236804	STX12	NA	NA
ENST00000472285.1	ENSG00000117758.14	6.98131	2.32578	1.93938	1.19924	0.230436	NA	STX12	NA	NA
ENST00000311772.10	ENSG00000117751.18	895.326	-0.233425	0.3156	-0.739623	0.459529	0.706256	PPP1R8	NA	FALSE
ENST00000431586.1	ENSG00000117751.18	283.153	-0.295781	0.385225	-0.767815	0.442597	0.692357	PPP1R8	NA	NA
ENST00000486634.2	ENSG00000117751.18	11.9548	2.93907	2.10276	1.39772	0.162196	NA	PPP1R8	NA	NA
ENST00000373927.7	ENSG00000130775.16	26.4472	2.15222	0.626438	3.43565	0.000591126	NA	THEMIS2	NA	NA
ENST00000373912.8	ENSG00000117748.10	1260.5	-0.0787667	0.214338	-0.367488	0.713255	0.86881	RPA2	NA	FALSE
ENST00000373909.7	ENSG00000117748.10	191.481	0.15211	0.259049	0.587189	0.557077	0.775197	RPA2	NA	NA
ENST00000444045.1	ENSG00000117748.10	153.473	0.241716	0.27271	0.88635	0.375429	0.637902	RPA2	NA	NA
ENST00000373894.8	ENSG00000130768.15	136.264	0.10324	0.328085	0.314674	0.753009	0.889655	SMPDL3B	NA	FALSE
ENST00000373884.6	ENSG00000158156.8	207.162	-0.680558	0.326552	-2.08407	0.0371538	0.168123	XKR8	NA	NA
ENST00000540618.5	ENSG00000158161.16	906.138	0.331514	0.49432	0.670646	0.502446	0.739493	EYA3	NA	FALSE
ENST00000373863.3	ENSG00000158161.16	122.1	-1.00416	0.775717	-1.29449	0.195497	0.448217	EYA3	NA	NA
ENST00000471498.5	ENSG00000158161.16	162.008	0.683101	0.406768	1.67934	0.093086	0.293754	EYA3	NA	NA
ENST00000468665.1	ENSG00000158161.16	3.5567	-5.16646	4.04774	-1.27638	0.201821	NA	EYA3	NA	NA
ENST00000476501.3	ENSG00000240750.3	123.427	1.15453	0.350983	3.2894	0.001004	0.0135745	RN7SL559P	NA	NA
ENST00000436160.1	ENSG00000228589.3	72.5919	0.127007	0.558047	0.227592	0.819963	0.923509	SPCS2P4	NA	FALSE
ENST00000603289.5	ENSG00000126698.11	18.4013	1.2973	1.53156	0.847048	0.396969	NA	DNAJC8	NA	NA
ENST00000263697.6	ENSG00000126698.11	1635.81	-0.389056	0.526074	-0.739546	0.459576	0.706295	DNAJC8	NA	FALSE
ENST00000489277.5	ENSG00000126698.11	216.632	-0.478967	0.506034	-0.94651	0.343888	0.609605	DNAJC8	NA	NA
ENST00000482674.5	ENSG00000126698.11	21.4944	0.109857	0.712802	0.154121	0.877515	NA	DNAJC8	NA	FALSE
ENST00000497986.5	ENSG00000130770.18	98.1199	0.0544145	0.414183	0.131378	0.895476	0.956794	ATP5IF1	NA	NA
ENST00000335514.10	ENSG00000130770.18	796.698	0.179281	0.27877	0.643113	0.520151	0.751386	ATP5IF1	NA	FALSE
ENST00000465645.1	ENSG00000130770.18	270.997	-0.0921632	0.207874	-0.443361	0.657504	0.837317	ATP5IF1	NA	NA
ENST00000253063.4	ENSG00000130766.5	1093.14	2.12038	0.286269	7.40695	1.29238e-13	3.93788e-11	SESN2	NA	TRUE
ENST00000479574.5	ENSG00000130772.14	98.8492	-0.129986	0.388829	-0.334302	0.738152	0.882051	MED18	NA	NA
ENST00000373842.9	ENSG00000130772.14	216.73	0.369138	0.379146	0.973605	0.330253	0.596395	MED18	FALSE	NA
ENST00000398997.2	ENSG00000130772.14	63.4395	-0.510246	1.14137	-0.447047	0.654841	0.836011	MED18	TRUE	NA
ENST00000475655.1	ENSG00000130772.14	32.0888	-0.446164	0.528503	-0.844204	0.398555	0.658184	MED18	NA	NA
ENST00000632202.1	ENSG00000204138.13	47.6836	0.670925	0.606013	1.10711	0.268245	0.533134	PHACTR4	NA	NA
ENST00000373839.8	ENSG00000204138.13	524.851	0.213967	0.301843	0.708868	0.478406	0.720922	PHACTR4	FALSE	NA
ENST00000493669.2	ENSG00000204138.13	133.713	-0.388517	0.672681	-0.577565	0.563558	0.779368	PHACTR4	TRUE	NA
ENST00000373836.4	ENSG00000204138.13	230.846	0.29255	0.78299	0.373632	0.708678	0.86632	PHACTR4	FALSE	NA
ENST00000438601.2	ENSG00000229820.2	6.57929	-0.081882	1.1038	-0.0741816	0.940866	NA	CR391992.1	NA	NA
ENST00000398958.6	ENSG00000180198.16	1290.74	-0.310129	0.24985	-1.24126	0.21451	0.471523	RCC1	NA	NA
ENST00000649185.1	ENSG00000180198.16	440.906	0.549236	0.336138	1.63396	0.102267	0.309023	RCC1	NA	NA
ENST00000427469.5	ENSG00000180198.16	38.3835	5.06924	3.98966	1.27059	0.203873	0.45842	RCC1	NA	NA
ENST00000373833.10	ENSG00000180198.16	372.809	0.226824	0.204299	1.11025	0.26689	0.53205	RCC1	NA	NA
ENST00000419074.5	ENSG00000180198.16	97.7616	1.39237	0.660828	2.107	0.0351172	0.162438	RCC1	NA	NA
ENST00000373832.5	ENSG00000180198.16	1499.16	-0.605169	0.325371	-1.85994	0.0628946	0.232958	RCC1	NA	FALSE
ENST00000411533.5	ENSG00000180198.16	173.168	-0.74362	0.244655	-3.03947	0.00236999	0.0255444	RCC1	NA	NA
ENST00000486790.2	ENSG00000180198.16	24.8417	0.200774	0.57286	0.350477	0.725981	NA	RCC1	NA	NA
ENST00000478232.1	ENSG00000180198.16	46.1254	-0.882225	0.576088	-1.53141	0.125669	0.350058	RCC1	NA	NA
ENST00000413987.1	ENSG00000242125.3	1046.19	0.0421905	0.255301	0.165258	0.868741	0.945473	SNHG3	NA	NA
ENST00000447507.1	ENSG00000242125.3	209.825	-0.293002	0.46642	-0.628193	0.529877	0.757481	SNHG3	NA	NA
ENST00000437681.1	ENSG00000242125.3	6041.38	1.03338	0.327539	3.15499	0.00160501	0.0193884	SNHG3	NA	NA
ENST00000364938.1	ENSG00000274266.1	2576.2	1.41538	0.374522	3.77917	0.000157352	0.00322567	SNORA73A	NA	NA
ENST00000363217.1	ENSG00000200087.1	2690.84	1.31293	0.29838	4.40019	1.08154e-05	0.000371414	SNORA73B	NA	NA
ENST00000447051.2	ENSG00000231468.2	27.0666	0.0204193	0.598281	0.03413	0.972774	NA	PRDX3P2	NA	NA
ENST00000624273.1	ENSG00000279443.1	111.937	0.659203	0.367863	1.79198	0.0731362	0.254628	AL513497.1	NA	NA
ENST00000373830.4	ENSG00000180098.9	461.334	0.440883	0.215754	2.04345	0.0410078	0.179176	TRNAU1AP	NA	NA
ENST00000480930.5	ENSG00000180098.9	96.7134	1.52487	0.617442	2.46966	0.0135243	0.0856503	TRNAU1AP	NA	FALSE
ENST00000491577.5	ENSG00000180098.9	104.42	0.217641	0.770114	0.282608	0.777477	0.902074	TRNAU1AP	NA	NA
ENST00000495215.5	ENSG00000180098.9	6.04249	3.41117	3.1352	1.08802	0.276584	NA	TRNAU1AP	NA	NA
ENST00000484775.1	ENSG00000180098.9	81.7917	1.42979	0.519648	2.75145	0.00593314	0.0487805	TRNAU1AP	NA	NA
ENST00000464612.5	ENSG00000197989.14	18.025	-0.325259	1.80583	-0.180117	0.857061	NA	SNHG12	NA	NA
ENST00000531126.6	ENSG00000197989.14	62.9425	-0.252998	0.447117	-0.565844	0.5715	0.784143	SNHG12	NA	NA
ENST00000461448.6	ENSG00000197989.14	221.172	0.144869	0.442023	0.327742	0.743107	0.884697	SNHG12	NA	NA
ENST00000481368.6	ENSG00000197989.14	257.496	-0.254868	0.319909	-0.796688	0.425632	0.679135	SNHG12	NA	NA
ENST00000461832.2	ENSG00000197989.14	595.651	-0.316822	0.34352	-0.92228	0.356383	0.620868	SNHG12	NA	NA
ENST00000470977.6	ENSG00000197989.14	47.9814	4.22117	1.48815	2.83652	0.00456082	0.0406643	SNHG12	NA	NA
ENST00000475441.6	ENSG00000197989.14	14.5777	-7.08998	1.92512	-3.68287	0.000230623	NA	SNHG12	NA	NA
ENST00000474814.1	ENSG00000197989.14	577.755	-0.355327	0.258608	-1.374	0.169443	0.414966	SNHG12	NA	NA
ENST00000650239.1	ENSG00000197989.14	71.3424	-0.835805	0.410935	-2.03391	0.0419604	0.181644	SNHG12	NA	NA
ENST00000373824.8	ENSG00000120656.11	423.948	-0.569647	0.298283	-1.90975	0.0561649	0.217502	TAF12	NA	NA
ENST00000263974.4	ENSG00000120656.11	203.842	-0.636202	0.240841	-2.64159	0.00825189	0.0613937	TAF12	NA	NA
ENST00000495422.1	ENSG00000120656.11	57.5005	0.256268	0.591744	0.433073	0.664962	0.841484	TAF12	NA	NA
ENST00000420776.1	ENSG00000229388.1	30.8525	-0.377531	0.5227	-0.722271	0.470128	0.714875	LINC01715	NA	NA
ENST00000427804.1	ENSG00000229388.1	18.0284	-0.141247	0.66086	-0.213731	0.830756	NA	LINC01715	NA	NA
ENST00000373816.5	ENSG00000162419.12	360.419	-0.0366696	0.226692	-0.16176	0.871495	0.946051	GMEB1	NA	NA
ENST00000361872.8	ENSG00000162419.12	179.489	-0.0226174	0.289498	-0.0781262	0.937728	0.975815	GMEB1	NA	NA
ENST00000294409.2	ENSG00000162419.12	189.854	0.0485207	0.312601	0.155216	0.876651	0.948258	GMEB1	NA	NA
ENST00000373812.8	ENSG00000198492.16	2116.75	-0.271802	0.292137	-0.930393	0.352168	0.616924	YTHDF2	NA	FALSE
ENST00000478283.5	ENSG00000198492.16	188.43	0.230737	0.412848	0.55889	0.576237	0.787339	YTHDF2	NA	TRUE
ENST00000468863.1	ENSG00000198492.16	50.5133	0.0661701	0.519528	0.127366	0.898651	0.958292	YTHDF2	NA	NA
ENST00000647103.1	ENSG00000159023.21	309.416	0.803924	0.610909	1.31595	0.188192	0.439188	EPB41	NA	NA
ENST00000356093.6	ENSG00000159023.21	436.036	-0.160392	0.442083	-0.36281	0.716747	0.871005	EPB41	NA	NA
ENST00000482464.6	ENSG00000159023.21	17.9586	-3.07383	2.16207	-1.4217	0.155113	NA	EPB41	NA	NA
ENST00000373797.2	ENSG00000159023.21	101.989	0.339897	0.887318	0.383062	0.701674	0.862003	EPB41	NA	NA
ENST00000646871.1	ENSG00000159023.21	25.9967	0.541233	0.842398	0.642491	0.520555	NA	EPB41	NA	NA
ENST00000490308.2	ENSG00000159023.21	78.5539	0.30329	1.23383	0.245812	0.805828	0.916022	EPB41	NA	NA
ENST00000425821.2	ENSG00000225616.2	9.36904	0.317232	0.85739	0.369997	0.711384	NA	AL138785.2	NA	NA
ENST00000521452.2	ENSG00000253304.2	188.686	0.645221	0.35133	1.83651	0.0662823	0.240145	TMEM200B	NA	NA
ENST00000373795.7	ENSG00000116350.17	1593.05	-0.442773	0.206807	-2.141	0.0322742	0.153677	SRSF4	FALSE	NA
ENST00000634348.1	ENSG00000116350.17	506.713	0.465252	0.622476	0.747422	0.454809	0.702192	SRSF4	NA	NA
ENST00000466448.4	ENSG00000116350.17	155.342	-0.270505	0.583971	-0.463216	0.643209	0.828621	SRSF4	NA	NA
ENST00000497015.5	ENSG00000116350.17	33.6595	0.451631	1.1977	0.377081	0.706113	0.864502	SRSF4	NA	NA
ENST00000605204.1	ENSG00000116350.17	45.9484	0.499481	0.564253	0.885208	0.376045	0.63843	SRSF4	TRUE	NA
ENST00000263702.11	ENSG00000116353.16	117.034	-0.055415	0.397324	-0.139471	0.889078	0.953969	MECR	NA	NA
ENST00000373791.7	ENSG00000116353.16	160.892	-0.64131	0.358132	-1.79071	0.0733398	0.255125	MECR	NA	NA
ENST00000483435.5	ENSG00000116353.16	33.6245	-1.18263	0.637394	-1.85542	0.063537	0.234534	MECR	NA	NA
ENST00000453185.5	ENSG00000116353.16	31.895	-0.736235	0.791079	-0.930672	0.352023	0.616832	MECR	NA	NA
ENST00000490529.5	ENSG00000116353.16	74.426	-1.26862	0.45337	-2.7982	0.00513882	0.0440844	MECR	NA	FALSE
ENST00000464511.1	ENSG00000116353.16	12.397	0.0592398	1.09144	0.0542766	0.956715	NA	MECR	NA	NA
ENST00000484012.5	ENSG00000116353.16	24.9957	-1.1763	0.674392	-1.74424	0.0811168	NA	MECR	NA	NA
ENST00000345512.7	ENSG00000060656.20	371.776	-0.186753	0.373921	-0.499444	0.617467	0.813475	PTPRU	NA	NA
ENST00000428026.6	ENSG00000060656.20	773.89	-0.682671	0.445349	-1.53289	0.125303	0.349573	PTPRU	NA	NA
ENST00000527027.1	ENSG00000060656.20	35.9695	-0.279494	0.614316	-0.454968	0.649132	0.832293	PTPRU	NA	NA
ENST00000410852.1	ENSG00000222784.1	398.968	0.785411	0.345445	2.27362	0.0229887	0.12259	RN7SKP91	NA	NA
ENST00000339394.7	ENSG00000162512.16	580.712	-1.09337	0.290881	-3.75882	0.00017072	0.00343458	SDC3	NA	NA
ENST00000471567.1	ENSG00000162512.16	19.4267	-1.1639	0.747552	-1.55695	0.119483	NA	SDC3	NA	NA
ENST00000578099.2	ENSG00000266210.2	6.61501	-1.4913	1.53361	-0.972408	0.330848	NA	RN7SL371P	NA	NA
ENST00000257075.9	ENSG00000134644.15	347.595	0.00267609	0.757958	0.00353066	0.997183	0.999031	PUM1	FALSE	FALSE
ENST00000373747.7	ENSG00000134644.15	568.274	-0.457291	0.420627	-1.08716	0.276965	0.542914	PUM1	FALSE	NA
ENST00000426105.6	ENSG00000134644.15	322.251	-0.238867	0.287027	-0.832209	0.405291	0.663333	PUM1	FALSE	NA
ENST00000440538.6	ENSG00000134644.15	229.931	-0.307156	0.781414	-0.393077	0.694262	0.858205	PUM1	FALSE	NA
ENST00000373742.6	ENSG00000134644.15	255.857	-0.0787607	0.3881	-0.202939	0.839182	0.932212	PUM1	FALSE	NA
ENST00000526128.1	ENSG00000134644.15	17.3765	-0.265314	0.890257	-0.298019	0.765688	NA	PUM1	NA	NA
ENST00000525948.5	ENSG00000134644.15	111.345	-0.75615	0.470372	-1.60756	0.107932	0.31977	PUM1	TRUE	FALSE
ENST00000480602.1	ENSG00000134644.15	45.9081	-0.552363	0.546443	-1.01083	0.312096	0.578537	PUM1	TRUE	NA
ENST00000417263.2	ENSG00000237329.2	12.1019	-0.516188	1.07995	-0.477973	0.632669	NA	AL356320.2	NA	NA
ENST00000429616.1	ENSG00000232768.1	4.80833	-0.203066	1.15476	-0.175851	0.860411	NA	AL356320.1	NA	NA
ENST00000263694.9	ENSG00000060688.13	2338.11	-0.63538	0.234948	-2.70434	0.00684392	0.053999	SNRNP40	NA	NA
ENST00000486941.1	ENSG00000060688.13	15.9702	-1.07805	0.982372	-1.0974	0.272467	NA	SNRNP40	NA	NA
ENST00000489853.1	ENSG00000060688.13	51.1209	-0.477893	0.695186	-0.687432	0.49181	0.73168	SNRNP40	NA	NA
ENST00000373720.3	ENSG00000060688.13	33.9497	-0.72174	0.639752	-1.12816	0.259254	0.523522	SNRNP40	NA	NA
ENST00000474025.1	ENSG00000060688.13	49.2793	0.213627	1.6092	0.132753	0.894389	0.956336	SNRNP40	NA	FALSE
ENST00000463988.1	ENSG00000060688.13	25.1827	-0.444192	0.653403	-0.679812	0.496623	NA	SNRNP40	NA	NA
ENST00000452686.2	ENSG00000229447.2	35.9263	0.477449	0.787369	0.606385	0.544259	0.766725	AC114495.2	NA	NA
ENST00000616393.4	ENSG00000121766.15	55.3199	-3.39047	1.37236	-2.47054	0.0134911	0.0855234	ZCCHC17	NA	NA
ENST00000344147.9	ENSG00000121766.15	754.429	0.174577	0.21095	0.827576	0.407911	0.665593	ZCCHC17	NA	FALSE
ENST00000479629.5	ENSG00000121766.15	44.6679	-3.0818	1.24323	-2.47886	0.0131803	0.0841618	ZCCHC17	NA	NA
ENST00000373709.8	ENSG00000168528.12	1163.84	-0.0445977	0.441106	-0.101104	0.919468	0.967379	SERINC2	NA	TRUE
ENST00000639047.1	ENSG00000284543.1	148.448	0.177429	0.343752	0.516155	0.605746	0.805283	LINC01226	NA	NA
ENST00000271064.12	ENSG00000142910.16	608.88	-0.564253	0.420925	-1.34051	0.18008	0.429377	TINAGL1	NA	NA
ENST00000461030.5	ENSG00000142910.16	85.5669	0.307135	0.387439	0.792731	0.427935	0.680856	TINAGL1	NA	NA
ENST00000466998.1	ENSG00000142910.16	59.7126	0.879674	0.585396	1.5027	0.132917	0.3614	TINAGL1	NA	NA
ENST00000481165.5	ENSG00000142910.16	416.654	0.785766	0.445449	1.76399	0.0777341	0.264241	TINAGL1	NA	NA
ENST00000468635.5	ENSG00000142910.16	93.5693	-0.408893	0.51881	-0.788137	0.430617	0.683251	TINAGL1	NA	NA
ENST00000498429.5	ENSG00000142910.16	184.655	0.0444883	0.55742	0.0798111	0.936387	0.975549	TINAGL1	NA	NA
ENST00000480586.1	ENSG00000142910.16	89.6435	0.279016	0.610581	0.456968	0.647694	0.831308	TINAGL1	NA	NA
ENST00000373703.5	ENSG00000162517.13	696.712	-0.771154	0.225915	-3.41346	0.000641433	0.00961919	PEF1	NA	FALSE
ENST00000478502.5	ENSG00000162517.13	90.6181	-0.984761	0.564594	-1.74419	0.0811256	0.270987	PEF1	NA	NA
ENST00000602889.1	ENSG00000269967.1	15.07	0.802741	1.08034	0.743042	0.457456	NA	AL136115.2	NA	NA
ENST00000602725.5	ENSG00000184007.21	1778.5	1.27121	0.524574	2.42332	0.0153793	0.0937727	PTP4A2	FALSE	NA
ENST00000647444.2	ENSG00000184007.21	1278.95	0.21242	0.528081	0.40225	0.6875	0.854415	PTP4A2	FALSE	NA
ENST00000457805.6	ENSG00000184007.21	1183.87	-0.119234	0.15828	-0.753314	0.451261	0.699289	PTP4A2	FALSE	FALSE
ENST00000602683.5	ENSG00000184007.21	292.213	0.0689296	0.326207	0.211306	0.832648	0.92959	PTP4A2	FALSE	NA
ENST00000470404.5	ENSG00000184007.21	18.6182	-0.68158	1.3996	-0.486982	0.626271	NA	PTP4A2	FALSE	TRUE
ENST00000532001.6	ENSG00000184007.21	67.4759	0.362674	0.665728	0.544778	0.585906	0.793287	PTP4A2	TRUE	FALSE
ENST00000528253.3	ENSG00000184007.21	16.0733	-2.54099	2.65892	-0.955646	0.339251	NA	PTP4A2	TRUE	NA
ENST00000627328.2	ENSG00000184007.21	71.6762	-2.37969	3.12582	-0.761301	0.446478	0.695251	PTP4A2	NA	NA
ENST00000484483.1	ENSG00000184007.21	32.8071	0.98216	0.929452	1.05671	0.290645	0.557551	PTP4A2	NA	NA
ENST00000468531.1	ENSG00000184007.21	13.5136	-6.8097	2.93429	-2.32073	0.0203012	NA	PTP4A2	NA	NA
ENST00000524384.5	ENSG00000184007.21	41.0942	2.60676	1.46401	1.78056	0.0749847	0.258615	PTP4A2	NA	NA
ENST00000528840.1	ENSG00000184007.21	30.2191	-6.72615	3.9599	-1.69857	0.0894007	NA	PTP4A2	NA	NA
ENST00000494444.2	ENSG00000184007.21	21.5609	-2.15021	1.43586	-1.49751	0.134261	NA	PTP4A2	NA	NA
ENST00000529477.5	ENSG00000184007.21	146.122	0.974502	0.441736	2.20607	0.0273791	0.137354	PTP4A2	NA	NA
ENST00000533408.1	ENSG00000184007.21	58.9947	-0.669479	0.538791	-1.24256	0.214031	0.471172	PTP4A2	NA	NA
ENST00000475464.1	ENSG00000184007.21	20.4821	0.220155	0.703462	0.31296	0.754311	NA	PTP4A2	NA	NA
ENST00000447478.1	ENSG00000228634.1	13.9293	-0.197529	1.0118	-0.195226	0.845216	NA	AL136115.1	NA	NA
ENST00000327300.12	ENSG00000121774.18	2881.45	0.00968522	0.375001	0.0258272	0.979395	0.992104	KHDRBS1	NA	FALSE
ENST00000307714.12	ENSG00000121774.18	125.442	-0.219589	0.383528	-0.572551	0.566949	0.781351	KHDRBS1	NA	NA
ENST00000492989.1	ENSG00000121774.18	55.2163	-0.248602	0.522631	-0.475675	0.634306	0.823613	KHDRBS1	NA	NA
ENST00000484270.2	ENSG00000121774.18	352.176	0.362494	0.372692	0.972637	0.330734	0.596877	KHDRBS1	NA	TRUE
ENST00000366152.3	ENSG00000203325.3	23.9357	-0.585079	0.734988	-0.796039	0.426009	NA	AL445248.1	NA	NA
ENST00000438825.5	ENSG00000121775.18	19.6798	-1.05045	0.810118	-1.29667	0.194745	NA	TMEM39B	NA	NA
ENST00000441402.5	ENSG00000121775.18	186.974	-0.757088	0.379126	-1.99693	0.045833	0.191736	TMEM39B	NA	FALSE
ENST00000373625.8	ENSG00000025800.14	5184.11	-0.114955	0.122934	-0.935091	0.349742	0.614891	KPNA6	NA	FALSE
ENST00000469790.1	ENSG00000025800.14	268.068	-0.397347	0.270968	-1.4664	0.14254	0.375861	KPNA6	NA	NA
ENST00000515055.1	ENSG00000250135.1	39.7498	0.58387	0.460888	1.26684	0.205214	0.460231	AL049795.2	NA	NA
ENST00000373610.8	ENSG00000084652.16	1746.87	-0.317416	0.208146	-1.52497	0.127266	0.352738	TXLNA	NA	FALSE
ENST00000373609.1	ENSG00000084652.16	934.469	0.225048	0.249068	0.903561	0.366228	0.629344	TXLNA	NA	NA
ENST00000291358.10	ENSG00000160051.11	68.5333	-1.22128	0.600826	-2.03267	0.0420855	0.181951	IQCC	NA	NA
ENST00000373586.1	ENSG00000084623.11	4692.7	-0.692683	0.196434	-3.52629	0.000421431	0.00699263	EIF3I	NA	NA
ENST00000471486.5	ENSG00000084623.11	361.355	-0.529964	0.200971	-2.63702	0.00836377	0.0619511	EIF3I	NA	NA
ENST00000483517.5	ENSG00000084623.11	52.7672	0.820409	0.977016	0.839708	0.401072	0.660155	EIF3I	NA	FALSE
ENST00000474371.1	ENSG00000084623.11	105.519	0.566421	0.372872	1.51908	0.128743	0.354949	EIF3I	NA	NA
ENST00000373548.8	ENSG00000116478.12	4584.63	0.317147	0.11581	2.73852	0.00617163	0.0500737	HDAC1	NA	FALSE
ENST00000463172.5	ENSG00000116478.12	82.477	-0.343707	0.465552	-0.738278	0.460345	0.707176	HDAC1	NA	FALSE
ENST00000428704.1	ENSG00000116478.12	111.131	1.02426	0.485509	2.10966	0.0348876	0.161841	HDAC1	NA	NA
ENST00000490081.5	ENSG00000116478.12	93.1255	-0.374783	0.309376	-1.21142	0.225735	0.484739	HDAC1	NA	NA
ENST00000476391.5	ENSG00000116478.12	437.39	0.162231	0.237125	0.68416	0.493874	0.73322	HDAC1	NA	TRUE
ENST00000471488.1	ENSG00000116478.12	51.7339	0.287233	0.383002	0.74995	0.453285	0.700966	HDAC1	NA	NA
ENST00000329421.8	ENSG00000175130.7	1558.8	-1.40936	0.301958	-4.6674	3.05031e-06	0.000128925	MARCKSL1	NA	NA
ENST00000455895.6	ENSG00000160058.18	415.506	-0.79523	0.386957	-2.05508	0.0398709	0.175928	BSDC1	NA	NA
ENST00000446293.6	ENSG00000160058.18	92.5901	-1.2371	0.809261	-1.52868	0.126345	0.35134	BSDC1	NA	NA
ENST00000444107.1	ENSG00000224333.1	320.76	0.708178	0.370529	1.91126	0.0559713	0.217254	GAPDHP20	NA	NA
ENST00000373510.9	ENSG00000160062.15	229.149	0.583459	0.546134	1.06834	0.285365	0.551845	ZBTB8A	NA	NA
ENST00000316459.4	ENSG00000160062.15	71.1219	0.32596	0.506204	0.64393	0.519621	0.751246	ZBTB8A	NA	NA
ENST00000468695.5	ENSG00000176261.15	75.4859	1.04748	0.4636	2.25944	0.0238558	0.1257	ZBTB8OS	FALSE	NA
ENST00000492007.5	ENSG00000176261.15	42.2839	0.0527645	0.580955	0.0908237	0.927633	0.971123	ZBTB8OS	FALSE	NA
ENST00000373506.7	ENSG00000176261.15	89.7017	0.615617	0.452789	1.35961	0.173953	0.421058	ZBTB8OS	FALSE	NA
ENST00000373501.6	ENSG00000176261.15	17.0685	-0.203891	0.85189	-0.23934	0.810842	NA	ZBTB8OS	FALSE	TRUE
ENST00000473294.6	ENSG00000176261.15	31.3825	-0.07366	0.557608	-0.1321	0.894905	0.956462	ZBTB8OS	TRUE	TRUE
ENST00000436661.5	ENSG00000176261.15	101.98	-0.250555	0.502933	-0.498187	0.618353	0.813899	ZBTB8OS	FALSE	NA
ENST00000476493.5	ENSG00000176261.15	47.0142	0.78436	0.592036	1.32485	0.185221	0.435482	ZBTB8OS	TRUE	TRUE
ENST00000465588.2	ENSG00000176261.15	17.2099	0.128376	0.67345	0.190625	0.848819	NA	ZBTB8OS	FALSE	NA
ENST00000479075.5	ENSG00000176261.15	48.3529	0.789084	0.478298	1.64978	0.0989888	0.303999	ZBTB8OS	TRUE	TRUE
ENST00000473383.1	ENSG00000176261.15	24.4338	-0.737771	0.697689	-1.05745	0.290307	NA	ZBTB8OS	NA	NA
ENST00000466361.1	ENSG00000176261.15	16.4735	-0.114233	0.787382	-0.14508	0.884648	NA	ZBTB8OS	NA	FALSE
ENST00000414241.7	ENSG00000162521.19	210.218	-0.353673	0.615614	-0.574505	0.565626	0.780843	RBBP4	FALSE	NA
ENST00000527118.5	ENSG00000162521.19	95.1269	-0.36145	0.478431	-0.75549	0.449955	0.698169	RBBP4	TRUE	FALSE
ENST00000373493.10	ENSG00000162521.19	1184.09	0.417541	0.693872	0.601755	0.547337	0.768998	RBBP4	FALSE	NA
ENST00000401893.7	ENSG00000162521.19	453.472	-0.0806215	0.464964	-0.173393	0.862342	0.943021	RBBP4	NA	NA
ENST00000492348.6	ENSG00000162521.19	1505.61	0.0750614	0.446535	0.168097	0.866507	0.944581	RBBP4	TRUE	NA
ENST00000525506.1	ENSG00000162521.19	171.263	0.247674	0.684534	0.361815	0.717491	0.871221	RBBP4	NA	NA
ENST00000465780.1	ENSG00000162521.19	43.0686	-0.377394	0.527686	-0.715188	0.474493	0.718084	RBBP4	NA	NA
ENST00000458695.6	ENSG00000162521.19	29.1944	-0.0643048	1.617	-0.0397679	0.968278	NA	RBBP4	FALSE	FALSE
ENST00000531983.1	ENSG00000162521.19	19.7957	0.211206	0.607288	0.347786	0.728001	NA	RBBP4	NA	NA
ENST00000463378.5	ENSG00000162521.19	37.858	1.03405	0.710875	1.45462	0.145775	0.380644	RBBP4	FALSE	FALSE
ENST00000460669.5	ENSG00000162521.19	10.8386	1.40215	1.30098	1.07776	0.28114	NA	RBBP4	TRUE	NA
ENST00000409190.8	ENSG00000162520.15	412.542	0.291013	0.341697	0.851671	0.394397	0.654309	SYNC	NA	TRUE
ENST00000421619.1	ENSG00000224409.1	8.83795	0.681163	0.907349	0.750717	0.452823	NA	AC114489.2	NA	NA
ENST00000401073.7	ENSG00000162522.11	1018.56	-0.911764	0.226831	-4.01958	5.83031e-05	0.00144324	KIAA1522	NA	NA
ENST00000373481.7	ENSG00000162522.11	308.018	-3.00693	0.973847	-3.08769	0.00201721	0.0226729	KIAA1522	NA	TRUE
ENST00000469100.5	ENSG00000134684.10	287.853	-0.777704	0.429746	-1.80969	0.0703446	0.248591	YARS1	NA	NA
ENST00000373477.8	ENSG00000134684.10	1535.45	-0.514196	0.195053	-2.63619	0.00838433	0.0620759	YARS1	NA	FALSE
ENST00000490826.1	ENSG00000134684.10	176.927	-1.1194	0.315365	-3.54955	0.000385893	0.00650603	YARS1	NA	NA
ENST00000487404.5	ENSG00000134684.10	208.565	-0.346672	0.288997	-1.19957	0.230306	0.490167	YARS1	NA	NA
ENST00000478828.1	ENSG00000134684.10	596.513	-0.585567	0.274443	-2.13366	0.0328707	0.155392	YARS1	NA	FALSE
ENST00000616261.1	ENSG00000134684.10	1443.9	-0.602961	0.200579	-3.0061	0.00264618	0.0275355	YARS1	NA	NA
ENST00000481895.5	ENSG00000134684.10	67.5305	-0.394722	0.726646	-0.54321	0.586985	0.79401	YARS1	NA	FALSE
ENST00000470377.1	ENSG00000134684.10	35.6171	-0.934431	0.568317	-1.64421	0.100133	0.305912	YARS1	NA	NA
ENST00000472692.1	ENSG00000134684.10	34.4524	0.268856	0.645599	0.416444	0.677085	0.848051	YARS1	NA	NA
ENST00000529027.5	ENSG00000116497.18	13.2682	0.664129	0.965326	0.687984	0.491463	NA	S100PBP	NA	NA
ENST00000531123.5	ENSG00000116497.18	93.1609	0.351716	0.378758	0.928603	0.353095	0.617386	S100PBP	NA	NA
ENST00000356689.7	ENSG00000116497.18	118.365	0.57371	0.437079	1.3126	0.189317	0.440633	S100PBP	NA	FALSE
ENST00000373475.10	ENSG00000116497.18	309.192	0.449494	0.680855	0.66019	0.509132	0.74391	S100PBP	NA	NA
ENST00000531256.1	ENSG00000116497.18	47.1717	0.203538	0.617113	0.329823	0.741534	0.883949	S100PBP	NA	NA
ENST00000477248.1	ENSG00000116497.18	21.322	0.219556	0.62585	0.350812	0.725729	NA	S100PBP	NA	NA
ENST00000530552.1	ENSG00000116497.18	10.1504	0.0839347	0.92081	0.0911531	0.927371	NA	S100PBP	NA	NA
ENST00000524535.5	ENSG00000116497.18	7.31975	0.548493	1.30214	0.421223	0.673593	NA	S100PBP	NA	NA
ENST00000527692.1	ENSG00000116497.18	7.29655	-0.916019	1.64642	-0.556371	0.577958	NA	S100PBP	NA	NA
ENST00000373463.8	ENSG00000121900.19	778.078	-0.550133	0.260925	-2.10839	0.034997	0.16215	TMEM54	NA	NA
ENST00000373456.11	ENSG00000116514.16	194.934	-0.582343	0.42714	-1.36336	0.172771	0.419468	RNF19B	NA	TRUE
ENST00000356990.9	ENSG00000116514.16	195.363	0.383894	0.290254	1.32261	0.185965	0.436452	RNF19B	NA	NA
ENST00000235150.4	ENSG00000116514.16	425.519	0.0612012	0.266509	0.22964	0.818372	0.922585	RNF19B	NA	NA
ENST00000633169.1	ENSG00000278966.2	44.9756	2.09063	0.919611	2.27338	0.0230032	0.122595	AL031602.1	NA	NA
ENST00000447420.1	ENSG00000239670.1	37.7477	2.79257	0.887906	3.14512	0.00166018	0.0198445	AL355864.2	NA	NA
ENST00000427524.1	ENSG00000236065.2	67.2283	-0.0404239	0.557201	-0.0725481	0.942166	0.977874	AL020995.1	NA	NA
ENST00000629371.2	ENSG00000004455.17	255.987	0.753004	0.567072	1.32788	0.184218	0.434207	AK2	TRUE	NA
ENST00000373449.7	ENSG00000004455.17	2363.87	0.127122	0.221898	0.572887	0.566721	0.781312	AK2	FALSE	NA
ENST00000354858.11	ENSG00000004455.17	958.681	0.186862	0.269409	0.693598	0.487934	0.728563	AK2	FALSE	NA
ENST00000548033.5	ENSG00000004455.17	236.113	-0.159465	0.340291	-0.468613	0.639346	0.826576	AK2	FALSE	NA
ENST00000467905.5	ENSG00000004455.17	1156.59	-0.301335	0.23476	-1.28359	0.199285	0.453182	AK2	FALSE	NA
ENST00000480134.5	ENSG00000004455.17	348.238	-0.799492	0.226441	-3.53069	0.00041448	0.00689435	AK2	FALSE	NA
ENST00000550338.5	ENSG00000004455.17	42.0586	1.06135	0.704904	1.50567	0.132152	0.360195	AK2	TRUE	TRUE
ENST00000469238.1	ENSG00000004455.17	17.6491	-0.600183	0.846602	-0.708932	0.478367	NA	AK2	NA	NA
ENST00000673291.1	ENSG00000004455.17	229.676	-0.183821	0.389811	-0.471565	0.637237	0.82561	AK2	FALSE	NA
ENST00000487289.1	ENSG00000004455.17	48.5621	-1.51358	0.533162	-2.83887	0.00452733	0.0404539	AK2	FALSE	NA
ENST00000551979.1	ENSG00000004455.17	17.2496	-0.423344	0.686971	-0.616246	0.537732	NA	AK2	NA	NA
ENST00000610352.1	ENSG00000276645.1	7.00617	-0.908799	1.02396	-0.887533	0.374792	NA	AL020995.2	NA	NA
ENST00000291416.10	ENSG00000116525.14	231.43	0.216168	0.256372	0.843179	0.399128	0.658545	TRIM62	NA	FALSE
ENST00000627421.1	ENSG00000225313.5	82.2007	0.942335	0.319554	2.94891	0.00318897	0.031548	AL513327.1	NA	NA
ENST00000630229.1	ENSG00000225313.5	117.542	0.987591	0.343014	2.87915	0.00398742	0.037068	AL513327.1	NA	NA
ENST00000628643.2	ENSG00000225313.5	123.603	1.152	0.315766	3.64826	0.000264018	0.00483029	AL513327.1	NA	NA
ENST00000630909.2	ENSG00000225313.5	135.689	1.42228	0.425728	3.34081	0.000835346	0.0118236	AL513327.1	NA	NA
ENST00000627130.1	ENSG00000225313.5	118.649	0.851015	0.54214	1.56973	0.116477	0.334731	AL513327.1	NA	NA
ENST00000431992.5	ENSG00000134686.18	1853.42	1.06673	0.190675	5.59452	2.21235e-08	1.86309e-06	PHC2	NA	NA
ENST00000373418.7	ENSG00000134686.18	381.004	-1.05771	0.679642	-1.55627	0.119643	0.339684	PHC2	NA	NA
ENST00000373422.7	ENSG00000134686.18	582.474	-0.748033	0.411878	-1.81615	0.0693474	0.246711	PHC2	NA	NA
ENST00000257118.5	ENSG00000134686.18	890.772	0.652313	0.261607	2.49349	0.0126496	0.0818432	PHC2	NA	NA
ENST00000467894.5	ENSG00000134686.18	184.433	1.2684	0.34993	3.62472	0.000289278	0.00517934	PHC2	NA	NA
ENST00000486897.5	ENSG00000134686.18	53.4526	1.11638	0.951125	1.17374	0.240498	0.502235	PHC2	NA	NA
ENST00000493483.5	ENSG00000134686.18	54.8541	0.707672	0.575563	1.22953	0.218873	0.476423	PHC2	NA	NA
ENST00000473158.1	ENSG00000134686.18	129.336	1.00201	0.404117	2.47951	0.0131564	0.0840723	PHC2	NA	NA
ENST00000459964.1	ENSG00000134686.18	38.9446	0.757892	0.53529	1.41585	0.156818	0.397615	PHC2	NA	NA
ENST00000468406.5	ENSG00000134686.18	104.468	1.19915	0.410527	2.921	0.00348905	0.0336929	PHC2	NA	NA
ENST00000484692.1	ENSG00000134686.18	79.0718	0.839873	0.450316	1.86507	0.0621709	0.231557	PHC2	NA	NA
ENST00000410180.1	ENSG00000222112.1	32.3077	1.52904	0.761852	2.007	0.0447493	0.189019	RN7SKP16	NA	NA
ENST00000432703.1	ENSG00000233246.1	34.5886	1.30717	0.677753	1.92868	0.0537712	0.211482	PHC2-AS1	NA	NA
ENST00000361328.7	ENSG00000121903.14	351.98	1.26837	0.410842	3.08725	0.00202015	0.0226909	ZSCAN20	NA	TRUE
ENST00000521580.3	ENSG00000163866.9	339.735	-0.137049	0.196025	-0.69914	0.484465	0.725971	SMIM12	NA	FALSE
ENST00000446026.1	ENSG00000163866.9	144.221	-0.373453	0.275047	-1.35778	0.174534	0.422119	SMIM12	NA	NA
ENST00000456842.1	ENSG00000163866.9	273.133	-1.10844	0.344371	-3.21874	0.00128755	0.0163651	SMIM12	NA	FALSE
ENST00000423898.1	ENSG00000163866.9	75.5003	-0.537698	0.382726	-1.40492	0.160046	0.401909	SMIM12	NA	NA
ENST00000338513.1	ENSG00000189280.3	67.7117	-0.349648	0.407793	-0.857415	0.391216	0.651579	GJB5	NA	TRUE
ENST00000373366.3	ENSG00000188910.8	517.412	0.455964	0.269751	1.69031	0.0909679	0.289826	GJB3	NA	NA
ENST00000373362.3	ENSG00000188910.8	480.857	-0.389948	0.307803	-1.26687	0.205201	0.460231	GJB3	NA	NA
ENST00000487874.1	ENSG00000271741.1	82.191	0.663253	0.713077	0.930128	0.352305	0.617035	AC114490.2	NA	NA
ENST00000373337.3	ENSG00000243749.1	221.605	-0.110785	0.487352	-0.22732	0.820175	0.923509	TMEM35B	NA	NA
ENST00000357182.9	ENSG00000163867.17	61.2157	-1.91167	1.52161	-1.25634	0.208991	0.464776	ZMYM6	NA	NA
ENST00000415531.5	ENSG00000163867.17	16.5035	0.246017	0.806922	0.304883	0.760455	NA	ZMYM6	NA	NA
ENST00000466390.5	ENSG00000197056.11	16.7777	1.19096	0.766413	1.55394	0.120199	NA	ZMYM1	NA	FALSE
ENST00000359858.9	ENSG00000197056.11	358.185	0.123927	0.414301	0.299124	0.764846	0.896215	ZMYM1	NA	NA
ENST00000373329.5	ENSG00000197056.11	65.0305	-0.679914	0.881285	-0.771503	0.440409	0.690873	ZMYM1	NA	NA
ENST00000463393.1	ENSG00000197056.11	21.8217	0.177363	0.789583	0.224629	0.822268	NA	ZMYM1	NA	NA
ENST00000471991.5	ENSG00000116560.11	28.2605	0.128953	0.551701	0.233737	0.815189	NA	SFPQ	NA	NA
ENST00000468598.5	ENSG00000116560.11	538.907	0.854778	0.485914	1.75911	0.0785583	0.265918	SFPQ	NA	NA
ENST00000470472.5	ENSG00000116560.11	2560.06	-0.177445	0.282195	-0.628804	0.529477	0.757247	SFPQ	TRUE	NA
ENST00000485365.1	ENSG00000116560.11	123.742	1.11547	0.508158	2.19513	0.0281543	0.140049	SFPQ	NA	NA
ENST00000485454.1	ENSG00000116560.11	7.80311	0.612454	0.959451	0.638338	0.523254	NA	SFPQ	NA	NA
ENST00000357214.6	ENSG00000116560.11	6886.97	-0.325992	0.284259	-1.14682	0.251458	0.514677	SFPQ	FALSE	NA
ENST00000314607.11	ENSG00000146463.12	1395.82	0.270285	0.226002	1.19594	0.23172	0.491803	ZMYM4	NA	FALSE
ENST00000441447.1	ENSG00000146463.12	42.5294	0.49695	0.452957	1.09712	0.272587	0.538349	ZMYM4	NA	NA
ENST00000470175.1	ENSG00000146463.12	9.53498	-0.500625	1.20824	-0.414341	0.678624	NA	ZMYM4	NA	NA
ENST00000434805.1	ENSG00000229994.1	19.1104	0.549912	0.778917	0.705996	0.480191	NA	RPL5P4	NA	NA
ENST00000432683.1	ENSG00000227409.1	4.88341	0.886967	2.351	0.377272	0.705971	NA	ZMYM4-AS1	NA	NA
ENST00000325722.8	ENSG00000142687.18	728.027	0.463249	0.183641	2.52258	0.0116496	0.0773364	KIAA0319L	FALSE	TRUE
ENST00000426982.6	ENSG00000142687.18	359.096	0.516316	0.362596	1.42394	0.154463	0.394179	KIAA0319L	NA	TRUE
ENST00000474856.1	ENSG00000142687.18	2.64535	1.14544	2.72842	0.419819	0.674618	NA	KIAA0319L	NA	NA
ENST00000492544.1	ENSG00000142687.18	19.2999	0.618238	1.13421	0.545083	0.585696	NA	KIAA0319L	NA	NA
ENST00000440579.5	ENSG00000142687.18	10.4198	-2.63212	3.28817	-0.800482	0.423432	NA	KIAA0319L	NA	NA
ENST00000470388.5	ENSG00000142687.18	30.5668	-2.06809	1.35335	-1.52813	0.12648	NA	KIAA0319L	TRUE	NA
ENST00000356090.8	ENSG00000020129.16	369.283	-0.611946	0.372573	-1.64249	0.100489	0.306394	NCDN	NA	NA
ENST00000373243.7	ENSG00000020129.16	323.491	-0.534994	0.269675	-1.98385	0.0472727	0.195513	NCDN	NA	TRUE
ENST00000423723.1	ENSG00000020129.16	39.066	-0.366423	0.481743	-0.76062	0.446884	0.695561	NCDN	NA	NA
ENST00000373237.4	ENSG00000126067.12	1673.27	-0.798586	0.183514	-4.35164	1.35123e-05	0.000443213	PSMB2	NA	FALSE
ENST00000630477.1	ENSG00000126067.12	736.885	-1.09088	0.248208	-4.39504	1.10754e-05	0.00037879	PSMB2	NA	FALSE
ENST00000270815.5	ENSG00000142686.8	401.07	0.128913	0.282697	0.456011	0.648382	0.831681	C1orf216	NA	NA
ENST00000251195.9	ENSG00000092853.14	207.891	1.21138	0.549776	2.2034	0.0275664	0.137984	CLSPN	NA	FALSE
ENST00000318121.8	ENSG00000092853.14	643.301	-0.0175578	0.433737	-0.0404804	0.96771	0.988075	CLSPN	NA	NA
ENST00000373220.7	ENSG00000092853.14	193.646	-0.257169	1.30268	-0.197415	0.843503	0.934	CLSPN	NA	NA
ENST00000520551.1	ENSG00000092853.14	591.805	0.0789576	0.682905	0.11562	0.907953	0.962395	CLSPN	NA	NA
ENST00000373210.4	ENSG00000134698.11	227.916	1.10037	0.457587	2.40472	0.016185	0.0969112	AGO4	NA	TRUE
ENST00000496257.1	ENSG00000134698.11	5.87819	1.54079	1.66781	0.923839	0.35557	NA	AGO4	NA	NA
ENST00000373206.5	ENSG00000092847.13	331.629	-0.87564	0.498492	-1.75658	0.0789897	0.266616	AGO1	FALSE	NA
ENST00000674304.1	ENSG00000092847.13	1230.5	-1.17436	0.334305	-3.51284	0.000443348	0.00727347	AGO1	FALSE	TRUE
ENST00000373204.6	ENSG00000092847.13	491.492	0.729802	0.766557	0.952052	0.341071	0.606544	AGO1	FALSE	FALSE
ENST00000674426.1	ENSG00000092847.13	491.492	0.729802	0.766557	0.952052	0.341071	0.606544	AGO1	FALSE	FALSE
ENST00000635259.1	ENSG00000092847.13	124.027	0.236606	0.691242	0.342291	0.732132	0.879005	AGO1	TRUE	NA
ENST00000634486.1	ENSG00000126070.20	249.219	1.11516	0.261077	4.2714	1.94246e-05	0.00060005	AGO3	TRUE	NA
ENST00000373191.9	ENSG00000126070.20	977.577	1.18052	0.376834	3.13275	0.00173179	0.0204526	AGO3	FALSE	FALSE
ENST00000246314.10	ENSG00000126070.20	166.705	0.125276	0.697279	0.179665	0.857416	0.940799	AGO3	FALSE	NA
ENST00000491443.2	ENSG00000126070.20	25.8419	-0.46564	0.581466	-0.800804	0.423245	NA	AGO3	NA	NA
ENST00000373178.5	ENSG00000116863.11	659.38	-0.213934	0.276125	-0.77477	0.438475	0.689256	ADPRS	NA	TRUE
ENST00000616395.4	ENSG00000054116.12	37.2113	-0.112726	0.530558	-0.212467	0.831743	0.928947	TRAPPC3	NA	NA
ENST00000373166.8	ENSG00000054116.12	808.377	-0.457948	0.203655	-2.24865	0.0245349	0.127851	TRAPPC3	NA	NA
ENST00000462715.1	ENSG00000054116.12	113.134	-0.348427	0.314558	-1.10767	0.268003	0.532979	TRAPPC3	NA	NA
ENST00000373159.1	ENSG00000054116.12	18.2756	-2.54463	1.44317	-1.76322	0.0778636	NA	TRAPPC3	NA	NA
ENST00000497251.1	ENSG00000054116.12	36.5531	-0.502902	0.494589	-1.01681	0.309245	0.575759	TRAPPC3	NA	NA
ENST00000429533.6	ENSG00000116871.15	163.283	0.167117	0.509492	0.328007	0.742906	0.884638	MAP7D1	NA	NA
ENST00000316156.8	ENSG00000116871.15	183.707	2.1498	0.461627	4.65701	3.20827e-06	0.000133457	MAP7D1	NA	TRUE
ENST00000373150.8	ENSG00000116871.15	1032.35	0.332582	0.227027	1.46494	0.142936	0.376339	MAP7D1	NA	NA
ENST00000373151.6	ENSG00000116871.15	273.469	-0.0722088	0.372757	-0.193716	0.846399	0.935244	MAP7D1	NA	NA
ENST00000530729.1	ENSG00000116871.15	62.779	-0.0423166	0.541135	-0.0781996	0.937669	0.975815	MAP7D1	NA	NA
ENST00000373148.5	ENSG00000116871.15	428.801	0.371402	0.384711	0.965405	0.334342	0.600288	MAP7D1	NA	FALSE
ENST00000469141.6	ENSG00000054118.15	1535.21	-0.0812863	0.414124	-0.196285	0.844387	0.934248	THRAP3	NA	NA
ENST00000648638.1	ENSG00000054118.15	519.806	-0.73265	0.26431	-2.77193	0.00557244	0.0467319	THRAP3	NA	FALSE
ENST00000354618.10	ENSG00000054118.15	3892.36	-0.131419	0.387903	-0.338794	0.734765	0.880515	THRAP3	NA	NA
ENST00000466743.1	ENSG00000054118.15	136.798	0.297519	0.497118	0.598488	0.549515	0.770456	THRAP3	NA	NA
ENST00000373129.7	ENSG00000196182.11	420.381	-0.101669	0.3434	-0.296066	0.76718	0.89735	STK40	NA	NA
ENST00000373132.4	ENSG00000196182.11	395.588	-0.241474	0.245791	-0.982435	0.325885	0.592016	STK40	NA	TRUE
ENST00000473733.5	ENSG00000196182.11	55.8949	-0.147469	0.561872	-0.26246	0.792967	0.909629	STK40	NA	NA
ENST00000482458.1	ENSG00000196182.11	51.2422	0.665073	0.530465	1.25376	0.209931	0.465977	STK40	NA	NA
ENST00000315732.3	ENSG00000181817.6	555.847	-0.764768	0.259489	-2.94721	0.00320657	0.031666	LSM10	NA	NA
ENST00000235532.9	ENSG00000116885.18	55.3945	0.486868	0.611503	0.796183	0.425925	0.679377	OSCP1	NA	TRUE
ENST00000373116.6	ENSG00000116898.12	1193.59	-0.341307	0.466896	-0.731013	0.464771	0.710728	MRPS15	NA	NA
ENST00000477040.1	ENSG00000116898.12	20.9697	-1.53362	0.616934	-2.48587	0.0129234	NA	MRPS15	NA	NA
ENST00000373087.7	ENSG00000163874.11	209.019	0.348989	0.298838	1.16782	0.24288	0.504844	ZC3H12A	NA	NA
ENST00000373075.6	ENSG00000163875.15	100.274	0.418929	0.408328	1.02596	0.30491	0.571373	MEAF6	NA	NA
ENST00000296214.9	ENSG00000163875.15	488.437	-0.181652	0.314595	-0.577416	0.563659	0.779388	MEAF6	NA	NA
ENST00000475828.5	ENSG00000163875.15	70.1559	0.597699	0.627605	0.952349	0.34092	0.606508	MEAF6	NA	NA
ENST00000373073.8	ENSG00000163875.15	139.729	0.665837	0.483652	1.37668	0.16861	0.413802	MEAF6	NA	FALSE
ENST00000485039.1	ENSG00000163875.15	32.3314	-0.111189	0.528631	-0.210334	0.833407	0.929994	MEAF6	NA	NA
ENST00000296215.8	ENSG00000163877.11	409.957	0.0859686	0.194942	0.440997	0.659215	0.83804	SNIP1	FALSE	FALSE
ENST00000638725.1	ENSG00000163877.11	137.363	-0.331908	0.264612	-1.25432	0.209726	0.465818	SNIP1	NA	NA
ENST00000468040.2	ENSG00000163877.11	69.9325	-0.0186427	0.488772	-0.038142	0.969574	0.988512	SNIP1	TRUE	FALSE
ENST00000493916.1	ENSG00000163877.11	44.6386	0.430326	0.625288	0.688204	0.491325	0.731346	SNIP1	NA	NA
ENST00000423216.2	ENSG00000237749.4	35.0369	-0.670466	0.49615	-1.35134	0.176588	0.424857	AL034379.1	NA	NA
ENST00000373062.8	ENSG00000134697.13	1298.8	-0.0634418	0.311474	-0.203682	0.838602	0.931979	GNL2	NA	NA
ENST00000462812.5	ENSG00000134697.13	89.7442	0.381174	0.418161	0.911549	0.362006	0.625915	GNL2	NA	FALSE
ENST00000479255.1	ENSG00000134697.13	25.136	-1.66818	2.00093	-0.833704	0.404448	NA	GNL2	NA	NA
ENST00000489146.1	ENSG00000134697.13	18.1371	-0.405839	0.718746	-0.56465	0.572312	NA	GNL2	NA	NA
ENST00000488496.1	ENSG00000134697.13	13.2145	-1.40128	0.946634	-1.48027	0.138801	NA	GNL2	NA	NA
ENST00000358011.8	ENSG00000116922.14	292.178	0.252772	0.402184	0.628499	0.529677	0.757316	C1orf109	NA	FALSE
ENST00000464178.1	ENSG00000116922.14	63.4503	0.660862	0.452998	1.45886	0.144603	0.378905	C1orf109	NA	FALSE
ENST00000491981.5	ENSG00000116922.14	18.8577	-2.86224	2.24115	-1.27713	0.201556	NA	C1orf109	NA	NA
ENST00000327331.2	ENSG00000134690.11	909.297	-0.261864	0.220092	-1.18979	0.234128	0.494846	CDCA8	NA	NA
ENST00000373055.6	ENSG00000134690.11	1355.07	-0.677071	0.261481	-2.58937	0.00961528	0.0682498	CDCA8	NA	NA
ENST00000373045.10	ENSG00000185090.14	148.033	-1.58418	0.46014	-3.44282	0.000575685	0.00886323	MANEAL	NA	NA
ENST00000397631.7	ENSG00000185090.14	165.99	-2.07602	0.360599	-5.75715	8.55452e-09	8.07667e-07	MANEAL	NA	NA
ENST00000532512.1	ENSG00000185090.14	46.831	-4.22096	1.17996	-3.57722	0.000347267	0.00598425	MANEAL	NA	NA
ENST00000329006.5	ENSG00000185090.14	118.686	-1.97779	0.645482	-3.06404	0.00218366	0.0241279	MANEAL	NA	NA
ENST00000433474.1	ENSG00000233728.1	19.181	-0.874884	2.31231	-0.37836	0.705163	NA	AL929472.3	NA	NA
ENST00000373044.3	ENSG00000196449.4	1312.84	-0.178128	0.270484	-0.658554	0.510182	0.744626	YRDC	NA	NA
ENST00000468084.1	ENSG00000197982.14	271.237	-0.342842	0.265635	-1.29065	0.196823	0.450272	C1orf122	NA	FALSE
ENST00000373036.5	ENSG00000188786.10	986.76	-0.0160917	0.499945	-0.032187	0.974323	0.990278	MTF1	NA	NA
ENST00000468190.1	ENSG00000188786.10	35.4059	-0.125363	0.649021	-0.193157	0.846836	0.935449	MTF1	NA	NA
ENST00000373027.5	ENSG00000204084.13	390.076	-0.309102	0.216761	-1.426	0.153868	0.39327	INPP5B	NA	NA
ENST00000373026.5	ENSG00000204084.13	160.778	-0.299485	0.349603	-0.856642	0.391643	0.651849	INPP5B	NA	NA
ENST00000373019.5	ENSG00000183431.12	1869.18	0.253659	0.389149	0.65183	0.514511	0.747516	SF3A3	NA	NA
ENST00000460925.1	ENSG00000183431.12	66.3245	0.634644	0.441278	1.4382	0.150379	0.387621	SF3A3	NA	NA
ENST00000461869.5	ENSG00000183431.12	273.198	0.406539	0.39822	1.02089	0.307306	0.573946	SF3A3	NA	FALSE
ENST00000462258.1	ENSG00000183431.12	149.243	0.0970084	0.374119	0.259298	0.795405	0.910818	SF3A3	NA	NA
ENST00000373016.4	ENSG00000183386.10	176.148	0.725793	0.382891	1.89556	0.058018	0.222188	FHL3	NA	NA
ENST00000483182.5	ENSG00000183520.12	158.064	-0.471805	0.507126	-0.930351	0.35219	0.616928	UTP11	NA	NA
ENST00000373014.5	ENSG00000183520.12	504.711	-0.27091	0.329009	-0.823412	0.410274	0.667305	UTP11	NA	NA
ENST00000488453.1	ENSG00000183520.12	112.05	-1.08061	0.522913	-2.06651	0.0387799	0.172912	UTP11	NA	NA
ENST00000373001.4	ENSG00000116954.8	224.219	1.35372	0.446255	3.03351	0.0024173	0.0258715	RRAGC	NA	FALSE
ENST00000397572.5	ENSG00000214114.9	430.87	-0.0918301	0.271177	-0.338635	0.734885	0.880626	MYCBP	NA	NA
ENST00000494695.4	ENSG00000214114.9	95.0502	-0.250539	0.517668	-0.483975	0.628403	0.819955	MYCBP	NA	NA
ENST00000495043.5	ENSG00000214114.9	16.3407	-4.27152	1.79646	-2.37774	0.0174189	NA	MYCBP	NA	NA
ENST00000465771.3	ENSG00000214114.9	24.3494	-0.590592	1.10289	-0.535493	0.592309	NA	MYCBP	NA	NA
ENST00000432648.8	ENSG00000174574.16	1067.24	0.801619	0.249353	3.2148	0.00130536	0.0165226	AKIRIN1	NA	TRUE
ENST00000372984.8	ENSG00000174574.16	202.358	0.961533	0.294528	3.26466	0.00109595	0.0144786	AKIRIN1	NA	TRUE
ENST00000531822.1	ENSG00000174574.16	215.833	0.941655	0.317841	2.96266	0.00304993	0.030433	AKIRIN1	NA	NA
ENST00000372967.3	ENSG00000168653.11	2920.01	-0.792493	0.195111	-4.06177	4.87029e-05	0.00124609	NDUFS5	NA	NA
ENST00000372969.8	ENSG00000168653.11	701.868	-0.751128	0.17323	-4.33601	1.45094e-05	0.000469867	NDUFS5	NA	NA
ENST00000467673.5	ENSG00000127603.29	51.3853	1.26941	0.476648	2.6632	0.00774004	0.0587969	MACF1	NA	NA
ENST00000671089.1	ENSG00000127603.29	4554.22	1.09836	0.517954	2.12058	0.0339571	0.158958	MACF1	NA	NA
ENST00000472385.1	ENSG00000127603.29	24.5706	1.5221	0.738793	2.06025	0.0393747	NA	MACF1	NA	NA
ENST00000372925.6	ENSG00000127603.29	1165.11	4.79335	2.65659	1.80432	0.0711807	0.250474	MACF1	NA	FALSE
ENST00000530275.3	ENSG00000127603.29	2024.04	0.755168	0.474729	1.59074	0.111669	0.326363	MACF1	NA	FALSE
ENST00000473843.1	ENSG00000127603.29	23.3757	-1.07846	1.23159	-0.875664	0.381213	NA	MACF1	NA	NA
ENST00000469490.1	ENSG00000127603.29	188.797	0.428498	0.629417	0.680786	0.496007	0.734857	MACF1	NA	FALSE
ENST00000487656.1	ENSG00000127603.29	4.96087	0.863958	1.48866	0.580361	0.561671	NA	MACF1	NA	NA
ENST00000360115.8	ENSG00000127603.29	52.7524	-0.980832	1.5399	-0.636947	0.524159	0.753764	MACF1	NA	NA
ENST00000497964.1	ENSG00000127603.29	151.055	1.0298	0.344513	2.98913	0.0027977	0.0286532	MACF1	NA	NA
ENST00000446276.5	ENSG00000127603.29	52.3005	3.66538	1.99125	1.84074	0.0656597	0.238777	MACF1	NA	FALSE
ENST00000462496.5	ENSG00000127603.29	26.2616	1.68342	0.60907	2.76392	0.00571119	NA	MACF1	NA	FALSE
ENST00000331593.6	ENSG00000183682.8	325.864	0.294811	0.25031	1.17778	0.238883	0.500289	BMP8A	NA	NA
ENST00000447263.1	ENSG00000237624.1	118.054	0.0850257	0.376069	0.226091	0.821131	0.924076	OXCT2P1	NA	NA
ENST00000482028.5	ENSG00000090621.14	2.21044	-1.64438	3.99593	-0.411513	0.680696	NA	PABPC4	NA	NA
ENST00000492468.5	ENSG00000090621.14	63.145	-2.02624	0.918924	-2.20501	0.0274535	0.137563	PABPC4	NA	NA
ENST00000437136.5	ENSG00000090621.14	21.3581	-2.50594	0.768568	-3.26053	0.00111204	NA	PABPC4	FALSE	NA
ENST00000468476.1	ENSG00000090621.14	475.295	-0.153078	0.246475	-0.621069	0.534554	0.760792	PABPC4	NA	NA
ENST00000372862.7	ENSG00000090621.14	1468.22	-1.42055	0.320004	-4.43917	9.03071e-06	0.00031761	PABPC4	FALSE	NA
ENST00000372857.7	ENSG00000090621.14	290.421	-1.32091	0.382103	-3.45694	0.000546339	0.00853689	PABPC4	FALSE	NA
ENST00000372856.7	ENSG00000090621.14	443.91	-2.6488	0.30757	-8.61205	7.1768e-18	4.53858e-15	PABPC4	FALSE	NA
ENST00000372858.8	ENSG00000090621.14	2061.93	-1.19138	0.215874	-5.51886	3.41206e-08	2.71e-06	PABPC4	FALSE	NA
ENST00000530186.1	ENSG00000090621.14	15.6908	-0.546602	0.706226	-0.773976	0.438945	NA	PABPC4	FALSE	NA
ENST00000421687.6	ENSG00000090621.14	372.291	-4.59992	0.913021	-5.03813	4.70094e-07	2.59574e-05	PABPC4	FALSE	NA
ENST00000525045.5	ENSG00000090621.14	50.5192	0.180812	0.418738	0.431802	0.665885	0.841921	PABPC4	NA	NA
ENST00000527718.1	ENSG00000090621.14	169.19	-1.94038	0.530834	-3.65533	0.000256849	0.00473111	PABPC4	NA	NA
ENST00000483770.1	ENSG00000090621.14	24.9991	0.885709	0.685893	1.29132	0.196591	NA	PABPC4	NA	NA
ENST00000525669.5	ENSG00000090621.14	71.4344	-0.0653878	0.479593	-0.13634	0.891552	0.954915	PABPC4	NA	NA
ENST00000470443.5	ENSG00000090621.14	398.25	-0.706977	0.204251	-3.46131	0.000537557	0.00841929	PABPC4	TRUE	NA
ENST00000513632.2	ENSG00000090621.14	50.0424	0.0558754	0.46154	0.121063	0.903641	0.960546	PABPC4	NA	NA
ENST00000525751.5	ENSG00000090621.14	161.528	-0.224386	0.400817	-0.559821	0.575602	0.787	PABPC4	NA	FALSE
ENST00000474378.1	ENSG00000090621.14	32.0325	-0.123932	0.782232	-0.158434	0.874115	0.947291	PABPC4	NA	NA
ENST00000492519.1	ENSG00000090621.14	15.8835	-2.15643	1.46992	-1.46704	0.142365	NA	PABPC4	NA	NA
ENST00000415255.2	ENSG00000228060.3	97.7864	-0.524194	0.433458	-1.20933	0.226536	0.485753	PABPC4-AS1	NA	NA
ENST00000650144.1	ENSG00000228060.3	45.2596	-0.479427	0.459638	-1.04305	0.296924	0.563469	PABPC4-AS1	NA	NA
ENST00000364587.1	ENSG00000201457.1	3.48491	-1.70531	1.66608	-1.02355	0.306048	NA	SNORA55	NA	NA
ENST00000372852.4	ENSG00000163909.8	336.291	-1.18755	0.274295	-4.32945	1.4948e-05	0.000480819	HEYL	NA	NA
ENST00000372844.8	ENSG00000116983.13	175.968	0.241083	0.341356	0.706251	0.480032	0.722527	HPCAL4	NA	NA
ENST00000485507.5	ENSG00000084072.17	58.813	-0.867107	0.465714	-1.86189	0.0626191	0.232469	PPIE	NA	NA
ENST00000324379.10	ENSG00000084072.17	420.483	0.725365	0.188801	3.84195	0.00012206	0.00263092	PPIE	FALSE	TRUE
ENST00000356511.6	ENSG00000084072.17	587.284	-0.434146	0.288616	-1.50423	0.132522	0.360735	PPIE	FALSE	NA
ENST00000456578.6	ENSG00000084072.17	21.8887	0.197393	0.687077	0.287293	0.773888	NA	PPIE	NA	NA
ENST00000495526.5	ENSG00000084072.17	216.559	-0.315806	0.369164	-0.855462	0.392296	0.652271	PPIE	TRUE	NA
ENST00000497370.5	ENSG00000084072.17	81.3511	0.201793	0.743539	0.271396	0.786087	0.905995	PPIE	NA	TRUE
ENST00000372830.5	ENSG00000084072.17	77.9275	2.04359	0.769732	2.65494	0.00793225	0.0597718	PPIE	FALSE	NA
ENST00000475350.5	ENSG00000084072.17	357.007	-0.967201	0.396511	-2.43928	0.0147165	0.0907679	PPIE	TRUE	NA
ENST00000372827.8	ENSG00000116985.12	462.373	0.106987	0.213302	0.501574	0.615967	0.812276	BMP8B	NA	NA
ENST00000327582.5	ENSG00000198754.5	111.551	0.42013	0.337024	1.24659	0.212549	0.469055	OXCT2	NA	NA
ENST00000537440.5	ENSG00000043514.17	132.223	0.50931	0.339273	1.50118	0.133309	0.361962	TRIT1	FALSE	NA
ENST00000441669.6	ENSG00000043514.17	31.8461	0.296439	1.66462	0.178082	0.858659	0.941143	TRIT1	FALSE	NA
ENST00000372818.5	ENSG00000043514.17	161.703	-0.161577	0.550658	-0.293424	0.769198	0.898337	TRIT1	FALSE	FALSE
ENST00000495175.6	ENSG00000043514.17	88.5177	-0.233985	0.488307	-0.479177	0.631813	0.822398	TRIT1	TRUE	NA
ENST00000492612.6	ENSG00000043514.17	31.1704	0.0340736	0.991603	0.0343622	0.972588	0.989659	TRIT1	TRUE	NA
ENST00000467774.1	ENSG00000043514.17	10.5111	-0.353012	0.912925	-0.386683	0.698991	NA	TRIT1	NA	NA
ENST00000489945.5	ENSG00000043514.17	4.20605	-2.54983	3.16942	-0.80451	0.421103	NA	TRIT1	TRUE	NA
ENST00000462243.2	ENSG00000043514.17	9.28852	1.42765	1.02308	1.39544	0.162883	NA	TRIT1	NA	NA
ENST00000372797.7	ENSG00000131236.17	630.597	0.550082	0.237917	2.31208	0.0207735	0.114385	CAP1	NA	FALSE
ENST00000421589.5	ENSG00000131236.17	213.92	0.445292	0.398805	1.11657	0.264179	0.529164	CAP1	NA	FALSE
ENST00000414893.5	ENSG00000131236.17	134.53	0.125917	0.307851	0.409018	0.682526	0.85106	CAP1	NA	NA
ENST00000372792.7	ENSG00000131236.17	2809.98	0.00357307	0.190026	0.0188031	0.984998	0.994325	CAP1	NA	NA
ENST00000414281.5	ENSG00000131236.17	119.493	0.532468	0.388262	1.37141	0.170246	0.416081	CAP1	NA	NA
ENST00000420216.5	ENSG00000131236.17	75.618	0.373854	0.695355	0.537644	0.590823	0.795837	CAP1	NA	NA
ENST00000340450.7	ENSG00000131236.17	1254.95	0.225744	0.190765	1.18337	0.236664	0.497796	CAP1	NA	FALSE
ENST00000372805.7	ENSG00000131236.17	2007.36	0.135653	0.244677	0.554415	0.579295	0.788809	CAP1	NA	FALSE
ENST00000427843.5	ENSG00000131236.17	127.431	-0.490575	0.365841	-1.34095	0.179936	0.429214	CAP1	NA	FALSE
ENST00000417287.5	ENSG00000131236.17	29.3231	0.541448	0.694844	0.779237	0.43584	NA	CAP1	NA	NA
ENST00000424977.1	ENSG00000131236.17	40.073	1.89453	1.45184	1.30491	0.191924	0.443831	CAP1	NA	NA
ENST00000479759.5	ENSG00000131236.17	170.398	0.79246	1.38783	0.571007	0.567995	0.781955	CAP1	NA	NA
ENST00000461993.1	ENSG00000131236.17	22.9873	0.133784	0.794351	0.168419	0.866254	NA	CAP1	NA	NA
ENST00000642050.1	ENSG00000131238.17	922.62	0.206098	0.1757	1.17302	0.240789	0.502461	PPT1	NA	TRUE
ENST00000439754.6	ENSG00000131238.17	503.166	0.534586	0.194796	2.74434	0.00606329	0.0494822	PPT1	NA	NA
ENST00000449045.7	ENSG00000131238.17	53.4293	3.78005	2.01106	1.87963	0.0601582	0.227017	PPT1	NA	NA
ENST00000372775.2	ENSG00000131238.17	66.4841	0.196479	0.563747	0.348524	0.727447	0.876493	PPT1	NA	NA
ENST00000372771.5	ENSG00000117000.9	847.805	0.111693	0.293106	0.381066	0.703154	0.862663	RLF	NA	NA
ENST00000567508.1	ENSG00000259943.1	47.7914	0.695445	0.513523	1.35426	0.175653	0.423612	AL050341.2	NA	NA
ENST00000479131.5	ENSG00000084073.9	17.7412	0.115627	0.726176	0.159227	0.87349	NA	ZMPSTE24	NA	NA
ENST00000372759.4	ENSG00000084073.9	646.123	-0.693881	0.333816	-2.07863	0.0376514	0.169664	ZMPSTE24	NA	NA
ENST00000600955.1	ENSG00000227311.3	7.12705	-4.69924	2.82874	-1.66125	0.0966636	NA	AL031985.2	NA	NA
ENST00000435168.6	ENSG00000084070.12	3.7667	3.77708	3.8604	0.978415	0.327869	NA	SMAP2	NA	NA
ENST00000372718.8	ENSG00000084070.12	327.712	-0.599435	0.36169	-1.65732	0.0974551	0.30144	SMAP2	NA	NA
ENST00000372708.5	ENSG00000084070.12	129.616	-1.23689	0.3852	-3.21102	0.00132263	0.016697	SMAP2	NA	NA
ENST00000372699.8	ENSG00000117010.17	21.9405	-2.53691	1.78664	-1.41993	0.155628	NA	ZNF684	NA	NA
ENST00000467203.5	ENSG00000066136.20	77.8835	0.468682	0.483063	0.970228	0.331933	0.597947	NFYC	NA	NA
ENST00000427410.6	ENSG00000066136.20	411.951	-0.0158346	0.223344	-0.0708978	0.943479	0.978246	NFYC	NA	NA
ENST00000447388.7	ENSG00000066136.20	302.17	-0.639442	0.38321	-1.66865	0.0951878	0.297647	NFYC	NA	NA
ENST00000425457.6	ENSG00000066136.20	61.276	-0.27068	0.405272	-0.667896	0.5042	0.740806	NFYC	NA	NA
ENST00000372652.5	ENSG00000066136.20	152.044	-0.347252	0.434194	-0.799763	0.423848	0.677766	NFYC	NA	TRUE
ENST00000372651.5	ENSG00000066136.20	165.801	1.97218	1.04003	1.89627	0.0579243	0.221956	NFYC	NA	NA
ENST00000525290.5	ENSG00000066136.20	131.565	0.0841358	0.290125	0.289999	0.771817	0.899166	NFYC	NA	NA
ENST00000506017.1	ENSG00000117013.17	99.4337	-1.36878	0.479137	-2.85676	0.00427986	0.0389699	KCNQ4	NA	NA
ENST00000480420.6	ENSG00000171793.16	556.439	-0.246988	0.158365	-1.55961	0.118851	0.338327	CTPS1	NA	NA
ENST00000650070.2	ENSG00000171793.16	1074.94	0.0957991	0.262019	0.365619	0.71465	0.869666	CTPS1	FALSE	NA
ENST00000649864.1	ENSG00000171793.16	504.639	-0.503578	0.214609	-2.3465	0.0189509	0.107907	CTPS1	FALSE	NA
ENST00000648020.1	ENSG00000171793.16	303.575	-0.318668	0.301217	-1.05793	0.290085	0.556734	CTPS1	TRUE	NA
ENST00000463285.6	ENSG00000171793.16	109.669	-0.406594	0.35319	-1.1512	0.249648	0.512869	CTPS1	FALSE	NA
ENST00000475060.1	ENSG00000171793.16	41.8325	-0.485096	0.600871	-0.807322	0.419481	0.674697	CTPS1	NA	NA
ENST00000372616.1	ENSG00000171793.16	114.409	0.270949	0.747679	0.362386	0.717064	0.871055	CTPS1	FALSE	NA
ENST00000486889.2	ENSG00000171793.16	154.026	-0.44192	0.421119	-1.04939	0.293998	0.560611	CTPS1	NA	NA
ENST00000464283.5	ENSG00000171793.16	170.418	-0.764214	0.259903	-2.94038	0.00327805	0.0322012	CTPS1	NA	NA
ENST00000359345.5	ENSG00000171790.15	294.519	-0.176446	0.217023	-0.813032	0.4162	0.671841	SLFNL1	NA	NA
ENST00000326197.11	ENSG00000010803.16	91.529	-1.14114	0.445995	-2.55864	0.0105083	0.0722922	SCMH1	NA	NA
ENST00000489421.1	ENSG00000010803.16	22.3674	1.11181	0.641669	1.73269	0.0831508	NA	SCMH1	NA	NA
ENST00000482530.1	ENSG00000010803.16	8.7922	-0.153567	1.44102	-0.106568	0.915132	NA	SCMH1	NA	NA
ENST00000488592.1	ENSG00000010803.16	31.6301	-0.51065	0.57951	-0.881176	0.378223	0.640473	SCMH1	NA	NA
ENST00000372572.5	ENSG00000198815.9	131.731	0.77729	0.461411	1.6846	0.0920666	0.29206	FOXJ3	NA	NA
ENST00000545068.5	ENSG00000198815.9	98.507	-0.235225	1.04594	-0.224894	0.822062	0.924444	FOXJ3	NA	NA
ENST00000361346.6	ENSG00000198815.9	993.029	0.422697	0.65159	0.648716	0.516522	0.749253	FOXJ3	NA	FALSE
ENST00000445886.5	ENSG00000198815.9	199.01	-0.0203037	0.387363	-0.0524151	0.958198	0.984249	FOXJ3	NA	NA
ENST00000372560.3	ENSG00000127125.9	74.7254	-0.731956	0.69363	-1.05525	0.291309	0.558153	PPCS	NA	NA
ENST00000372561.4	ENSG00000127125.9	106.917	0.205243	0.485623	0.422638	0.672559	0.845638	PPCS	NA	NA
ENST00000372556.3	ENSG00000127125.9	279.955	-0.150458	0.521492	-0.288514	0.772954	0.899832	PPCS	NA	FALSE
ENST00000471420.1	ENSG00000127125.9	12.916	-0.853307	0.790127	-1.07996	0.280159	NA	PPCS	NA	NA
ENST00000482168.1	ENSG00000127125.9	32.3231	0.280759	0.644881	0.435366	0.663297	0.840328	PPCS	NA	TRUE
ENST00000469615.1	ENSG00000127125.9	45.6039	-0.21395	0.609898	-0.350796	0.725741	0.875397	PPCS	NA	NA
ENST00000304979.8	ENSG00000171960.11	1102.39	-0.74653	0.173877	-4.29343	1.75935e-05	0.000552137	PPIH	NA	NA
ENST00000372550.5	ENSG00000171960.11	9.27796	-2.60401	1.02685	-2.53593	0.0112151	NA	PPIH	NA	NA
ENST00000667389.1	ENSG00000285728.2	158.122	-0.415714	0.558339	-0.744556	0.45654	0.703469	AC098484.4	NA	NA
ENST00000321358.12	ENSG00000065978.19	7668.2	-0.271586	0.154138	-1.76197	0.0780751	0.264809	YBX1	NA	NA
ENST00000332220.10	ENSG00000065978.19	4486.31	-0.201641	0.224122	-0.899694	0.368283	0.631064	YBX1	NA	FALSE
ENST00000436427.1	ENSG00000065978.19	20997.2	-0.378901	0.199265	-1.90149	0.0572374	0.220483	YBX1	NA	NA
ENST00000467957.1	ENSG00000065978.19	2858.3	-0.411983	0.192185	-2.14368	0.0320586	0.153239	YBX1	NA	FALSE
ENST00000296388.10	ENSG00000117385.16	432.719	0.658254	0.216275	3.0436	0.00233765	0.0252746	P3H1	NA	TRUE
ENST00000463465.1	ENSG00000117385.16	16.1369	0.0555956	0.820263	0.0677777	0.945963	NA	P3H1	NA	NA
ENST00000468913.2	ENSG00000164008.16	12.5202	1.15411	1.51408	0.762251	0.44591	NA	C1orf50	NA	NA
ENST00000650521.1	ENSG00000283580.3	33.2322	0.41192	0.575482	0.715782	0.474126	0.717893	AC098484.3	NA	FALSE
ENST00000603943.6	ENSG00000283580.3	11.8221	-3.71951	1.93944	-1.91782	0.0551334	NA	AC098484.3	NA	TRUE
ENST00000372521.9	ENSG00000177868.12	121.199	0.596018	0.351155	1.69731	0.0896385	0.286986	SVBP	NA	NA
ENST00000372508.7	ENSG00000164011.18	70.0051	-0.573142	0.766526	-0.747713	0.454633	0.701983	ZNF691	NA	NA
ENST00000372507.5	ENSG00000164011.18	81.6557	0.689788	0.609056	1.13255	0.257402	0.521322	ZNF691	NA	FALSE
ENST00000426263.9	ENSG00000117394.23	3726.67	-0.626121	0.265737	-2.35616	0.0184649	0.105931	SLC2A1	FALSE	NA
ENST00000630287.2	ENSG00000117394.23	2855.43	-0.880009	0.27901	-3.15405	0.00161024	0.0194348	SLC2A1	TRUE	NA
ENST00000625233.2	ENSG00000117394.23	38.9579	-1.36744	0.719526	-1.90047	0.0573711	0.220812	SLC2A1	NA	NA
ENST00000415851.6	ENSG00000117394.23	613.312	-0.0507167	0.321743	-0.157631	0.874747	0.947548	SLC2A1	NA	NA
ENST00000630821.1	ENSG00000117394.23	88.3542	-1.02092	0.553894	-1.84317	0.0653044	0.238112	SLC2A1	NA	NA
ENST00000629908.1	ENSG00000117394.23	27.0968	-0.899406	0.655592	-1.3719	0.170095	NA	SLC2A1	NA	NA
ENST00000639582.1	ENSG00000284138.1	25.0923	-0.546479	0.54592	-1.00102	0.316815	NA	ATP6V0CP4	NA	NA
ENST00000431759.5	ENSG00000227533.6	52.5101	-0.107886	0.486059	-0.22196	0.824345	0.925818	SLC2A1-AS1	NA	NA
ENST00000431635.6	ENSG00000117395.12	50.7192	1.69687	0.678992	2.4991	0.0124509	0.0808908	EBNA1BP2	NA	TRUE
ENST00000236051.2	ENSG00000117395.12	2126.74	-0.227401	0.255608	-0.889645	0.373657	0.636213	EBNA1BP2	NA	NA
ENST00000463906.1	ENSG00000117395.12	83.8974	-1.19705	0.655519	-1.82611	0.0678341	0.243528	EBNA1BP2	NA	NA
ENST00000472982.5	ENSG00000117395.12	47.8817	-0.885539	0.518414	-1.70817	0.087605	0.283204	EBNA1BP2	NA	NA
ENST00000483082.1	ENSG00000117395.12	84.141	-0.252921	0.340135	-0.743591	0.457124	0.70415	EBNA1BP2	NA	NA
ENST00000432792.6	ENSG00000179178.11	79.4359	0.271843	0.41637	0.652888	0.513829	0.747158	TMEM125	NA	NA
ENST00000424948.1	ENSG00000234694.1	50.173	-0.0651769	0.452829	-0.143933	0.885554	0.952391	AL139289.1	NA	NA
ENST00000310955.11	ENSG00000117399.14	7291.01	-0.378144	0.265951	-1.42186	0.155068	0.395112	CDC20	NA	NA
ENST00000372462.1	ENSG00000117399.14	548.403	-0.0159393	0.315733	-0.0504834	0.959737	0.984619	CDC20	NA	NA
ENST00000478882.1	ENSG00000117399.14	81.0184	-0.608925	0.347614	-1.75173	0.0798204	0.268231	CDC20	NA	NA
ENST00000482046.1	ENSG00000117399.14	95.6215	-0.72982	0.391989	-1.86184	0.062626	0.232469	CDC20	NA	NA
ENST00000621943.4	ENSG00000066322.15	573.537	0.388556	0.304034	1.278	0.201248	0.455414	ELOVL1	NA	NA
ENST00000413844.3	ENSG00000066322.15	431.802	0.338429	0.277086	1.22139	0.22194	0.480291	ELOVL1	NA	NA
ENST00000372458.8	ENSG00000066322.15	324.28	-1.53712	0.619816	-2.47996	0.0131398	0.083983	ELOVL1	NA	NA
ENST00000464204.5	ENSG00000066322.15	178.172	0.525661	0.407769	1.28911	0.197359	0.450943	ELOVL1	NA	NA
ENST00000470968.6	ENSG00000066322.15	25.706	5.0362	2.03934	2.46952	0.0135294	NA	ELOVL1	NA	NA
ENST00000487209.5	ENSG00000066322.15	234.522	0.107453	0.337971	0.317936	0.750534	0.888225	ELOVL1	NA	NA
ENST00000470769.5	ENSG00000066322.15	36.4343	-1.92821	1.47218	-1.30977	0.190275	0.441799	ELOVL1	NA	NA
ENST00000482302.5	ENSG00000066322.15	50.9935	2.82846	2.13176	1.32682	0.184567	0.434634	ELOVL1	NA	NA
ENST00000465321.5	ENSG00000066322.15	62.8973	-0.650691	0.52037	-1.25044	0.21114	0.467267	ELOVL1	NA	NA
ENST00000479686.5	ENSG00000066322.15	16.7918	-0.768668	0.898481	-0.855519	0.392264	NA	ELOVL1	NA	NA
ENST00000372457.9	ENSG00000159479.17	398.616	-0.124023	0.331146	-0.374527	0.708012	0.865917	MED8	NA	FALSE
ENST00000290663.10	ENSG00000159479.17	110.03	-0.0946808	0.454095	-0.208504	0.834835	0.930751	MED8	NA	NA
ENST00000372455.4	ENSG00000159479.17	123.425	-0.320175	0.303357	-1.05544	0.291225	0.558153	MED8	NA	NA
ENST00000406439.7	ENSG00000198198.17	97.0038	0.324478	0.326449	0.993962	0.320241	0.586852	SZT2	NA	NA
ENST00000357658.4	ENSG00000198198.17	150.35	1.22313	0.726087	1.68455	0.0920758	0.29206	SZT2	NA	FALSE
ENST00000639852.1	ENSG00000198198.17	76.9883	0.571893	0.500033	1.14371	0.252744	0.516255	SZT2	NA	NA
ENST00000638642.1	ENSG00000198198.17	11.4441	0.00139503	0.790947	0.00176375	0.998593	NA	SZT2	NA	NA
ENST00000372430.7	ENSG00000178922.16	47.021	0.981262	0.734562	1.33585	0.1816	0.431068	HYI	NA	FALSE
ENST00000496043.5	ENSG00000142949.17	27.3262	-0.892861	1.05422	-0.846942	0.397028	NA	PTPRF	NA	NA
ENST00000481019.5	ENSG00000142949.17	5.3505	-2.37391	3.37636	-0.703097	0.481995	NA	PTPRF	NA	NA
ENST00000359947.9	ENSG00000142949.17	2498.47	-0.869914	0.312805	-2.78101	0.005419	0.0457964	PTPRF	NA	TRUE
ENST00000438120.5	ENSG00000142949.17	4128.08	-0.311136	0.239347	-1.29994	0.193623	0.445871	PTPRF	NA	NA
ENST00000437607.1	ENSG00000142949.17	317.739	-0.135529	0.380925	-0.355788	0.721999	0.873303	PTPRF	NA	NA
ENST00000467464.1	ENSG00000142949.17	38.4375	-0.0801627	0.615718	-0.130194	0.896413	0.957307	PTPRF	NA	FALSE
ENST00000429895.5	ENSG00000142949.17	716.814	-0.677283	0.6198	-1.09274	0.274506	0.54037	PTPRF	NA	NA
ENST00000414879.5	ENSG00000142949.17	475.499	-5.3995	1.92444	-2.80575	0.00502001	0.0434544	PTPRF	NA	TRUE
ENST00000496447.5	ENSG00000142949.17	1470.08	0.101243	0.330995	0.305874	0.7597	0.893654	PTPRF	NA	NA
ENST00000372407.4	ENSG00000142949.17	183.86	0.339621	0.578981	0.586584	0.557483	0.775382	PTPRF	NA	TRUE
ENST00000477970.1	ENSG00000142949.17	259.115	-0.192404	0.341808	-0.562902	0.573501	0.78576	PTPRF	NA	NA
ENST00000372396.4	ENSG00000066135.13	1592.19	0.0623553	0.146796	0.424774	0.671001	0.844503	KDM4A	FALSE	FALSE
ENST00000463151.5	ENSG00000066135.13	36.8718	0.285765	0.586137	0.48754	0.625876	0.818669	KDM4A	NA	FALSE
ENST00000485249.1	ENSG00000066135.13	68.5527	0.660441	0.362972	1.81954	0.0688298	0.245579	KDM4A	TRUE	NA
ENST00000472265.1	ENSG00000066135.13	8.09225	0.644462	1.10257	0.584509	0.558878	NA	KDM4A	NA	NA
ENST00000372359.10	ENSG00000117407.17	85.2834	-1.83033	0.423092	-4.32608	1.51785e-05	0.000486831	ARTN	NA	NA
ENST00000372343.8	ENSG00000117408.11	774.622	-0.0641686	0.24693	-0.259865	0.794968	0.910681	IPO13	NA	FALSE
ENST00000489061.1	ENSG00000117408.11	4.72642	-0.904244	1.4783	-0.61168	0.54075	NA	IPO13	NA	NA
ENST00000471934.1	ENSG00000132768.14	122.007	-0.846994	0.326249	-2.59616	0.00942722	0.0674002	DPH2	NA	NA
ENST00000255108.8	ENSG00000132768.14	929.301	-1.06793	0.342192	-3.12084	0.00180335	0.0210236	DPH2	FALSE	NA
ENST00000495421.1	ENSG00000132768.14	108.61	1.20101	0.908532	1.32192	0.186195	0.43684	DPH2	TRUE	TRUE
ENST00000396758.6	ENSG00000132768.14	25.482	-4.26178	3.12654	-1.3631	0.172852	NA	DPH2	FALSE	NA
ENST00000459879.1	ENSG00000132768.14	57.4421	-2.75469	1.67115	-1.64838	0.0992751	0.304416	DPH2	FALSE	NA
ENST00000527319.1	ENSG00000132768.14	52.3847	0.0490774	0.485274	0.101133	0.919445	0.967379	DPH2	TRUE	NA
ENST00000532642.5	ENSG00000117410.14	153.953	0.0351166	0.323925	0.10841	0.913671	0.964732	ATP6V0B	NA	NA
ENST00000236067.8	ENSG00000117410.14	289.261	0.384072	0.32662	1.1759	0.239636	0.501334	ATP6V0B	NA	TRUE
ENST00000472277.5	ENSG00000117410.14	26.4456	1.58054	0.806584	1.95955	0.0500484	NA	ATP6V0B	NA	TRUE
ENST00000472174.7	ENSG00000117410.14	1207.69	0.368423	0.24953	1.47647	0.139818	0.371781	ATP6V0B	NA	NA
ENST00000498664.1	ENSG00000117410.14	9.0721	-5.05054	2.74006	-1.84322	0.0652968	NA	ATP6V0B	NA	NA
ENST00000356836.10	ENSG00000117411.16	223.323	-0.431431	0.352886	-1.22258	0.221489	0.479625	B4GALT2	NA	FALSE
ENST00000309519.8	ENSG00000117411.16	814.2	-1.08591	0.328346	-3.30722	0.00094226	0.0129484	B4GALT2	NA	FALSE
ENST00000485678.5	ENSG00000117411.16	190.445	-0.806979	0.315337	-2.5591	0.0104945	0.0722535	B4GALT2	NA	NA
ENST00000481924.1	ENSG00000117411.16	82.6215	-1.10131	0.448634	-2.45482	0.0140956	0.0881096	B4GALT2	NA	NA
ENST00000315913.9	ENSG00000178028.14	203.66	-0.506104	0.356715	-1.41879	0.15596	0.396369	DMAP1	NA	NA
ENST00000463950.1	ENSG00000178028.14	25.5238	0.106957	0.550345	0.194345	0.845906	NA	DMAP1	NA	NA
ENST00000488433.5	ENSG00000178028.14	527.285	0.822337	0.179163	4.58987	4.43518e-06	0.000174887	DMAP1	NA	NA
ENST00000483741.1	ENSG00000178028.14	52.2471	-0.485462	0.473872	-1.02446	0.305619	0.572217	DMAP1	NA	NA
ENST00000372257.7	ENSG00000117419.16	799.545	-0.719702	0.285763	-2.51853	0.0117846	0.0777976	ERI3	FALSE	FALSE
ENST00000649995.1	ENSG00000117419.16	71.5628	-0.388326	0.677423	-0.573239	0.566483	0.781265	ERI3	TRUE	NA
ENST00000479101.1	ENSG00000117419.16	8.18319	0.0610994	0.984332	0.062072	0.950506	NA	ERI3	FALSE	NA
ENST00000495828.1	ENSG00000117419.16	18.2173	-2.69849	1.50511	-1.79288	0.0729918	NA	ERI3	NA	NA
ENST00000355387.6	ENSG00000187147.18	96.5629	1.13415	0.646391	1.75459	0.07933	0.267326	RNF220	NA	NA
ENST00000497469.5	ENSG00000187147.18	28.7068	-1.08774	0.765569	-1.42083	0.155366	NA	RNF220	NA	NA
ENST00000475378.5	ENSG00000187147.18	69.0935	-0.530573	0.435513	-1.21827	0.22312	0.481646	RNF220	NA	NA
ENST00000484745.5	ENSG00000187147.18	339.674	-0.845889	0.258599	-3.27105	0.00107149	0.0142348	RNF220	NA	NA
ENST00000474394.5	ENSG00000187147.18	59.3342	-0.327371	0.516922	-0.633308	0.526533	0.755115	RNF220	NA	NA
ENST00000372235.7	ENSG00000126106.14	19.1819	-2.06426	1.37545	-1.50079	0.13341	NA	TMEM53	NA	NA
ENST00000452259.5	ENSG00000142945.13	152.365	-0.968489	0.490965	-1.97262	0.0485384	0.198543	KIF2C	NA	NA
ENST00000493027.5	ENSG00000142945.13	94.3182	-0.804549	0.533407	-1.50832	0.131472	0.359425	KIF2C	NA	FALSE
ENST00000372224.9	ENSG00000142945.13	3558.78	-0.852129	0.232964	-3.65777	0.000254416	0.00469742	KIF2C	NA	NA
ENST00000455186.5	ENSG00000142945.13	35.9109	-0.698219	1.02963	-0.678126	0.497692	0.736344	KIF2C	NA	NA
ENST00000472235.1	ENSG00000142945.13	36.5229	-0.898779	0.576056	-1.56023	0.118705	0.338091	KIF2C	NA	NA
ENST00000428791.1	ENSG00000225721.5	39.2516	-0.565849	0.511187	-1.10693	0.268323	0.533201	AL592166.1	NA	NA
ENST00000396651.8	ENSG00000142937.12	15916.3	-0.677999	0.280928	-2.41342	0.0158035	0.0954731	RPS8	NA	NA
ENST00000372209.3	ENSG00000142937.12	506.6	1.83683	0.448725	4.09343	4.25037e-05	0.00111646	RPS8	NA	NA
ENST00000485390.5	ENSG00000142937.12	229.042	0.1066	0.273267	0.390094	0.696467	0.859182	RPS8	NA	NA
ENST00000464658.1	ENSG00000142937.12	101.218	-0.748481	0.396333	-1.88851	0.0589572	0.224135	RPS8	NA	FALSE
ENST00000484599.1	ENSG00000142937.12	125.499	-0.432927	0.398582	-1.08617	0.277404	0.543477	RPS8	NA	NA
ENST00000474582.1	ENSG00000142937.12	40.3029	-0.802966	0.450184	-1.78364	0.0744821	0.257628	RPS8	NA	NA
ENST00000594193.1	ENSG00000234093.3	14.8113	-0.839801	0.852163	-0.985493	0.324382	NA	RPS15AP11	NA	NA
ENST00000372201.5	ENSG00000173846.13	1019.93	0.372982	0.294169	1.26792	0.204827	0.45974	PLK3	NA	NA
ENST00000465443.5	ENSG00000173846.13	175.479	1.97968	0.633816	3.12343	0.00178756	0.020905	PLK3	NA	NA
ENST00000476731.1	ENSG00000173846.13	117.554	1.47008	0.338084	4.34827	1.37214e-05	0.000448161	PLK3	NA	FALSE
ENST00000461358.5	ENSG00000173846.13	56.3409	0.948428	0.388833	2.43916	0.0147213	0.0907679	PLK3	NA	NA
ENST00000485668.5	ENSG00000222009.8	158.425	1.46243	0.445279	3.2843	0.00102235	0.0137885	BTBD19	NA	NA
ENST00000495433.1	ENSG00000222009.8	43.7598	2.33188	0.684378	3.4073	0.000656102	0.00977793	BTBD19	NA	NA
ENST00000360403.7	ENSG00000070785.17	237.575	-5.62142e-05	0.251726	-0.000223315	0.999822	0.999881	EIF2B3	NA	NA
ENST00000372183.7	ENSG00000070785.17	113.476	-1.30641	0.29225	-4.47018	7.81521e-06	0.000280944	EIF2B3	NA	NA
ENST00000372182.6	ENSG00000070785.17	39.5272	0.436655	0.577831	0.75568	0.449841	0.698089	EIF2B3	NA	NA
ENST00000372172.5	ENSG00000126107.15	595.157	-1.21944	0.348233	-3.50179	0.000462146	0.00747936	HECTD3	NA	NA
ENST00000651476.1	ENSG00000126088.14	108.372	0.609339	0.548097	1.11174	0.266252	0.531469	UROD	NA	TRUE
ENST00000636293.1	ENSG00000126088.14	94.2391	-1.31492	0.977608	-1.34504	0.178612	0.427548	UROD	NA	NA
ENST00000246337.9	ENSG00000126088.14	412.774	-0.223798	0.47851	-0.467699	0.64	0.82707	UROD	NA	NA
ENST00000529984.5	ENSG00000132781.18	44.4809	-0.291607	0.531082	-0.549081	0.58295	0.791515	MUTYH	NA	NA
ENST00000354383.10	ENSG00000132781.18	71.074	-0.828122	0.552604	-1.49858	0.133982	0.363001	MUTYH	NA	NA
ENST00000355498.6	ENSG00000132781.18	87.15	-5.77039	1.49958	-3.84801	0.00011908	0.00257996	MUTYH	NA	NA
ENST00000474703.1	ENSG00000132781.18	20.0265	-2.31652	1.32162	-1.75278	0.079639	NA	MUTYH	NA	NA
ENST00000477731.5	ENSG00000132773.12	50.6365	0.101421	0.482129	0.210361	0.833386	0.929994	TOE1	NA	FALSE
ENST00000372090.6	ENSG00000132773.12	428.361	-0.254437	0.269209	-0.945128	0.344593	0.610193	TOE1	NA	NA
ENST00000495703.5	ENSG00000132773.12	103.514	0.34554	0.511537	0.675494	0.499362	0.737286	TOE1	NA	TRUE
ENST00000460057.1	ENSG00000132773.12	12.9172	0.64106	1.09072	0.587742	0.556705	NA	TOE1	NA	NA
ENST00000372086.4	ENSG00000070759.17	111.395	1.07154	0.378423	2.83159	0.00463173	0.0411563	TESK2	NA	TRUE
ENST00000401061.9	ENSG00000132763.15	1969.97	-0.261133	0.144997	-1.80096	0.0717091	0.251794	MMACHC	NA	NA
ENST00000262746.5	ENSG00000117450.14	493.28	-0.186718	0.221141	-0.84434	0.398479	0.658182	PRDX1	NA	NA
ENST00000319248.13	ENSG00000117450.14	15936.4	-0.332039	0.121478	-2.73333	0.00626973	0.0506734	PRDX1	NA	NA
ENST00000447184.5	ENSG00000117450.14	43.7169	-0.299043	0.463327	-0.645425	0.518652	0.750605	PRDX1	NA	NA
ENST00000424390.1	ENSG00000117450.14	313.965	-0.875154	0.282378	-3.09923	0.00194024	0.0220594	PRDX1	NA	FALSE
ENST00000372070.7	ENSG00000117448.13	166.358	-0.559067	0.339029	-1.64902	0.0991428	0.304218	AKR1A1	NA	FALSE
ENST00000621846.4	ENSG00000117448.13	293.884	-1.34795	0.42805	-3.14905	0.00163802	0.019685	AKR1A1	NA	NA
ENST00000434299.5	ENSG00000117448.13	105.747	-1.07028	0.397571	-2.69206	0.00710124	0.0554655	AKR1A1	NA	NA
ENST00000496999.5	ENSG00000117448.13	53.8729	-2.7474	1.01086	-2.7179	0.00656982	0.0525037	AKR1A1	NA	TRUE
ENST00000351829.8	ENSG00000117448.13	420.293	-2.04144	0.319523	-6.38904	1.66936e-10	2.45403e-08	AKR1A1	NA	NA
ENST00000471651.1	ENSG00000117448.13	111.632	-0.530422	0.357865	-1.48219	0.138291	0.369508	AKR1A1	NA	NA
ENST00000497973.5	ENSG00000117448.13	87.1392	0.0850288	0.3407	0.249571	0.802919	0.914609	AKR1A1	NA	TRUE
ENST00000475919.1	ENSG00000117448.13	30.5217	-0.852089	0.531811	-1.60224	0.109103	NA	AKR1A1	NA	NA
ENST00000475985.1	ENSG00000117448.13	13.2972	-0.621168	1.09961	-0.564898	0.572143	NA	AKR1A1	NA	NA
ENST00000437362.6	ENSG00000132780.17	52.4773	-5.1179	1.82639	-2.8022	0.00507558	0.0437997	NASP	TRUE	NA
ENST00000464190.6	ENSG00000132780.17	343.413	-0.861261	0.269594	-3.19466	0.00139996	0.0173851	NASP	NA	FALSE
ENST00000350030.8	ENSG00000132780.17	753.106	-0.460982	0.551447	-0.835949	0.403183	0.661643	NASP	FALSE	NA
ENST00000527359.5	ENSG00000132780.17	4.2979	1.00242	2.38019	0.42115	0.673645	NA	NASP	TRUE	NA
ENST00000529333.5	ENSG00000132780.17	24.5293	-2.50701	0.976474	-2.56741	0.0102461	NA	NASP	TRUE	NA
ENST00000527470.5	ENSG00000132780.17	7.05189	0.730754	1.78275	0.409902	0.681878	NA	NASP	NA	NA
ENST00000525515.5	ENSG00000132780.17	52.6197	-1.14333	0.627197	-1.82292	0.068316	0.244657	NASP	NA	NA
ENST00000453748.5	ENSG00000132780.17	226.647	6.70842	2.3527	2.85137	0.00435311	0.0394513	NASP	TRUE	NA
ENST00000470768.5	ENSG00000132780.17	42.4806	1.41449	1.05325	1.34298	0.179279	0.428424	NASP	NA	NA
ENST00000351223.7	ENSG00000132780.17	1821.76	-1.03243	0.308414	-3.34754	0.000815321	0.0116022	NASP	FALSE	NA
ENST00000530073.5	ENSG00000132780.17	207.961	0.396653	0.678495	0.584608	0.558812	0.77607	NASP	NA	NA
ENST00000481782.1	ENSG00000132780.17	288.136	0.66035	0.577682	1.1431	0.252996	0.516454	NASP	NA	NA
ENST00000527932.1	ENSG00000132780.17	22.1251	-0.791637	0.828523	-0.95548	0.339335	NA	NASP	NA	NA
ENST00000534450.1	ENSG00000132780.17	46.443	-0.0346136	0.807236	-0.0428792	0.965798	0.987271	NASP	FALSE	NA
ENST00000472408.1	ENSG00000132780.17	18.4271	-0.114207	0.810385	-0.140929	0.887926	NA	NASP	NA	NA
ENST00000355105.8	ENSG00000159592.11	1312.62	0.138966	0.504997	0.275181	0.783177	0.904644	GPBP1L1	NA	FALSE
ENST00000290795.7	ENSG00000159592.11	800.084	-0.0738295	0.264788	-0.278825	0.780379	0.903363	GPBP1L1	NA	NA
ENST00000467032.1	ENSG00000159592.11	14.8953	-2.21812	1.49221	-1.48647	0.137155	NA	GPBP1L1	NA	NA
ENST00000487436.1	ENSG00000159592.11	22.419	1.40597	1.10987	1.26679	0.205231	NA	GPBP1L1	NA	NA
ENST00000468724.1	ENSG00000159592.11	28.4724	0.877468	0.589806	1.48772	0.136824	NA	GPBP1L1	NA	NA
ENST00000496278.1	ENSG00000159592.11	56.2803	0.527715	0.476179	1.10823	0.267763	0.532817	GPBP1L1	NA	NA
ENST00000495616.1	ENSG00000159592.11	20.2195	1.04883	1.07647	0.974323	0.329896	NA	GPBP1L1	NA	NA
ENST00000488278.5	ENSG00000159592.11	70.3135	0.332568	0.543715	0.611657	0.540764	0.764405	GPBP1L1	NA	NA
ENST00000480941.1	ENSG00000159592.11	147.213	-0.0680148	0.42582	-0.159727	0.873096	0.946958	GPBP1L1	NA	NA
ENST00000480083.5	ENSG00000159592.11	42.998	0.620844	0.633982	0.979277	0.327443	0.593461	GPBP1L1	NA	NA
ENST00000460859.1	ENSG00000159592.11	10.6195	-0.155321	1.63455	-0.0950236	0.924296	NA	GPBP1L1	NA	NA
ENST00000432472.1	ENSG00000225447.1	5.23193	0.144757	1.67924	0.086204	0.931304	NA	RPS15AP10	NA	NA
ENST00000437848.1	ENSG00000234329.1	25.5441	0.859375	0.729537	1.17797	0.238807	NA	AL604028.2	NA	NA
ENST00000372025.5	ENSG00000159596.7	365.612	0.0281489	0.322725	0.0872225	0.930495	0.972873	TMEM69	NA	FALSE
ENST00000496366.1	ENSG00000159596.7	22.1916	-0.470111	0.874159	-0.537787	0.590724	NA	TMEM69	NA	NA
ENST00000359942.8	ENSG00000197429.11	76.4865	0.133455	0.540851	0.24675	0.805102	0.91567	IPP	NA	NA
ENST00000495072.1	ENSG00000197429.11	8.49778	-1.64053	2.25531	-0.727406	0.466977	NA	IPP	NA	FALSE
ENST00000396478.4	ENSG00000197429.11	224.592	0.815225	0.435379	1.87245	0.0611444	0.229475	IPP	NA	FALSE
ENST00000430643.1	ENSG00000230896.1	20.7845	0.178368	0.789757	0.225851	0.821317	NA	AL604028.1	NA	NA
ENST00000470809.1	ENSG00000086015.22	10.932	1.06568	1.00127	1.06433	0.287178	NA	MAST2	NA	NA
ENST00000361297.7	ENSG00000086015.22	2186.61	-1.34526	0.296801	-4.53254	5.82787e-06	0.000221969	MAST2	FALSE	FALSE
ENST00000372008.6	ENSG00000086015.22	99.0261	-0.30026	0.538364	-0.557727	0.577031	0.7877	MAST2	NA	NA
ENST00000482881.1	ENSG00000086015.22	50.1467	-3.79524	1.10254	-3.44226	0.000576876	0.00887749	MAST2	NA	NA
ENST00000372009.3	ENSG00000086015.22	190.365	-1.65968	0.449139	-3.69525	0.00021967	0.00420965	MAST2	TRUE	NA
ENST00000467367.5	ENSG00000086015.22	31.7083	-0.126039	0.505423	-0.249373	0.803072	0.91469	MAST2	NA	NA
ENST00000372003.6	ENSG00000117472.10	48.0053	-0.420803	0.484334	-0.868829	0.384941	0.646072	TSPAN1	NA	NA
ENST00000472170.1	ENSG00000117472.10	5.86475	0.489213	1.08365	0.451451	0.651665	NA	TSPAN1	NA	NA
ENST00000371984.8	ENSG00000085998.14	1511.16	-0.172174	0.299054	-0.575728	0.564799	0.780156	POMGNT1	NA	FALSE
ENST00000371975.9	ENSG00000085999.13	706.947	-0.542349	0.321118	-1.68894	0.091231	0.290457	RAD54L	FALSE	NA
ENST00000493032.5	ENSG00000085999.13	40.1662	-0.3892	0.651082	-0.597775	0.54999	0.770715	RAD54L	NA	NA
ENST00000473251.2	ENSG00000085999.13	47.5791	-0.846066	0.663308	-1.27552	0.202124	0.456201	RAD54L	TRUE	NA
ENST00000496156.5	ENSG00000132128.16	50.4996	-0.402377	0.628133	-0.640592	0.521788	0.752495	LRRC41	FALSE	NA
ENST00000617190.4	ENSG00000132128.16	369.318	0.319774	0.255838	1.24991	0.211334	0.467511	LRRC41	FALSE	TRUE
ENST00000343304.10	ENSG00000132128.16	170.592	0.40512	1.16101	0.348939	0.727135	0.876415	LRRC41	FALSE	FALSE
ENST00000615587.4	ENSG00000132128.16	552.786	-0.309355	0.371911	-0.831798	0.405523	0.663548	LRRC41	FALSE	NA
ENST00000498402.2	ENSG00000132128.16	210.427	0.100836	0.230126	0.438176	0.661259	0.839335	LRRC41	TRUE	NA
ENST00000469150.1	ENSG00000132128.16	171.599	0.438811	0.465731	0.942199	0.346091	0.611424	LRRC41	NA	FALSE
ENST00000311672.10	ENSG00000173660.12	4612.57	-0.17925	0.119409	-1.50114	0.133318	0.361962	UQCRH	FALSE	NA
ENST00000489056.5	ENSG00000173660.12	90.0459	0.0764639	0.504043	0.151701	0.879423	0.949437	UQCRH	TRUE	FALSE
ENST00000486951.1	ENSG00000173660.12	45.2149	-0.533323	0.466521	-1.14319	0.252959	0.516419	UQCRH	NA	FALSE
ENST00000496387.5	ENSG00000173660.12	178.339	-0.238585	0.255093	-0.935288	0.34964	0.614822	UQCRH	TRUE	TRUE
ENST00000460947.1	ENSG00000173660.12	28.0797	-1.36087	0.600854	-2.26489	0.0235192	NA	UQCRH	NA	NA
ENST00000474844.5	ENSG00000117481.10	210.634	-1.06264	0.385751	-2.75473	0.00587409	0.0484334	NSUN4	FALSE	TRUE
ENST00000307089.7	ENSG00000117481.10	643.311	0.284728	0.164641	1.72939	0.0837386	0.276111	NSUN4	TRUE	TRUE
ENST00000486270.5	ENSG00000117481.10	51.4872	1.07678	0.441431	2.43929	0.0147162	0.0907679	NSUN4	TRUE	FALSE
ENST00000243167.9	ENSG00000117480.16	191.47	0.410519	0.416022	0.98677	0.323755	0.590198	FAAH	NA	NA
ENST00000635606.1	ENSG00000232022.7	13.0763	0.876134	0.883268	0.991923	0.321235	NA	FAAHP1	NA	NA
ENST00000650508.1	ENSG00000079277.21	280.14	0.701205	0.92721	0.756253	0.449498	0.697863	MKNK1	FALSE	NA
ENST00000650026.1	ENSG00000079277.21	182.911	1.37633	0.275148	5.00214	5.6696e-07	3.03764e-05	MKNK1	FALSE	NA
ENST00000531355.6	ENSG00000079277.21	41.0046	0.798613	0.468638	1.70412	0.0883593	0.284681	MKNK1	TRUE	NA
ENST00000532783.5	ENSG00000079277.21	21.8231	1.04842	0.669827	1.56521	0.117534	NA	MKNK1	NA	NA
ENST00000496619.6	ENSG00000079277.21	52.2697	-1.5352	0.895141	-1.71503	0.0863392	0.281145	MKNK1	NA	NA
ENST00000477883.1	ENSG00000079277.21	30.5672	1.1356	0.704688	1.61149	0.107073	NA	MKNK1	NA	NA
ENST00000319928.7	ENSG00000142961.14	165.338	0.714773	0.387787	1.84321	0.065298	0.238112	MOB3C	NA	TRUE
ENST00000576409.5	ENSG00000123472.12	316.724	0.462191	0.469615	0.984193	0.325021	0.591296	ATPAF1	NA	NA
ENST00000492233.5	ENSG00000123472.12	8.82562	2.1877	1.6439	1.3308	0.183253	NA	ATPAF1	NA	NA
ENST00000574428.5	ENSG00000123472.12	350.137	-0.468123	0.36149	-1.29498	0.195326	0.448072	ATPAF1	NA	NA
ENST00000526821.5	ENSG00000123472.12	119.086	-0.184311	0.51693	-0.356549	0.721429	0.873202	ATPAF1	NA	FALSE
ENST00000534216.5	ENSG00000123472.12	94.867	-0.15181	0.347511	-0.43685	0.66222	0.839663	ATPAF1	NA	FALSE
ENST00000474020.5	ENSG00000123472.12	17.4974	-2.32998	1.13104	-2.06004	0.0393943	NA	ATPAF1	NA	NA
ENST00000481623.2	ENSG00000159658.13	228.945	0.407544	0.669036	0.60915	0.542425	0.765796	EFCAB14	NA	NA
ENST00000674435.1	ENSG00000159658.13	546.084	0.00760008	0.528526	0.0143798	0.988527	0.995696	EFCAB14	FALSE	NA
ENST00000487741.6	ENSG00000159658.13	50.8585	0.122898	0.463607	0.26509	0.79094	0.908621	EFCAB14	TRUE	NA
ENST00000672746.1	ENSG00000159658.13	311.326	-0.0634604	0.381282	-0.16644	0.867811	0.945224	EFCAB14	NA	FALSE
ENST00000674302.1	ENSG00000159658.13	480.419	0.239465	0.444164	0.539135	0.589794	0.795302	EFCAB14	NA	NA
ENST00000444042.2	ENSG00000225506.2	58.7924	-0.349063	0.627272	-0.556478	0.577884	0.788193	CYP4A22-AS1	NA	NA
ENST00000360380.7	ENSG00000123473.15	98.7901	1.20336	0.906817	1.32701	0.184505	0.434579	STIL	NA	NA
ENST00000371877.7	ENSG00000123473.15	500.004	-0.145261	0.410645	-0.353738	0.723535	0.874218	STIL	NA	NA
ENST00000396221.6	ENSG00000123473.15	239.644	-0.411071	0.426221	-0.964455	0.334818	0.600722	STIL	NA	NA
ENST00000447475.6	ENSG00000123473.15	133.132	0.714307	0.47766	1.49543	0.134803	0.364155	STIL	NA	NA
ENST00000436811.1	ENSG00000123473.15	5.51871	0.715538	2.13672	0.334877	0.737718	NA	STIL	NA	NA
ENST00000433827.2	ENSG00000123473.15	10.7539	-0.382449	0.991863	-0.385586	0.699803	NA	STIL	NA	NA
ENST00000371873.9	ENSG00000162368.13	854.022	-0.115024	0.413394	-0.278244	0.780825	0.903545	CMPK1	FALSE	NA
ENST00000371871.8	ENSG00000162368.13	51.0613	0.107445	0.48968	0.219419	0.826324	0.926783	CMPK1	TRUE	NA
ENST00000450808.2	ENSG00000162368.13	68.613	0.670675	0.522462	1.28368	0.199253	0.453179	CMPK1	FALSE	NA
ENST00000371870.3	ENSG00000162368.13	71.9069	0.967336	0.605135	1.59855	0.109922	0.323151	CMPK1	NA	NA
ENST00000420876.1	ENSG00000225762.1	5.57583	0.323804	1.11298	0.290934	0.771102	NA	LINC01389	NA	NA
ENST00000604015.1	ENSG00000242267.6	29.3771	0.164769	1.25962	0.130808	0.895927	NA	SKINT1L	NA	NA
ENST00000396153.7	ENSG00000185104.20	487.046	-0.386413	0.280904	-1.3756	0.168945	0.41426	FAF1	FALSE	NA
ENST00000494400.5	ENSG00000185104.20	323.915	-0.665629	0.257883	-2.58113	0.00984782	0.0693209	FAF1	TRUE	NA
ENST00000371778.5	ENSG00000185104.20	600.007	-0.655265	0.235811	-2.77877	0.00545651	0.046009	FAF1	FALSE	NA
ENST00000472808.1	ENSG00000185104.20	76.9414	-1.12328	0.390609	-2.87572	0.00403112	0.0373674	FAF1	NA	NA
ENST00000487898.1	ENSG00000185104.20	141.878	-0.549988	0.306626	-1.79368	0.0728644	0.25421	FAF1	NA	NA
ENST00000424664.1	ENSG00000225767.1	10.5396	1.82275	1.07526	1.69517	0.0900438	NA	FAF1-AS1	NA	NA
ENST00000453979.2	ENSG00000230585.2	20.811	1.80917	0.826081	2.19006	0.0285196	NA	PHBP12	NA	NA
ENST00000396148.2	ENSG00000123080.12	117.989	0.403107	0.42352	0.951802	0.341197	0.606688	CDKN2C	NA	NA
ENST00000366181.2	ENSG00000203356.2	151.286	0.38809	0.409935	0.946711	0.343786	0.609573	LINC01562	NA	NA
ENST00000242719.4	ENSG00000123091.5	1066.76	0.285691	0.32706	0.873511	0.382385	0.643716	RNF11	NA	FALSE
ENST00000486691.1	ENSG00000123091.5	165.246	0.46974	0.384866	1.22053	0.222265	0.480591	RNF11	NA	FALSE
ENST00000480705.1	ENSG00000233406.5	67.1711	0.553952	0.65892	0.840697	0.400518	0.659728	AL162430.2	NA	NA
ENST00000530004.5	ENSG00000085831.15	25.6874	2.07539	1.61854	1.28226	0.199752	NA	TTC39A	NA	NA
ENST00000413473.6	ENSG00000085831.15	352.071	0.150169	0.343369	0.43734	0.661865	0.839529	TTC39A	NA	NA
ENST00000534098.1	ENSG00000085831.15	42.0896	0.914332	1.51022	0.605432	0.544892	0.76723	TTC39A	NA	NA
ENST00000371733.8	ENSG00000085832.17	631.136	0.438735	0.317732	1.38083	0.16733	0.411989	EPS15	NA	FALSE
ENST00000493793.1	ENSG00000085832.17	76.1338	0.0760198	0.471756	0.161142	0.871981	0.946352	EPS15	NA	FALSE
ENST00000371714.5	ENSG00000117859.19	65.935	-0.0302715	0.571555	-0.0529634	0.957761	0.984189	OSBPL9	FALSE	NA
ENST00000447887.5	ENSG00000117859.19	76.5821	-1.62487	1.75082	-0.928064	0.353374	0.617585	OSBPL9	FALSE	NA
ENST00000495776.5	ENSG00000117859.19	179.786	-2.31668	1.23861	-1.87039	0.0614298	0.229963	OSBPL9	TRUE	TRUE
ENST00000428468.6	ENSG00000117859.19	103.189	0.676213	0.747917	0.904129	0.365927	0.629185	OSBPL9	FALSE	FALSE
ENST00000453295.5	ENSG00000117859.19	34.8486	1.49184	2.05464	0.726086	0.467786	0.713182	OSBPL9	FALSE	NA
ENST00000489990.5	ENSG00000117859.19	16.6964	0.0161837	0.864411	0.0187222	0.985063	NA	OSBPL9	TRUE	NA
ENST00000484890.5	ENSG00000117859.19	11.3334	0.636133	1.41568	0.449348	0.65318	NA	OSBPL9	NA	NA
ENST00000534040.5	ENSG00000117859.19	25.9294	0.818084	0.84546	0.967619	0.333235	NA	OSBPL9	TRUE	NA
ENST00000531828.5	ENSG00000117859.19	95.1411	1.48242	0.589431	2.51501	0.011903	0.0783798	OSBPL9	NA	TRUE
ENST00000475697.5	ENSG00000117859.19	88.7973	0.756719	0.576361	1.31292	0.189208	0.440495	OSBPL9	NA	NA
ENST00000352171.11	ENSG00000078618.21	2065.75	0.852302	0.572033	1.48995	0.136237	0.366389	NRDC	NA	FALSE
ENST00000539524.5	ENSG00000078618.21	315.716	0.588428	0.610681	0.96356	0.335266	0.600784	NRDC	NA	TRUE
ENST00000485608.5	ENSG00000078618.21	34.7966	0.626775	1.54462	0.405781	0.684904	0.852556	NRDC	NA	NA
ENST00000464385.1	ENSG00000078618.21	16.8682	1.49191	0.90185	1.65428	0.0980705	NA	NRDC	NA	NA
ENST00000475310.5	ENSG00000078618.21	35.6494	0.181847	0.516928	0.351783	0.725001	0.875069	NRDC	NA	NA
ENST00000473805.5	ENSG00000078618.21	83.0949	0.434812	0.808799	0.537603	0.590851	0.795837	NRDC	NA	NA
ENST00000491410.1	ENSG00000078618.21	68.2339	1.22097	0.805229	1.51631	0.129442	0.356287	NRDC	NA	NA
ENST00000607338.1	ENSG00000272175.1	3.65225	-0.274563	1.8128	-0.151458	0.879615	NA	AL050343.3	NA	NA
ENST00000442453.2	ENSG00000230604.2	3.28148	-0.371882	2.17178	-0.171234	0.86404	NA	TSEN15P2	NA	NA
ENST00000371655.4	ENSG00000169213.7	1976.73	1.32461	0.412986	3.2074	0.00133941	0.0168346	RAB3B	NA	FALSE
ENST00000578661.2	ENSG00000264613.2	7.7869	3.80986	2.7923	1.36442	0.172436	NA	RN7SL290P	NA	NA
ENST00000371626.9	ENSG00000117862.13	1349.65	-0.289194	0.31855	-0.907844	0.363961	0.627706	TXNDC12	NA	TRUE
ENST00000371614.2	ENSG00000198841.4	302.956	-0.670656	0.351856	-1.90605	0.0566435	0.218723	KTI12	NA	FALSE
ENST00000477828.6	ENSG00000134717.18	19.9594	0.328404	0.959542	0.342251	0.732162	NA	BTF3L4	TRUE	TRUE
ENST00000489308.6	ENSG00000134717.18	237.631	-0.30771	0.224146	-1.37281	0.169811	0.415432	BTF3L4	FALSE	FALSE
ENST00000313334.13	ENSG00000134717.18	311.567	0.712148	0.616476	1.15519	0.248012	0.510854	BTF3L4	FALSE	NA
ENST00000472944.6	ENSG00000134717.18	512.024	0.352786	0.275025	1.28274	0.199583	0.453505	BTF3L4	FALSE	NA
ENST00000524414.5	ENSG00000134717.18	19.2277	0.141899	1.06307	0.13348	0.893814	NA	BTF3L4	NA	NA
ENST00000484036.1	ENSG00000134717.18	65.0074	-0.340716	0.410203	-0.830603	0.406198	0.664156	BTF3L4	FALSE	NA
ENST00000533836.1	ENSG00000134717.18	15.7762	0.295649	0.879821	0.336033	0.736846	NA	BTF3L4	NA	NA
ENST00000287727.7	ENSG00000157077.14	376.426	-0.42757	0.543634	-0.786503	0.431573	0.684055	ZFYVE9	NA	FALSE
ENST00000361625.5	ENSG00000157077.14	41.5537	-2.17757	1.17066	-1.86012	0.0628679	0.232937	ZFYVE9	NA	NA
ENST00000371591.1	ENSG00000157077.14	195.043	-0.0950041	0.702814	-0.135177	0.892472	0.95532	ZFYVE9	NA	NA
ENST00000371586.6	ENSG00000154222.14	349.435	1.4745	0.222941	6.61384	3.74466e-11	6.60578e-09	CC2D1B	NA	TRUE
ENST00000491136.6	ENSG00000154222.14	340.913	0.334774	0.278046	1.20403	0.22858	0.488045	CC2D1B	NA	FALSE
ENST00000284376.7	ENSG00000154222.14	489.679	1.17044	0.375396	3.11787	0.00182163	0.0211631	CC2D1B	NA	NA
ENST00000371568.8	ENSG00000085840.13	910.903	-1.13392	0.220279	-5.14766	2.63749e-07	1.6161e-05	ORC1	NA	NA
ENST00000257181.10	ENSG00000134748.13	885.535	0.396244	0.276213	1.43456	0.151413	0.38924	PRPF38A	NA	NA
ENST00000487160.1	ENSG00000134748.13	115.765	-0.630372	0.363028	-1.73643	0.0824882	0.273705	PRPF38A	NA	FALSE
ENST00000474048.1	ENSG00000134748.13	392.962	-0.216365	0.232909	-0.928967	0.352906	0.617346	PRPF38A	NA	FALSE
ENST00000474453.6	ENSG00000134744.14	24.6877	0.708793	0.847834	0.836005	0.403152	NA	TUT4	NA	NA
ENST00000528642.5	ENSG00000134744.14	122.182	0.0492206	0.663019	0.0742371	0.940822	0.977056	TUT4	NA	NA
ENST00000484723.6	ENSG00000134744.14	39.1479	3.28911	1.81044	1.81674	0.0692564	0.246524	TUT4	NA	FALSE
ENST00000473856.5	ENSG00000134744.14	42.3738	0.18045	0.582837	0.309606	0.756861	0.891668	TUT4	NA	NA
ENST00000524582.1	ENSG00000134744.14	13.6093	0.0278814	1.89921	0.0146806	0.988287	NA	TUT4	NA	FALSE
ENST00000424164.1	ENSG00000182183.15	25.469	0.885233	1.32369	0.668763	0.503647	NA	SHISAL2A	NA	NA
ENST00000371538.5	ENSG00000162377.6	926.25	-0.308735	0.300021	-1.02904	0.30346	0.569832	COA7	NA	NA
ENST00000486918.1	ENSG00000162377.6	133.276	-1.52296	0.27951	-5.44869	5.07417e-08	3.79623e-06	COA7	NA	NA
ENST00000294353.7	ENSG00000162378.13	593.985	0.229124	0.518314	0.442057	0.658448	0.837668	ZYG11B	NA	FALSE
ENST00000543419.5	ENSG00000121310.17	2.36703	-0.929801	3.62911	-0.256206	0.797791	NA	ECHDC2	NA	NA
ENST00000542552.1	ENSG00000121310.17	38.9085	0.313443	0.548826	0.571115	0.567922	0.781945	ECHDC2	NA	NA
ENST00000474789.1	ENSG00000121310.17	17.2719	0.336765	0.71623	0.470191	0.638219	NA	ECHDC2	NA	NA
ENST00000371514.8	ENSG00000116171.19	108.419	-0.0115134	0.474965	-0.0242406	0.980661	0.992506	SCP2	NA	NA
ENST00000408941.7	ENSG00000116171.19	66.7918	-0.305415	1.23355	-0.247591	0.804451	0.915451	SCP2	NA	NA
ENST00000435345.6	ENSG00000116171.19	107.795	0.15229	0.586132	0.259822	0.795001	0.910681	SCP2	NA	NA
ENST00000371486.4	ENSG00000157184.7	330.494	0.426185	0.418726	1.01781	0.308767	0.575292	CPT2	NA	NA
ENST00000294360.5	ENSG00000162384.14	227.467	-0.215168	0.396613	-0.542515	0.587464	0.794201	CZIB	NA	FALSE
ENST00000483739.5	ENSG00000162384.14	77.0311	0.635661	0.342006	1.85862	0.0630804	0.233466	CZIB	NA	NA
ENST00000371470.8	ENSG00000162385.11	430.556	-0.375788	0.232821	-1.61407	0.106513	0.316994	MAGOH	NA	NA
ENST00000371466.4	ENSG00000162385.11	69.0064	-0.792834	0.404391	-1.96056	0.0499304	0.202262	MAGOH	NA	NA
ENST00000306052.12	ENSG00000157193.18	445.774	1.10946	0.543968	2.03957	0.0413934	0.180175	LRP8	FALSE	FALSE
ENST00000529670.6	ENSG00000157193.18	38.0512	-0.805863	0.677218	-1.18996	0.234062	0.494774	LRP8	TRUE	NA
ENST00000654947.1	ENSG00000157193.18	15.8877	-0.0271753	1.03993	-0.0261319	0.979152	NA	LRP8	FALSE	NA
ENST00000460214.6	ENSG00000157193.18	36.3909	-0.100631	0.825425	-0.121915	0.902967	0.960284	LRP8	TRUE	NA
ENST00000371429.4	ENSG00000058804.12	1270.27	-0.308151	0.304768	-1.0111	0.311968	0.578363	NDC1	NA	NA
ENST00000480952.1	ENSG00000058804.12	89.8211	0.0113976	0.472935	0.0240998	0.980773	0.992559	NDC1	NA	NA
ENST00000464950.6	ENSG00000058799.15	127.457	0.248525	0.369016	0.67348	0.500642	0.738084	YIPF1	TRUE	TRUE
ENST00000072644.7	ENSG00000058799.15	158.142	0.169813	0.352299	0.482015	0.629795	0.820841	YIPF1	FALSE	TRUE
ENST00000465897.5	ENSG00000058799.15	20.9385	1.37397	0.657022	2.0912	0.0365098	NA	YIPF1	NA	NA
ENST00000194214.9	ENSG00000081870.11	243.654	0.0852586	0.488194	0.174641	0.861362	0.942368	HSPB11	NA	NA
ENST00000489675.1	ENSG00000081870.11	24.9293	-0.0123794	0.699701	-0.0176924	0.985884	NA	HSPB11	NA	FALSE
ENST00000371377.3	ENSG00000081870.11	52.3313	-2.09224	1.1678	-1.79161	0.0731956	0.254782	HSPB11	NA	NA
ENST00000371376.1	ENSG00000081870.11	14.5162	-0.303562	0.791268	-0.38364	0.701245	NA	HSPB11	NA	NA
ENST00000371368.5	ENSG00000116212.15	26.6805	-0.0658022	1.87405	-0.0351122	0.97199	NA	LRRC42	NA	NA
ENST00000371370.8	ENSG00000116212.15	954.461	0.0350802	0.234844	0.149377	0.881256	0.950417	LRRC42	NA	TRUE
ENST00000319223.8	ENSG00000116212.15	455.616	-0.195011	0.374099	-0.521281	0.602171	0.802855	LRRC42	NA	NA
ENST00000371348.5	ENSG00000116209.12	80.3938	0.63666	0.494422	1.28769	0.197855	0.451431	TMEM59	NA	TRUE
ENST00000371341.5	ENSG00000116209.12	286.559	0.791092	0.430955	1.83567	0.0664063	0.240413	TMEM59	NA	FALSE
ENST00000440019.5	ENSG00000116209.12	17.199	1.5682	1.51942	1.0321	0.302024	NA	TMEM59	NA	TRUE
ENST00000452421.5	ENSG00000116209.12	151.471	1.17979	0.4942	2.38727	0.016974	0.100109	TMEM59	NA	TRUE
ENST00000371337.3	ENSG00000116209.12	133.886	0.904308	0.456466	1.98111	0.0475795	0.196177	TMEM59	NA	TRUE
ENST00000487096.5	ENSG00000116221.15	21.5714	-1.08257	1.32686	-0.81589	0.414563	NA	MRPL37	NA	NA
ENST00000360840.9	ENSG00000116221.15	2565.82	-0.829613	0.250648	-3.30987	0.000933392	0.0128584	MRPL37	NA	NA
ENST00000605337.5	ENSG00000116221.15	63.0648	0.466277	0.499471	0.933543	0.35054	0.615584	MRPL37	NA	NA
ENST00000490670.1	ENSG00000116221.15	23.2318	-0.481813	0.598681	-0.804791	0.42094	NA	MRPL37	NA	NA
ENST00000481208.5	ENSG00000162390.17	155.232	-0.484532	0.492289	-0.984242	0.324997	0.591296	ACOT11	NA	TRUE
ENST00000343744.6	ENSG00000162390.17	347.284	0.149169	0.485245	0.307409	0.758532	0.892937	ACOT11	NA	NA
ENST00000371316.3	ENSG00000162390.17	437.009	2.01666	0.315416	6.39366	1.61967e-10	2.39147e-08	ACOT11	NA	FALSE
ENST00000371281.4	ENSG00000243725.7	971.915	-0.451725	0.227467	-1.98589	0.0470452	0.194986	TTC4	NA	NA
ENST00000486621.1	ENSG00000243725.7	79.8805	-0.246777	0.443494	-0.556439	0.577911	0.788193	TTC4	NA	NA
ENST00000371284.9	ENSG00000243725.7	152.777	-0.736313	0.450216	-1.63547	0.101952	0.308626	TTC4	NA	FALSE
ENST00000371279.4	ENSG00000162396.6	311.742	-0.325878	0.221001	-1.47455	0.140333	0.372469	PARS2	NA	FALSE
ENST00000371269.9	ENSG00000116133.13	5197.1	-0.918143	0.325125	-2.82397	0.00474333	0.0417605	DHCR24	NA	NA
ENST00000436604.2	ENSG00000116133.13	507.7	-0.348633	0.53788	-0.648162	0.51688	0.749255	DHCR24	NA	NA
ENST00000647585.1	ENSG00000116133.13	340.224	-1.01617	0.437628	-2.322	0.0202332	0.112538	DHCR24	NA	NA
ENST00000648494.1	ENSG00000116133.13	67.1501	0.878712	1.70984	0.513915	0.607311	0.806124	DHCR24	NA	NA
ENST00000673726.1	ENSG00000169174.11	69.0937	-1.74478	0.508165	-3.4335	0.000595846	0.00909325	PCSK9	TRUE	NA
ENST00000302118.5	ENSG00000169174.11	308.044	-2.68595	0.307163	-8.74436	2.24273e-18	1.56604e-15	PCSK9	FALSE	NA
ENST00000294383.7	ENSG00000162402.14	1721.77	0.573444	0.424996	1.34929	0.177243	0.425593	USP24	FALSE	FALSE
ENST00000634589.1	ENSG00000162402.14	17.567	0.931754	0.790738	1.17833	0.238663	NA	USP24	TRUE	NA
ENST00000422374.1	ENSG00000234810.4	1033.27	1.41509	0.46615	3.0357	0.00239978	0.0257678	AL603840.1	NA	NA
ENST00000362961.1	ENSG00000199831.1	43.3928	1.39627	0.442432	3.15591	0.00159997	0.0193564	RN7SKP291	NA	NA
ENST00000371250.4	ENSG00000162407.9	92.6585	0.406439	0.366527	1.10889	0.267477	0.532575	PLPP3	NA	TRUE
ENST00000488067.1	ENSG00000223416.3	9.23026	-0.349838	1.14237	-0.30624	0.759422	NA	RPS26P15	NA	NA
ENST00000371226.8	ENSG00000162600.12	152.922	-0.339073	0.42092	-0.805553	0.4205	0.675545	OMA1	NA	NA
ENST00000476933.1	ENSG00000162600.12	10.2799	-0.328656	1.0206	-0.322024	0.747435	NA	OMA1	NA	NA
ENST00000467063.1	ENSG00000162600.12	11.2608	-2.66156	1.43035	-1.86077	0.0627761	NA	OMA1	NA	NA
ENST00000419242.5	ENSG00000162600.12	19.1753	0.672287	1.06999	0.62831	0.529801	NA	OMA1	NA	NA
ENST00000482274.2	ENSG00000162600.12	3.55805	-1.41883	1.75325	-0.809253	0.41837	NA	OMA1	NA	NA
ENST00000654217.1	ENSG00000286918.1	162.63	0.170069	0.823754	0.206456	0.836434	0.931336	AL035411.3	NA	NA
ENST00000582127.2	ENSG00000264128.2	13.3065	1.62474	0.767564	2.11675	0.0342808	NA	RN7SL713P	NA	NA
ENST00000371225.4	ENSG00000184292.7	62.3614	-1.48764	0.559387	-2.65941	0.00782785	0.0592115	TACSTD2	NA	NA
ENST00000493821.6	ENSG00000162601.11	370.525	-0.554451	0.470507	-1.17841	0.238632	0.500015	MYSM1	NA	NA
ENST00000472487.6	ENSG00000162601.11	149.591	2.56619	1.1851	2.16538	0.0303586	0.147746	MYSM1	FALSE	NA
ENST00000665648.1	ENSG00000162601.11	191.738	0.363969	0.350165	1.03942	0.298609	0.565131	MYSM1	TRUE	NA
ENST00000401044.7	ENSG00000162601.11	83.9822	-2.5084	1.72643	-1.45294	0.146239	0.38138	MYSM1	NA	NA
ENST00000481973.1	ENSG00000162601.11	6.28404	-0.453634	1.56501	-0.28986	0.771924	NA	MYSM1	NA	NA
ENST00000483003.5	ENSG00000162601.11	36.02	0.352625	0.603248	0.584544	0.558855	0.776095	MYSM1	NA	FALSE
ENST00000489282.1	ENSG00000162601.11	31.4584	0.953734	0.58671	1.62556	0.104043	0.312445	MYSM1	NA	NA
ENST00000636386.1	ENSG00000283445.1	85.1878	0.614319	0.685806	0.895762	0.37038	0.63311	AL136985.3	NA	NA
ENST00000371222.4	ENSG00000177606.7	1016.61	1.69825	0.437878	3.87836	0.000105162	0.00231888	JUN	NA	TRUE
ENST00000660872.1	ENSG00000237352.4	228.833	2.1859	0.541209	4.03892	5.36974e-05	0.00134815	LINC01358	NA	NA
ENST00000413489.5	ENSG00000172456.18	27.1624	1.79472	0.732483	2.45019	0.014278	NA	FGGY	NA	NA
ENST00000634364.1	ENSG00000172456.18	315.79	1.17534	0.376873	3.11866	0.00181674	0.0211356	FGGY	NA	NA
ENST00000424725.2	ENSG00000172456.18	82.0122	-2.53898	1.15926	-2.19018	0.028511	0.14132	FGGY	NA	NA
ENST00000371208.5	ENSG00000134709.12	427.664	-0.318057	0.409176	-0.777311	0.436975	0.688605	HOOK1	NA	FALSE
ENST00000465876.5	ENSG00000134709.12	76.2279	-0.134916	0.445632	-0.302752	0.762079	0.89492	HOOK1	NA	NA
ENST00000476646.5	ENSG00000162599.17	5.96795	0.335122	1.97927	0.169316	0.865548	NA	NFIA	NA	NA
ENST00000403491.8	ENSG00000162599.17	241.198	-1.00997	0.54595	-1.84994	0.0643221	0.236014	NFIA	NA	NA
ENST00000357977.5	ENSG00000162599.17	9.77441	-2.01842	2.06728	-0.976368	0.328882	NA	NFIA	NA	NA
ENST00000655960.1	ENSG00000237928.6	141.1	0.171294	0.500276	0.342398	0.732051	0.879005	NFIA-AS2	NA	NA
ENST00000606498.5	ENSG00000162604.12	101.509	0.0175074	0.419171	0.0417667	0.966685	0.987678	TM2D1	FALSE	NA
ENST00000472989.5	ENSG00000162604.12	9.42479	0.580464	1.46693	0.3957	0.692327	NA	TM2D1	NA	FALSE
ENST00000488410.5	ENSG00000162604.12	6.54137	-0.202031	1.02634	-0.196847	0.843947	NA	TM2D1	NA	FALSE
ENST00000496465.1	ENSG00000162604.12	19.4454	0.586877	1.55227	0.378077	0.705374	NA	TM2D1	TRUE	TRUE
ENST00000371177.2	ENSG00000162604.12	80.4991	-0.0220856	0.547334	-0.0403513	0.967813	0.988075	TM2D1	FALSE	NA
ENST00000642238.1	ENSG00000132849.20	270.573	0.802441	0.576128	1.39282	0.163676	0.406801	PATJ	NA	NA
ENST00000316485.11	ENSG00000132849.20	346.542	-0.168293	0.528782	-0.318266	0.750283	0.888185	PATJ	NA	NA
ENST00000635214.1	ENSG00000132849.20	196.407	0.122337	0.549777	0.22252	0.823909	0.925558	PATJ	NA	NA
ENST00000371158.6	ENSG00000132849.20	305.657	0.728241	0.41079	1.77278	0.0762647	0.261233	PATJ	NA	TRUE
ENST00000490547.2	ENSG00000132849.20	8.16642	-2.34251	2.15373	-1.08765	0.27675	NA	PATJ	NA	NA
ENST00000465798.2	ENSG00000132849.20	20.1438	-1.80079	1.59629	-1.12811	0.259272	NA	PATJ	NA	NA
ENST00000466769.3	ENSG00000242860.3	4.27205	0.390973	1.33774	0.292263	0.770086	NA	RN7SL180P	NA	NA
ENST00000371146.5	ENSG00000162607.13	69.9926	-3.89974	1.8045	-2.16112	0.030686	0.148843	USP1	NA	NA
ENST00000339950.5	ENSG00000162607.13	690.67	-0.205716	0.44564	-0.46162	0.644354	0.829243	USP1	NA	FALSE
ENST00000454575.6	ENSG00000116641.18	151.169	2.37095	1.33542	1.77543	0.0758273	0.26032	DOCK7	NA	NA
ENST00000340370.10	ENSG00000116641.18	170.607	-1.98185	1.48143	-1.3378	0.180962	0.430378	DOCK7	NA	NA
ENST00000637255.1	ENSG00000116641.18	56.4112	-1.36722	1.77848	-0.768758	0.442037	0.692035	DOCK7	NA	NA
ENST00000635123.1	ENSG00000116641.18	518.346	-0.185439	0.363629	-0.509968	0.610074	0.808311	DOCK7	NA	NA
ENST00000635286.1	ENSG00000116641.18	13.1912	2.34479	1.7386	1.34867	0.177444	NA	DOCK7	NA	NA
ENST00000635027.1	ENSG00000116641.18	7.25854	-0.0896822	1.33067	-0.0673963	0.946266	NA	DOCK7	NA	NA
ENST00000317868.9	ENSG00000125703.15	65.7344	-2.72982	1.32228	-2.06448	0.0389723	0.173375	ATG4C	NA	FALSE
ENST00000371120.7	ENSG00000125703.15	45.5804	2.6488	1.97626	1.34031	0.180144	0.429472	ATG4C	NA	NA
ENST00000371118.1	ENSG00000125703.15	17.9062	0.246461	0.696553	0.353829	0.723467	NA	ATG4C	NA	FALSE
ENST00000647818.1	ENSG00000088035.18	12.776	-3.60291	2.00517	-1.79681	0.0723658	NA	ALG6	NA	NA
ENST00000603108.6	ENSG00000088035.18	18.2125	-1.96167	2.56995	-0.763312	0.445277	NA	ALG6	NA	FALSE
ENST00000650469.1	ENSG00000088035.18	16.4801	-1.44102	1.25657	-1.1468	0.251466	NA	ALG6	NA	NA
ENST00000371092.7	ENSG00000142856.16	22.9517	0.422493	0.787275	0.536652	0.591508	NA	ITGB3BP	FALSE	FALSE
ENST00000271002.14	ENSG00000142856.16	150.717	-0.622883	0.72393	-0.860418	0.389559	0.650014	ITGB3BP	FALSE	NA
ENST00000489099.5	ENSG00000142856.16	35.6589	-0.412763	1.0019	-0.411981	0.680353	0.849983	ITGB3BP	TRUE	NA
ENST00000461681.5	ENSG00000142856.16	19.1648	0.538905	0.935418	0.576111	0.56454	NA	ITGB3BP	NA	NA
ENST00000478538.1	ENSG00000142856.16	42.8105	0.338214	1.64479	0.205627	0.837082	0.931388	ITGB3BP	NA	FALSE
ENST00000476508.5	ENSG00000142856.16	19.4461	0.555067	0.70105	0.791766	0.428497	NA	ITGB3BP	NA	NA
ENST00000462285.5	ENSG00000142856.16	10.7943	-0.655636	1.1019	-0.595004	0.55184	NA	ITGB3BP	NA	FALSE
ENST00000489863.5	ENSG00000142856.16	8.69895	-3.13617	2.34024	-1.3401	0.180212	NA	ITGB3BP	NA	NA
ENST00000460251.5	ENSG00000142856.16	14.6299	1.31772	0.940349	1.40131	0.161123	NA	ITGB3BP	NA	NA
ENST00000371088.5	ENSG00000203965.13	63.9623	-0.277581	0.750661	-0.369782	0.711545	0.867704	EFCAB7	NA	NA
ENST00000585186.2	ENSG00000264271.2	6.10176	-0.876177	1.08662	-0.80633	0.420053	NA	RN7SL488P	NA	NA
ENST00000371084.8	ENSG00000079739.17	1359.2	0.0327991	0.200373	0.16369	0.869975	0.945609	PGM1	NA	TRUE
ENST00000424995.1	ENSG00000223949.7	152.319	0.79551	0.687902	1.15643	0.247506	0.510396	ROR1-AS1	NA	NA
ENST00000290039.6	ENSG00000158966.16	283.644	0.81856	0.554968	1.47497	0.140221	0.37226	CACHD1	NA	NA
ENST00000294428.7	ENSG00000162437.14	128.599	-0.24769	0.653161	-0.379217	0.704527	0.863389	RAVER2	NA	NA
ENST00000371072.8	ENSG00000162437.14	529.454	0.184492	0.291079	0.633822	0.526197	0.754932	RAVER2	NA	NA
ENST00000342505.5	ENSG00000162434.13	350.163	0.890931	0.817803	1.08942	0.275969	0.541866	JAK1	NA	NA
ENST00000672179.1	ENSG00000162434.13	443.81	-0.058138	0.365156	-0.159214	0.8735	0.947123	JAK1	NA	NA
ENST00000481702.1	ENSG00000162434.13	10.8353	0.548833	0.879094	0.624317	0.532419	NA	JAK1	NA	NA
ENST00000497030.5	ENSG00000162433.15	54.5713	-3.8402	1.23102	-3.11953	0.00181139	0.0210954	AK4	NA	NA
ENST00000545314.5	ENSG00000162433.15	258.561	4.46985	3.21854	1.38878	0.1649	0.408587	AK4	NA	NA
ENST00000546702.5	ENSG00000162433.15	230.466	-1.52711	0.463224	-3.2967	0.000978283	0.0133398	AK4	NA	NA
ENST00000327299.8	ENSG00000162433.15	1280.08	-0.653422	0.339087	-1.927	0.0539794	0.212036	AK4	NA	NA
ENST00000474968.5	ENSG00000162433.15	154.883	0.317883	0.654035	0.486034	0.626943	0.819118	AK4	NA	FALSE
ENST00000479060.1	ENSG00000162433.15	380.712	-0.944314	0.347937	-2.71404	0.00664686	0.0528798	AK4	NA	NA
ENST00000395325.7	ENSG00000116675.16	143.497	0.726602	0.437844	1.6595	0.0970151	0.300856	DNAJC6	NA	NA
ENST00000475108.5	ENSG00000213625.9	10.4107	2.36808	1.00122	2.36519	0.0180206	NA	LEPROT	NA	TRUE
ENST00000497874.5	ENSG00000213625.9	16.6752	1.08836	0.692929	1.57067	0.11626	NA	LEPROT	NA	NA
ENST00000371065.9	ENSG00000213625.9	313.942	2.03801	0.571176	3.5681	0.000359581	0.00615295	LEPROT	NA	FALSE
ENST00000484243.1	ENSG00000213625.9	13.7285	2.95696	1.37286	2.15387	0.0312506	NA	LEPROT	NA	FALSE
ENST00000371059.7	ENSG00000116678.20	59.7688	0.330215	1.36701	0.24156	0.809121	0.917495	LEPR	NA	TRUE
ENST00000371060.7	ENSG00000116678.20	92.2811	0.121267	0.769876	0.157514	0.874839	0.94757	LEPR	NA	TRUE
ENST00000528771.5	ENSG00000184588.18	41.7567	-0.230107	0.49274	-0.466995	0.640504	0.8271	PDE4B	NA	NA
ENST00000371045.9	ENSG00000184588.18	1479	0.516396	0.487587	1.05909	0.289561	0.556077	PDE4B	NA	NA
ENST00000526197.5	ENSG00000184588.18	15.4319	3.59382	2.10002	1.71132	0.0870213	NA	PDE4B	NA	NA
ENST00000480109.2	ENSG00000184588.18	118.087	0.0205976	0.522422	0.0394271	0.96855	0.988231	PDE4B	NA	NA
ENST00000534463.5	ENSG00000184588.18	14.0441	0.263217	0.922525	0.285322	0.775398	NA	PDE4B	NA	NA
ENST00000524999.1	ENSG00000184588.18	17.6839	-0.369615	0.945214	-0.391038	0.695769	NA	PDE4B	NA	NA
ENST00000483863.2	ENSG00000184588.18	11.3175	-0.928478	1.42059	-0.653588	0.513377	NA	PDE4B	NA	NA
ENST00000502413.2	ENSG00000248458.2	130.809	0.199548	0.828728	0.240788	0.809719	0.917785	AL139147.1	NA	NA
ENST00000357692.6	ENSG00000198160.14	87.9081	1.88779	1.36306	1.38497	0.166062	0.410253	MIER1	NA	FALSE
ENST00000401041.5	ENSG00000198160.14	103.351	-0.0590259	0.576325	-0.102418	0.918425	0.967041	MIER1	NA	TRUE
ENST00000401042.7	ENSG00000198160.14	132.834	1.02052	1.25302	0.814445	0.41539	0.671197	MIER1	NA	NA
ENST00000355356.3	ENSG00000198160.14	196.755	-4.35182	2.61423	-1.66467	0.0959796	0.298889	MIER1	NA	FALSE
ENST00000479067.1	ENSG00000198160.14	21.4405	-0.30709	0.657309	-0.467193	0.640362	NA	MIER1	NA	NA
ENST00000235345.6	ENSG00000116704.8	424.679	1.04666	0.590084	1.77374	0.0761061	0.260956	SLC35D1	NA	NA
ENST00000370994.8	ENSG00000142864.14	1159.49	0.0036768	0.372897	0.00986008	0.992133	0.997191	SERBP1	NA	NA
ENST00000370995.6	ENSG00000142864.14	1530.09	-0.164153	0.342682	-0.479025	0.631921	0.822406	SERBP1	NA	NA
ENST00000361219.10	ENSG00000142864.14	2986.07	-0.242628	0.378364	-0.641256	0.521356	0.75223	SERBP1	NA	FALSE
ENST00000370990.5	ENSG00000142864.14	2333.07	-0.30605	0.338204	-0.904927	0.365504	0.62901	SERBP1	NA	FALSE
ENST00000493607.1	ENSG00000142864.14	68.7958	-0.670671	0.579786	-1.15676	0.247372	0.510265	SERBP1	NA	NA
ENST00000462814.1	ENSG00000142864.14	35.7575	-0.616327	0.79825	-0.772098	0.440056	0.69061	SERBP1	NA	NA
ENST00000484880.1	ENSG00000142864.14	273.028	-0.430321	0.521632	-0.824951	0.4094	0.666517	SERBP1	NA	NA
ENST00000490406.1	ENSG00000142864.14	27.3804	-0.489969	0.554287	-0.883963	0.376716	NA	SERBP1	NA	NA
ENST00000370985.4	ENSG00000116717.13	38.5974	2.80806	0.842663	3.33236	0.000861116	0.0120964	GADD45A	NA	NA
ENST00000370986.9	ENSG00000116717.13	782.656	1.97237	0.382129	5.16154	2.44929e-07	1.51262e-05	GADD45A	NA	TRUE
ENST00000617962.2	ENSG00000116717.13	108.224	0.596309	0.849616	0.701857	0.482768	0.72492	GADD45A	NA	NA
ENST00000370982.4	ENSG00000172380.6	971.798	-0.199022	0.459245	-0.433369	0.664747	0.841434	GNG12	NA	NA
ENST00000354777.6	ENSG00000116729.14	106.774	0.430952	0.451906	0.953632	0.34027	0.605996	WLS	NA	NA
ENST00000262348.9	ENSG00000116729.14	839.627	-0.881182	0.312368	-2.82097	0.00478784	0.042031	WLS	NA	NA
ENST00000498615.1	ENSG00000116729.14	8.86084	-1.84803	1.27936	-1.4445	0.148598	NA	WLS	NA	NA
ENST00000497187.5	ENSG00000116729.14	18.7931	-2.81967	2.22481	-1.26738	0.20502	NA	WLS	NA	NA
ENST00000471243.2	ENSG00000116729.14	20.8524	-0.822038	1.74869	-0.470087	0.638293	NA	WLS	NA	NA
ENST00000370971.1	ENSG00000116729.14	43.5204	-0.142622	0.787894	-0.181017	0.856354	0.940323	WLS	NA	NA
ENST00000262340.6	ENSG00000116745.7	366.465	2.38472	0.340375	7.00616	2.44945e-12	5.74112e-10	RPE65	NA	NA
ENST00000456315.7	ENSG00000024526.17	1107.85	-0.62921	0.406529	-1.54776	0.12168	0.343324	DEPDC1	FALSE	NA
ENST00000370966.9	ENSG00000024526.17	155.046	0.968637	1.15446	0.83904	0.401447	0.66048	DEPDC1	FALSE	NA
ENST00000488146.5	ENSG00000024526.17	110.207	0.266039	0.535872	0.49646	0.61957	0.814677	DEPDC1	NA	NA
ENST00000525124.1	ENSG00000024526.17	68.2247	-0.19481	0.492693	-0.395397	0.69255	0.857476	DEPDC1	NA	NA
ENST00000425820.1	ENSG00000233589.1	132.218	2.18924	0.385472	5.67938	1.35186e-08	1.18304e-06	AL138789.1	NA	NA
ENST00000664718.1	ENSG00000223883.2	37.8473	1.21856	0.713809	1.70712	0.0877998	0.283587	LINC01707	NA	NA
ENST00000662276.1	ENSG00000287453.1	8.02239	-1.58981	2.13558	-0.74444	0.456611	NA	AL359894.1	NA	NA
ENST00000370952.4	ENSG00000066557.6	297.946	-0.289756	0.60742	-0.477027	0.633343	0.823196	LRRC40	NA	NA
ENST00000491451.3	ENSG00000244389.3	54.6906	0.632383	0.582633	1.08539	0.27775	0.543773	RN7SL242P	NA	NA
ENST00000370951.5	ENSG00000116754.13	318.084	-0.27056	0.53037	-0.510135	0.609957	0.808221	SRSF11	NA	NA
ENST00000463877.1	ENSG00000116754.13	36.8911	2.26349	1.21189	1.86773	0.0617998	0.230688	SRSF11	NA	NA
ENST00000370950.7	ENSG00000116754.13	173.039	-0.11447	0.315872	-0.362393	0.717058	0.871055	SRSF11	NA	NA
ENST00000395136.6	ENSG00000116754.13	165.509	-0.0248057	0.542409	-0.0457324	0.963524	0.986481	SRSF11	NA	NA
ENST00000486667.5	ENSG00000116754.13	41.2491	0.298289	0.634974	0.469765	0.638523	0.82608	SRSF11	NA	NA
ENST00000463116.1	ENSG00000116754.13	53.8246	0.598836	0.585679	1.02247	0.306561	0.573151	SRSF11	NA	NA
ENST00000484162.5	ENSG00000116754.13	439.406	0.56221	0.340058	1.65328	0.0982739	0.302799	SRSF11	NA	FALSE
ENST00000370949.1	ENSG00000116754.13	169.332	-0.231222	0.30675	-0.753779	0.450982	0.699115	SRSF11	NA	NA
ENST00000463859.5	ENSG00000116754.13	164	-0.122047	0.317233	-0.384724	0.700442	0.861404	SRSF11	NA	FALSE
ENST00000460795.5	ENSG00000116754.13	50.6142	0.115045	0.801265	0.143579	0.885833	0.952472	SRSF11	NA	NA
ENST00000370944.9	ENSG00000118454.13	245.503	0.383553	0.490597	0.78181	0.434326	0.686564	ANKRD13C	NA	TRUE
ENST00000262346.6	ENSG00000118454.13	338.163	0.252428	0.416113	0.606633	0.544095	0.766687	ANKRD13C	NA	TRUE
ENST00000464236.1	ENSG00000118454.13	8.0475	-0.550413	1.60288	-0.343391	0.731304	NA	ANKRD13C	NA	FALSE
ENST00000490846.5	ENSG00000118454.13	32.6347	0.511042	0.78804	0.648498	0.516663	0.749255	ANKRD13C	NA	NA
ENST00000370938.8	ENSG00000116761.12	82.8659	0.289792	0.345035	0.839889	0.40097	0.660052	CTH	NA	TRUE
ENST00000602605.1	ENSG00000269933.1	10.7506	-0.322815	0.840867	-0.383907	0.701047	NA	AL031429.2	NA	NA
ENST00000370920.8	ENSG00000132485.14	257.652	0.610811	0.497868	1.22685	0.219878	0.47768	ZRANB2	NA	NA
ENST00000477096.1	ENSG00000132485.14	180.259	0.110016	0.358966	0.306481	0.759238	0.893393	ZRANB2	NA	FALSE
ENST00000254821.10	ENSG00000132485.14	164.716	-2.26297	1.20141	-1.88359	0.0596207	0.225492	ZRANB2	NA	TRUE
ENST00000487510.1	ENSG00000132485.14	23.2273	-0.0354648	0.727952	-0.0487186	0.961144	NA	ZRANB2	NA	NA
ENST00000611683.1	ENSG00000132485.14	368.035	0.454874	0.341549	1.3318	0.182926	0.432899	ZRANB2	NA	FALSE
ENST00000370898.7	ENSG00000254685.6	85.2538	-0.122995	0.848302	-0.14499	0.884719	0.951962	FPGT	NA	NA
ENST00000340866.10	ENSG00000116791.14	218.483	-0.623766	0.559091	-1.11568	0.26456	0.529642	CRYZ	NA	NA
ENST00000417775.5	ENSG00000116791.14	72.3554	-0.11896	0.487892	-0.243825	0.807367	0.916794	CRYZ	NA	NA
ENST00000370871.7	ENSG00000116791.14	22.9901	-0.964813	0.707168	-1.36433	0.172463	NA	CRYZ	NA	FALSE
ENST00000370870.5	ENSG00000116791.14	49.7355	0.875509	0.810375	1.08038	0.279975	0.546193	CRYZ	NA	NA
ENST00000457880.6	ENSG00000162623.16	54.3308	-2.81144	1.0906	-2.57789	0.00994065	0.0697469	TYW3	NA	FALSE
ENST00000370867.8	ENSG00000162623.16	581.686	0.424735	0.600438	0.707376	0.479333	0.721799	TYW3	NA	FALSE
ENST00000479111.5	ENSG00000162623.16	71.3256	-1.89685	0.536224	-3.53742	0.000404051	0.00675778	TYW3	NA	NA
ENST00000526129.5	ENSG00000117054.14	25.6536	0.667299	1.14812	0.581209	0.5611	NA	ACADM	TRUE	NA
ENST00000526196.5	ENSG00000117054.14	43.8211	-0.930074	1.20861	-0.769539	0.441573	0.691751	ACADM	TRUE	NA
ENST00000370841.9	ENSG00000117054.14	187.745	-2.34961	1.01817	-2.30769	0.0210165	0.115118	ACADM	FALSE	NA
ENST00000420607.6	ENSG00000117054.14	88.8169	0.226169	0.33681	0.671504	0.5019	0.739371	ACADM	FALSE	NA
ENST00000529059.5	ENSG00000117054.14	26.6343	0.330171	0.702126	0.470245	0.63818	NA	ACADM	NA	NA
ENST00000496055.5	ENSG00000137955.16	549.62	0.212036	0.316109	0.670769	0.502368	0.739443	RABGGTB	NA	NA
ENST00000473406.5	ENSG00000137955.16	148.323	0.841301	0.334019	2.51872	0.0117781	0.0777976	RABGGTB	NA	NA
ENST00000485459.5	ENSG00000137955.16	16.1452	-1.01499	1.45338	-0.698366	0.484948	NA	RABGGTB	NA	TRUE
ENST00000370826.3	ENSG00000137955.16	191.636	-0.111773	0.257425	-0.434198	0.664145	0.84106	RABGGTB	NA	NA
ENST00000319942.8	ENSG00000137955.16	378.718	0.181856	0.588981	0.308763	0.757502	0.892194	RABGGTB	NA	NA
ENST00000462042.5	ENSG00000137955.16	88.3378	0.0825885	0.376603	0.219298	0.826418	0.926783	RABGGTB	NA	TRUE
ENST00000470201.5	ENSG00000137955.16	31.9129	2.27724	0.880998	2.58484	0.0097425	0.068805	RABGGTB	NA	FALSE
ENST00000471759.5	ENSG00000137955.16	647.297	0.451255	0.206519	2.18505	0.0288849	0.142675	RABGGTB	NA	FALSE
ENST00000491266.5	ENSG00000137955.16	11.3338	0.517057	0.815411	0.634106	0.526011	NA	RABGGTB	NA	NA
ENST00000467748.1	ENSG00000137955.16	57.7289	0.327867	0.494698	0.662762	0.507483	0.742457	RABGGTB	NA	NA
ENST00000459697.1	ENSG00000137955.16	147.064	0.361236	0.342488	1.05474	0.291543	0.558318	RABGGTB	NA	NA
ENST00000263187.4	ENSG00000057468.7	80.5991	1.3317	0.498163	2.67323	0.0075125	0.0575535	MSH4	NA	NA
ENST00000420977.1	ENSG00000226415.1	49.8564	-0.806936	0.752555	-1.07226	0.283603	0.550124	TPI1P1	NA	NA
ENST00000370812.8	ENSG00000142892.15	248.254	0.198988	0.404878	0.491476	0.62309	0.817088	PIGK	FALSE	NA
ENST00000487906.5	ENSG00000142892.15	62.2482	0.350153	0.649128	0.53942	0.589597	0.795201	PIGK	TRUE	NA
ENST00000478391.1	ENSG00000142892.15	33.0354	0.717318	0.747678	0.959394	0.33736	0.602606	PIGK	NA	NA
ENST00000471722.1	ENSG00000226084.5	44.0624	0.65915	0.986209	0.668368	0.503899	0.74053	AC113935.1	NA	NA
ENST00000478255.1	ENSG00000154027.19	24.885	0.299743	0.641751	0.467071	0.640449	NA	AK5	NA	NA
ENST00000370801.8	ENSG00000036549.13	655.275	-0.328344	0.571262	-0.574768	0.565448	0.780694	AC118549.1	NA	FALSE
ENST00000370798.5	ENSG00000036549.13	80.7522	-0.164857	0.364169	-0.452694	0.650769	0.833307	AC118549.1	NA	FALSE
ENST00000476195.5	ENSG00000036549.13	15.6419	-1.68904	1.7831	-0.947249	0.343512	NA	AC118549.1	NA	FALSE
ENST00000433749.5	ENSG00000036549.13	37.9314	0.243358	0.544845	0.446654	0.655125	0.836011	AC118549.1	NA	NA
ENST00000463166.5	ENSG00000036549.13	28.7417	-0.132366	0.657666	-0.201266	0.840491	NA	AC118549.1	NA	FALSE
ENST00000370794.7	ENSG00000077254.14	430.145	0.795462	0.384351	2.06962	0.0384878	0.172114	USP33	NA	NA
ENST00000370793.5	ENSG00000077254.14	82.2177	2.13292	3.0772	0.693134	0.488225	0.728731	USP33	NA	NA
ENST00000370792.7	ENSG00000077254.14	333.717	0.101885	0.338309	0.301159	0.763293	0.89543	USP33	NA	FALSE
ENST00000524536.5	ENSG00000077254.14	110.391	0.349402	0.953198	0.366558	0.713949	0.869212	USP33	NA	NA
ENST00000530709.5	ENSG00000077254.14	13.4974	2.32003	1.06469	2.17907	0.0293266	NA	USP33	NA	NA
ENST00000643390.1	ENSG00000180488.15	53.8579	0.352766	1.39766	0.252398	0.800734	0.913764	MIGA1	NA	NA
ENST00000483894.5	ENSG00000162613.16	20.5523	-0.680367	0.78926	-0.862032	0.38867	NA	FUBP1	NA	NA
ENST00000480673.5	ENSG00000162613.16	3.74456	-0.309882	1.87752	-0.165049	0.868906	NA	FUBP1	NA	NA
ENST00000489495.5	ENSG00000162613.16	172.636	0.493872	0.334637	1.47584	0.139986	0.371902	FUBP1	NA	NA
ENST00000294623.8	ENSG00000162613.16	797.287	-0.62513	0.503995	-1.24035	0.214846	0.471855	FUBP1	TRUE	NA
ENST00000370768.6	ENSG00000162613.16	1434.93	-0.69618	0.458808	-1.51737	0.129174	0.355774	FUBP1	FALSE	NA
ENST00000370767.5	ENSG00000162613.16	152.513	0.580656	0.44073	1.31749	0.187675	0.438688	FUBP1	FALSE	FALSE
ENST00000487684.1	ENSG00000162613.16	41.7253	-0.678444	0.832227	-0.815216	0.414949	0.670872	FUBP1	NA	NA
ENST00000470287.1	ENSG00000162613.16	22.9152	-1.18055	1.15236	-1.02447	0.305615	NA	FUBP1	NA	NA
ENST00000421641.1	ENSG00000162613.16	75.6461	0.0481558	0.480698	0.100179	0.920202	0.967638	FUBP1	NA	NA
ENST00000487931.1	ENSG00000162616.9	57.743	-0.725037	0.909404	-0.797266	0.425296	0.678729	DNAJB4	NA	TRUE
ENST00000476396.1	ENSG00000162616.9	44.058	-1.59108	0.715478	-2.2238	0.0261619	0.133604	DNAJB4	NA	TRUE
ENST00000370763.6	ENSG00000162616.9	231.246	-0.301211	0.581833	-0.517694	0.604672	0.804429	DNAJB4	NA	TRUE
ENST00000608684.1	ENSG00000273338.1	20.18	0.429411	0.756776	0.567422	0.570427	NA	AC103591.3	NA	NA
ENST00000260505.13	ENSG00000137941.17	43.8926	0.59187	1.35291	0.437479	0.661764	0.839472	TTLL7	FALSE	FALSE
ENST00000472937.1	ENSG00000137941.17	12.4302	1.43898	1.3393	1.07443	0.282631	NA	TTLL7	NA	NA
ENST00000485638.5	ENSG00000137941.17	46.0224	0.469414	0.643884	0.729035	0.46598	0.711635	TTLL7	TRUE	NA
ENST00000605506.1	ENSG00000271576.1	40.5717	-0.481374	0.427619	-1.12571	0.260289	0.524777	AL359504.1	NA	NA
ENST00000370689.6	ENSG00000142875.19	409.592	0.241188	0.430219	0.560616	0.575059	0.786864	PRKACB	NA	NA
ENST00000370688.7	ENSG00000142875.19	36.3689	-0.400341	0.892401	-0.448612	0.653712	0.83531	PRKACB	NA	NA
ENST00000370685.7	ENSG00000142875.19	914.045	0.34686	0.869341	0.398991	0.689899	0.855977	PRKACB	NA	NA
ENST00000470673.5	ENSG00000142875.19	18.6577	-0.237831	0.709934	-0.335005	0.737622	NA	PRKACB	NA	NA
ENST00000370684.5	ENSG00000142875.19	72.1125	-0.376701	0.63896	-0.589553	0.55549	0.774346	PRKACB	NA	NA
ENST00000446538.5	ENSG00000142875.19	116.738	0.367022	0.626076	0.586225	0.557724	0.775409	PRKACB	NA	NA
ENST00000610703.4	ENSG00000142875.19	110.306	-8.14602	1.8997	-4.28806	1.80237e-05	0.000563002	PRKACB	NA	NA
ENST00000432111.5	ENSG00000142875.19	28.3349	0.147212	1.02054	0.14425	0.885303	NA	PRKACB	NA	FALSE
ENST00000450730.5	ENSG00000142875.19	14.7519	0.662119	0.898953	0.736545	0.461399	NA	PRKACB	NA	NA
ENST00000370680.5	ENSG00000142875.19	25.3499	-1.43949	1.32337	-1.08775	0.276705	NA	PRKACB	NA	NA
ENST00000417530.5	ENSG00000142875.19	4.75381	-5.57528	3.99825	-1.39443	0.163188	NA	PRKACB	NA	NA
ENST00000394839.6	ENSG00000142875.19	23.1844	-0.364387	2.45059	-0.148694	0.881795	NA	PRKACB	NA	NA
ENST00000467507.1	ENSG00000142875.19	10.1836	-1.6271	1.69223	-0.96151	0.336296	NA	PRKACB	NA	NA
ENST00000370668.7	ENSG00000203943.8	33.1388	-2.15454	1.04943	-2.05306	0.0400669	0.176472	SAMD13	NA	NA
ENST00000370670.2	ENSG00000203943.8	4.91497	0.179956	2.23936	0.0803606	0.93595	NA	SAMD13	NA	NA
ENST00000370656.5	ENSG00000117133.11	100.481	-0.356598	0.451487	-0.789831	0.429627	0.682314	RPF1	NA	NA
ENST00000370654.6	ENSG00000117133.11	868.559	-0.333456	0.331727	-1.00521	0.314795	0.581624	RPF1	NA	NA
ENST00000487806.5	ENSG00000174021.11	29.1456	-0.158448	0.676933	-0.234068	0.814932	NA	GNG5	NA	NA
ENST00000370645.9	ENSG00000174021.11	595.504	0.18112	0.299579	0.604583	0.545456	0.767702	GNG5	NA	NA
ENST00000477677.5	ENSG00000117151.13	39.1655	0.482391	0.59147	0.81558	0.41474	0.670761	CTBS	NA	TRUE
ENST00000465118.6	ENSG00000117151.13	15.9744	3.49229	1.48395	2.35338	0.0186036	NA	CTBS	NA	NA
ENST00000370625.1	ENSG00000117151.13	61.9232	-0.0712432	0.416472	-0.171064	0.864174	0.943961	CTBS	NA	TRUE
ENST00000342203.7	ENSG00000117155.16	377.957	-0.076377	1.04911	-0.0728014	0.941964	0.977728	SSX2IP	NA	NA
ENST00000605755.5	ENSG00000117155.16	254.958	-0.165763	0.692685	-0.239304	0.81087	0.918359	SSX2IP	NA	NA
ENST00000440886.1	ENSG00000171517.6	292.576	-0.22609	0.524431	-0.431115	0.666385	0.842214	LPAR3	NA	FALSE
ENST00000370611.4	ENSG00000171517.6	276.089	-0.201048	0.432345	-0.465018	0.641919	0.827756	LPAR3	NA	NA
ENST00000491034.1	ENSG00000171517.6	102.791	0.00106455	0.396947	0.00268184	0.99786	0.999202	LPAR3	NA	NA
ENST00000370608.8	ENSG00000153898.13	171.198	0.22406	0.484049	0.462887	0.643446	0.828702	MCOLN2	NA	NA
ENST00000370589.7	ENSG00000055732.13	77.7367	0.423902	0.526057	0.805811	0.420352	0.675372	MCOLN3	NA	TRUE
ENST00000474447.1	ENSG00000055732.13	97.5275	0.679446	0.530998	1.27956	0.200699	0.454883	MCOLN3	NA	NA
ENST00000624216.1	ENSG00000280099.1	27.0421	0.58012	0.770676	0.752742	0.451605	NA	AL603750.1	NA	NA
ENST00000341460.6	ENSG00000097096.9	147.425	0.402486	0.397475	1.01261	0.311249	0.577541	SYDE2	NA	NA
ENST00000234668.6	ENSG00000097096.9	82.0407	0.62269	0.441344	1.41089	0.158276	0.399557	SYDE2	NA	NA
ENST00000294661.8	ENSG00000162642.14	347.512	0.388824	0.361177	1.07655	0.281683	0.548172	C1orf52	NA	NA
ENST00000493514.1	ENSG00000162642.14	3.86682	-2.45254	3.39492	-0.722415	0.470039	NA	C1orf52	NA	TRUE
ENST00000344356.5	ENSG00000162642.14	127.715	0.326413	0.386805	0.84387	0.398742	0.658355	C1orf52	NA	FALSE
ENST00000648566.1	ENSG00000142867.14	261.39	0.469884	0.402614	1.16708	0.243177	0.505148	BCL10	FALSE	FALSE
ENST00000620248.2	ENSG00000142867.14	40.3682	1.07678	0.80721	1.33395	0.182221	0.432015	BCL10	FALSE	NA
ENST00000650582.1	ENSG00000142867.14	7.59273	4.10163	1.83819	2.23133	0.025659	NA	BCL10	NA	NA
ENST00000649434.1	ENSG00000142867.14	17.8155	1.73568	1.31314	1.32178	0.186242	NA	BCL10	NA	NA
ENST00000649060.1	ENSG00000142867.14	37.704	0.588658	0.45343	1.29823	0.194207	0.44645	BCL10	TRUE	NA
ENST00000654182.1	ENSG00000223653.6	323.07	0.495933	0.395701	1.2533	0.210095	0.466088	AL078459.1	NA	NA
ENST00000426125.1	ENSG00000223653.6	10.2855	1.52222	1.38856	1.09626	0.272965	NA	AL078459.1	NA	NA
[truncated: 42,813 more rows]
