# Supplementary material for: Mammalian UPF3A and UPF3B can activate nonsense‐mediated mRNA decay independently of their exon junction complex binding
Source: EMBO J. 2022 Apr 22;41(10):e109202. doi: 10.15252/embj.2021109202 (PMC9108626; doi:10.15252/embj.2021109202)
Supplement: Supplementary file 3 — Source Data for Expanded View and Appendix [file EMBJ-41-e109202-s002.zip › sourceData_EVfigures/EV5/EMBOJ-2021-109202R_SourceDataForFigEV5DEGH.xlsx]

## Sheet: Summary
Summary of datasets
Tab label	Description of DESeq2 comparison
1_UPF3DKO+siUPF2vsUPF3DKO+siNC	UPF3A/3B double knockout cells with UPF2 siRNA compared to 3A/3B double knockout cells with negative control siRNA
2_WT+siUPF2vsWT+siNC	Wild-type cells with UPF2 siRNA compared to wild-type cells with negative control siRNA
Key column labels	Description of fields
transcript_id	Transcript IDs based on ENSEMBL annotation release 100
gene_id	Gene IDs based on ENSEMBL annotation release 100
PTC	TRUE = transcript with an intron 50 nt downstream of annotated stop codon
	FALSE = transcript without an intron 50nt downstream of stop but expressed from same gene as PTC=TRUE transcript
	NA = transcript that satisfies none of the above two
NMD	TRUE = transcripts with adjusted p-value of less than 0.05 and a fold change greater than 1.2 in at least two of the three knockdown conditions - UPF1, SMG6 and SMG7 (based on data from Colombo et al, RNA 2017)
	FALSE = transcript with fold change less than 1.2 in either direction in at least two of the three knockdown conditions - UPF1, SMG6 and SMG7 (based on data from Colombo et al, RNA 2017)
	NA = transcript that satisfies none of the above two

## Sheet: 1_UPF3DKO+siUPF2vsUPF3DKO+siNC
transcript_id	gene_id	baseMean	log2FoldChange	lfcSE	stat	pvalue	padj	gene_name	PTC	NMD
ENST00000456328.2	ENSG00000223972.5	20.0369	3.45101	1.11091	3.10648	0.00189328	NA	DDX11L1	NA	NA
ENST00000488147.1	ENSG00000227232.5	2749.3	0.171705	0.198892	0.863309	0.387968	0.794115	WASH7P	NA	TRUE
ENST00000466430.5	ENSG00000238009.6	158.937	-0.645701	0.276474	-2.33548	0.0195182	0.192628	AL627309.1	NA	NA
ENST00000442987.3	ENSG00000233750.3	177.195	-0.909862	0.444834	-2.04539	0.040816	0.290629	CICP27	NA	TRUE
ENST00000494149.2	ENSG00000268903.1	38.9222	0.233306	0.903526	0.258217	0.796239	NA	AL627309.6	NA	NA
ENST00000595919.1	ENSG00000269981.1	4.01003	1.73792	2.96601	0.585945	0.557913	NA	AL627309.7	NA	NA
ENST00000493797.1	ENSG00000239906.1	28.7748	2.23457	1.61422	1.38431	0.166265	NA	AL627309.2	NA	NA
ENST00000484859.1	ENSG00000241860.7	922.618	-0.196801	0.170415	-1.15484	0.248158	0.682909	AL627309.5	NA	NA
ENST00000466557.6	ENSG00000241860.7	276.91	-0.439577	0.442304	-0.993834	0.320304	0.744924	AL627309.5	NA	NA
ENST00000662089.1	ENSG00000241860.7	101.943	-0.629086	0.415956	-1.51239	0.130435	0.531585	AL627309.5	NA	NA
ENST00000655252.1	ENSG00000241860.7	26.3838	1.99989	1.2599	1.58734	0.112435	NA	AL627309.5	NA	NA
ENST00000496488.1	ENSG00000241599.1	28.9712	-0.393364	0.526049	-0.747769	0.454599	NA	AL627309.4	NA	NA
ENST00000623083.4	ENSG00000279457.4	1489.21	0.0139897	0.161286	0.0867381	0.93088	0.98616	WASH9P	NA	FALSE
ENST00000442116.1	ENSG00000228463.10	251.212	-0.315477	0.28342	-1.11311	0.265662	0.698236	AP006222.1	NA	NA
ENST00000424587.7	ENSG00000228463.10	247.338	-0.44854	0.283181	-1.58393	0.113209	0.497029	AP006222.1	NA	TRUE
ENST00000669836.1	ENSG00000286448.1	6.11162	-0.0577824	1.3889	-0.041603	0.966815	NA	AP006222.2	NA	NA
ENST00000458203.2	ENSG00000236679.2	127.896	-0.749505	1.86657	-0.401542	0.688021	0.928784	RPL23AP24	NA	NA
ENST00000455464.7	ENSG00000237094.12	57.3139	-0.0416767	1.04486	-0.0398873	0.968183	NA	AL732372.2	NA	NA
ENST00000601814.5	ENSG00000237094.12	89.0455	0.588386	0.465365	1.26435	0.206103	0.638902	AL732372.2	NA	NA
ENST00000431812.1	ENSG00000237094.12	4.90008	-1.32593	3.85539	-0.343915	0.73091	NA	AL732372.2	NA	NA
ENST00000419160.4	ENSG00000237094.12	94.9919	0.494698	0.604031	0.818994	0.41279	0.808727	AL732372.2	NA	FALSE
ENST00000642074.1	ENSG00000237094.12	8.56071	-0.206446	3.3395	-0.0618196	0.950707	NA	AL732372.2	NA	NA
ENST00000599771.6	ENSG00000237094.12	33.8712	-0.990077	0.670324	-1.47701	0.139673	NA	AL732372.2	NA	TRUE
ENST00000641845.1	ENSG00000237094.12	35.595	-0.110546	0.581645	-0.190057	0.849264	NA	AL732372.2	NA	NA
ENST00000641916.1	ENSG00000237094.12	14.1619	-4.88015	2.25248	-2.16656	0.0302681	NA	AL732372.2	NA	NA
ENST00000601486.5	ENSG00000237094.12	13.8234	7.14708	2.86135	2.4978	0.0124967	NA	AL732372.2	NA	NA
ENST00000641579.1	ENSG00000237094.12	13.9984	-7.01222	2.806	-2.49901	0.0124539	NA	AL732372.2	NA	NA
ENST00000616947.2	ENSG00000237094.12	36.3757	0.515969	1.15699	0.445959	0.655627	NA	AL732372.2	NA	NA
ENST00000432964.1	ENSG00000237094.12	3.0017	-5.12712	3.92853	-1.3051	0.191859	NA	AL732372.2	NA	NA
ENST00000608420.1	ENSG00000237094.12	28.3116	1.49061	0.752294	1.98142	0.0475443	NA	AL732372.2	NA	NA
ENST00000641049.1	ENSG00000237094.12	125.157	0.372498	3.22339	0.115561	0.908	0.980385	AL732372.2	NA	NA
ENST00000642124.1	ENSG00000237094.12	21.6968	0.0330642	0.818829	0.0403799	0.96779	NA	AL732372.2	NA	NA
ENST00000514436.1	ENSG00000250575.1	14.9143	-1.13002	2.03105	-0.556373	0.577956	NA	AL732372.3	NA	NA
ENST00000416931.1	ENSG00000225972.1	17.9335	0.163126	0.647137	0.252074	0.800984	NA	MTND1P23	NA	NA
ENST00000457540.1	ENSG00000225630.1	1220.63	-0.479542	0.326954	-1.4667	0.142459	0.552762	MTND2P28	NA	NA
ENST00000414273.1	ENSG00000237973.1	856.743	0.0157417	0.183318	0.0858709	0.931569	0.986467	MTCO1P12	NA	FALSE
ENST00000427426.1	ENSG00000229344.1	59.0217	-0.405642	0.520105	-0.779924	0.435435	NA	MTCO2P12	NA	NA
ENST00000467115.1	ENSG00000240409.1	26.6858	-0.100001	0.759718	-0.131629	0.895277	NA	MTATP8P1	NA	NA
ENST00000514057.1	ENSG00000248527.1	5948.99	-0.189097	0.161415	-1.1715	0.241398	0.676107	MTATP6P1	NA	NA
ENST00000416718.2	ENSG00000198744.5	137.234	-0.405918	0.388189	-1.04567	0.295714	0.72391	MTCO3P12	NA	NA
ENST00000506640.2	ENSG00000228327.3	975.392	-0.185968	0.227483	-0.817504	0.41364	0.808957	AL669831.1	NA	TRUE
ENST00000428504.2	ENSG00000228327.3	49.4908	8.96966	1.29477	6.92763	4.27959e-12	NA	AL669831.1	NA	NA
ENST00000422528.1	ENSG00000229905.1	19.6257	-0.54679	1.08247	-0.505133	0.613465	NA	AL669831.2	NA	NA
ENST00000589899.5	ENSG00000237491.10	51.7592	-0.478594	0.46636	-1.02623	0.304781	NA	LINC01409	NA	NA
ENST00000592547.1	ENSG00000237491.10	7.5694	0.811005	0.923143	0.878526	0.379658	NA	LINC01409	NA	NA
ENST00000657175.1	ENSG00000228794.10	50.7369	0.175162	0.640777	0.273359	0.784577	NA	LINC01128	NA	NA
ENST00000661463.1	ENSG00000288531.1	77.0033	-0.0870408	0.533645	-0.163106	0.870435	NA	AL669831.7	NA	NA
ENST00000432963.1	ENSG00000230368.2	5.53085	-1.07654	2.40218	-0.44815	0.654045	NA	FAM41C	NA	NA
ENST00000427857.1	ENSG00000230368.2	9.82594	-6.02471	2.89372	-2.08199	0.037343	NA	FAM41C	NA	NA
ENST00000620200.4	ENSG00000187634.12	84.5488	0.0902272	0.325339	0.277333	0.781524	0.954468	SAMD11	NA	NA
ENST00000327044.7	ENSG00000188976.11	2261.79	0.0519634	0.115017	0.451789	0.651421	0.917974	NOC2L	NA	NA
ENST00000477976.5	ENSG00000188976.11	57.153	-0.220187	0.506404	-0.434804	0.663705	NA	NOC2L	NA	NA
ENST00000487214.1	ENSG00000188976.11	159.517	0.143922	0.227361	0.63301	0.526727	0.870182	NOC2L	NA	NA
ENST00000469563.1	ENSG00000188976.11	5.33838	1.13711	1.34538	0.845196	0.398001	NA	NOC2L	NA	NA
ENST00000338591.8	ENSG00000187961.14	124.808	0.506588	0.252996	2.00236	0.0452466	0.309896	KLHL17	FALSE	NA
ENST00000622660.1	ENSG00000187961.14	11.9478	2.27982	2.13571	1.06748	0.285756	NA	KLHL17	TRUE	NA
ENST00000463212.1	ENSG00000187961.14	23.9182	-0.102811	0.584251	-0.175971	0.860316	NA	KLHL17	NA	NA
ENST00000466300.1	ENSG00000187961.14	11.4749	-1.22047	0.823541	-1.48198	0.138347	NA	KLHL17	TRUE	NA
ENST00000481067.1	ENSG00000187961.14	5.70169	1.03947	1.22018	0.851903	0.394268	NA	KLHL17	NA	NA
ENST00000428771.6	ENSG00000188290.11	27.0045	1.0131	0.725475	1.39646	0.162576	NA	HES4	NA	NA
ENST00000304952.11	ENSG00000188290.11	114.457	0.305758	0.298487	1.02436	0.305666	0.732598	HES4	NA	FALSE
ENST00000481869.1	ENSG00000188290.11	55.7548	0.149955	0.377829	0.396885	0.691452	NA	HES4	NA	FALSE
ENST00000649529.1	ENSG00000187608.10	1297.29	0.223037	0.145193	1.53614	0.124503	0.521582	ISG15	NA	NA
ENST00000379370.7	ENSG00000188157.15	381.214	0.182837	0.326007	0.560838	0.574908	0.892363	AGRN	NA	TRUE
ENST00000479707.1	ENSG00000188157.15	5.83424	0.560531	1.43343	0.391043	0.695766	NA	AGRN	NA	NA
ENST00000466223.1	ENSG00000188157.15	8.25627	0.298657	0.917721	0.325434	0.744853	NA	AGRN	NA	NA
ENST00000461111.1	ENSG00000188157.15	40.0483	0.576375	0.510072	1.12999	0.258482	NA	AGRN	NA	NA
ENST00000427998.5	ENSG00000217801.10	26.3695	0.0563972	0.641769	0.0878776	0.929974	NA	AL390719.1	NA	NA
ENST00000456409.5	ENSG00000217801.10	68.1564	0.421496	0.379272	1.11133	0.266426	NA	AL390719.1	NA	NA
ENST00000433695.1	ENSG00000217801.10	12.3514	-2.001	1.53792	-1.30111	0.193222	NA	AL390719.1	NA	FALSE
ENST00000606993.1	ENSG00000272141.1	9.01848	0.0135355	0.810644	0.0166972	0.986678	NA	AL390719.2	NA	NA
ENST00000379268.7	ENSG00000186891.14	40.3491	0.0185838	0.493423	0.0376631	0.969956	NA	TNFRSF18	NA	NA
ENST00000360001.11	ENSG00000078808.18	653.696	-0.0686605	0.186764	-0.367633	0.713147	0.936466	SDF4	NA	NA
ENST00000660930.1	ENSG00000078808.18	29.2323	1.24899	2.01332	0.620362	0.53502	NA	SDF4	NA	TRUE
ENST00000403997.2	ENSG00000078808.18	97.7277	0.314235	0.307684	1.02129	0.307116	0.734242	SDF4	NA	FALSE
ENST00000379198.5	ENSG00000176022.7	98.6965	-0.152635	0.263027	-0.580303	0.56171	0.887034	B3GALT6	NA	NA
ENST00000349431.11	ENSG00000160087.21	180.374	-0.0124981	0.348087	-0.035905	0.971358	0.995264	UBE2J2	FALSE	FALSE
ENST00000400929.6	ENSG00000160087.21	33.824	-1.34713	1.36077	-0.989976	0.322186	NA	UBE2J2	FALSE	NA
ENST00000464036.5	ENSG00000160087.21	128.254	0.163671	0.426836	0.383452	0.701385	0.933689	UBE2J2	TRUE	NA
ENST00000360466.6	ENSG00000160087.21	96.5794	-0.0177789	0.405378	-0.0438575	0.965018	0.994201	UBE2J2	FALSE	NA
ENST00000467339.1	ENSG00000160087.21	8.63154	0.780443	0.969957	0.804616	0.421041	NA	UBE2J2	NA	NA
ENST00000473215.5	ENSG00000160087.21	27.877	-0.68036	0.63817	-1.06611	0.286374	NA	UBE2J2	TRUE	NA
ENST00000502382.1	ENSG00000160087.21	4.38958	0.10665	1.85023	0.0576415	0.954034	NA	UBE2J2	NA	NA
ENST00000488418.2	ENSG00000160087.21	13.0143	1.08761	0.806922	1.34785	0.177707	NA	UBE2J2	NA	NA
ENST00000354700.10	ENSG00000131584.19	121.63	0.17289	0.379809	0.455203	0.648963	0.917335	ACAP3	NA	FALSE
ENST00000379031.10	ENSG00000169972.12	311.13	0.0796933	0.148006	0.538447	0.590269	0.897455	PUSL1	NA	FALSE
ENST00000470520.5	ENSG00000169972.12	19.6972	-0.0537189	0.600187	-0.0895036	0.928682	NA	PUSL1	NA	NA
ENST00000618806.4	ENSG00000127054.21	120.956	0.182857	0.277625	0.658646	0.510123	0.864343	INTS11	FALSE	NA
ENST00000435064.6	ENSG00000127054.21	685.238	0.107177	0.127481	0.840733	0.400498	0.802306	INTS11	FALSE	NA
ENST00000478641.5	ENSG00000127054.21	57.8196	-0.0563886	0.379424	-0.148616	0.881856	NA	INTS11	NA	FALSE
ENST00000461514.6	ENSG00000127054.21	4.13295	-1.14425	2.21644	-0.516255	0.605677	NA	INTS11	NA	NA
ENST00000525164.5	ENSG00000127054.21	8.306	0.0452269	1.08133	0.0418254	0.966638	NA	INTS11	NA	FALSE
ENST00000528879.5	ENSG00000127054.21	35.0195	-2.03098	1.31094	-1.54926	0.12132	NA	INTS11	TRUE	NA
ENST00000488042.6	ENSG00000127054.21	35.3493	-0.350428	0.588531	-0.59543	0.551556	NA	INTS11	NA	NA
ENST00000526797.5	ENSG00000127054.21	34.5197	-0.144339	0.503391	-0.286733	0.774317	NA	INTS11	TRUE	TRUE
ENST00000526332.5	ENSG00000127054.21	27.6764	-0.260599	0.729214	-0.35737	0.720815	NA	INTS11	NA	NA
ENST00000526113.1	ENSG00000127054.21	13.2419	-0.0906977	0.753267	-0.120406	0.904162	NA	INTS11	NA	NA
ENST00000526904.5	ENSG00000127054.21	8.03261	-0.18241	0.904628	-0.201641	0.840197	NA	INTS11	NA	NA
ENST00000429572.5	ENSG00000127054.21	58.8481	-0.0593434	0.638603	-0.0929269	0.925962	NA	INTS11	FALSE	NA
ENST00000534345.5	ENSG00000127054.21	48.6449	-0.797094	0.65612	-1.21486	0.224419	NA	INTS11	NA	FALSE
ENST00000531019.5	ENSG00000127054.21	10.8961	4.3886	1.28274	3.42128	0.00062327	NA	INTS11	TRUE	NA
ENST00000444968.1	ENSG00000240731.1	19.1656	-0.659472	0.661288	-0.997253	0.318642	NA	AL139287.1	NA	NA
ENST00000343938.9	ENSG00000224051.7	196.918	0.305023	0.213863	1.42626	0.153794	0.569245	CPTP	NA	NA
ENST00000378891.9	ENSG00000107404.20	871.205	-0.0801106	0.205841	-0.389186	0.697138	0.932177	DVL1	NA	FALSE
ENST00000378888.10	ENSG00000107404.20	214.338	-0.0601813	0.245742	-0.244897	0.806536	0.959464	DVL1	NA	NA
ENST00000632445.1	ENSG00000107404.20	122.386	0.215594	0.277849	0.775938	0.437786	0.822756	DVL1	NA	NA
ENST00000634054.1	ENSG00000107404.20	26.6588	0.15041	0.64102	0.234641	0.814487	NA	DVL1	NA	NA
ENST00000472445.1	ENSG00000107404.20	16.0855	0.34293	0.708619	0.483941	0.628428	NA	DVL1	NA	NA
ENST00000338370.7	ENSG00000175756.13	9.11836	-0.667696	1.50464	-0.443758	0.657218	NA	AURKAIP1	NA	NA
ENST00000338338.9	ENSG00000175756.13	175.163	0.431404	0.281556	1.53221	0.12547	0.523399	AURKAIP1	NA	FALSE
ENST00000321751.9	ENSG00000175756.13	428.445	0.0912131	0.221506	0.411786	0.680496	0.927306	AURKAIP1	NA	NA
ENST00000378853.3	ENSG00000175756.13	24.8203	0.917633	0.574289	1.59786	0.110074	NA	AURKAIP1	NA	NA
ENST00000400809.8	ENSG00000221978.12	125.073	-0.0527734	0.270279	-0.195255	0.845193	0.967262	CCNL2	FALSE	NA
ENST00000482621.5	ENSG00000221978.12	101.375	-0.173172	0.452897	-0.382366	0.70219	0.93391	CCNL2	TRUE	NA
ENST00000463260.5	ENSG00000221978.12	21.138	0.576743	0.815878	0.706899	0.479629	NA	CCNL2	NA	FALSE
ENST00000481223.6	ENSG00000221978.12	32.8313	0.127193	1.40821	0.0903229	0.928031	NA	CCNL2	TRUE	NA
ENST00000418865.6	ENSG00000221978.12	774.039	0.247936	0.184788	1.34173	0.179684	0.608597	CCNL2	NA	NA
ENST00000471930.5	ENSG00000221978.12	17.5075	-0.221981	0.703893	-0.315362	0.752487	NA	CCNL2	NA	NA
ENST00000408918.8	ENSG00000221978.12	348.43	0.512921	0.207593	2.4708	0.0134812	0.153953	CCNL2	FALSE	NA
ENST00000473872.5	ENSG00000221978.12	8.37492	-0.195612	0.977067	-0.200203	0.841322	NA	CCNL2	NA	NA
ENST00000463895.1	ENSG00000221978.12	5.90337	0.285262	1.05369	0.270727	0.786601	NA	CCNL2	NA	NA
ENST00000497013.1	ENSG00000221978.12	4.89506	0.230573	1.29716	0.177753	0.858917	NA	CCNL2	NA	NA
ENST00000448629.6	ENSG00000224870.7	29.9053	0.0870876	1.44272	0.0603636	0.951866	NA	MRPL20-AS1	NA	NA
ENST00000444362.2	ENSG00000224870.7	59.3353	0.315873	0.332584	0.949754	0.342238	NA	MRPL20-AS1	NA	NA
ENST00000453521.1	ENSG00000224870.7	31.6201	-0.539331	0.567677	-0.950068	0.342078	NA	MRPL20-AS1	NA	NA
ENST00000344843.12	ENSG00000242485.6	722.813	0.0257405	0.139774	0.184158	0.853889	0.969207	MRPL20	NA	NA
ENST00000487659.1	ENSG00000242485.6	20.6799	0.133656	0.618768	0.216003	0.828985	NA	MRPL20	NA	NA
ENST00000492508.1	ENSG00000242485.6	32.4519	-0.225671	0.482572	-0.467642	0.640041	NA	MRPL20	NA	NA
ENST00000482352.1	ENSG00000242485.6	17.8067	0.00680544	0.817829	0.00832135	0.993361	NA	MRPL20	NA	NA
ENST00000607307.1	ENSG00000272455.1	61.9336	-0.278331	0.437338	-0.636419	0.524503	NA	AL391244.2	NA	NA
ENST00000338660.5	ENSG00000179403.12	64.282	0.19312	0.339346	0.569096	0.569291	NA	VWA1	NA	NA
ENST00000476993.2	ENSG00000179403.12	187.568	-0.0279104	0.270586	-0.103148	0.917846	0.982823	VWA1	NA	NA
ENST00000673477.1	ENSG00000160072.20	130.66	0.403281	0.274688	1.46814	0.142065	0.5522	ATAD3B	FALSE	NA
ENST00000308647.8	ENSG00000160072.20	210.772	0.250367	0.244354	1.02461	0.305549	0.732476	ATAD3B	TRUE	NA
ENST00000472194.6	ENSG00000160072.20	201.957	-0.375395	0.241727	-1.55297	0.120431	0.51342	ATAD3B	NA	FALSE
ENST00000378736.3	ENSG00000160072.20	202.948	-0.110447	0.252942	-0.436649	0.662366	0.920849	ATAD3B	NA	NA
ENST00000485748.5	ENSG00000160072.20	73.1066	0.105186	0.394356	0.266728	0.789678	NA	ATAD3B	NA	FALSE
ENST00000474481.1	ENSG00000160072.20	27.9916	-0.0995811	0.599138	-0.166207	0.867994	NA	ATAD3B	NA	NA
ENST00000378756.8	ENSG00000197785.14	827.081	0.136629	0.269421	0.50712	0.61207	0.904006	ATAD3A	FALSE	FALSE
ENST00000672388.1	ENSG00000197785.14	69.0936	0.580807	0.455422	1.27532	0.202198	NA	ATAD3A	NA	FALSE
ENST00000339113.9	ENSG00000197785.14	232.686	0.868914	0.335568	2.58938	0.00961478	0.12601	ATAD3A	TRUE	NA
ENST00000536055.6	ENSG00000197785.14	312.128	-0.93965	0.399157	-2.35409	0.0185683	0.186919	ATAD3A	FALSE	NA
ENST00000439513.1	ENSG00000197785.14	7.60138	3.78588	1.33046	2.84555	0.00443342	NA	ATAD3A	NA	NA
ENST00000429957.1	ENSG00000197785.14	66.2116	-0.186907	0.525188	-0.355887	0.721925	NA	ATAD3A	NA	NA
ENST00000291386.4	ENSG00000160075.12	1608.77	0.275924	0.135309	2.03921	0.0414287	0.293449	SSU72	NA	NA
ENST00000378725.3	ENSG00000160075.12	84.027	0.507913	0.318435	1.59503	0.110706	0.491452	SSU72	NA	NA
ENST00000359060.5	ENSG00000160075.12	148.219	0.230637	0.231757	0.995166	0.319656	0.744424	SSU72	NA	NA
ENST00000422725.4	ENSG00000228594.4	18.0948	-0.23953	0.611774	-0.391533	0.695403	NA	FNDC10	NA	NA
ENST00000477990.1	ENSG00000197530.12	20.4465	0.0175097	0.626288	0.0279579	0.977696	NA	MIB2	NA	NA
ENST00000507082.1	ENSG00000197530.12	9.87864	-1.29442	1.42472	-0.908544	0.363591	NA	MIB2	NA	NA
ENST00000473511.5	ENSG00000197530.12	50.175	0.765629	0.380971	2.00968	0.0444654	NA	MIB2	NA	NA
ENST00000464570.1	ENSG00000197530.12	28.4599	0.29223	0.74549	0.391997	0.69506	NA	MIB2	NA	NA
ENST00000483015.1	ENSG00000197530.12	61.3151	0.241446	0.489953	0.492794	0.622158	NA	MIB2	NA	NA
ENST00000511910.1	ENSG00000197530.12	99.9692	0.0783922	0.354562	0.221096	0.825018	0.962925	MIB2	NA	NA
ENST00000470373.1	ENSG00000197530.12	53.1338	0.687064	0.397439	1.72873	0.0838576	NA	MIB2	NA	NA
ENST00000490017.1	ENSG00000189409.14	4.32843	-0.291474	1.26172	-0.231014	0.817304	NA	MMP23B	NA	NA
ENST00000341832.10	ENSG00000248333.8	155.55	-0.651942	0.408648	-1.59536	0.110631	0.491452	CDK11B	FALSE	NA
ENST00000407249.7	ENSG00000248333.8	145.102	0.821263	0.618293	1.32828	0.184087	0.61425	CDK11B	FALSE	NA
ENST00000615951.4	ENSG00000248333.8	51.7989	-0.468823	3.59328	-0.130472	0.896193	NA	CDK11B	TRUE	NA
ENST00000611150.3	ENSG00000248333.8	17.5237	-0.953367	2.24479	-0.424702	0.671054	NA	CDK11B	TRUE	NA
ENST00000629289.2	ENSG00000248333.8	48.2308	-0.553962	0.535272	-1.03492	0.300707	NA	CDK11B	FALSE	NA
ENST00000341028.8	ENSG00000248333.8	2.59467	-0.231389	3.869	-0.0598059	0.95231	NA	CDK11B	NA	NA
ENST00000607013.1	ENSG00000272004.1	3.0615	0.775783	2.40195	0.322981	0.74671	NA	FO704657.1	NA	NA
ENST00000617444.5	ENSG00000189339.12	237.284	1.14888	0.245545	4.67889	2.88438e-06	0.00024717	SLC35E2B	NA	TRUE
ENST00000611123.1	ENSG00000189339.12	779.475	-0.0574467	0.176632	-0.325234	0.745004	0.944288	SLC35E2B	NA	TRUE
ENST00000404249.8	ENSG00000008128.23	240.335	0.0713106	0.183053	0.389563	0.69686	0.932052	CDK11A	NA	NA
ENST00000478901.1	ENSG00000008128.23	34.5182	-0.149433	0.481672	-0.310237	0.75638	NA	CDK11A	NA	FALSE
ENST00000474916.1	ENSG00000008128.23	15.798	-0.232606	0.810526	-0.286981	0.774127	NA	CDK11A	NA	NA
ENST00000479362.1	ENSG00000008128.23	32.0632	0.666163	0.492302	1.35316	0.176005	NA	CDK11A	NA	NA
ENST00000498810.1	ENSG00000008128.23	4.99837	0.140176	1.09011	0.128589	0.897683	NA	CDK11A	NA	NA
ENST00000598846.1	ENSG00000268575.1	93.9261	-0.280983	0.322314	-0.871767	0.383336	0.790779	AL031282.2	NA	NA
ENST00000577672.1	ENSG00000227775.3	6.21018	-0.865536	1.50192	-0.576287	0.564421	NA	AL031282.1	NA	NA
ENST00000418950.2	ENSG00000227775.3	13.0403	0.00366307	1.48866	0.00246064	0.998037	NA	AL031282.1	NA	NA
ENST00000647043.1	ENSG00000215790.7	53.8034	-1.19726	0.393567	-3.04209	0.00234944	NA	SLC35E2A	NA	TRUE
ENST00000643905.1	ENSG00000215790.7	177.439	0.177368	0.284701	0.622999	0.533285	0.872261	SLC35E2A	NA	TRUE
ENST00000643943.1	ENSG00000215790.7	72.1605	0.0510438	0.534638	0.0954736	0.923939	NA	SLC35E2A	NA	NA
ENST00000341426.9	ENSG00000008130.15	702.586	0.141984	0.19296	0.73582	0.461841	0.836986	NADK	FALSE	NA
ENST00000341991.7	ENSG00000008130.15	706.535	-0.10687	0.204539	-0.522493	0.601327	0.900359	NADK	FALSE	NA
ENST00000498806.1	ENSG00000008130.15	7.25231	-0.418368	1.07623	-0.388736	0.697472	NA	NADK	TRUE	FALSE
ENST00000492768.5	ENSG00000008130.15	26.9451	-0.0883865	0.666639	-0.132585	0.894521	NA	NADK	NA	NA
ENST00000610897.4	ENSG00000078369.18	542.55	-0.100524	0.310001	-0.32427	0.745734	0.944729	GNB1	NA	NA
ENST00000378609.9	ENSG00000078369.18	3812.98	-0.186324	0.0826962	-2.25312	0.0242517	0.217087	GNB1	NA	FALSE
ENST00000471354.1	ENSG00000078369.18	9.88572	0.703484	0.820905	0.856961	0.391466	NA	GNB1	NA	NA
ENST00000439272.6	ENSG00000078369.18	33.1946	-0.00567475	0.686207	-0.00826974	0.993402	NA	GNB1	NA	NA
ENST00000434686.6	ENSG00000078369.18	234.11	-0.224526	0.272116	-0.825111	0.409309	0.807455	GNB1	NA	NA
ENST00000437146.1	ENSG00000078369.18	16.0833	0.0769293	3.06898	0.0250667	0.980002	NA	GNB1	NA	FALSE
ENST00000607589.1	ENSG00000078369.18	3.34365	3.12266	3.01008	1.0374	0.299549	NA	GNB1	NA	NA
ENST00000472614.2	ENSG00000078369.18	13.3803	-0.394424	0.806071	-0.489317	0.624618	NA	GNB1	NA	NA
ENST00000378602.3	ENSG00000178821.13	46.094	0.789637	0.515186	1.53272	0.125345	NA	TMEM52	NA	NA
ENST00000310991.8	ENSG00000178821.13	52.1558	-1.10507	0.412234	-2.68068	0.00734728	NA	TMEM52	NA	NA
ENST00000639935.1	ENSG00000187730.9	13.1328	-0.322614	0.985462	-0.327373	0.743385	NA	GABRD	NA	NA
ENST00000638763.1	ENSG00000187730.9	14.1247	0.0835652	0.689774	0.121149	0.903573	NA	GABRD	NA	NA
ENST00000378567.8	ENSG00000067606.17	323.946	0.370489	0.168878	2.19382	0.0282484	0.234841	PRKCZ	NA	NA
ENST00000461106.6	ENSG00000067606.17	78.8728	-0.181284	0.594865	-0.304749	0.760557	NA	PRKCZ	NA	NA
ENST00000461465.5	ENSG00000067606.17	21.9263	0.863326	1.4767	0.584631	0.558796	NA	PRKCZ	NA	NA
ENST00000470511.5	ENSG00000067606.17	5.60276	-0.866149	3.54028	-0.244656	0.806723	NA	PRKCZ	NA	NA
ENST00000479263.5	ENSG00000067606.17	113.564	0.153454	0.734903	0.208809	0.834597	0.965412	PRKCZ	NA	FALSE
ENST00000400918.7	ENSG00000162585.17	19.4071	0.81274	0.804627	1.01008	0.312455	NA	FAAP20	NA	NA
ENST00000378543.2	ENSG00000162585.17	25.4099	0.426944	1.31974	0.323506	0.746312	NA	FAAP20	NA	NA
ENST00000378546.9	ENSG00000162585.17	24.6431	0.790977	0.992452	0.796992	0.425455	NA	FAAP20	NA	NA
ENST00000476803.1	ENSG00000162585.17	11.1263	-1.42722	2.1465	-0.664904	0.506112	NA	FAAP20	NA	NA
ENST00000420515.1	ENSG00000162585.17	18.8387	-1.32451	0.838753	-1.57914	0.114303	NA	FAAP20	NA	NA
ENST00000378536.5	ENSG00000157933.10	596.598	-0.191291	0.246339	-0.776535	0.437433	0.822756	SKI	NA	NA
ENST00000378513.7	ENSG00000157916.20	100.13	0.072935	0.48319	0.150945	0.880019	0.975828	RER1	NA	NA
ENST00000378518.5	ENSG00000157916.20	111.467	-0.21303	0.314094	-0.678238	0.497621	0.857968	RER1	NA	NA
ENST00000605895.6	ENSG00000157916.20	228.15	-1.20006	0.536394	-2.23727	0.0252687	0.222173	RER1	NA	NA
ENST00000306256.13	ENSG00000157916.20	83.3706	-0.283343	0.337072	-0.840603	0.40057	0.802365	RER1	NA	NA
ENST00000493207.1	ENSG00000157916.20	4.99739	0.191113	1.15527	0.165427	0.868608	NA	RER1	NA	NA
ENST00000378512.5	ENSG00000157916.20	631.637	-0.423539	0.107333	-3.94603	7.94571e-05	0.00372695	RER1	NA	NA
ENST00000443438.5	ENSG00000157916.20	109.959	-0.485638	0.267269	-1.81704	0.0692111	0.38928	RER1	NA	NA
ENST00000488353.2	ENSG00000157916.20	68.8314	0.183477	0.339766	0.540011	0.58919	NA	RER1	NA	FALSE
ENST00000462129.1	ENSG00000157916.20	20.6951	-1.48859	1.49729	-0.994189	0.320131	NA	RER1	NA	NA
ENST00000650293.1	ENSG00000157911.11	128.103	0.468198	0.252563	1.85379	0.0637695	0.373854	PEX10	NA	NA
ENST00000514502.1	ENSG00000157911.11	8.09605	0.0681379	0.884609	0.077026	0.938603	NA	PEX10	NA	NA
ENST00000378466.9	ENSG00000157881.16	429.555	0.181574	0.131032	1.38573	0.165831	0.590338	PANK4	NA	NA
ENST00000514922.1	ENSG00000157881.16	40.2252	0.0433144	0.44409	0.0975351	0.922301	NA	PANK4	NA	NA
ENST00000419916.8	ENSG00000157870.17	136.854	-0.510796	0.934262	-0.546738	0.584559	0.895685	PRXL2B	NA	NA
ENST00000484099.5	ENSG00000157870.17	72.2943	0.0878917	0.711866	0.123467	0.901738	NA	PRXL2B	NA	NA
ENST00000378378.9	ENSG00000130762.15	305.057	-0.0356447	0.333253	-0.10696	0.914821	0.982224	ARHGEF16	NA	NA
ENST00000378373.5	ENSG00000130762.15	101.303	-0.348143	0.404844	-0.859945	0.389819	0.794945	ARHGEF16	NA	NA
ENST00000356575.9	ENSG00000162591.16	108.011	-0.0694748	0.298418	-0.23281	0.815909	0.961254	MEGF6	NA	TRUE
ENST00000378344.7	ENSG00000158109.15	532.099	0.257226	0.151282	1.70031	0.0890729	0.442972	TPRG1L	NA	NA
ENST00000378322.7	ENSG00000116213.16	171.639	0.0931108	0.28667	0.324802	0.745331	0.944547	WRAP73	NA	FALSE
ENST00000270708.12	ENSG00000116213.16	351.64	0.00740478	0.157408	0.0470418	0.96248	0.993937	WRAP73	NA	NA
ENST00000424367.5	ENSG00000116213.16	24.0642	-0.407399	0.770554	-0.528709	0.597007	NA	WRAP73	NA	NA
ENST00000419924.2	ENSG00000116213.16	55.8083	0.340959	0.389906	0.874466	0.381865	NA	WRAP73	NA	FALSE
ENST00000378295.9	ENSG00000078900.15	100.88	-1.21698	0.492702	-2.47001	0.013511	0.153993	TP73	NA	FALSE
ENST00000378251.3	ENSG00000130764.10	550.305	0.168679	0.129428	1.30326	0.192486	0.62472	LRRC47	NA	FALSE
ENST00000462356.5	ENSG00000130764.10	146.8	0.222323	0.245871	0.904226	0.365876	0.779471	LRRC47	NA	FALSE
ENST00000607459.1	ENSG00000272153.1	5.51807	-1.23443	1.14606	-1.0771	0.281434	NA	AL365330.1	NA	NA
ENST00000378230.8	ENSG00000116198.13	471.502	0.279193	0.134137	2.0814	0.0373973	0.276061	CEP104	NA	TRUE
ENST00000438539.5	ENSG00000116198.13	89.2623	-0.0677105	0.304046	-0.222698	0.82377	0.962541	CEP104	NA	NA
ENST00000461667.1	ENSG00000116198.13	39.7843	0.269853	0.712226	0.378886	0.704773	NA	CEP104	NA	NA
ENST00000495701.1	ENSG00000116198.13	74.2158	-0.11489	0.410401	-0.279947	0.779519	NA	CEP104	NA	FALSE
ENST00000460038.5	ENSG00000116198.13	13.1701	0.186146	0.811264	0.229452	0.818518	NA	CEP104	NA	FALSE
ENST00000494653.5	ENSG00000116198.13	459.917	-0.0170534	0.174454	-0.0977527	0.922129	0.983176	CEP104	NA	NA
ENST00000494951.1	ENSG00000116198.13	10.1343	0.989303	1.47248	0.671863	0.501671	NA	CEP104	NA	FALSE
ENST00000378209.8	ENSG00000169598.16	112.532	-0.0103889	0.280202	-0.0370766	0.970424	0.995123	DFFB	FALSE	NA
ENST00000341385.4	ENSG00000169598.16	32.1546	0.267704	0.459839	0.582169	0.560453	NA	DFFB	TRUE	NA
ENST00000474140.1	ENSG00000198912.11	74.3928	0.304093	0.33904	0.896925	0.369759	NA	C1orf174	NA	FALSE
ENST00000361605.4	ENSG00000198912.11	567.46	-0.0179105	0.122754	-0.145906	0.883995	0.97644	C1orf174	NA	NA
ENST00000378156.9	ENSG00000131697.18	141.571	0.0561336	0.388704	0.144412	0.885175	0.976637	NPHP4	NA	TRUE
ENST00000496404.1	ENSG00000116254.18	148.352	-0.197786	0.219408	-0.901451	0.367348	0.780528	CHD5	NA	NA
ENST00000234875.9	ENSG00000116251.11	8917.21	0.111757	0.0515573	2.16763	0.0301872	0.244294	RPL22	NA	NA
ENST00000480661.1	ENSG00000116251.11	504.795	0.0217806	0.17123	0.1272	0.898782	0.978977	RPL22	NA	NA
ENST00000497965.5	ENSG00000116251.11	2908.88	-0.0248831	0.114096	-0.21809	0.827359	0.962969	RPL22	NA	NA
ENST00000471204.5	ENSG00000116251.11	860.7	0.0420475	0.272232	0.154455	0.877251	0.975486	RPL22	NA	NA
ENST00000496676.5	ENSG00000158286.13	43.7384	0.724656	0.418319	1.73231	0.0832192	NA	RNF207	NA	NA
ENST00000492476.1	ENSG00000158286.13	7.9127	-1.09064	0.909454	-1.19923	0.230439	NA	RNF207	NA	NA
ENST00000483336.1	ENSG00000158286.13	18.2481	-0.558717	0.681101	-0.820314	0.412037	NA	RNF207	NA	NA
ENST00000343813.10	ENSG00000116237.16	1365.69	-0.17836	0.0877054	-2.03363	0.0419888	0.295487	ICMT	FALSE	NA
ENST00000489498.5	ENSG00000116237.16	1786.87	-0.153507	0.0836484	-1.83515	0.0664842	0.381672	ICMT	TRUE	TRUE
ENST00000474756.1	ENSG00000116237.16	122.499	0.524291	0.255362	2.05313	0.04006	0.287493	ICMT	TRUE	NA
ENST00000608083.5	ENSG00000097021.19	1013.76	-0.0208282	0.133216	-0.156349	0.875758	0.97483	ACOT7	NA	NA
ENST00000377855.6	ENSG00000097021.19	4.47092	0.262726	2.2026	0.11928	0.905054	NA	ACOT7	NA	TRUE
ENST00000545482.5	ENSG00000097021.19	159.071	0.0420422	0.301711	0.139346	0.889177	0.977114	ACOT7	NA	NA
ENST00000473466.2	ENSG00000097021.19	68.3845	-0.471306	0.771872	-0.610601	0.541464	NA	ACOT7	NA	NA
ENST00000377836.8	ENSG00000069812.11	7.42181	-0.305983	1.36023	-0.22495	0.822019	NA	HES2	NA	FALSE
ENST00000377834.8	ENSG00000069812.11	142.537	0.0557819	0.2964	0.188198	0.850721	0.968491	HES2	NA	NA
ENST00000645284.1	ENSG00000187017.17	93.4964	0.338374	0.538446	0.628427	0.529724	0.871272	ESPN	NA	NA
ENST00000418286.1	ENSG00000187017.17	6.50283	-1.08373	1.7529	-0.618249	0.536411	NA	ESPN	NA	NA
ENST00000633239.1	ENSG00000187017.17	33.3619	0.177038	0.871714	0.203092	0.839063	NA	ESPN	NA	NA
ENST00000434576.2	ENSG00000187017.17	9.31272	0.313897	1.66177	0.188893	0.850177	NA	ESPN	NA	NA
ENST00000468561.2	ENSG00000187017.17	5.2209	2.27495	3.03685	0.749115	0.453788	NA	ESPN	NA	NA
ENST00000647810.1	ENSG00000215788.10	41.8322	-0.0647534	0.47678	-0.135814	0.891968	NA	TNFRSF25	NA	NA
ENST00000513135.5	ENSG00000215788.10	36.4312	1.05985	0.558721	1.89693	0.0578377	NA	TNFRSF25	NA	NA
ENST00000340850.9	ENSG00000171680.22	74.7953	0.316617	0.800155	0.395694	0.692331	NA	PLEKHG5	NA	TRUE
ENST00000377705.6	ENSG00000162408.11	963.487	-0.019609	0.108426	-0.180851	0.856484	0.96935	NOL9	NA	NA
ENST00000464383.1	ENSG00000162408.11	91.8504	-0.366878	0.29918	-1.22628	0.220094	0.65756	NOL9	NA	NA
ENST00000462798.1	ENSG00000162408.11	16.8664	0.404982	1.37553	0.294418	0.768438	NA	NOL9	NA	NA
ENST00000460777.1	ENSG00000162408.11	12.3919	-0.289928	0.974536	-0.297503	0.766082	NA	NOL9	NA	NA
ENST00000377674.9	ENSG00000204859.13	64.8823	0.218482	0.375041	0.582556	0.560192	NA	ZBTB48	FALSE	FALSE
ENST00000435905.5	ENSG00000204859.13	7.98489	-2.93626	2.00122	-1.46723	0.142313	NA	ZBTB48	NA	NA
ENST00000488936.1	ENSG00000204859.13	36.4113	-0.204077	0.455958	-0.447579	0.654457	NA	ZBTB48	NA	FALSE
ENST00000466813.1	ENSG00000204859.13	56.709	0.296681	0.391042	0.758694	0.448035	NA	ZBTB48	TRUE	NA
ENST00000377658.8	ENSG00000162413.16	429.306	-0.315861	0.254909	-1.23911	0.215303	0.652071	KLHL21	NA	TRUE
ENST00000377663.3	ENSG00000162413.16	179.492	0.170102	0.222482	0.764565	0.44453	0.826535	KLHL21	NA	NA
ENST00000377648.5	ENSG00000116273.6	288.25	-0.0880471	0.239722	-0.367289	0.713404	0.936466	PHF13	NA	NA
ENST00000054650.8	ENSG00000041988.15	158.935	0.0541406	0.278268	0.194563	0.845735	0.967262	THAP3	NA	NA
ENST00000307896.10	ENSG00000041988.15	43.077	0.8311	1.28655	0.645992	0.518285	NA	THAP3	NA	FALSE
ENST00000377627.7	ENSG00000041988.15	113.081	0.0199739	0.252385	0.0791404	0.936921	0.988637	THAP3	NA	NA
ENST00000377577.10	ENSG00000007923.16	725.133	-0.0887159	0.107895	-0.82224	0.41094	0.808388	DNAJC11	NA	NA
ENST00000294401.11	ENSG00000007923.16	295.32	0.414579	0.162698	2.54815	0.0108295	0.136326	DNAJC11	NA	FALSE
ENST00000426784.1	ENSG00000007923.16	18.5903	0.0638536	0.648456	0.0984701	0.921559	NA	DNAJC11	NA	FALSE
ENST00000473993.5	ENSG00000007923.16	44.3925	-0.0633157	0.541986	-0.116822	0.907001	NA	DNAJC11	NA	NA
ENST00000485073.5	ENSG00000007923.16	71.4792	-0.235522	0.498064	-0.472876	0.636302	NA	DNAJC11	NA	NA
ENST00000460594.5	ENSG00000007923.16	18.3887	3.29509	0.997467	3.30346	0.000955009	NA	DNAJC11	NA	NA
ENST00000303635.12	ENSG00000171735.19	247.655	0.341963	0.193958	1.76308	0.0778871	0.415945	CAMTA1	FALSE	NA
ENST00000476163.5	ENSG00000171735.19	109	0.132967	0.313663	0.423917	0.671626	0.924036	CAMTA1	NA	TRUE
ENST00000473578.5	ENSG00000171735.19	59.6605	0.0725723	0.365189	0.198725	0.842478	NA	CAMTA1	FALSE	NA
ENST00000557126.5	ENSG00000171735.19	6.00869	-1.40325	1.58022	-0.888011	0.374535	NA	CAMTA1	FALSE	NA
ENST00000461311.1	ENSG00000171735.19	11.2538	-0.318997	1.52182	-0.209615	0.833968	NA	CAMTA1	TRUE	NA
ENST00000486138.1	ENSG00000171735.19	4.29033	-1.44274	1.56418	-0.922362	0.35634	NA	CAMTA1	TRUE	NA
ENST00000490905.5	ENSG00000171735.19	59.6445	0.563084	0.567859	0.991592	0.321397	NA	CAMTA1	FALSE	NA
ENST00000602973.1	ENSG00000270035.1	5.12603	-0.566482	1.08051	-0.524272	0.60009	NA	AL359881.2	NA	NA
ENST00000054666.11	ENSG00000049245.13	2540.25	0.249371	0.0917243	2.7187	0.0065539	0.0989301	VAMP3	NA	FALSE
ENST00000470357.1	ENSG00000049245.13	260.577	0.374788	0.167144	2.2423	0.024942	0.220431	VAMP3	NA	NA
ENST00000602406.1	ENSG00000269925.1	5.10165	0.766667	1.22204	0.627364	0.530421	NA	Z98884.2	NA	NA
ENST00000377516.6	ENSG00000049247.13	174.733	0.0901832	0.257085	0.350791	0.725745	0.939253	UTS2	NA	NA
ENST00000361696.9	ENSG00000049247.13	101.653	0.143952	0.295748	0.48674	0.626443	0.908364	UTS2	NA	NA
ENST00000054668.5	ENSG00000049247.13	52.3392	0.0602931	0.445866	0.135227	0.892432	NA	UTS2	NA	NA
ENST00000493373.5	ENSG00000116288.13	47.1614	-0.781172	1.04419	-0.748111	0.454393	NA	PARK7	NA	NA
ENST00000460192.5	ENSG00000116288.13	126.526	0.273442	0.231523	1.18106	0.237578	0.673083	PARK7	NA	NA
ENST00000493678.5	ENSG00000116288.13	1406.37	0.0383006	0.152254	0.251558	0.801383	0.958726	PARK7	NA	NA
ENST00000377493.9	ENSG00000116288.13	170.344	-0.755539	0.531956	-1.4203	0.15552	0.571879	PARK7	NA	NA
ENST00000338639.10	ENSG00000116288.13	1260.78	0.131948	0.141867	0.930081	0.352329	0.769821	PARK7	NA	NA
ENST00000377491.5	ENSG00000116288.13	36.6969	0.0881694	0.871166	0.101208	0.919385	NA	PARK7	NA	NA
ENST00000377488.5	ENSG00000116288.13	21.1518	-0.838853	1.01972	-0.822628	0.41072	NA	PARK7	NA	NA
ENST00000469225.1	ENSG00000116288.13	399.979	-0.242132	0.167678	-1.44403	0.14873	0.562393	PARK7	NA	NA
ENST00000641354.1	ENSG00000284747.1	19.4256	0.37411	0.693875	0.539161	0.589776	NA	AL034417.5	NA	NA
ENST00000377482.10	ENSG00000116285.13	7220.07	0.341053	0.139704	2.44126	0.0146362	0.161114	ERRFI1	FALSE	NA
ENST00000467067.1	ENSG00000116285.13	449.243	0.196724	0.199322	0.986965	0.32366	0.748814	ERRFI1	FALSE	NA
ENST00000469499.5	ENSG00000116285.13	32.0543	0.632643	0.61179	1.03409	0.301096	NA	ERRFI1	FALSE	NA
ENST00000487559.1	ENSG00000116285.13	31.2738	0.855505	0.509913	1.67775	0.0933967	NA	ERRFI1	TRUE	NA
ENST00000400908.7	ENSG00000142599.19	131.051	-0.608855	0.499459	-1.21903	0.222833	0.660556	RERE	NA	FALSE
ENST00000400907.6	ENSG00000142599.19	181.131	-0.296023	0.251472	-1.17716	0.239131	0.674125	RERE	NA	NA
ENST00000469251.1	ENSG00000142599.19	34.0496	0.208457	0.536757	0.388363	0.697747	NA	RERE	NA	NA
ENST00000468247.1	ENSG00000142599.19	5.96425	0.273671	1.12476	0.243314	0.807762	NA	RERE	NA	FALSE
ENST00000437586.1	ENSG00000234619.1	8.17055	-0.634962	1.52096	-0.417474	0.676332	NA	RPL7P11	NA	NA
ENST00000234590.10	ENSG00000074800.16	25479.8	0.0261402	0.0495448	0.527608	0.597771	0.899463	ENO1	FALSE	NA
ENST00000464920.2	ENSG00000074800.16	219.706	0.104689	0.21274	0.492098	0.62265	0.906891	ENO1	NA	NA
ENST00000646370.2	ENSG00000074800.16	83.3563	0.354879	0.503685	0.704565	0.481081	0.847382	ENO1	TRUE	FALSE
ENST00000645609.1	ENSG00000074800.16	254.449	0.228746	0.173437	1.31891	0.187201	0.619246	ENO1	NA	NA
ENST00000645600.1	ENSG00000074800.16	372.416	-0.400588	0.713099	-0.561757	0.574282	0.891886	ENO1	NA	NA
ENST00000497492.1	ENSG00000074800.16	698.759	0.482893	0.495202	0.975143	0.32949	0.753143	ENO1	NA	NA
ENST00000646660.1	ENSG00000074800.16	2153.24	-0.219215	0.123137	-1.78025	0.0750354	0.407555	ENO1	NA	NA
ENST00000646680.1	ENSG00000074800.16	3719.84	0.170511	0.0768579	2.21852	0.0265195	0.228051	ENO1	TRUE	NA
ENST00000646906.1	ENSG00000074800.16	125.715	-0.0757716	0.293535	-0.258135	0.796303	0.958115	ENO1	NA	NA
ENST00000646156.1	ENSG00000074800.16	86.9755	-0.0179066	0.434879	-0.0411761	0.967156	0.994523	ENO1	NA	NA
ENST00000643438.1	ENSG00000074800.16	27.982	-0.017171	0.524068	-0.0327649	0.973862	NA	ENO1	NA	NA
ENST00000486051.5	ENSG00000074800.16	83.4401	-0.191194	0.481151	-0.397368	0.691096	0.930035	ENO1	NA	FALSE
ENST00000492343.2	ENSG00000074800.16	131.476	0.0529226	0.260123	0.203452	0.838782	0.966045	ENO1	NA	NA
ENST00000377411.5	ENSG00000180758.12	133.558	0.143494	0.277404	0.517275	0.604965	0.901743	GPR157	NA	NA
ENST00000635687.1	ENSG00000228526.7	57.7448	0.0448262	0.406246	0.110342	0.912138	NA	MIR34AHG	NA	NA
ENST00000635405.2	ENSG00000228526.7	34.6884	-0.422478	0.451276	-0.936184	0.349178	NA	MIR34AHG	NA	NA
ENST00000328089.11	ENSG00000171621.14	195.843	0.191412	0.200383	0.955233	0.33946	0.761769	SPSB1	NA	FALSE
ENST00000302692.7	ENSG00000171612.7	512.854	-0.156523	0.123369	-1.26874	0.204535	0.636549	SLC25A33	NA	NA
ENST00000340381.11	ENSG00000188807.13	54.9859	-0.854661	0.395891	-2.15883	0.0308633	NA	TMEM201	NA	FALSE
ENST00000340305.9	ENSG00000188807.13	46.4402	0.196137	0.423581	0.463046	0.643332	NA	TMEM201	NA	NA
ENST00000377346.9	ENSG00000171608.16	151.017	0.0497807	0.316929	0.157072	0.875188	0.9747	PIK3CD	NA	NA
ENST00000415330.2	ENSG00000231789.2	29.1511	-0.410916	0.46708	-0.879754	0.378992	NA	PIK3CD-AS2	NA	NA
ENST00000377298.9	ENSG00000171603.18	349.771	-0.799465	0.465022	-1.7192	0.0855783	0.43537	CLSTN1	FALSE	NA
ENST00000650348.1	ENSG00000171603.18	176.117	-0.0283322	0.232525	-0.121846	0.903021	0.979228	CLSTN1	TRUE	NA
ENST00000435891.5	ENSG00000171603.18	230.231	0.115254	0.287782	0.400489	0.688796	0.929097	CLSTN1	FALSE	TRUE
ENST00000361311.4	ENSG00000171603.18	466.604	-0.247496	0.15906	-1.55599	0.11971	0.511732	CLSTN1	FALSE	TRUE
ENST00000464286.1	ENSG00000171603.18	14.0354	-1.03869	1.52936	-0.679169	0.497031	NA	CLSTN1	NA	NA
ENST00000377263.6	ENSG00000178585.15	225.298	0.037837	0.173709	0.217818	0.827571	0.962969	CTNNBIP1	NA	NA
ENST00000400904.7	ENSG00000178585.15	159.126	0.0195254	0.232669	0.083919	0.933121	0.987198	CTNNBIP1	NA	NA
ENST00000377258.5	ENSG00000178585.15	22.0033	0.504649	0.56199	0.897968	0.369203	NA	CTNNBIP1	NA	NA
ENST00000377256.1	ENSG00000178585.15	30.0902	0.485119	0.558071	0.869279	0.384695	NA	CTNNBIP1	NA	NA
ENST00000377223.6	ENSG00000162441.12	507.534	0.254533	0.169408	1.50249	0.132972	0.536519	LZIC	NA	NA
ENST00000400903.6	ENSG00000162441.12	135.908	0.0280901	0.299858	0.0936779	0.925365	0.983863	LZIC	NA	NA
ENST00000377213.1	ENSG00000162441.12	434.025	0.0341734	0.164891	0.207248	0.835816	0.96571	LZIC	NA	NA
ENST00000403197.5	ENSG00000173614.14	60.0779	-0.117199	0.531968	-0.220312	0.825628	NA	NMNAT1	FALSE	NA
ENST00000462686.1	ENSG00000173614.14	110.522	0.178359	0.359123	0.496651	0.619435	0.90609	NMNAT1	TRUE	NA
ENST00000377205.6	ENSG00000173614.14	164.686	0.390046	0.211667	1.84273	0.0653684	0.378028	NMNAT1	FALSE	TRUE
ENST00000492735.1	ENSG00000173614.14	9.47761	0.736014	0.881078	0.835357	0.403517	NA	NMNAT1	NA	NA
ENST00000365545.1	ENSG00000202415.1	5.63787	-0.721247	1.02897	-0.700943	0.483338	NA	RN7SKP269	NA	NA
ENST00000294435.8	ENSG00000162444.12	531.581	-0.0023877	0.128073	-0.0186433	0.985126	0.997816	RBP7	NA	NA
ENST00000253251.12	ENSG00000130939.20	627.978	-0.226871	0.136143	-1.66642	0.0956295	0.458692	UBE4B	NA	FALSE
ENST00000343090.11	ENSG00000130939.20	433.367	-0.342244	0.171531	-1.99523	0.0460182	0.313256	UBE4B	NA	FALSE
ENST00000470736.1	ENSG00000130939.20	57.644	-0.460343	0.445724	-1.0328	0.301699	NA	UBE4B	NA	NA
ENST00000377093.8	ENSG00000054523.17	747.924	0.0029508	0.127799	0.0230893	0.981579	0.997009	KIF1B	NA	FALSE
ENST00000263934.10	ENSG00000054523.17	583.003	0.156807	0.125069	1.25376	0.20993	0.644855	KIF1B	NA	FALSE
ENST00000377086.5	ENSG00000054523.17	569.284	0.0215059	0.178398	0.12055	0.904047	0.979228	KIF1B	NA	NA
ENST00000377083.5	ENSG00000054523.17	372.316	-0.168905	0.192949	-0.875389	0.381362	0.789481	KIF1B	NA	NA
ENST00000620295.2	ENSG00000054523.17	486.035	0.139254	0.17037	0.817363	0.413721	0.808957	KIF1B	NA	NA
ENST00000487775.1	ENSG00000142657.21	88.6462	0.325556	0.372751	0.873387	0.382452	0.789846	PGD	NA	NA
ENST00000270776.13	ENSG00000142657.21	2231.42	0.0428533	0.0841146	0.509463	0.610428	0.903319	PGD	FALSE	NA
ENST00000477958.5	ENSG00000142657.21	11.9469	-0.0590592	0.800427	-0.0737845	0.941182	NA	PGD	TRUE	TRUE
ENST00000483936.5	ENSG00000142657.21	308.316	-0.0512989	0.174098	-0.294655	0.768257	0.951199	PGD	NA	NA
ENST00000465632.5	ENSG00000142657.21	5.91362	-0.092373	1.62336	-0.0569024	0.954623	NA	PGD	NA	NA
ENST00000460189.1	ENSG00000142657.21	8.27197	0.241163	1.03482	0.233048	0.815724	NA	PGD	NA	NA
ENST00000602787.6	ENSG00000251503.8	106.153	-0.458071	0.287581	-1.59284	0.111196	0.492241	CENPS-CORT	NA	NA
ENST00000309048.8	ENSG00000175279.22	202.356	-0.125265	0.221429	-0.56571	0.571591	0.890313	CENPS	FALSE	NA
ENST00000477755.1	ENSG00000175279.22	71.934	0.327183	0.31906	1.02546	0.305146	NA	CENPS	TRUE	NA
ENST00000462462.1	ENSG00000175279.22	7.87606	2.14792	1.32736	1.61818	0.105623	NA	CENPS	FALSE	NA
ENST00000377038.8	ENSG00000160049.12	1785.29	-0.0737937	0.0883966	-0.834803	0.403829	0.804062	DFFA	FALSE	FALSE
ENST00000476658.5	ENSG00000160049.12	111.634	-0.501697	0.379663	-1.32143	0.186359	0.618295	DFFA	TRUE	NA
ENST00000377036.2	ENSG00000160049.12	407.146	0.254167	0.236644	1.07405	0.282802	0.713802	DFFA	FALSE	NA
ENST00000472851.1	ENSG00000142655.13	23.7024	0.225792	0.565265	0.399443	0.689566	NA	PEX14	NA	NA
ENST00000356607.9	ENSG00000142655.13	113.322	-0.210139	0.296414	-0.708937	0.478363	0.846121	PEX14	NA	FALSE
ENST00000491661.2	ENSG00000142655.13	3.02559	-1.00952	2.37774	-0.424572	0.671149	NA	PEX14	NA	NA
ENST00000639083.1	ENSG00000120948.18	139.766	-0.229234	0.805041	-0.284748	0.775837	0.953095	TARDBP	FALSE	FALSE
ENST00000629725.2	ENSG00000120948.18	172.334	0.0715217	0.353059	0.202577	0.839466	0.966045	TARDBP	NA	NA
ENST00000439080.6	ENSG00000120948.18	56.6283	-0.384723	0.711775	-0.540513	0.588843	NA	TARDBP	TRUE	NA
ENST00000613864.4	ENSG00000120948.18	188.322	-0.0149284	0.282383	-0.0528658	0.957839	0.993004	TARDBP	NA	NA
ENST00000240185.8	ENSG00000120948.18	421.903	0.316009	0.196683	1.6067	0.108121	0.486118	TARDBP	FALSE	NA
ENST00000315091.7	ENSG00000120948.18	746.871	-0.175257	0.20601	-0.850719	0.394925	0.798509	TARDBP	FALSE	FALSE
ENST00000618606.1	ENSG00000120948.18	15.4509	-0.706082	0.695697	-1.01493	0.31014	NA	TARDBP	NA	NA
ENST00000621573.1	ENSG00000120948.18	438.551	-0.177569	0.241324	-0.735812	0.461845	0.836986	TARDBP	TRUE	TRUE
ENST00000617757.1	ENSG00000120948.18	56.51	1.70825	1.07802	1.58462	0.113053	NA	TARDBP	NA	NA
ENST00000400897.8	ENSG00000009724.17	32.6137	0.283114	0.489733	0.578098	0.563198	NA	MASP2	NA	NA
ENST00000612387.1	ENSG00000271895.2	17.5646	-0.612696	1.15523	-0.530368	0.595857	NA	AL109811.2	NA	NA
ENST00000475189.1	ENSG00000116649.10	17.1824	0.971243	0.925217	1.04975	0.293835	NA	SRM	NA	NA
ENST00000376957.7	ENSG00000116649.10	429.612	-0.0791853	0.163992	-0.482861	0.629195	0.90883	SRM	FALSE	NA
ENST00000465788.1	ENSG00000116649.10	3.62078	0.0519868	1.39222	0.0373409	0.970213	NA	SRM	NA	NA
ENST00000459997.1	ENSG00000116649.10	6.23482	-0.270069	1.0781	-0.250505	0.802197	NA	SRM	TRUE	NA
ENST00000304457.11	ENSG00000171824.14	93.0468	0.464721	1.37855	0.337108	0.736035	0.941678	EXOSC10	NA	NA
ENST00000376936.9	ENSG00000171824.14	2207.77	-0.0107883	0.0828401	-0.13023	0.896384	0.978389	EXOSC10	NA	NA
ENST00000474216.5	ENSG00000171824.14	43.5699	0.337615	0.485875	0.694859	0.487143	NA	EXOSC10	NA	NA
ENST00000472078.1	ENSG00000171824.14	13.0874	0.411652	0.740033	0.556262	0.578032	NA	EXOSC10	NA	NA
ENST00000485606.1	ENSG00000171824.14	8.22239	0.415106	1.02401	0.405371	0.685205	NA	EXOSC10	NA	NA
ENST00000361445.9	ENSG00000198793.13	3093.9	-0.099198	0.105044	-0.944351	0.34499	0.765257	MTOR	NA	TRUE
ENST00000376810.5	ENSG00000120942.13	229.062	-0.00477629	0.259605	-0.0183983	0.985321	0.997816	UBIAD1	NA	NA
ENST00000483738.1	ENSG00000120942.13	36.8329	-0.380176	0.485997	-0.782261	0.434061	NA	UBIAD1	NA	NA
ENST00000642025.1	ENSG00000116661.11	68.167	0.201658	0.338816	0.595185	0.55172	NA	FBXO2	TRUE	NA
ENST00000354287.5	ENSG00000116661.11	93.1954	-0.172807	0.282522	-0.611661	0.540762	0.877572	FBXO2	FALSE	TRUE
ENST00000425796.5	ENSG00000132879.14	57.2168	0.125429	0.386724	0.324339	0.745682	NA	FBXO44	NA	NA
ENST00000251547.10	ENSG00000132879.14	133.739	-0.0306002	0.28898	-0.105891	0.915669	0.982224	FBXO44	NA	NA
ENST00000376768.5	ENSG00000132879.14	57.0689	0.133888	0.358798	0.373157	0.709031	NA	FBXO44	NA	NA
ENST00000376760.5	ENSG00000132879.14	32.1688	-0.312279	0.691464	-0.45162	0.651543	NA	FBXO44	NA	NA
ENST00000376762.8	ENSG00000132879.14	23.8929	0.566743	0.773998	0.732228	0.464029	NA	FBXO44	NA	NA
ENST00000376753.9	ENSG00000116663.11	331.132	0.107079	0.222541	0.481164	0.6304	0.909818	FBXO6	NA	FALSE
ENST00000376692.9	ENSG00000116670.15	1006.23	-0.1602	0.130269	-1.22976	0.218786	0.656377	MAD2L2	NA	NA
ENST00000376669.9	ENSG00000116670.15	73.4648	-0.146593	0.464364	-0.315686	0.752241	NA	MAD2L2	NA	NA
ENST00000376667.7	ENSG00000116670.15	98.0274	0.434827	0.637491	0.68209	0.495182	0.857092	MAD2L2	NA	NA
ENST00000456915.1	ENSG00000116670.15	27.8738	-0.0103677	0.502889	-0.0206163	0.983552	NA	MAD2L2	NA	NA
ENST00000400895.6	ENSG00000177674.16	8.10803	-1.07496	1.17538	-0.914563	0.360421	NA	AGTRAP	NA	TRUE
ENST00000494437.1	ENSG00000177674.16	10.3298	-0.00627309	0.805978	-0.0077832	0.99379	NA	AGTRAP	NA	NA
ENST00000314340.10	ENSG00000177674.16	133.087	0.102115	0.2612	0.390947	0.695837	0.931773	AGTRAP	NA	NA
ENST00000376629.8	ENSG00000177674.16	37.923	-0.557962	0.488603	-1.14196	0.253472	NA	AGTRAP	NA	NA
ENST00000413656.5	ENSG00000177000.13	5.94972	0.116425	1.10344	0.105512	0.91597	NA	MTHFR	NA	NA
ENST00000346436.11	ENSG00000011021.23	150.276	0.0149476	0.318583	0.0469191	0.962578	0.993939	CLCN6	NA	TRUE
ENST00000650448.1	ENSG00000285646.2	155.624	-0.300095	0.249246	-1.20401	0.228585	0.666083	AL021155.4	NA	NA
ENST00000666735.1	ENSG00000285646.2	33.5342	0.502088	0.468026	1.07278	0.28337	NA	AL021155.4	NA	NA
ENST00000658167.1	ENSG00000285646.2	7.56279	-0.77433	2.22226	-0.348443	0.727507	NA	AL021155.4	NA	NA
ENST00000376572.8	ENSG00000116685.16	1156.44	-0.173521	0.13534	-1.2821	0.199806	0.631183	KIAA2013	NA	NA
ENST00000616327.1	ENSG00000116685.16	62.888	2.49193	1.16312	2.14244	0.0321579	NA	KIAA2013	NA	NA
ENST00000449038.5	ENSG00000083444.17	26.7797	-0.159159	0.571967	-0.278266	0.780808	NA	PLOD1	NA	TRUE
ENST00000196061.5	ENSG00000083444.17	1774.55	-0.11822	0.100658	-1.17447	0.240208	0.674998	PLOD1	NA	TRUE
ENST00000491536.5	ENSG00000083444.17	11.1584	-1.48091	2.35349	-0.629238	0.529193	NA	PLOD1	NA	NA
ENST00000470133.1	ENSG00000083444.17	53.6179	-0.31951	0.545144	-0.586102	0.557807	NA	PLOD1	NA	FALSE
ENST00000490079.5	ENSG00000116688.17	51.3515	-0.280821	0.407002	-0.689974	0.49021	NA	MFN2	NA	FALSE
ENST00000484391.5	ENSG00000116688.17	30.3488	0.421874	0.572023	0.737513	0.46081	NA	MFN2	NA	NA
ENST00000497302.1	ENSG00000116688.17	164.962	-0.420379	0.366853	-1.14591	0.251834	0.685799	MFN2	NA	TRUE
ENST00000235329.10	ENSG00000116688.17	3111.82	-0.166154	0.0865426	-1.91991	0.0548694	0.344073	MFN2	NA	FALSE
ENST00000412236.1	ENSG00000116688.17	16.1094	-0.552492	0.80976	-0.68229	0.495055	NA	MFN2	NA	NA
ENST00000478749.5	ENSG00000116691.11	22.9484	0.00260276	0.658722	0.00395122	0.996847	NA	MIIP	NA	NA
ENST00000235332.6	ENSG00000116691.11	155.134	0.165853	0.344601	0.481291	0.63031	0.909776	MIIP	NA	FALSE
ENST00000620676.6	ENSG00000048707.15	144.274	0.639211	0.633959	1.00829	0.313318	0.739606	VPS13D	NA	FALSE
ENST00000613099.4	ENSG00000048707.15	2675.62	0.073143	0.0883554	0.827827	0.407768	0.806344	VPS13D	NA	NA
ENST00000643711.1	ENSG00000048707.15	16.2738	0.87795	0.685587	1.28058	0.200341	NA	VPS13D	NA	NA
ENST00000616661.5	ENSG00000162496.9	563.523	-0.230413	0.149759	-1.53856	0.123913	0.520509	DHRS3	NA	TRUE
ENST00000464917.5	ENSG00000162496.9	8.01661	-0.855281	0.911159	-0.938674	0.347898	NA	DHRS3	NA	TRUE
ENST00000413440.5	ENSG00000116731.22	817.212	-0.284678	0.276701	-1.02883	0.303562	0.730607	PRDM2	NA	FALSE
ENST00000343137.8	ENSG00000116731.22	251.509	0.869809	0.767874	1.13275	0.25732	0.690151	PRDM2	NA	NA
ENST00000400798.6	ENSG00000189337.17	217.481	0.335622	0.213591	1.57133	0.116105	0.503892	KAZN	NA	NA
ENST00000428417.5	ENSG00000171729.14	106.36	0.00199377	0.427323	0.00466573	0.996277	0.99934	TMEM51	NA	NA
ENST00000400796.7	ENSG00000171729.14	72.2227	0.0710805	0.386224	0.184039	0.853983	NA	TMEM51	NA	FALSE
ENST00000376008.3	ENSG00000171729.14	265.94	0.195698	0.207854	0.94152	0.346439	0.765722	TMEM51	NA	NA
ENST00000433640.6	ENSG00000142621.19	18.0891	0.298188	0.637333	0.467868	0.639879	NA	FHAD1	NA	NA
ENST00000375998.8	ENSG00000142621.19	175.003	0.550779	0.309714	1.77835	0.0753471	0.408493	FHAD1	NA	NA
ENST00000375997.8	ENSG00000142621.19	65.2927	0.498276	0.408578	1.21954	0.22264	NA	FHAD1	NA	NA
ENST00000375980.9	ENSG00000142634.13	1607.41	0.255411	0.121153	2.10818	0.0350156	0.266626	EFHD2	NA	FALSE
ENST00000348549.9	ENSG00000132906.18	66.5587	0.0143305	0.358148	0.0400129	0.968083	NA	CASP9	NA	NA
ENST00000546969.1	ENSG00000132906.18	14.7097	-0.425436	0.782629	-0.543598	0.586718	NA	CASP9	NA	NA
ENST00000375838.5	ENSG00000116138.13	178.42	-0.245463	0.279935	-0.876859	0.380563	0.789027	DNAJC16	NA	NA
ENST00000616884.4	ENSG00000116138.13	325.88	0.350496	0.27272	1.28518	0.198728	0.629684	DNAJC16	NA	NA
ENST00000375847.8	ENSG00000116138.13	665.521	-0.266008	0.183794	-1.44732	0.147808	0.560157	DNAJC16	NA	NA
ENST00000490811.1	ENSG00000116138.13	29.5303	-0.219854	0.521735	-0.42139	0.673471	NA	DNAJC16	NA	NA
ENST00000480945.6	ENSG00000197312.12	1902.59	-0.271408	0.0829289	-3.27278	0.00106495	0.0272726	DDI2	FALSE	FALSE
ENST00000546927.1	ENSG00000197312.12	19.5792	0.0472617	0.641726	0.0736477	0.941291	NA	DDI2	NA	NA
ENST00000320153.10	ENSG00000197312.12	100.481	0.62694	0.445289	1.40794	0.15915	0.577852	DDI2	TRUE	NA
ENST00000548451.1	ENSG00000197312.12	5.75483	0.429283	1.34236	0.319797	0.749122	NA	DDI2	NA	NA
ENST00000345034.1	ENSG00000215695.1	409.342	-0.152648	0.191028	-0.799087	0.42424	0.815818	RSC1A1	NA	NA
ENST00000375793.2	ENSG00000116786.13	631.206	0.0909807	0.14286	0.636851	0.524222	0.868699	PLEKHM2	NA	NA
ENST00000462455.1	ENSG00000116786.13	13.6861	1.2637	1.14777	1.101	0.270896	NA	PLEKHM2	NA	NA
ENST00000642363.1	ENSG00000116786.13	259.662	-0.108461	0.27336	-0.396772	0.691536	0.930035	PLEKHM2	NA	NA
ENST00000431782.1	ENSG00000224321.1	27.4091	0.127577	0.499967	0.255171	0.798591	NA	RPL12P14	NA	NA
ENST00000321418.6	ENSG00000178715.8	13.0539	-0.475705	0.911163	-0.522086	0.601611	NA	AL450998.1	NA	NA
ENST00000673875.1	ENSG00000065526.12	182.117	0.479053	0.315389	1.51893	0.128781	0.529381	SPEN	NA	FALSE
ENST00000375759.8	ENSG00000065526.12	2997.59	-0.138209	0.175704	-0.786602	0.431515	0.819554	SPEN	NA	NA
ENST00000438066.1	ENSG00000065526.12	317.425	-0.00599021	0.178529	-0.0335532	0.973233	0.995264	SPEN	NA	NA
ENST00000442985.1	ENSG00000065526.12	111.352	-0.535966	0.352156	-1.52196	0.12802	0.528496	SPEN	NA	NA
ENST00000375743.8	ENSG00000116809.11	260.489	0.209504	0.224324	0.933934	0.350338	0.76874	ZBTB17	NA	TRUE
ENST00000375662.5	ENSG00000185519.9	48.7084	0.490105	0.43568	1.12492	0.260623	NA	FAM131C	NA	NA
ENST00000358432.8	ENSG00000142627.13	1778.6	-0.0692843	0.170305	-0.406825	0.684137	0.928246	EPHA2	NA	FALSE
ENST00000461614.1	ENSG00000142627.13	26.0677	-0.0948375	0.864073	-0.109756	0.912603	NA	EPHA2	NA	NA
ENST00000426353.1	ENSG00000224621.1	4.27124	1.03154	1.37186	0.751931	0.452092	NA	AL451042.1	NA	NA
ENST00000478117.5	ENSG00000142632.17	193.886	-0.33906	0.215126	-1.5761	0.115002	0.501221	ARHGEF19	NA	NA
ENST00000270747.8	ENSG00000142632.17	194.907	-0.094881	0.236178	-0.401735	0.687879	0.928688	ARHGEF19	NA	TRUE
ENST00000449495.1	ENSG00000142632.17	30.6086	1.00884	0.575491	1.753	0.0796019	NA	ARHGEF19	NA	NA
ENST00000375592.8	ENSG00000037637.11	521.593	-0.0683099	0.142576	-0.479112	0.631859	0.910714	FBXO42	NA	FALSE
ENST00000471507.5	ENSG00000055070.17	141.851	0.232233	0.393488	0.59019	0.555063	0.884587	SZRD1	NA	NA
ENST00000401089.3	ENSG00000055070.17	1161.64	-0.450838	0.147198	-3.0628	0.00219275	0.0466168	SZRD1	NA	NA
ENST00000401088.9	ENSG00000055070.17	306.271	-0.129877	0.247146	-0.525507	0.599231	0.899802	SZRD1	NA	NA
ENST00000475554.5	ENSG00000055070.17	9.72415	-2.15828	2.20855	-0.97724	0.32845	NA	SZRD1	NA	NA
ENST00000472351.5	ENSG00000055070.17	110.584	-0.480387	0.442487	-1.08565	0.277633	0.709203	SZRD1	NA	NA
ENST00000492354.1	ENSG00000055070.17	539.796	-0.375542	0.204736	-1.83428	0.066613	0.381816	SZRD1	NA	NA
ENST00000472461.1	ENSG00000055070.17	6.86768	-0.0121526	1.40452	-0.00865244	0.993096	NA	SZRD1	NA	NA
ENST00000445689.1	ENSG00000226457.1	8.03772	-0.145512	1.23582	-0.117745	0.90627	NA	RPL22P3	NA	NA
ENST00000337132.10	ENSG00000157191.20	808.853	0.261736	0.0979351	2.67254	0.00752784	0.108137	NECAP2	NA	TRUE
ENST00000486390.1	ENSG00000157191.20	21.8919	0.717631	0.575256	1.2475	0.212215	NA	NECAP2	NA	NA
ENST00000443980.6	ENSG00000157191.20	43.3973	1.08828	1.44055	0.75546	0.449973	NA	NECAP2	NA	NA
ENST00000457898.1	ENSG00000226029.1	52.8319	-0.314785	0.391076	-0.804921	0.420865	NA	LINC01772	NA	NA
ENST00000263511.8	ENSG00000080947.15	71.1455	-0.435525	0.326977	-1.33197	0.182869	NA	CROCCP3	NA	NA
ENST00000591316.1	ENSG00000080947.15	22.6281	-0.257445	0.587918	-0.437893	0.661464	NA	CROCCP3	NA	NA
ENST00000562878.1	ENSG00000261135.1	484.313	-0.0408363	0.287704	-0.141939	0.887129	0.976915	AL137802.2	NA	NA
ENST00000648419.1	ENSG00000285853.1	183.742	-0.242181	0.245945	-0.984696	0.324773	0.749529	AL137802.3	NA	NA
ENST00000415386.2	ENSG00000233421.4	11.8689	-0.0243169	0.823202	-0.0295394	0.976434	NA	LINC01783	NA	NA
ENST00000430580.6	ENSG00000219481.10	2299.86	-0.564798	0.107586	-5.24972	1.52331e-07	1.91747e-05	NBPF1	FALSE	FALSE
ENST00000392963.5	ENSG00000219481.10	472.061	-0.277612	0.182748	-1.5191	0.128737	0.529381	NBPF1	TRUE	FALSE
ENST00000420513.1	ENSG00000219481.10	67.0573	-0.00608771	0.396948	-0.0153363	0.987764	NA	NBPF1	NA	FALSE
ENST00000599069.5	ENSG00000219481.10	115.835	-0.588476	0.543729	-1.0823	0.279121	0.710542	NBPF1	NA	NA
ENST00000599908.1	ENSG00000219481.10	593.745	-0.552317	0.132819	-4.15842	3.20451e-05	0.00182134	NBPF1	NA	NA
ENST00000449853.2	ENSG00000219481.10	506.948	-0.0991005	0.162868	-0.60847	0.542876	0.878904	NBPF1	NA	TRUE
ENST00000639481.1	ENSG00000215908.10	481.225	-0.0670442	0.160838	-0.416842	0.676794	0.926113	CROCCP2	NA	TRUE
ENST00000640476.1	ENSG00000215908.10	130.551	-0.0618639	0.333066	-0.185741	0.852648	0.968988	CROCCP2	NA	NA
ENST00000639594.1	ENSG00000215908.10	39.5559	0.516461	0.64926	0.795461	0.426346	NA	CROCCP2	NA	NA
ENST00000639456.1	ENSG00000215908.10	561	0.0597973	0.202239	0.295676	0.767478	0.951197	CROCCP2	NA	TRUE
ENST00000633763.1	ENSG00000282143.1	34.2188	2.19327	3.74386	0.58583	0.55799	NA	AL137798.2	NA	NA
ENST00000624828.1	ENSG00000280114.1	37.1647	-0.780468	0.507577	-1.53763	0.124138	NA	AL021920.2	NA	NA
ENST00000419267.1	ENSG00000236698.1	397.147	0.195642	0.183822	1.0643	0.287194	0.716713	EIF1AXP1	NA	NA
ENST00000414828.1	ENSG00000268869.6	13.2495	0.0542208	0.785361	0.0690393	0.944958	NA	ESPNP	NA	NA
ENST00000633433.1	ENSG00000282740.1	64.9166	1.36832	1.4441	0.947519	0.343375	NA	AL021920.3	NA	NA
ENST00000494191.6	ENSG00000058453.17	101.616	0.132595	0.284221	0.466519	0.640844	0.913918	CROCC	NA	FALSE
ENST00000650268.1	ENSG00000186715.11	31.4301	0.190718	0.826843	0.230658	0.81758	NA	MST1L	NA	NA
ENST00000666785.1	ENSG00000228549.4	13.9019	1.61038	0.801492	2.00923	0.0445129	NA	BX284668.2	NA	NA
ENST00000606899.1	ENSG00000272426.1	14.9898	-0.345926	0.737199	-0.469244	0.638895	NA	BX284668.6	NA	NA
ENST00000375534.7	ENSG00000117122.14	18.6976	0.459326	0.748572	0.613602	0.539478	NA	MFAP2	NA	NA
ENST00000375535.4	ENSG00000117122.14	298.763	-0.18789	0.222566	-0.844198	0.398559	0.800928	MFAP2	NA	NA
ENST00000476788.5	ENSG00000117122.14	35.1466	-0.269838	0.472521	-0.57106	0.567959	NA	MFAP2	NA	NA
ENST00000326735.13	ENSG00000159363.18	232.722	0.863653	0.855518	1.00951	0.31273	0.738958	ATP13A2	NA	NA
ENST00000452699.5	ENSG00000159363.18	154.462	-0.53993	0.595578	-0.906564	0.364637	0.77862	ATP13A2	NA	NA
ENST00000510069.5	ENSG00000159363.18	33.2898	-0.249734	0.597289	-0.418112	0.675865	NA	ATP13A2	NA	NA
ENST00000511957.5	ENSG00000159363.18	3.95006	2.38671	3.89061	0.613454	0.539576	NA	ATP13A2	NA	NA
ENST00000375499.8	ENSG00000117118.10	3086.66	-0.0592764	0.0693375	-0.854896	0.392609	0.796424	SDHB	NA	NA
ENST00000475049.5	ENSG00000117118.10	13.9634	-0.732386	1.31606	-0.556498	0.57787	NA	SDHB	NA	NA
ENST00000485515.5	ENSG00000117118.10	26.0168	0.486612	0.606188	0.802741	0.422125	NA	SDHB	NA	NA
ENST00000475506.1	ENSG00000117118.10	4.24248	0.635421	3.15073	0.201674	0.840171	NA	SDHB	NA	NA
ENST00000375436.9	ENSG00000179051.14	2811.19	-0.789968	0.132128	-5.97882	2.24765e-09	4.68016e-07	RCC2	NA	NA
ENST00000375415.5	ENSG00000074964.17	110.966	0.18149	0.42965	0.422412	0.672724	0.924413	ARHGEF10L	NA	NA
ENST00000375341.8	ENSG00000159423.17	171.265	0.214395	0.237171	0.903966	0.366013	0.779615	ALDH4A1	NA	FALSE
ENST00000455833.7	ENSG00000169991.11	411.083	0.439489	0.133265	3.29784	0.000974304	0.0255683	IFFO2	NA	NA
ENST00000416166.1	ENSG00000169991.11	84.5159	0.317657	0.300706	1.05637	0.2908	0.719747	IFFO2	NA	NA
ENST00000375254.8	ENSG00000127481.15	5543.85	-0.0412893	0.0864362	-0.477685	0.632874	0.911106	UBR4	NA	NA
ENST00000375224.1	ENSG00000127481.15	43.0449	0.628807	0.526078	1.19527	0.231981	NA	UBR4	NA	FALSE
ENST00000494503.1	ENSG00000127481.15	7.13688	-0.208374	2.0823	-0.100069	0.920289	NA	UBR4	NA	FALSE
ENST00000466969.1	ENSG00000127481.15	11.1157	-0.0501843	0.749474	-0.0669594	0.946614	NA	UBR4	NA	NA
ENST00000425413.5	ENSG00000127481.15	18.3629	0.103974	0.834302	0.124623	0.900822	NA	UBR4	NA	NA
ENST00000419533.1	ENSG00000127481.15	86.7123	0.17994	0.432746	0.41581	0.677549	0.926219	UBR4	NA	NA
ENST00000477853.6	ENSG00000127463.15	497.613	0.190969	0.191001	0.999831	0.317392	0.742571	EMC1	NA	NA
ENST00000375199.7	ENSG00000127463.15	345.624	-0.124221	0.201445	-0.616652	0.537464	0.875408	EMC1	NA	TRUE
ENST00000375208.7	ENSG00000127463.15	468.625	-0.457652	0.199819	-2.29034	0.0220019	0.207298	EMC1	NA	TRUE
ENST00000494770.6	ENSG00000127463.15	14.6632	-1.86897	1.29489	-1.44334	0.148925	NA	EMC1	NA	NA
ENST00000462505.1	ENSG00000127463.15	5.30471	-1.23178	2.21247	-0.556743	0.577703	NA	EMC1	NA	NA
ENST00000488681.1	ENSG00000127463.15	13.17	0.854341	0.789457	1.08219	0.279169	NA	EMC1	NA	NA
ENST00000330263.5	ENSG00000053372.5	1812.42	0.0556864	0.0935524	0.595243	0.551681	0.883425	MRTO4	NA	NA
ENST00000235835.7	ENSG00000053371.12	444.418	-0.2193	0.180929	-1.21208	0.225483	0.663124	AKR7A2	FALSE	FALSE
ENST00000481966.1	ENSG00000053371.12	24.5438	-0.692515	0.704946	-0.982366	0.32592	NA	AKR7A2	TRUE	NA
ENST00000375155.7	ENSG00000040487.13	77.9428	0.0603189	0.441826	0.136522	0.891409	NA	SLC66A1	NA	NA
ENST00000432465.1	ENSG00000040487.13	27.5564	0.164804	0.561813	0.293344	0.769259	NA	SLC66A1	NA	TRUE
ENST00000264202.8	ENSG00000077549.19	1407.36	0.111456	0.092937	1.19926	0.230427	0.666985	CAPZB	NA	TRUE
ENST00000433834.5	ENSG00000077549.19	100.985	-0.0733418	0.379389	-0.193315	0.846712	0.967487	CAPZB	NA	NA
ENST00000498067.1	ENSG00000173436.15	9.29667	0.0985735	0.789259	0.124894	0.900608	NA	MICOS10	NA	NA
ENST00000467029.5	ENSG00000173436.15	86.8882	-0.48813	0.308193	-1.58384	0.113229	0.497029	MICOS10	NA	NA
ENST00000481464.5	ENSG00000173436.15	34.4879	1.21245	0.62979	1.92516	0.0542093	NA	MICOS10	NA	TRUE
ENST00000498642.5	ENSG00000173436.15	101.671	0.259519	0.315393	0.822842	0.410598	0.808209	MICOS10	NA	NA
ENST00000485362.1	ENSG00000173436.15	148.727	-0.0483211	0.271033	-0.178285	0.858499	0.969735	MICOS10	NA	NA
ENST00000375136.8	ENSG00000158747.15	206.85	0.481975	0.356996	1.35009	0.176989	0.604889	NBL1	NA	NA
ENST00000425400.5	ENSG00000158747.15	6.43146	4.01028	1.81212	2.21303	0.0268956	NA	NBL1	NA	NA
ENST00000427894.5	ENSG00000158747.15	125.363	0.349125	0.31777	1.09867	0.271911	0.704598	NBL1	NA	NA
ENST00000294543.10	ENSG00000162542.13	130.048	0.00333172	0.470999	0.00707371	0.994356	0.999224	TMCO4	NA	TRUE
ENST00000375120.4	ENSG00000169914.6	571.855	-0.128502	0.131585	-0.976578	0.328778	0.752688	OTUD3	NA	FALSE
ENST00000466697.1	ENSG00000169914.6	20.795	-0.766893	0.689703	-1.11192	0.266174	NA	OTUD3	NA	NA
ENST00000375078.4	ENSG00000162545.6	275.417	-0.249874	0.16147	-1.54749	0.121746	0.515164	CAMK2N1	NA	NA
ENST00000264198.5	ENSG00000090432.7	564.187	-0.000151364	0.132618	-0.00114135	0.999089	0.999583	MUL1	NA	FALSE
ENST00000461985.1	ENSG00000158825.6	49.105	-0.198433	0.384158	-0.51654	0.605477	NA	CDA	NA	NA
ENST00000375071.4	ENSG00000158825.6	151.915	0.0525743	0.285866	0.183913	0.854082	0.969207	CDA	NA	NA
ENST00000321556.5	ENSG00000158828.8	712.328	0.417246	0.188264	2.21628	0.0266723	0.228122	PINK1	NA	TRUE
ENST00000400490.2	ENSG00000158828.8	203.51	0.309883	0.183595	1.68787	0.0914368	0.449319	PINK1	NA	TRUE
ENST00000451424.1	ENSG00000117242.7	154.547	0.0478368	0.216746	0.220704	0.825323	0.962925	PINK1-AS	NA	NA
ENST00000415136.6	ENSG00000244038.10	16.2573	-0.848646	3.33135	-0.254745	0.79892	NA	DDOST	NA	NA
ENST00000602624.7	ENSG00000244038.10	1818.91	0.06482	0.120019	0.54008	0.589142	0.897203	DDOST	NA	NA
ENST00000375048.7	ENSG00000244038.10	530.544	0.396149	0.227818	1.73889	0.0820543	0.427122	DDOST	NA	TRUE
ENST00000475210.1	ENSG00000244038.10	2.97405	2.07885	1.60745	1.29326	0.195921	NA	DDOST	NA	NA
ENST00000464364.1	ENSG00000244038.10	385.679	0.282822	0.153398	1.84372	0.0652239	0.378022	DDOST	NA	NA
ENST00000477229.1	ENSG00000244038.10	11.3188	-0.206184	0.740036	-0.278613	0.780542	NA	DDOST	NA	NA
ENST00000438032.6	ENSG00000127483.19	192.128	0.125258	0.247321	0.506462	0.612533	0.904156	HP1BP3	NA	NA
ENST00000312239.10	ENSG00000127483.19	2382.55	0.264834	0.0904481	2.92803	0.00341122	0.0634938	HP1BP3	NA	TRUE
ENST00000375003.6	ENSG00000127483.19	189.698	-0.128571	0.204214	-0.629588	0.528964	0.870916	HP1BP3	NA	NA
ENST00000488722.5	ENSG00000127483.19	481.821	0.0587352	0.158083	0.371547	0.71023	0.935687	HP1BP3	NA	TRUE
ENST00000491748.1	ENSG00000127483.19	34.6802	0.0910945	0.48131	0.189264	0.849886	NA	HP1BP3	NA	NA
ENST00000419948.5	ENSG00000127483.19	27.779	1.28126	2.1	0.610124	0.54178	NA	HP1BP3	NA	NA
ENST00000424732.5	ENSG00000127483.19	439.01	0.0160633	0.168473	0.0953467	0.924039	0.983372	HP1BP3	NA	FALSE
ENST00000417710.5	ENSG00000127483.19	113.674	0.184536	0.347736	0.530678	0.595642	0.898492	HP1BP3	NA	FALSE
ENST00000487117.1	ENSG00000127483.19	92.5813	-0.174041	0.299272	-0.581549	0.560871	0.886821	HP1BP3	NA	NA
ENST00000375000.5	ENSG00000127483.19	55.0904	0.803375	0.441022	1.82162	0.0685124	NA	HP1BP3	NA	NA
ENST00000437575.5	ENSG00000127483.19	50.2117	0.495736	0.493224	1.00509	0.314852	NA	HP1BP3	NA	NA
ENST00000443615.1	ENSG00000127483.19	12.129	-0.037019	0.751875	-0.0492355	0.960732	NA	HP1BP3	NA	NA
ENST00000264211.12	ENSG00000075151.20	957.134	-0.520717	0.114385	-4.55233	5.30548e-06	0.000407607	EIF4G3	NA	TRUE
ENST00000400422.6	ENSG00000075151.20	347.996	-0.592012	0.14686	-4.03114	5.55067e-05	0.00281839	EIF4G3	NA	TRUE
ENST00000356916.7	ENSG00000075151.20	22.3938	-0.0528694	0.680512	-0.0776906	0.938074	NA	EIF4G3	NA	NA
ENST00000634778.1	ENSG00000075151.20	26.2121	0.00407252	0.541319	0.00752332	0.993997	NA	EIF4G3	NA	NA
ENST00000415912.6	ENSG00000117298.16	330.834	-0.0828785	0.630121	-0.131528	0.895358	0.97788	ECE1	NA	NA
ENST00000357071.8	ENSG00000117298.16	100.046	-0.701955	0.650966	-1.07833	0.280887	0.712046	ECE1	NA	NA
ENST00000436918.6	ENSG00000117298.16	104.592	0.945947	0.505152	1.8726	0.0611241	0.3643	ECE1	NA	NA
ENST00000264205.10	ENSG00000117298.16	25.0074	-8.10394	1.44776	-5.59757	2.17379e-08	NA	ECE1	NA	NA
ENST00000470394.1	ENSG00000117298.16	29.3487	-0.582786	0.636643	-0.915405	0.359979	NA	ECE1	NA	NA
ENST00000528294.1	ENSG00000117298.16	43.545	-1.009	0.426102	-2.36798	0.0178855	NA	ECE1	NA	NA
ENST00000453025.1	ENSG00000227001.3	21.2023	-0.183107	0.759534	-0.241079	0.809494	NA	NBPF2P	NA	NA
ENST00000318220.10	ENSG00000142794.18	828.937	-0.510858	0.12705	-4.02093	5.79697e-05	0.0029155	NBPF3	TRUE	NA
ENST00000478653.6	ENSG00000142794.18	76.7905	-0.233429	0.446737	-0.522519	0.601309	NA	NBPF3	NA	NA
ENST00000485941.2	ENSG00000142794.18	14.2797	0.199075	1.40845	0.141343	0.887599	NA	NBPF3	NA	NA
ENST00000318249.9	ENSG00000142794.18	588.839	-0.166479	0.201541	-0.826031	0.408787	0.806997	NBPF3	FALSE	NA
ENST00000374761.6	ENSG00000076864.19	58.0284	-0.0846502	0.418298	-0.202368	0.839629	NA	RAP1GAP	NA	NA
ENST00000495204.5	ENSG00000076864.19	124.72	-0.170663	0.274827	-0.620982	0.534612	0.872867	RAP1GAP	NA	NA
ENST00000308271.14	ENSG00000090686.16	716.344	0.00439767	0.22674	0.0193952	0.984526	0.997693	USP48	FALSE	FALSE
ENST00000374732.7	ENSG00000090686.16	194.732	-0.251186	0.260216	-0.9653	0.334394	0.757453	USP48	FALSE	NA
ENST00000529637.5	ENSG00000090686.16	1087.08	-0.182573	0.139136	-1.31219	0.189456	0.621296	USP48	FALSE	FALSE
ENST00000487880.2	ENSG00000090686.16	30.7848	0.0705443	0.535624	0.131705	0.895218	NA	USP48	NA	NA
ENST00000421625.6	ENSG00000090686.16	364.631	0.048982	0.170268	0.287676	0.773595	0.952774	USP48	FALSE	FALSE
ENST00000374730.2	ENSG00000090686.16	30.6103	-0.0726157	0.565365	-0.12844	0.897801	NA	USP48	TRUE	TRUE
ENST00000374695.8	ENSG00000142798.20	129.278	-0.226108	0.390177	-0.579501	0.562251	0.887115	HSPG2	NA	TRUE
ENST00000423231.1	ENSG00000232037.3	51.5433	0.432875	0.641387	0.674904	0.499737	NA	AL590556.1	NA	NA
ENST00000416769.2	ENSG00000218510.8	74.3044	-0.276892	0.336134	-0.823755	0.410079	NA	LINC00339	NA	NA
ENST00000400259.5	ENSG00000070831.17	310.774	3.59009	0.297483	12.0682	1.55478e-33	6.92809e-30	CDC42	FALSE	NA
ENST00000344548.7	ENSG00000070831.17	6704.24	0.188511	0.0496457	3.79713	0.00014638	0.00606103	CDC42	FALSE	NA
ENST00000498236.1	ENSG00000070831.17	1804.39	0.270499	0.115884	2.33422	0.0195845	0.193028	CDC42	TRUE	TRUE
ENST00000656825.1	ENSG00000070831.17	444.796	0.169753	0.143627	1.1819	0.237244	0.672873	CDC42	FALSE	NA
ENST00000651171.1	ENSG00000070831.17	46.1853	-2.1531	3.73879	-0.575882	0.564695	NA	CDC42	NA	NA
ENST00000411827.1	ENSG00000070831.17	136.612	7.57561	2.28214	3.31952	0.000901735	0.0242348	CDC42	NA	NA
ENST00000662562.1	ENSG00000070831.17	17.062	-0.460789	0.621175	-0.741803	0.458207	NA	CDC42	FALSE	NA
ENST00000604049.1	ENSG00000271428.1	3.69231	0.531846	1.39964	0.379988	0.703954	NA	MPHOSPH6P1	NA	NA
ENST00000650433.1	ENSG00000184677.18	98.5433	-0.219137	0.335579	-0.653011	0.513749	0.865854	ZBTB40	NA	NA
ENST00000375647.5	ENSG00000184677.18	818.652	-0.0984788	0.123823	-0.795322	0.426426	0.817184	ZBTB40	NA	FALSE
ENST00000438551.1	ENSG00000237200.1	4.01081	1.64567	1.34059	1.22757	0.219608	NA	ZBTB40-IT1	NA	NA
ENST00000374630.7	ENSG00000133216.16	89.8728	0.179653	0.289088	0.621446	0.534306	0.872659	EPHB2	NA	NA
ENST00000374632.7	ENSG00000133216.16	168.86	-0.0406976	0.330086	-0.123294	0.901874	0.979228	EPHB2	NA	FALSE
ENST00000465864.2	ENSG00000004487.17	167.119	0.464113	0.216741	2.14132	0.0322482	0.252633	KDM1A	NA	NA
ENST00000356634.7	ENSG00000004487.17	4054.19	-0.122276	0.0943818	-1.29554	0.195133	0.62749	KDM1A	NA	NA
ENST00000400181.9	ENSG00000004487.17	781.266	-0.0902873	0.150243	-0.600941	0.547879	0.881481	KDM1A	NA	FALSE
ENST00000602503.1	ENSG00000004487.17	109.017	-0.0320798	0.268183	-0.119619	0.904785	0.979228	KDM1A	NA	NA
ENST00000418342.5	ENSG00000169641.13	1402.43	0.0622422	0.103653	0.600485	0.548183	0.881584	LUZP1	NA	TRUE
ENST00000314174.5	ENSG00000169641.13	376.106	-0.00349964	0.20184	-0.0173387	0.986166	0.998147	LUZP1	NA	NA
ENST00000471849.5	ENSG00000169641.13	129.7	0.219483	0.275647	0.796248	0.425888	0.817153	LUZP1	NA	FALSE
ENST00000374619.1	ENSG00000179546.4	46.1804	-0.218746	0.376592	-0.580857	0.561337	NA	HTR1D	NA	FALSE
ENST00000566551.1	ENSG00000261326.4	74.1373	-0.165108	0.325921	-0.50659	0.612442	NA	LINC01355	NA	NA
ENST00000464516.1	ENSG00000125944.20	13.0813	0.00584367	0.710581	0.0082238	0.993438	NA	HNRNPR	NA	NA
ENST00000478691.5	ENSG00000125944.20	551.044	-0.113454	0.180417	-0.628843	0.529452	0.871082	HNRNPR	NA	NA
ENST00000374616.7	ENSG00000125944.20	1135.43	-0.191139	0.153998	-1.24118	0.21454	0.651042	HNRNPR	NA	NA
ENST00000476660.1	ENSG00000125944.20	29.1857	0.33021	0.505849	0.652784	0.513895	NA	HNRNPR	NA	NA
ENST00000374612.5	ENSG00000125944.20	1772.24	-0.028776	0.124062	-0.231949	0.816578	0.961289	HNRNPR	NA	NA
ENST00000606561.5	ENSG00000125944.20	635.011	0.21004	0.148712	1.41239	0.157835	0.575258	HNRNPR	NA	NA
ENST00000470941.5	ENSG00000125944.20	30.5959	0.585988	0.495838	1.18181	0.237279	NA	HNRNPR	NA	NA
ENST00000476451.1	ENSG00000125944.20	60.2927	0.294016	0.584517	0.503006	0.61496	NA	HNRNPR	NA	NA
ENST00000490652.1	ENSG00000125944.20	11.2851	1.56886	0.868317	1.80679	0.0707953	NA	HNRNPR	NA	NA
ENST00000374608.3	ENSG00000125945.15	216.043	-0.197958	0.232388	-0.851844	0.394301	0.797696	ZNF436	NA	FALSE
ENST00000605350.1	ENSG00000271420.1	9.14997	-0.244666	0.884686	-0.276557	0.782121	NA	AL109936.3	NA	NA
ENST00000336689.8	ENSG00000088280.19	170.63	-0.136487	0.250774	-0.544264	0.58626	0.896281	ASAP3	NA	FALSE
ENST00000361729.3	ENSG00000007968.7	350.896	-0.510405	0.248455	-2.05431	0.0399452	0.287275	E2F2	NA	NA
ENST00000487237.1	ENSG00000007968.7	7.80218	-0.339093	1.628	-0.208288	0.835004	NA	E2F2	NA	NA
ENST00000374561.6	ENSG00000117318.9	533.019	-0.180475	0.179395	-1.00602	0.314406	0.740365	ID3	NA	NA
ENST00000463312.1	ENSG00000117318.9	21.5062	0.14564	1.06939	0.13619	0.891671	NA	ID3	NA	NA
ENST00000486541.1	ENSG00000117318.9	17.6543	0.289634	0.62874	0.460657	0.645045	NA	ID3	NA	NA
ENST00000374550.8	ENSG00000142676.14	1573.98	0.145524	0.0745853	1.9511	0.0510447	0.331858	RPL11	FALSE	NA
ENST00000443624.6	ENSG00000142676.14	123.508	0.125581	0.267294	0.469825	0.63848	0.913402	RPL11	NA	NA
ENST00000643754.2	ENSG00000142676.14	6109.71	0.197372	0.0575756	3.42805	0.000607936	0.0176976	RPL11	FALSE	NA
ENST00000467075.2	ENSG00000142676.14	107.425	0.317918	0.291485	1.09069	0.275411	0.707501	RPL11	TRUE	NA
ENST00000458455.2	ENSG00000142676.14	44.0016	0.360079	0.390433	0.922255	0.356396	NA	RPL11	FALSE	NA
ENST00000482370.2	ENSG00000142676.14	258.398	-0.196702	0.882473	-0.222898	0.823615	0.962541	RPL11	NA	NA
ENST00000427796.5	ENSG00000236810.6	39.8775	0.799197	1.33855	0.597061	0.550466	NA	ELOA-AS1	NA	NA
ENST00000664563.1	ENSG00000236810.6	36.3995	-0.237139	0.645327	-0.367472	0.713267	NA	ELOA-AS1	NA	NA
ENST00000613537.4	ENSG00000011007.12	1718.14	0.478344	0.131023	3.65083	0.00026139	0.00940468	ELOA	NA	NA
ENST00000609199.1	ENSG00000011007.12	1036.78	0.133403	0.0906841	1.47107	0.141271	0.551133	ELOA	NA	NA
ENST00000246151.9	ENSG00000057757.10	1017.69	-0.113722	0.111412	-1.02073	0.30738	0.734392	PITHD1	NA	NA
ENST00000415372.1	ENSG00000057757.10	34.6365	-0.0166041	0.48809	-0.0340186	0.972862	NA	PITHD1	NA	NA
ENST00000374514.8	ENSG00000011009.11	857.102	0.262188	0.16049	1.63367	0.102328	0.472454	LYPLA2	NA	TRUE
ENST00000420982.5	ENSG00000011009.11	20.6202	-0.731105	1.25105	-0.584392	0.558956	NA	LYPLA2	NA	NA
ENST00000374503.7	ENSG00000011009.11	61.5055	0.262157	0.494256	0.530407	0.59583	NA	LYPLA2	NA	NA
ENST00000374502.7	ENSG00000011009.11	26.7192	-0.49037	0.842155	-0.58228	0.560378	NA	LYPLA2	NA	NA
ENST00000421070.1	ENSG00000011009.11	6.4768	-0.843975	1.03569	-0.814888	0.415136	NA	LYPLA2	NA	NA
ENST00000617979.5	ENSG00000117308.15	551.281	0.633092	0.148939	4.25069	2.13113e-05	0.0012967	GALE	NA	NA
ENST00000481736.5	ENSG00000117308.15	65.944	0.419245	0.560284	0.748274	0.454295	NA	GALE	NA	NA
ENST00000374497.7	ENSG00000117308.15	37.1594	-0.060033	2.04334	-0.0293798	0.976562	NA	GALE	NA	NA
ENST00000456977.5	ENSG00000117308.15	14.1139	1.18884	1.55859	0.762771	0.4456	NA	GALE	NA	NA
ENST00000459934.5	ENSG00000117308.15	19.1909	-0.98695	1.447	-0.682066	0.495197	NA	GALE	NA	FALSE
ENST00000429356.5	ENSG00000117308.15	11.8966	0.33462	2.90759	0.115085	0.908378	NA	GALE	NA	FALSE
ENST00000418277.5	ENSG00000117308.15	152.2	-0.108818	0.360052	-0.302227	0.762479	0.950503	GALE	NA	NA
ENST00000445705.1	ENSG00000117308.15	14.9602	-1.11337	1.08903	-1.02235	0.306616	NA	GALE	NA	NA
ENST00000470383.1	ENSG00000117308.15	22.8779	0.378609	0.600769	0.630208	0.528559	NA	GALE	NA	NA
ENST00000466250.5	ENSG00000117308.15	12.7169	0.533795	0.744054	0.717414	0.473119	NA	GALE	NA	NA
ENST00000374490.8	ENSG00000117305.15	427.397	0.00322889	0.197428	0.0163548	0.986951	0.998378	HMGCL	NA	TRUE
ENST00000374479.3	ENSG00000179163.11	401.823	0.142095	0.140614	1.01053	0.312241	0.738596	FUCA1	NA	TRUE
ENST00000647887.1	ENSG00000189266.13	88.8072	0.553089	0.35964	1.53789	0.124075	0.520866	PNRC2	NA	NA
ENST00000374468.1	ENSG00000189266.13	194.958	-0.0491458	0.471399	-0.104255	0.916967	0.98269	PNRC2	NA	NA
ENST00000334351.8	ENSG00000189266.13	5915.8	0.477048	0.0578502	8.24628	1.63408e-16	1.13773e-13	PNRC2	NA	TRUE
ENST00000492112.3	ENSG00000188529.15	846.719	-0.188451	0.156518	-1.20403	0.228579	0.666083	SRSF10	FALSE	NA
ENST00000344989.10	ENSG00000188529.15	369.034	-0.0661697	0.297602	-0.222343	0.824047	0.962541	SRSF10	FALSE	NA
ENST00000453840.7	ENSG00000188529.15	882.813	-0.418079	0.126823	-3.29657	0.000978735	0.0255942	SRSF10	FALSE	NA
ENST00000341154.10	ENSG00000188529.15	235.407	0.167712	0.323363	0.51865	0.604005	0.900993	SRSF10	NA	FALSE
ENST00000484146.6	ENSG00000188529.15	249.668	0.122135	0.222893	0.547952	0.583725	0.895142	SRSF10	FALSE	NA
ENST00000473858.5	ENSG00000188529.15	19.4578	-0.476234	0.681115	-0.699197	0.484429	NA	SRSF10	TRUE	FALSE
ENST00000374452.9	ENSG00000188529.15	283.586	-0.341557	0.163615	-2.08756	0.0368372	0.274098	SRSF10	FALSE	NA
ENST00000343255.9	ENSG00000188529.15	978.334	0.114759	0.188059	0.610231	0.541709	0.878404	SRSF10	FALSE	NA
ENST00000485841.5	ENSG00000188529.15	749.304	-0.0472544	0.141022	-0.335085	0.737561	0.942255	SRSF10	NA	FALSE
ENST00000338597.9	ENSG00000188529.15	433.002	-0.187395	0.196319	-0.954542	0.339809	0.761769	SRSF10	NA	NA
ENST00000495785.1	ENSG00000188529.15	199.649	-0.144905	0.230734	-0.628015	0.529994	0.871394	SRSF10	TRUE	NA
ENST00000473754.1	ENSG00000188529.15	110.502	-0.00300796	0.353641	-0.00850569	0.993214	0.998993	SRSF10	NA	NA
ENST00000485292.1	ENSG00000188529.15	397.521	-0.0201473	0.207472	-0.0971084	0.92264	0.983176	SRSF10	NA	NA
ENST00000469303.1	ENSG00000188529.15	8.15278	-0.954494	1.03416	-0.92297	0.356023	NA	SRSF10	NA	NA
ENST00000374434.4	ENSG00000142661.19	274.072	-0.212415	0.191175	-1.1111	0.266525	0.699255	MYOM3	NA	NA
ENST00000327535.6	ENSG00000185436.12	275.297	-0.315291	0.177618	-1.77511	0.0758805	0.41004	IFNLR1	NA	NA
ENST00000337248.9	ENSG00000001460.18	369.183	0.360499	0.218687	1.64847	0.0992565	0.467012	STPG1	NA	TRUE
ENST00000374399.9	ENSG00000001461.17	550.766	0.436054	0.160774	2.71222	0.00668335	0.100138	NIPAL3	NA	NA
ENST00000339255.2	ENSG00000001461.17	125.141	0.402316	0.260939	1.5418	0.123122	0.518357	NIPAL3	NA	NA
ENST00000538532.6	ENSG00000117602.12	123.588	1.35963	1.7664	0.76972	0.441466	0.825502	RCAN3	NA	NA
ENST00000374395.9	ENSG00000117602.12	938.525	-0.109593	0.104023	-1.05354	0.292092	0.721487	RCAN3	NA	FALSE
ENST00000610732.4	ENSG00000117602.12	66.4698	2.01761	0.81239	2.48355	0.0130082	NA	RCAN3	NA	NA
ENST00000412742.5	ENSG00000117602.12	21.8358	-1.34661	0.760726	-1.77016	0.0766997	NA	RCAN3	NA	NA
ENST00000374392.3	ENSG00000184454.7	68.136	-0.319001	0.411155	-0.775866	0.437828	NA	NCMAP	NA	NA
ENST00000593639.5	ENSG00000133226.17	19.3485	0.28371	0.641074	0.442555	0.658088	NA	SRRM1	NA	NA
ENST00000466910.5	ENSG00000133226.17	118.649	0.332364	0.277592	1.19731	0.231185	0.667703	SRRM1	NA	NA
ENST00000468822.5	ENSG00000133226.17	853.058	-0.252412	0.183304	-1.37702	0.168507	0.594177	SRRM1	NA	NA
ENST00000462710.5	ENSG00000133226.17	182.877	-0.16668	0.200315	-0.832086	0.40536	0.804668	SRRM1	NA	NA
ENST00000374389.8	ENSG00000133226.17	558.7	0.495847	0.366199	1.35404	0.175724	0.60303	SRRM1	NA	NA
ENST00000323848.14	ENSG00000133226.17	2607.06	-0.187886	0.0948228	-1.98144	0.0475419	0.31864	SRRM1	NA	NA
ENST00000490543.5	ENSG00000133226.17	28.5679	0.137286	0.654244	0.209839	0.833794	NA	SRRM1	NA	NA
ENST00000485441.5	ENSG00000133226.17	23.2525	-0.0952794	0.890064	-0.107048	0.914751	NA	SRRM1	NA	NA
ENST00000470243.5	ENSG00000133226.17	21.6836	-0.311659	0.759586	-0.410301	0.681585	NA	SRRM1	NA	NA
ENST00000496882.5	ENSG00000133226.17	28.1616	1.15804	1.06068	1.09178	0.274928	NA	SRRM1	NA	NA
ENST00000461768.5	ENSG00000133226.17	21.289	0.209721	0.695379	0.301592	0.762963	NA	SRRM1	NA	NA
ENST00000497755.1	ENSG00000169504.15	21.9814	-1.07885	1.89979	-0.56788	0.570117	NA	CLIC4	NA	NA
ENST00000488683.1	ENSG00000169504.15	221.854	1.72158	3.24085	0.531213	0.595271	0.898462	CLIC4	TRUE	FALSE
ENST00000489758.1	ENSG00000169504.15	17.2561	1.32246	1.70268	0.77669	0.437342	NA	CLIC4	NA	NA
ENST00000374379.9	ENSG00000169504.15	6710.13	0.37103	0.0886608	4.18483	2.85382e-05	0.00166013	CLIC4	FALSE	FALSE
ENST00000308873.10	ENSG00000020633.18	208.371	-0.13208	0.183007	-0.721721	0.470466	0.84168	RUNX3	NA	NA
ENST00000236273.9	ENSG00000117614.10	831.106	0.120617	0.10047	1.20053	0.229935	0.66681	SYF2	NA	FALSE
ENST00000354361.3	ENSG00000117614.10	236.499	0.282991	0.194905	1.45194	0.146518	0.557828	SYF2	NA	NA
ENST00000641729.1	ENSG00000284602.1	51.3155	0.27791	0.392878	0.707369	0.479338	NA	AL031432.4	NA	NA
ENST00000569495.5	ENSG00000117616.18	66.811	-0.252105	0.526927	-0.478444	0.632334	NA	RSRP1	NA	FALSE
ENST00000498238.1	ENSG00000117616.18	450.162	0.139735	0.177249	0.788357	0.430488	0.819547	RSRP1	NA	NA
ENST00000566395.5	ENSG00000117616.18	86.9294	-0.274835	0.350872	-0.783291	0.433456	0.820501	RSRP1	TRUE	NA
ENST00000565733.5	ENSG00000117616.18	42.0131	0.18179	0.428147	0.424597	0.671131	NA	RSRP1	FALSE	NA
ENST00000568254.5	ENSG00000117616.18	220.613	0.487032	0.254967	1.91018	0.0561104	0.348229	RSRP1	TRUE	NA
ENST00000473314.6	ENSG00000117616.18	52.7516	-0.456468	0.510867	-0.893516	0.371581	NA	RSRP1	TRUE	TRUE
ENST00000564223.5	ENSG00000117616.18	6.30861	6.04347	1.94793	3.10251	0.00191886	NA	RSRP1	NA	FALSE
ENST00000491378.1	ENSG00000117616.18	38.0975	0.647385	0.667261	0.970213	0.331941	NA	RSRP1	NA	NA
ENST00000568212.1	ENSG00000117616.18	17.2358	-0.620249	1.46982	-0.42199	0.673032	NA	RSRP1	NA	NA
ENST00000568701.1	ENSG00000117616.18	7.38439	1.75985	1.08205	1.6264	0.103865	NA	RSRP1	NA	NA
ENST00000568399.1	ENSG00000117616.18	12.2076	0.218414	0.855594	0.255277	0.798509	NA	RSRP1	NA	FALSE
ENST00000566599.1	ENSG00000117616.18	14.845	0.734694	0.746301	0.984447	0.324896	NA	RSRP1	NA	TRUE
ENST00000564413.1	ENSG00000117616.18	14.5083	-0.0263773	0.690761	-0.0381858	0.96954	NA	RSRP1	NA	NA
ENST00000498135.5	ENSG00000183726.11	282.88	0.234087	0.2342	0.999516	0.317545	0.742613	TMEM50A	NA	NA
ENST00000480937.5	ENSG00000183726.11	163.399	0.69465	0.33319	2.08485	0.0370831	0.27522	TMEM50A	NA	FALSE
ENST00000374358.5	ENSG00000183726.11	1092.97	0.257545	0.132975	1.93679	0.0527711	0.336834	TMEM50A	NA	FALSE
ENST00000468704.1	ENSG00000183726.11	10.3584	1.15636	1.39215	0.830627	0.406184	NA	TMEM50A	NA	NA
ENST00000374343.5	ENSG00000204178.11	177.177	-0.304616	0.372283	-0.81824	0.41322	0.808727	MACO1	FALSE	NA
ENST00000647928.1	ENSG00000204178.11	235.342	-0.00225941	0.200813	-0.0112513	0.991023	0.998562	MACO1	TRUE	TRUE
ENST00000374338.5	ENSG00000157978.12	269.891	0.0326711	0.184384	0.177191	0.859359	0.969934	LDLRAP1	NA	FALSE
ENST00000462394.1	ENSG00000157978.12	13.2612	-0.366734	0.743478	-0.493269	0.621822	NA	LDLRAP1	NA	NA
ENST00000374315.1	ENSG00000162430.17	469.994	-0.547015	0.204903	-2.66963	0.00759353	0.108771	SELENON	NA	NA
ENST00000494537.1	ENSG00000162430.17	35.0301	-0.225297	0.679468	-0.331579	0.740207	NA	SELENON	NA	NA
ENST00000474295.5	ENSG00000117640.18	113.137	0.306819	0.369262	0.830898	0.406031	0.804775	MTFR1L	NA	TRUE
ENST00000374303.7	ENSG00000117640.18	330.024	0.151739	0.242601	0.625466	0.531666	0.871853	MTFR1L	NA	FALSE
ENST00000469815.5	ENSG00000117640.18	54.8863	-0.448223	0.689437	-0.650129	0.515609	NA	MTFR1L	NA	NA
ENST00000524618.5	ENSG00000117640.18	29.2322	0.632877	0.843809	0.750024	0.45324	NA	MTFR1L	NA	FALSE
ENST00000538789.5	ENSG00000127423.11	306.792	-0.010699	0.166871	-0.0641156	0.948878	0.990443	AUNIP	NA	NA
ENST00000374298.4	ENSG00000127423.11	158.502	-0.282988	0.283109	-0.999571	0.317518	0.742613	AUNIP	NA	NA
ENST00000374296.3	ENSG00000182749.5	190.924	0.212365	0.270554	0.784929	0.432495	0.820037	PAQR7	NA	TRUE
ENST00000426559.6	ENSG00000117632.23	77.0909	-0.0962904	0.35542	-0.27092	0.786453	NA	STMN1	NA	NA
ENST00000455785.7	ENSG00000117632.23	2264.14	-0.0603411	0.104735	-0.57613	0.564527	0.887732	STMN1	NA	NA
ENST00000465604.1	ENSG00000117632.23	150.29	-0.196436	0.276921	-0.709359	0.478102	0.846121	STMN1	NA	NA
ENST00000357865.6	ENSG00000117632.23	70.2604	0.470096	1.15109	0.408392	0.682986	NA	STMN1	NA	NA
ENST00000374291.5	ENSG00000117632.23	1277.49	0.132891	0.174237	0.762702	0.445641	0.827062	STMN1	NA	NA
ENST00000485226.1	ENSG00000117632.23	669.988	-0.0186064	0.172212	-0.108044	0.913961	0.98206	STMN1	NA	NA
ENST00000446334.1	ENSG00000117632.23	7.22678	0.484403	1.19514	0.405313	0.685248	NA	STMN1	NA	NA
ENST00000374282.8	ENSG00000158006.14	519.912	0.30165	0.151554	1.99038	0.0465493	0.314755	PAFAH2	NA	TRUE
ENST00000374269.2	ENSG00000175087.10	232.941	-0.451823	0.305744	-1.47778	0.139466	0.548411	PDIK1L	NA	NA
ENST00000648649.1	ENSG00000236782.7	77.2073	0.0591198	0.325937	0.181384	0.856066	NA	AL391650.1	NA	NA
ENST00000374266.7	ENSG00000142684.9	400.803	0.182162	0.197513	0.922278	0.356383	0.772621	ZNF593	NA	NA
ENST00000361530.11	ENSG00000142675.18	39.6632	-0.982612	0.751897	-1.30684	0.191266	NA	CNKSR1	NA	NA
ENST00000640292.2	ENSG00000130695.15	480.045	-0.378045	0.128662	-2.93828	0.00330043	0.0621659	CEP85	NA	NA
ENST00000451429.7	ENSG00000130695.15	719.237	-0.43749	0.124069	-3.52618	0.000421595	0.0133996	CEP85	NA	NA
ENST00000468163.1	ENSG00000130695.15	4.51404	0.322188	1.13515	0.283828	0.776542	NA	CEP85	NA	NA
ENST00000491670.1	ENSG00000130695.15	36.4558	-0.653108	0.461444	-1.41536	0.156964	NA	CEP85	NA	NA
ENST00000270792.10	ENSG00000142669.15	305.481	0.222254	0.223944	0.992456	0.320975	0.745629	SH3BGRL3	NA	FALSE
ENST00000319041.6	ENSG00000142669.15	10.6007	-0.389713	1.4743	-0.264338	0.791519	NA	SH3BGRL3	NA	NA
ENST00000520372.5	ENSG00000176092.15	9.37785	-0.376877	0.912548	-0.412995	0.679611	NA	CRYBG2	NA	NA
ENST00000434391.6	ENSG00000117682.17	52.6002	2.01635	1.55739	1.2947	0.195424	NA	DHDDS	TRUE	NA
ENST00000236342.12	ENSG00000117682.17	625.041	-0.0826323	0.122025	-0.677176	0.498294	0.858155	DHDDS	FALSE	NA
ENST00000527611.1	ENSG00000117682.17	21.8045	0.477525	1.05736	0.45162	0.651543	NA	DHDDS	NA	NA
ENST00000374185.7	ENSG00000117682.17	32.9176	0.140565	0.50457	0.278584	0.780564	NA	DHDDS	FALSE	NA
ENST00000487944.5	ENSG00000117682.17	11.1161	0.947405	0.782708	1.21042	0.226118	NA	DHDDS	NA	FALSE
ENST00000360009.6	ENSG00000117682.17	137.743	0.630284	0.482195	1.30711	0.191174	0.623169	DHDDS	FALSE	NA
ENST00000530781.5	ENSG00000117682.17	9.66453	0.47204	0.955834	0.493852	0.621411	NA	DHDDS	NA	FALSE
ENST00000446498.1	ENSG00000223583.1	11.6041	0.146118	1.11523	0.13102	0.895759	NA	AL513365.1	NA	NA
ENST00000361427.6	ENSG00000198830.11	1992.47	-0.476199	0.144516	-3.29513	0.000983763	0.0256654	HMGN2	NA	NA
ENST00000464888.5	ENSG00000198830.11	8.66893	-2.13811	1.46348	-1.46097	0.144023	NA	HMGN2	NA	NA
ENST00000619352.4	ENSG00000198830.11	3239.92	-0.505811	0.0891889	-5.67123	1.41779e-08	2.24047e-06	HMGN2	NA	NA
ENST00000466194.1	ENSG00000198830.11	35.9063	-0.32206	0.476798	-0.675463	0.499382	NA	HMGN2	NA	FALSE
ENST00000493418.1	ENSG00000198830.11	59.8965	-0.263013	0.376768	-0.698078	0.485128	NA	HMGN2	NA	NA
ENST00000374168.7	ENSG00000117676.14	452.95	0.437474	0.177895	2.45917	0.0139259	0.15708	RPS6KA1	NA	NA
ENST00000530003.5	ENSG00000117676.14	110.718	-2.78733	1.04607	-2.66458	0.00770851	0.109392	RPS6KA1	NA	NA
ENST00000324856.13	ENSG00000117713.20	93.7825	-0.186952	0.420437	-0.444662	0.656564	0.919288	ARID1A	NA	NA
ENST00000636219.1	ENSG00000117713.20	1128.88	-0.308724	0.196131	-1.57407	0.115472	0.502286	ARID1A	NA	FALSE
ENST00000430291.2	ENSG00000117713.20	4.06208	-0.259959	1.7773	-0.146266	0.883711	NA	ARID1A	NA	NA
ENST00000637788.1	ENSG00000117713.20	38.6524	0.202215	0.510298	0.396268	0.691908	NA	ARID1A	NA	NA
ENST00000374142.9	ENSG00000204160.12	459.637	-0.249128	0.143099	-1.74095	0.081693	0.426158	ZDHHC18	NA	TRUE
ENST00000374141.6	ENSG00000204160.12	139.884	-0.28534	0.286209	-0.996962	0.318783	0.743777	ZDHHC18	NA	NA
ENST00000478902.1	ENSG00000204160.12	3.61517	0.772444	1.32639	0.582365	0.560321	NA	ZDHHC18	NA	NA
ENST00000339276.6	ENSG00000175793.12	2861.8	0.23122	0.140662	1.64381	0.100216	0.469178	SFN	NA	NA
ENST00000374135.9	ENSG00000142751.15	545.756	0.174929	0.135754	1.28857	0.197547	0.628942	GPN2	FALSE	FALSE
ENST00000374133.3	ENSG00000142751.15	144.523	-0.160852	0.239449	-0.671759	0.501737	0.860696	GPN2	FALSE	NA
ENST00000477418.2	ENSG00000142751.15	5.75037	-0.0899844	1.64008	-0.0548658	0.956245	NA	GPN2	NA	NA
ENST00000431781.2	ENSG00000142751.15	60.4655	-0.173639	0.399507	-0.434632	0.663829	NA	GPN2	TRUE	NA
ENST00000361720.10	ENSG00000198746.13	180.419	0.178601	0.211846	0.843073	0.399188	0.801721	GPATCH3	NA	FALSE
ENST00000321265.10	ENSG00000090273.14	1807.68	0.036108	0.0824117	0.438142	0.661283	0.920716	NUDC	NA	FALSE
ENST00000452707.1	ENSG00000090273.14	21.3388	0.0359267	0.576548	0.0623135	0.950313	NA	NUDC	NA	FALSE
ENST00000484772.1	ENSG00000090273.14	10.5171	-0.319414	0.779615	-0.409708	0.682021	NA	NUDC	NA	FALSE
ENST00000320567.6	ENSG00000175707.9	183.304	0.12317	0.303979	0.405193	0.685335	0.928246	KDF1	FALSE	NA
ENST00000616918.1	ENSG00000175707.9	203.516	-0.252435	0.216906	-1.1638	0.244506	0.677813	KDF1	TRUE	NA
ENST00000310055.5	ENSG00000172746.6	23.4939	0.153872	0.761349	0.202105	0.839835	NA	RPL12P13	NA	NA
ENST00000522111.3	ENSG00000253368.4	852.969	-0.0557683	0.181155	-0.307848	0.758198	0.948703	TRNP1	NA	NA
ENST00000531285.1	ENSG00000253368.4	53.7245	0.273124	0.49413	0.552737	0.580444	NA	TRNP1	NA	NA
ENST00000289166.6	ENSG00000158246.8	113.294	0.383356	0.308008	1.24463	0.213268	0.649127	TENT5B	NA	NA
ENST00000263980.8	ENSG00000090020.11	105.07	-0.204105	0.403619	-0.505688	0.613076	0.904156	SLC9A1	NA	FALSE
ENST00000449818.1	ENSG00000225159.1	36.6562	-0.254049	0.703087	-0.361334	0.717849	NA	NPM1P39	NA	NA
ENST00000319394.8	ENSG00000142784.16	88.673	0.00201737	0.501006	0.00402664	0.996787	0.99934	WDTC1	FALSE	NA
ENST00000447062.2	ENSG00000142784.16	56.7521	-0.398605	0.511906	-0.778669	0.436175	NA	WDTC1	TRUE	NA
ENST00000374076.8	ENSG00000186501.14	230.577	-0.0614088	0.375471	-0.163551	0.870084	0.973411	TMEM222	FALSE	NA
ENST00000464720.5	ENSG00000186501.14	22.968	0.504424	1.27718	0.394951	0.692879	NA	TMEM222	TRUE	TRUE
ENST00000466759.5	ENSG00000186501.14	6.4641	4.00664	2.65981	1.50636	0.131975	NA	TMEM222	FALSE	NA
ENST00000486082.5	ENSG00000186501.14	101.656	-0.229021	0.309823	-0.739198	0.459787	0.835666	TMEM222	TRUE	NA
ENST00000486001.1	ENSG00000241547.1	11.0516	0.47211	0.832161	0.567331	0.570489	NA	ACTG1P20	NA	NA
ENST00000618673.4	ENSG00000142765.18	25.5752	-0.174197	0.777927	-0.223925	0.822816	NA	SYTL1	NA	NA
ENST00000543823.1	ENSG00000142765.18	15.4007	0.94175	1.55338	0.606258	0.544343	NA	SYTL1	NA	NA
ENST00000490170.5	ENSG00000142765.18	32.476	0.0188258	0.574331	0.0327787	0.973851	NA	SYTL1	NA	NA
ENST00000615284.1	ENSG00000142765.18	7.08292	1.45044	1.38862	1.04452	0.296245	NA	SYTL1	NA	NA
ENST00000357582.3	ENSG00000142733.17	105.228	-0.195145	0.401882	-0.485579	0.627266	0.908364	MAP3K6	NA	NA
ENST00000618852.5	ENSG00000158195.11	1441.75	-0.085397	0.129496	-0.659455	0.509604	0.863946	WASF2	NA	FALSE
ENST00000536657.1	ENSG00000158195.11	405.7	-0.0573247	0.1736	-0.330211	0.741241	0.943348	WASF2	NA	NA
ENST00000247087.10	ENSG00000126705.15	80.8968	-0.35289	0.304634	-1.15841	0.246698	0.681312	AHDC1	NA	FALSE
ENST00000361157.11	ENSG00000126709.15	39.1235	0.488467	0.437068	1.1176	0.263738	NA	IFI6	NA	NA
ENST00000373954.10	ENSG00000009780.15	216.193	-0.11194	0.29041	-0.385456	0.6999	0.932809	FAM76A	NA	FALSE
ENST00000530324.5	ENSG00000009780.15	89.1302	0.167724	0.354325	0.473363	0.635954	0.912202	FAM76A	NA	NA
ENST00000373943.9	ENSG00000117758.14	1186.72	0.381122	0.0966485	3.94338	8.03414e-05	0.00374478	STX12	NA	NA
ENST00000440806.2	ENSG00000117758.14	70.3709	1.55871	0.851298	1.83098	0.067104	NA	STX12	NA	NA
ENST00000472285.1	ENSG00000117758.14	9.54334	-0.232717	0.870283	-0.267404	0.789158	NA	STX12	NA	NA
ENST00000311772.10	ENSG00000117751.18	1050.8	-0.0619182	0.127641	-0.485095	0.627609	0.908364	PPP1R8	NA	FALSE
ENST00000431586.1	ENSG00000117751.18	224.878	-0.101285	0.189118	-0.535564	0.59226	0.897858	PPP1R8	NA	NA
ENST00000486634.2	ENSG00000117751.18	16.3127	-0.0781515	1.97134	-0.0396439	0.968377	NA	PPP1R8	NA	NA
ENST00000373927.7	ENSG00000130775.16	20.2146	0.590389	0.667287	0.88476	0.376286	NA	THEMIS2	NA	NA
ENST00000373912.8	ENSG00000117748.10	1577.34	-0.0373069	0.0960448	-0.388432	0.697696	0.932313	RPA2	NA	FALSE
ENST00000373909.7	ENSG00000117748.10	105.726	-0.486499	0.55223	-0.880973	0.378333	0.788325	RPA2	NA	NA
ENST00000444045.1	ENSG00000117748.10	145.077	0.0424944	0.266502	0.159453	0.873312	0.974382	RPA2	NA	NA
ENST00000373894.8	ENSG00000130768.15	132.396	0.186057	0.238302	0.780761	0.434943	0.821242	SMPDL3B	NA	FALSE
ENST00000373884.6	ENSG00000158156.8	275.001	0.445812	0.227016	1.96379	0.0495545	0.326045	XKR8	NA	NA
ENST00000540618.5	ENSG00000158161.16	993.193	-0.0292022	0.145619	-0.200538	0.84106	0.966838	EYA3	NA	FALSE
ENST00000373863.3	ENSG00000158161.16	213.498	-0.55359	0.236722	-2.33857	0.0193579	0.191826	EYA3	NA	NA
ENST00000471498.5	ENSG00000158161.16	268.292	0.172079	0.233859	0.735825	0.461837	0.836986	EYA3	NA	NA
ENST00000468665.1	ENSG00000158161.16	21.1212	-1.18544	1.44927	-0.817955	0.413383	NA	EYA3	NA	NA
ENST00000476501.3	ENSG00000240750.3	29.2933	0.170107	0.6217	0.273616	0.78438	NA	RN7SL559P	NA	NA
ENST00000436160.1	ENSG00000228589.3	49.4102	1.60274	1.33568	1.19994	0.230161	NA	SPCS2P4	NA	FALSE
ENST00000263697.6	ENSG00000126698.11	2968.53	0.136602	0.101863	1.34104	0.179907	0.609031	DNAJC8	NA	FALSE
ENST00000489277.5	ENSG00000126698.11	1046.16	0.154225	0.139706	1.10392	0.269628	0.702292	DNAJC8	NA	NA
ENST00000482674.5	ENSG00000126698.11	40.2465	-0.067772	0.510685	-0.132708	0.894424	NA	DNAJC8	NA	FALSE
ENST00000497986.5	ENSG00000130770.18	116.734	0.255061	0.27458	0.928911	0.352935	0.770163	ATP5IF1	NA	NA
ENST00000335514.10	ENSG00000130770.18	819.218	0.122809	0.11895	1.03244	0.301866	0.729297	ATP5IF1	NA	FALSE
ENST00000465645.1	ENSG00000130770.18	311.119	-0.0475295	0.169775	-0.279956	0.779511	0.953938	ATP5IF1	NA	NA
ENST00000253063.4	ENSG00000130766.5	325.546	0.0838379	0.207243	0.404539	0.685816	0.928394	SESN2	NA	TRUE
ENST00000479574.5	ENSG00000130772.14	65.4507	-0.211714	0.354032	-0.598009	0.549834	NA	MED18	NA	NA
ENST00000373842.9	ENSG00000130772.14	141.27	0.303919	0.225875	1.34552	0.178458	0.606936	MED18	FALSE	NA
ENST00000398997.2	ENSG00000130772.14	21.7837	1.47802	1.36597	1.08203	0.279238	NA	MED18	TRUE	NA
ENST00000475655.1	ENSG00000130772.14	14.7352	0.317044	0.733949	0.43197	0.665763	NA	MED18	NA	NA
ENST00000632202.1	ENSG00000204138.13	44.2667	-0.328106	0.454949	-0.721192	0.470791	NA	PHACTR4	NA	NA
ENST00000373839.8	ENSG00000204138.13	537.093	-0.347346	0.140595	-2.47053	0.0134911	0.153987	PHACTR4	FALSE	NA
ENST00000493669.2	ENSG00000204138.13	73.3335	0.287533	0.597739	0.481035	0.630492	NA	PHACTR4	TRUE	NA
ENST00000373836.4	ENSG00000204138.13	189.46	-0.0749465	0.333025	-0.225048	0.821942	0.962035	PHACTR4	FALSE	NA
ENST00000398958.6	ENSG00000180198.16	615.87	-0.334749	0.221391	-1.51202	0.130528	0.531656	RCC1	NA	NA
ENST00000649185.1	ENSG00000180198.16	218.559	0.00657301	0.387594	0.0169585	0.98647	0.998208	RCC1	NA	NA
ENST00000427469.5	ENSG00000180198.16	16.7043	1.87386	2.75197	0.680915	0.495925	NA	RCC1	NA	NA
ENST00000373833.10	ENSG00000180198.16	95.5264	0.404259	0.392977	1.02871	0.303616	0.730607	RCC1	NA	NA
ENST00000373832.5	ENSG00000180198.16	574.668	-0.345961	0.188646	-1.83391	0.0666668	0.381834	RCC1	NA	FALSE
ENST00000411533.5	ENSG00000180198.16	43.2753	0.0517245	0.70946	0.0729069	0.94188	NA	RCC1	NA	NA
ENST00000478232.1	ENSG00000180198.16	9.93519	-0.441152	0.835531	-0.52799	0.597506	NA	RCC1	NA	NA
ENST00000413987.1	ENSG00000242125.3	347.285	0.00846419	0.189244	0.0447264	0.964325	0.994201	SNHG3	NA	NA
ENST00000447507.1	ENSG00000242125.3	282.561	0.189257	0.192272	0.984322	0.324957	0.749876	SNHG3	NA	NA
ENST00000437681.1	ENSG00000242125.3	4510.06	0.310119	0.170166	1.82246	0.0683859	0.387103	SNHG3	NA	NA
ENST00000364938.1	ENSG00000274266.1	2750.92	0.37454	0.180673	2.07302	0.0381702	0.279471	SNORA73A	NA	NA
ENST00000363217.1	ENSG00000200087.1	2752.41	0.289979	0.188835	1.53562	0.124632	0.521758	SNORA73B	NA	NA
ENST00000447051.2	ENSG00000231468.2	3.63486	-0.205832	1.71128	-0.120279	0.904262	NA	PRDX3P2	NA	NA
ENST00000624273.1	ENSG00000279443.1	36.2219	0.535187	0.437092	1.22443	0.220791	NA	AL513497.1	NA	NA
ENST00000373830.4	ENSG00000180098.9	276.115	0.0703574	0.242448	0.290196	0.771666	0.952015	TRNAU1AP	NA	NA
ENST00000480930.5	ENSG00000180098.9	218.107	0.0481358	0.224094	0.214802	0.829922	0.963737	TRNAU1AP	NA	FALSE
ENST00000491577.5	ENSG00000180098.9	28.5729	0.55101	0.570905	0.965153	0.334468	NA	TRNAU1AP	NA	NA
ENST00000484775.1	ENSG00000180098.9	26.7024	0.400364	0.538673	0.743241	0.457336	NA	TRNAU1AP	NA	NA
ENST00000464612.5	ENSG00000197989.14	28.2993	0.0139827	1.59068	0.0087904	0.992986	NA	SNHG12	NA	NA
ENST00000531126.6	ENSG00000197989.14	93.3252	0.144262	0.456539	0.31599	0.75201	0.946092	SNHG12	NA	NA
ENST00000461448.6	ENSG00000197989.14	49.5083	1.54411	0.969515	1.59267	0.111235	NA	SNHG12	NA	NA
ENST00000481368.6	ENSG00000197989.14	230.363	0.0322582	0.362166	0.0890704	0.929026	0.984956	SNHG12	NA	NA
ENST00000461832.2	ENSG00000197989.14	547.64	0.184794	0.20617	0.896318	0.370083	0.782598	SNHG12	NA	NA
ENST00000470977.6	ENSG00000197989.14	9.13592	0.692167	2.26583	0.30548	0.760001	NA	SNHG12	NA	NA
ENST00000475441.6	ENSG00000197989.14	96.4619	0.204732	0.28331	0.722641	0.4699	0.841335	SNHG12	NA	NA
ENST00000474814.1	ENSG00000197989.14	197.62	0.205929	0.222204	0.926755	0.354054	0.771511	SNHG12	NA	NA
ENST00000650239.1	ENSG00000197989.14	25.7258	-0.436594	0.532776	-0.81947	0.412519	NA	SNHG12	NA	NA
ENST00000373824.8	ENSG00000120656.11	1069.69	0.0716061	0.107469	0.666297	0.505221	0.862322	TAF12	NA	NA
ENST00000263974.4	ENSG00000120656.11	49.1044	1.09188	0.77553	1.40792	0.159155	NA	TAF12	NA	NA
ENST00000495422.1	ENSG00000120656.11	27.2847	0.477423	0.719704	0.66336	0.5071	NA	TAF12	NA	NA
ENST00000420776.1	ENSG00000229388.1	22.4829	0.399781	0.676412	0.591031	0.5545	NA	LINC01715	NA	NA
ENST00000427804.1	ENSG00000229388.1	9.25363	-0.514591	0.859004	-0.599055	0.549136	NA	LINC01715	NA	NA
ENST00000373816.5	ENSG00000162419.12	236.799	-0.0905496	0.216082	-0.419051	0.675179	0.925116	GMEB1	NA	NA
ENST00000361872.8	ENSG00000162419.12	148.49	-0.127618	0.217856	-0.58579	0.558017	0.885026	GMEB1	NA	NA
ENST00000294409.2	ENSG00000162419.12	108.987	0.153483	0.478875	0.320507	0.748584	0.945439	GMEB1	NA	NA
ENST00000373812.8	ENSG00000198492.16	3162.13	-0.0446349	0.079414	-0.562053	0.57408	0.891865	YTHDF2	NA	FALSE
ENST00000478283.5	ENSG00000198492.16	30.8873	-0.110778	0.620454	-0.178544	0.858296	NA	YTHDF2	NA	TRUE
ENST00000468863.1	ENSG00000198492.16	17.0918	0.4562	0.656567	0.694825	0.487165	NA	YTHDF2	NA	NA
ENST00000647103.1	ENSG00000159023.21	260.043	0.64266	0.319753	2.00987	0.0444454	0.306862	EPB41	NA	NA
ENST00000356093.6	ENSG00000159023.21	389.87	-0.387921	0.202691	-1.91385	0.0556389	0.346654	EPB41	NA	NA
ENST00000482464.6	ENSG00000159023.21	174.829	-0.401578	0.369767	-1.08603	0.277466	0.709105	EPB41	NA	NA
ENST00000373797.2	ENSG00000159023.21	109.166	0.225598	0.416498	0.541655	0.588056	0.896538	EPB41	NA	NA
ENST00000646871.1	ENSG00000159023.21	32.4471	-0.739739	0.570326	-1.29704	0.194616	NA	EPB41	NA	NA
ENST00000490308.2	ENSG00000159023.21	133.276	0.0907899	0.232423	0.390624	0.696075	0.931881	EPB41	NA	NA
ENST00000425821.2	ENSG00000225616.2	6.67828	1.12145	1.16965	0.958797	0.337661	NA	AL138785.2	NA	NA
ENST00000521452.2	ENSG00000253304.2	122.991	-0.0017513	0.316255	-0.00553761	0.995582	0.99934	TMEM200B	NA	NA
ENST00000373795.7	ENSG00000116350.17	960.904	-0.0450224	0.0935978	-0.48102	0.630502	0.909818	SRSF4	FALSE	NA
ENST00000634348.1	ENSG00000116350.17	253.764	-0.221787	0.18355	-1.20832	0.226925	0.663946	SRSF4	NA	NA
ENST00000466448.4	ENSG00000116350.17	11.0786	-0.562393	1.01878	-0.552027	0.58093	NA	SRSF4	NA	NA
ENST00000497015.5	ENSG00000116350.17	22.7417	0.772485	0.65813	1.17376	0.240492	NA	SRSF4	NA	NA
ENST00000605204.1	ENSG00000116350.17	42.2467	-0.496175	0.496944	-0.998452	0.31806	NA	SRSF4	TRUE	NA
ENST00000263702.11	ENSG00000116353.16	94.9365	-0.0371398	0.487735	-0.0761476	0.939302	0.989169	MECR	NA	NA
ENST00000373791.7	ENSG00000116353.16	192.646	0.124511	0.227933	0.54626	0.584887	0.896003	MECR	NA	NA
ENST00000453185.5	ENSG00000116353.16	16.6278	0.287623	0.746579	0.385255	0.700049	NA	MECR	NA	NA
ENST00000490529.5	ENSG00000116353.16	44.9019	-0.0368757	0.420015	-0.0877962	0.930039	NA	MECR	NA	FALSE
ENST00000464511.1	ENSG00000116353.16	6.62162	1.35069	1.11574	1.21058	0.226056	NA	MECR	NA	NA
ENST00000484012.5	ENSG00000116353.16	10.911	-0.0717324	1.01957	-0.0703555	0.943911	NA	MECR	NA	NA
ENST00000345512.7	ENSG00000060656.20	103.277	-0.379856	0.469932	-0.808322	0.418905	0.812361	PTPRU	NA	NA
ENST00000428026.6	ENSG00000060656.20	172.134	-0.610732	1.97273	-0.309587	0.756875	0.948062	PTPRU	NA	NA
ENST00000527027.1	ENSG00000060656.20	13.2571	0.804996	0.782168	1.02919	0.303392	NA	PTPRU	NA	NA
ENST00000410852.1	ENSG00000222784.1	196.054	0.299693	0.355501	0.843016	0.399219	0.801721	RN7SKP91	NA	NA
ENST00000339394.7	ENSG00000162512.16	346.429	-0.0975926	0.176437	-0.553131	0.580174	0.893842	SDC3	NA	NA
ENST00000257075.9	ENSG00000134644.15	946.083	-0.254273	0.124329	-2.04516	0.0408395	0.290704	PUM1	FALSE	FALSE
ENST00000373747.7	ENSG00000134644.15	660.571	0.151451	0.142174	1.06525	0.286764	0.716713	PUM1	FALSE	NA
ENST00000440538.6	ENSG00000134644.15	84.1608	-0.78411	0.63693	-1.23108	0.218293	0.655822	PUM1	FALSE	NA
ENST00000373742.6	ENSG00000134644.15	55.6901	0.352685	0.648146	0.544145	0.586342	NA	PUM1	FALSE	NA
ENST00000526128.1	ENSG00000134644.15	7.65384	-1.32954	0.986191	-1.34816	0.177607	NA	PUM1	NA	NA
ENST00000525948.5	ENSG00000134644.15	5.58873	-0.177542	2.16096	-0.0821587	0.934521	NA	PUM1	TRUE	FALSE
ENST00000480602.1	ENSG00000134644.15	3.51023	-1.92006	1.56052	-1.23039	0.21855	NA	PUM1	TRUE	NA
ENST00000263694.9	ENSG00000060688.13	2033.08	-0.199271	0.121936	-1.63423	0.102211	0.472364	SNRNP40	NA	NA
ENST00000486941.1	ENSG00000060688.13	9.8363	-0.885978	1.08297	-0.818098	0.413301	NA	SNRNP40	NA	NA
ENST00000489853.1	ENSG00000060688.13	24.648	-0.165049	0.526998	-0.313188	0.754138	NA	SNRNP40	NA	NA
ENST00000373720.3	ENSG00000060688.13	19.7342	0.372094	0.58372	0.637452	0.52383	NA	SNRNP40	NA	NA
ENST00000474025.1	ENSG00000060688.13	84.8147	-0.191806	0.668146	-0.287071	0.774058	0.952923	SNRNP40	NA	FALSE
ENST00000463988.1	ENSG00000060688.13	9.44649	-0.464661	0.867415	-0.535685	0.592176	NA	SNRNP40	NA	NA
ENST00000452686.2	ENSG00000229447.2	26.2921	-0.423766	0.560816	-0.755624	0.449875	NA	AC114495.2	NA	NA
ENST00000616393.4	ENSG00000121766.15	174.203	0.134807	0.441276	0.305494	0.75999	0.949615	ZCCHC17	NA	NA
ENST00000344147.9	ENSG00000121766.15	858.67	-0.12143	0.106819	-1.13679	0.255625	0.687676	ZCCHC17	NA	FALSE
ENST00000479629.5	ENSG00000121766.15	53.7127	-1.35373	1.24433	-1.08792	0.27663	NA	ZCCHC17	NA	NA
ENST00000373709.8	ENSG00000168528.12	299.984	0.025867	0.20654	0.12524	0.900334	0.979228	SERINC2	NA	TRUE
ENST00000639047.1	ENSG00000284543.1	60.0011	-0.253879	0.396845	-0.639745	0.522339	NA	LINC01226	NA	NA
ENST00000271064.12	ENSG00000142910.16	468.998	-0.578698	0.18127	-3.19247	0.00141063	0.0339403	TINAGL1	NA	NA
ENST00000461030.5	ENSG00000142910.16	21.9033	-0.460013	0.577905	-0.796001	0.426032	NA	TINAGL1	NA	NA
ENST00000466998.1	ENSG00000142910.16	5.94976	-0.35811	1.69236	-0.211605	0.832415	NA	TINAGL1	NA	NA
ENST00000481165.5	ENSG00000142910.16	38.8803	-0.0854226	0.447606	-0.190843	0.848648	NA	TINAGL1	NA	NA
ENST00000468635.5	ENSG00000142910.16	20.0566	1.02312	0.802599	1.27476	0.202394	NA	TINAGL1	NA	NA
ENST00000498429.5	ENSG00000142910.16	90.7937	-0.0441297	0.477518	-0.0924146	0.926369	0.984261	TINAGL1	NA	NA
ENST00000480586.1	ENSG00000142910.16	26.5499	-0.0248853	0.616979	-0.0403341	0.967827	NA	TINAGL1	NA	NA
ENST00000373703.5	ENSG00000162517.13	657.765	0.0305979	0.114097	0.268174	0.788566	0.956081	PEF1	NA	FALSE
ENST00000478502.5	ENSG00000162517.13	159.741	0.0778328	0.216056	0.360243	0.718666	0.938452	PEF1	NA	NA
ENST00000602889.1	ENSG00000269967.1	5.80534	-0.692369	1.05298	-0.657533	0.510838	NA	AL136115.2	NA	NA
ENST00000602725.5	ENSG00000184007.21	4063.42	0.058443	0.0765406	0.763555	0.445132	0.826807	PTP4A2	FALSE	NA
ENST00000647444.2	ENSG00000184007.21	253.6	-0.265724	0.283841	-0.936171	0.349185	0.767697	PTP4A2	FALSE	NA
ENST00000457805.6	ENSG00000184007.21	2729.13	-0.00873099	0.0921986	-0.0946976	0.924555	0.983719	PTP4A2	FALSE	FALSE
ENST00000602683.5	ENSG00000184007.21	739.555	-0.0742893	0.167912	-0.44243	0.658178	0.919847	PTP4A2	FALSE	NA
ENST00000470404.5	ENSG00000184007.21	16.5366	0.34444	2.10304	0.163782	0.869903	NA	PTP4A2	FALSE	TRUE
ENST00000532001.6	ENSG00000184007.21	71.7662	-0.663434	0.447682	-1.48193	0.138358	NA	PTP4A2	TRUE	FALSE
ENST00000528253.3	ENSG00000184007.21	22.7381	0.0941818	0.839861	0.11214	0.910713	NA	PTP4A2	TRUE	NA
ENST00000627328.2	ENSG00000184007.21	407.432	-0.0886056	0.249992	-0.354434	0.723013	0.939253	PTP4A2	NA	NA
ENST00000484483.1	ENSG00000184007.21	19.5411	0.519667	0.620599	0.837364	0.402388	NA	PTP4A2	NA	NA
ENST00000468531.1	ENSG00000184007.21	23.4842	7.85403	1.52459	5.15158	2.58302e-07	NA	PTP4A2	NA	NA
ENST00000524384.5	ENSG00000184007.21	16.1137	1.52767	2.10401	0.726075	0.467793	NA	PTP4A2	NA	NA
ENST00000528840.1	ENSG00000184007.21	156.296	0.135551	0.529406	0.256043	0.797917	0.958149	PTP4A2	NA	NA
ENST00000494444.2	ENSG00000184007.21	46.159	-0.471356	0.527335	-0.893847	0.371404	NA	PTP4A2	NA	NA
ENST00000529477.5	ENSG00000184007.21	239.165	0.449522	0.326641	1.3762	0.168761	0.594559	PTP4A2	NA	NA
ENST00000533408.1	ENSG00000184007.21	172.78	0.219221	0.250912	0.873697	0.382283	0.789846	PTP4A2	NA	NA
ENST00000475464.1	ENSG00000184007.21	9.17727	-0.465994	0.93689	-0.497384	0.618919	NA	PTP4A2	NA	NA
ENST00000327300.12	ENSG00000121774.18	2810.53	-0.250797	0.0766507	-3.27195	0.00106809	0.0272902	KHDRBS1	NA	FALSE
ENST00000307714.12	ENSG00000121774.18	149.659	-0.0424948	0.474279	-0.0895988	0.928606	0.984956	KHDRBS1	NA	NA
ENST00000492989.1	ENSG00000121774.18	23.4673	-0.131462	0.653814	-0.20107	0.840644	NA	KHDRBS1	NA	NA
ENST00000484270.2	ENSG00000121774.18	231.995	0.0840918	0.230821	0.364317	0.715621	0.937499	KHDRBS1	NA	TRUE
ENST00000366152.3	ENSG00000203325.3	3.7636	1.8792	1.61326	1.16485	0.244081	NA	AL445248.1	NA	NA
ENST00000438825.5	ENSG00000121775.18	6.08489	-0.134144	1.62353	-0.0826251	0.93415	NA	TMEM39B	NA	NA
ENST00000441402.5	ENSG00000121775.18	142.841	-0.15138	0.297896	-0.508163	0.611339	0.903883	TMEM39B	NA	FALSE
ENST00000373625.8	ENSG00000025800.14	4144.47	0.0840231	0.0634174	1.32492	0.185197	0.616311	KPNA6	NA	FALSE
ENST00000469790.1	ENSG00000025800.14	220.499	0.0227423	0.201088	0.113096	0.909954	0.981212	KPNA6	NA	NA
ENST00000515055.1	ENSG00000250135.1	23.3705	0.137773	0.72342	0.190447	0.848959	NA	AL049795.2	NA	NA
ENST00000373610.8	ENSG00000084652.16	1270.48	-0.105955	0.114772	-0.923173	0.355917	0.772328	TXLNA	NA	FALSE
ENST00000373609.1	ENSG00000084652.16	391.547	-0.0694052	0.314705	-0.220541	0.82545	0.962925	TXLNA	NA	NA
ENST00000291358.10	ENSG00000160051.11	122.94	0.147084	0.349952	0.420296	0.674269	0.925116	IQCC	NA	NA
ENST00000373586.1	ENSG00000084623.11	3007.65	0.0269126	0.0674566	0.398962	0.689921	0.929662	EIF3I	NA	NA
ENST00000471486.5	ENSG00000084623.11	16.4473	0.338628	2.08614	0.162323	0.871052	NA	EIF3I	NA	NA
ENST00000483517.5	ENSG00000084623.11	10.8355	1.49794	1.3309	1.12551	0.260372	NA	EIF3I	NA	FALSE
ENST00000474371.1	ENSG00000084623.11	231.483	0.275799	0.223214	1.23558	0.216616	0.653956	EIF3I	NA	NA
ENST00000373548.8	ENSG00000116478.12	2530.07	-0.277177	0.0714692	-3.87827	0.000105203	0.00461402	HDAC1	NA	FALSE
ENST00000463172.5	ENSG00000116478.12	20.1496	0.0822737	0.594814	0.138318	0.889989	NA	HDAC1	NA	FALSE
ENST00000428704.1	ENSG00000116478.12	22.0908	2.53425	0.901013	2.81267	0.0049132	NA	HDAC1	NA	NA
ENST00000490081.5	ENSG00000116478.12	52.8885	0.111097	0.459426	0.241817	0.808922	NA	HDAC1	NA	NA
ENST00000476391.5	ENSG00000116478.12	152.531	0.315381	0.269314	1.17106	0.241576	0.676171	HDAC1	NA	TRUE
ENST00000471488.1	ENSG00000116478.12	12.463	0.00122102	0.703103	0.00173661	0.998614	NA	HDAC1	NA	NA
ENST00000329421.8	ENSG00000175130.7	529.152	-0.307915	0.189632	-1.62375	0.104428	0.477218	MARCKSL1	NA	NA
ENST00000455895.6	ENSG00000160058.18	380.313	0.198712	0.158891	1.25062	0.211075	0.645805	BSDC1	NA	NA
ENST00000446293.6	ENSG00000160058.18	67.1981	-0.026744	0.663703	-0.0402951	0.967858	NA	BSDC1	NA	NA
ENST00000444107.1	ENSG00000224333.1	141.415	0.153952	0.3892	0.395561	0.692429	0.930441	GAPDHP20	NA	NA
ENST00000373510.9	ENSG00000160062.15	348.332	0.148362	0.170385	0.870746	0.383893	0.791163	ZBTB8A	NA	NA
ENST00000316459.4	ENSG00000160062.15	285.547	0.114238	0.203049	0.562615	0.573697	0.891579	ZBTB8A	NA	NA
ENST00000341885.5	ENSG00000176261.15	13.4058	-0.334555	0.702453	-0.476267	0.633884	NA	ZBTB8OS	FALSE	NA
ENST00000468695.5	ENSG00000176261.15	112.114	0.23633	0.265758	0.889269	0.373859	0.78529	ZBTB8OS	FALSE	NA
ENST00000492007.5	ENSG00000176261.15	87.9414	0.193818	0.296521	0.653638	0.513345	0.865784	ZBTB8OS	FALSE	NA
ENST00000373506.7	ENSG00000176261.15	298.604	0.0222729	0.165314	0.134731	0.892825	0.977347	ZBTB8OS	FALSE	NA
ENST00000373501.6	ENSG00000176261.15	93.871	-0.147449	0.40007	-0.368559	0.712456	0.936326	ZBTB8OS	FALSE	TRUE
ENST00000473294.6	ENSG00000176261.15	72.0448	0.163336	0.391939	0.416739	0.676869	NA	ZBTB8OS	TRUE	TRUE
ENST00000436661.5	ENSG00000176261.15	421.272	0.0520537	0.145049	0.358871	0.719692	0.93864	ZBTB8OS	FALSE	NA
ENST00000476493.5	ENSG00000176261.15	205.074	0.270113	0.258747	1.04393	0.296519	0.724479	ZBTB8OS	TRUE	TRUE
ENST00000465588.2	ENSG00000176261.15	28.7289	0.999487	0.712404	1.40298	0.160623	NA	ZBTB8OS	FALSE	NA
ENST00000479075.5	ENSG00000176261.15	114.949	0.384433	0.251352	1.52946	0.12615	0.525351	ZBTB8OS	TRUE	TRUE
ENST00000473383.1	ENSG00000176261.15	11.8947	0.0802623	0.72261	0.111073	0.911559	NA	ZBTB8OS	NA	NA
ENST00000466361.1	ENSG00000176261.15	15.3969	0.0484602	0.742988	0.0652234	0.947996	NA	ZBTB8OS	NA	FALSE
ENST00000414241.7	ENSG00000162521.19	339.167	-0.00940688	0.256118	-0.0367287	0.970701	0.995261	RBBP4	FALSE	NA
ENST00000527118.5	ENSG00000162521.19	51.4962	0.302591	0.526703	0.574499	0.56563	NA	RBBP4	TRUE	FALSE
ENST00000373493.10	ENSG00000162521.19	850.939	-0.188586	0.128603	-1.46643	0.142532	0.552762	RBBP4	FALSE	NA
ENST00000401893.7	ENSG00000162521.19	573.838	0.0268187	0.189314	0.141662	0.887347	0.976915	RBBP4	NA	NA
ENST00000492348.6	ENSG00000162521.19	2404.9	-0.113799	0.0809652	-1.40553	0.159863	0.578312	RBBP4	TRUE	NA
ENST00000525506.1	ENSG00000162521.19	50.1417	0.552974	0.562588	0.982912	0.325651	NA	RBBP4	NA	NA
ENST00000465780.1	ENSG00000162521.19	10.5259	0.701503	0.784155	0.894597	0.371002	NA	RBBP4	NA	NA
ENST00000458695.6	ENSG00000162521.19	252.449	0.334965	1.80109	0.185979	0.852461	0.968988	RBBP4	FALSE	FALSE
ENST00000531983.1	ENSG00000162521.19	5.94524	0.500881	1.03706	0.482981	0.629109	NA	RBBP4	NA	NA
ENST00000463378.5	ENSG00000162521.19	25.4416	-0.907521	0.875405	-1.03669	0.299882	NA	RBBP4	FALSE	FALSE
ENST00000460669.5	ENSG00000162521.19	107.913	0.696457	0.60092	1.15898	0.246462	0.68095	RBBP4	TRUE	NA
ENST00000409190.8	ENSG00000162520.15	848.937	-0.0463575	0.125525	-0.36931	0.711897	0.936087	SYNC	NA	TRUE
ENST00000421619.1	ENSG00000224409.1	4.30674	0.277637	1.25401	0.221399	0.824782	NA	AC114489.2	NA	NA
ENST00000401073.7	ENSG00000162522.11	275.969	0.0787759	0.258275	0.305008	0.76036	0.949864	KIAA1522	NA	NA
ENST00000373481.7	ENSG00000162522.11	119.266	-1.79339	1.79287	-1.00029	0.31717	0.742571	KIAA1522	NA	TRUE
ENST00000469100.5	ENSG00000134684.10	115.418	-0.475445	0.315288	-1.50797	0.131563	0.534181	YARS1	NA	NA
ENST00000373477.8	ENSG00000134684.10	592.354	0.0917481	0.110703	0.82878	0.407229	0.805778	YARS1	NA	FALSE
ENST00000490826.1	ENSG00000134684.10	91.9773	0.204399	0.381301	0.536056	0.59192	0.897858	YARS1	NA	NA
ENST00000487404.5	ENSG00000134684.10	54.3283	0.733519	0.479013	1.53131	0.125692	NA	YARS1	NA	NA
ENST00000478828.1	ENSG00000134684.10	154.391	0.149518	0.214812	0.696043	0.486402	0.850363	YARS1	NA	FALSE
ENST00000616261.1	ENSG00000134684.10	868.776	-0.117898	0.0981898	-1.20071	0.229862	0.66681	YARS1	NA	NA
ENST00000481895.5	ENSG00000134684.10	74.4291	-0.285009	0.386093	-0.738187	0.460401	NA	YARS1	NA	FALSE
ENST00000470377.1	ENSG00000134684.10	18.0749	-0.126446	0.621277	-0.203526	0.838724	NA	YARS1	NA	NA
ENST00000472692.1	ENSG00000134684.10	7.78712	0.0864333	0.882416	0.0979507	0.921971	NA	YARS1	NA	NA
ENST00000531123.5	ENSG00000116497.18	86.1819	0.136909	0.318547	0.429792	0.667347	0.922493	S100PBP	NA	NA
ENST00000356689.7	ENSG00000116497.18	38.2406	-0.176939	0.458434	-0.385964	0.699523	NA	S100PBP	NA	FALSE
ENST00000373475.10	ENSG00000116497.18	267.438	0.737823	0.168012	4.39149	1.12576e-05	0.00076703	S100PBP	NA	NA
ENST00000531256.1	ENSG00000116497.18	35.6008	-0.0352562	0.681054	-0.0517671	0.958714	NA	S100PBP	NA	NA
ENST00000530552.1	ENSG00000116497.18	6.65761	0.477719	0.995567	0.479847	0.631337	NA	S100PBP	NA	NA
ENST00000373463.8	ENSG00000121900.19	436.502	-0.157879	0.204772	-0.771001	0.440706	0.825201	TMEM54	NA	NA
ENST00000373456.11	ENSG00000116514.16	194.309	0.69563	0.223464	3.11294	0.00185235	0.0413118	RNF19B	NA	TRUE
ENST00000356990.9	ENSG00000116514.16	207.111	0.259133	0.209185	1.23877	0.215429	0.652142	RNF19B	NA	NA
ENST00000235150.4	ENSG00000116514.16	306.302	-0.271141	0.215854	-1.25613	0.209068	0.643193	RNF19B	NA	NA
ENST00000427524.1	ENSG00000236065.2	26.817	-0.183895	0.548538	-0.335246	0.73744	NA	AL020995.1	NA	NA
ENST00000629371.2	ENSG00000004455.17	83.9028	-0.484281	0.458819	-1.0555	0.291199	0.720318	AK2	TRUE	NA
ENST00000373449.7	ENSG00000004455.17	2159.84	0.131722	0.0777963	1.69316	0.0904241	0.446905	AK2	FALSE	NA
ENST00000354858.11	ENSG00000004455.17	740.407	-0.081349	0.163608	-0.49722	0.619034	0.905854	AK2	FALSE	NA
ENST00000548033.5	ENSG00000004455.17	6.86907	-1.13864	2.61388	-0.435611	0.663119	NA	AK2	FALSE	NA
ENST00000467905.5	ENSG00000004455.17	1056.67	-0.0749614	0.0949209	-0.789726	0.429688	0.819323	AK2	FALSE	NA
ENST00000480134.5	ENSG00000004455.17	249.186	-0.398185	0.202352	-1.96778	0.0490929	0.324567	AK2	FALSE	NA
ENST00000550338.5	ENSG00000004455.17	88.3331	0.0624053	0.406376	0.153565	0.877953	0.975567	AK2	TRUE	TRUE
ENST00000469238.1	ENSG00000004455.17	19.7291	-0.859362	0.807614	-1.06408	0.287295	NA	AK2	NA	NA
ENST00000673291.1	ENSG00000004455.17	99.7214	0.17365	0.394394	0.440296	0.659722	0.920394	AK2	FALSE	NA
ENST00000487289.1	ENSG00000004455.17	61.0297	-0.0960047	0.493836	-0.194406	0.845858	NA	AK2	FALSE	NA
ENST00000551979.1	ENSG00000004455.17	8.47043	0.459792	0.96389	0.477017	0.63335	NA	AK2	NA	NA
ENST00000610352.1	ENSG00000276645.1	4.10484	1.89883	1.27444	1.48993	0.136244	NA	AL020995.2	NA	NA
ENST00000291416.10	ENSG00000116525.14	77.6612	-0.123737	0.421353	-0.293665	0.769014	NA	TRIM62	NA	FALSE
ENST00000627421.1	ENSG00000225313.5	9.40135	0.591521	0.936471	0.631649	0.527617	NA	AL513327.1	NA	NA
ENST00000630229.1	ENSG00000225313.5	18.0442	-0.233707	0.604365	-0.386699	0.698979	NA	AL513327.1	NA	NA
ENST00000628643.2	ENSG00000225313.5	20.4206	-0.159757	0.608974	-0.262339	0.79306	NA	AL513327.1	NA	NA
ENST00000630909.2	ENSG00000225313.5	32.0554	0.0466048	0.516255	0.0902748	0.928069	NA	AL513327.1	NA	NA
ENST00000627130.1	ENSG00000225313.5	14.2366	0.0522995	0.701973	0.0745037	0.94061	NA	AL513327.1	NA	NA
ENST00000431992.5	ENSG00000134686.18	348.32	-0.587209	0.350147	-1.67704	0.0935352	0.453906	PHC2	NA	NA
ENST00000373418.7	ENSG00000134686.18	355.557	0.579449	0.2958	1.95892	0.0501219	0.328446	PHC2	NA	NA
ENST00000373422.7	ENSG00000134686.18	312.949	-0.516019	0.228412	-2.25916	0.0238736	0.215346	PHC2	NA	NA
ENST00000257118.5	ENSG00000134686.18	98.7792	-1.48269	0.555324	-2.66995	0.0075863	0.108766	PHC2	NA	NA
ENST00000467894.5	ENSG00000134686.18	53.1216	-0.379811	0.544945	-0.696971	0.485821	NA	PHC2	NA	NA
ENST00000486897.5	ENSG00000134686.18	28.603	1.45127	0.661302	2.19456	0.0281951	NA	PHC2	NA	NA
ENST00000493483.5	ENSG00000134686.18	10.9096	-0.758566	1.12384	-0.674979	0.499689	NA	PHC2	NA	NA
ENST00000473158.1	ENSG00000134686.18	23.615	-0.434259	0.688725	-0.630527	0.52835	NA	PHC2	NA	NA
ENST00000459964.1	ENSG00000134686.18	7.3926	0.317417	0.963916	0.329299	0.74193	NA	PHC2	NA	NA
ENST00000468406.5	ENSG00000134686.18	16.2368	-0.125648	2.00593	-0.0626384	0.950054	NA	PHC2	NA	NA
ENST00000484692.1	ENSG00000134686.18	7.19103	0.00146062	0.943856	0.0015475	0.998765	NA	PHC2	NA	NA
ENST00000410180.1	ENSG00000222112.1	6.1642	-0.223223	1.11197	-0.200745	0.840898	NA	RN7SKP16	NA	NA
ENST00000432703.1	ENSG00000233246.1	5.25574	0.023082	1.16127	0.0198764	0.984142	NA	PHC2-AS1	NA	NA
ENST00000361328.7	ENSG00000121903.14	302.888	-0.114328	0.205939	-0.555153	0.57879	0.893521	ZSCAN20	NA	TRUE
ENST00000521580.3	ENSG00000163866.9	210.969	-0.373214	0.205743	-1.81399	0.0696799	0.390952	SMIM12	NA	FALSE
ENST00000446026.1	ENSG00000163866.9	85.3504	0.0854549	0.348554	0.24517	0.806325	0.959464	SMIM12	NA	NA
ENST00000456842.1	ENSG00000163866.9	165.359	-0.585333	0.245944	-2.37994	0.0173155	0.179598	SMIM12	NA	FALSE
ENST00000423898.1	ENSG00000163866.9	26.107	0.944572	0.609596	1.5495	0.121261	NA	SMIM12	NA	NA
ENST00000338513.1	ENSG00000189280.3	63.7429	0.431978	0.346219	1.2477	0.21214	NA	GJB5	NA	TRUE
ENST00000373366.3	ENSG00000188910.8	190.104	0.835286	0.343015	2.43513	0.0148865	0.162824	GJB3	NA	NA
ENST00000373362.3	ENSG00000188910.8	373.528	0.172114	0.158211	1.08787	0.276651	0.708762	GJB3	NA	NA
ENST00000487874.1	ENSG00000271741.1	317.634	0.181024	0.170276	1.06312	0.287725	0.716981	AC114490.2	NA	NA
ENST00000373337.3	ENSG00000243749.1	215.271	-0.256501	0.216412	-1.18524	0.235921	0.671403	TMEM35B	NA	NA
ENST00000357182.9	ENSG00000163867.17	425.689	-0.252925	0.178816	-1.41444	0.157232	0.574096	ZMYM6	NA	NA
ENST00000466345.1	ENSG00000163867.17	11.4573	-1.21654	0.919633	-1.32285	0.185885	NA	ZMYM6	NA	NA
ENST00000415531.5	ENSG00000163867.17	26.2675	0.547883	0.66013	0.829962	0.40656	NA	ZMYM6	NA	NA
ENST00000466390.5	ENSG00000197056.11	10.481	0.848461	0.797578	1.0638	0.287421	NA	ZMYM1	NA	FALSE
ENST00000359858.9	ENSG00000197056.11	1005.48	-0.494291	0.119913	-4.12207	3.75485e-05	0.00207075	ZMYM1	NA	NA
ENST00000373329.5	ENSG00000197056.11	429.844	0.764674	0.452644	1.68935	0.0911524	0.448416	ZMYM1	NA	NA
ENST00000463393.1	ENSG00000197056.11	22.8336	0.829866	0.725527	1.14381	0.252702	NA	ZMYM1	NA	NA
ENST00000471991.5	ENSG00000116560.11	9.26928	-0.0335787	0.883515	-0.0380059	0.969683	NA	SFPQ	NA	NA
ENST00000468598.5	ENSG00000116560.11	354.55	0.00775079	0.161047	0.0481275	0.961615	0.993782	SFPQ	NA	NA
ENST00000470472.5	ENSG00000116560.11	1770.22	-0.380317	0.0787065	-4.83208	1.35111e-06	0.000124392	SFPQ	TRUE	NA
ENST00000485365.1	ENSG00000116560.11	109.323	-0.0839048	0.270513	-0.31017	0.756432	0.94781	SFPQ	NA	NA
ENST00000485454.1	ENSG00000116560.11	7.37143	1.22503	1.42957	0.856922	0.391488	NA	SFPQ	NA	NA
ENST00000357214.6	ENSG00000116560.11	3900.96	-0.355252	0.0892556	-3.98017	6.88662e-05	0.00333668	SFPQ	FALSE	NA
ENST00000314607.11	ENSG00000146463.12	3235.31	-0.378044	0.0954756	-3.95959	7.50801e-05	0.00355911	ZMYM4	NA	FALSE
ENST00000441447.1	ENSG00000146463.12	83.8835	-0.785765	0.309971	-2.53496	0.011246	0.139206	ZMYM4	NA	NA
ENST00000470175.1	ENSG00000146463.12	15.0856	-0.98621	0.756913	-1.30294	0.192596	NA	ZMYM4	NA	NA
ENST00000434805.1	ENSG00000229994.1	16.022	0.519988	0.721168	0.721036	0.470887	NA	RPL5P4	NA	NA
ENST00000325722.8	ENSG00000142687.18	399.76	0.370955	0.199884	1.85585	0.0634744	0.373404	KIAA0319L	FALSE	TRUE
ENST00000426982.6	ENSG00000142687.18	366.291	-0.425978	0.268719	-1.58522	0.112916	0.496501	KIAA0319L	NA	TRUE
ENST00000492544.1	ENSG00000142687.18	23.9124	0.753927	0.62937	1.19791	0.230953	NA	KIAA0319L	NA	NA
ENST00000440579.5	ENSG00000142687.18	65.8116	0.620801	1.01522	0.611493	0.540873	NA	KIAA0319L	NA	NA
ENST00000470388.5	ENSG00000142687.18	25.8222	0.272215	0.511665	0.532017	0.594714	NA	KIAA0319L	TRUE	NA
ENST00000356090.8	ENSG00000020129.16	230.549	0.326703	0.291	1.12269	0.261569	0.694939	NCDN	NA	NA
ENST00000373243.7	ENSG00000020129.16	176.819	0.167616	0.399644	0.419413	0.674915	0.925116	NCDN	NA	TRUE
ENST00000423723.1	ENSG00000020129.16	19.6301	-0.863762	0.642623	-1.34412	0.17891	NA	NCDN	NA	NA
ENST00000373237.4	ENSG00000126067.12	1492.1	0.0485669	0.108736	0.44665	0.655128	0.919152	PSMB2	NA	FALSE
ENST00000630477.1	ENSG00000126067.12	870.693	-0.0707248	0.11	-0.642951	0.520256	0.868183	PSMB2	NA	FALSE
ENST00000270815.5	ENSG00000142686.8	228.546	0.198194	0.186403	1.06326	0.287666	0.716956	C1orf216	NA	NA
ENST00000251195.9	ENSG00000092853.14	144.382	0.197263	0.431762	0.456878	0.647759	0.917111	CLSPN	NA	FALSE
ENST00000318121.8	ENSG00000092853.14	752.277	-0.391343	0.130083	-3.00841	0.00262623	0.0533152	CLSPN	NA	NA
ENST00000373220.7	ENSG00000092853.14	579.245	-0.362019	0.145525	-2.48767	0.0128581	0.14913	CLSPN	NA	NA
ENST00000520551.1	ENSG00000092853.14	1122.15	-0.575612	0.142901	-4.02806	5.62401e-05	0.00284134	CLSPN	NA	NA
ENST00000373210.4	ENSG00000134698.11	487.452	0.22215	0.183327	1.21177	0.225601	0.663184	AGO4	NA	TRUE
ENST00000496257.1	ENSG00000134698.11	11.9929	0.822545	0.742758	1.10742	0.268112	NA	AGO4	NA	NA
ENST00000373206.5	ENSG00000092847.13	157.346	-0.30934	0.5379	-0.575088	0.565232	0.887732	AGO1	FALSE	NA
ENST00000674304.1	ENSG00000092847.13	932.943	-0.487201	0.125415	-3.88472	0.000102446	0.0045212	AGO1	FALSE	TRUE
ENST00000373204.6	ENSG00000092847.13	389.856	-0.0103228	0.188001	-0.0549084	0.956211	0.992199	AGO1	FALSE	FALSE
ENST00000674426.1	ENSG00000092847.13	389.856	-0.0103228	0.188001	-0.0549084	0.956211	0.992199	AGO1	FALSE	FALSE
ENST00000635259.1	ENSG00000092847.13	63.049	0.610058	0.796163	0.766248	0.443529	NA	AGO1	TRUE	NA
ENST00000634486.1	ENSG00000126070.20	236.432	-0.0840343	0.204557	-0.410811	0.681211	0.927549	AGO3	TRUE	NA
ENST00000373191.9	ENSG00000126070.20	877.737	-0.104796	0.109133	-0.960257	0.336926	0.75925	AGO3	FALSE	FALSE
ENST00000246314.10	ENSG00000126070.20	248.51	0.074524	0.183869	0.405311	0.685249	0.928246	AGO3	FALSE	NA
ENST00000491443.2	ENSG00000126070.20	20.4248	0.0282325	0.667754	0.0422797	0.966276	NA	AGO3	NA	NA
ENST00000373178.5	ENSG00000116863.11	420.852	0.26075	0.143024	1.82312	0.0682849	0.386728	ADPRS	NA	TRUE
ENST00000616395.4	ENSG00000054116.12	43.3313	1.08576	0.510026	2.12884	0.0332679	NA	TRAPPC3	NA	NA
ENST00000373166.8	ENSG00000054116.12	614.534	0.186821	0.147133	1.26974	0.204176	0.636173	TRAPPC3	NA	NA
ENST00000462715.1	ENSG00000054116.12	42.4502	-0.0519844	0.436489	-0.119097	0.905199	NA	TRAPPC3	NA	NA
ENST00000373159.1	ENSG00000054116.12	5.72174	0.581543	1.72542	0.337044	0.736084	NA	TRAPPC3	NA	NA
ENST00000497251.1	ENSG00000054116.12	16.7168	0.0249551	0.606285	0.0411607	0.967168	NA	TRAPPC3	NA	NA
ENST00000429533.6	ENSG00000116871.15	64.9165	0.265242	0.465521	0.569776	0.56883	NA	MAP7D1	NA	NA
ENST00000316156.8	ENSG00000116871.15	30.4353	0.400962	0.503322	0.796632	0.425665	NA	MAP7D1	NA	TRUE
ENST00000373150.8	ENSG00000116871.15	221.905	-0.220966	0.312491	-0.707112	0.479497	0.846659	MAP7D1	NA	NA
ENST00000373151.6	ENSG00000116871.15	57.8897	0.331965	0.974777	0.340555	0.733438	NA	MAP7D1	NA	NA
ENST00000373148.5	ENSG00000116871.15	135.176	-0.188798	0.262566	-0.719049	0.472111	0.843109	MAP7D1	NA	FALSE
ENST00000469141.6	ENSG00000054118.15	2210.6	-0.0843359	0.0756912	-1.11421	0.265189	0.698236	THRAP3	NA	NA
ENST00000648638.1	ENSG00000054118.15	614.241	0.0284741	0.273511	0.104106	0.917085	0.98269	THRAP3	NA	FALSE
ENST00000354618.10	ENSG00000054118.15	3016.2	-0.00342274	0.0973425	-0.0351618	0.971951	0.995264	THRAP3	NA	NA
ENST00000466743.1	ENSG00000054118.15	271.626	-0.01127	0.22351	-0.050423	0.959785	0.993323	THRAP3	NA	NA
ENST00000373129.7	ENSG00000196182.11	238.328	-0.444886	0.223144	-1.99372	0.0461827	0.3138	STK40	NA	NA
ENST00000373132.4	ENSG00000196182.11	119.539	0.302784	0.345282	0.876917	0.380532	0.789027	STK40	NA	TRUE
ENST00000473733.5	ENSG00000196182.11	31.9926	-0.509647	0.502748	-1.01372	0.310715	NA	STK40	NA	NA
ENST00000482458.1	ENSG00000196182.11	26.7811	-0.697471	0.618819	-1.1271	0.2597	NA	STK40	NA	NA
ENST00000315732.3	ENSG00000181817.6	439.019	0.302268	0.163556	1.8481	0.0645881	0.37592	LSM10	NA	NA
ENST00000235532.9	ENSG00000116885.18	65.4948	0.622772	0.382518	1.62809	0.103507	NA	OSCP1	NA	TRUE
ENST00000373116.6	ENSG00000116898.12	1501.48	-0.00545397	0.0934725	-0.0583484	0.953471	0.99141	MRPS15	NA	NA
ENST00000477040.1	ENSG00000116898.12	12.5942	0.140778	0.740593	0.190088	0.84924	NA	MRPS15	NA	NA
ENST00000373087.7	ENSG00000163874.11	75.201	0.283489	0.478152	0.592884	0.553259	NA	ZC3H12A	NA	NA
ENST00000373075.6	ENSG00000163875.15	164.557	-0.126439	0.304973	-0.414591	0.678441	0.926527	MEAF6	NA	NA
ENST00000296214.9	ENSG00000163875.15	848.533	0.214355	0.105129	2.03896	0.041454	0.293449	MEAF6	NA	NA
ENST00000475828.5	ENSG00000163875.15	107.806	-0.2587	0.272468	-0.94947	0.342381	0.763872	MEAF6	NA	NA
ENST00000373073.8	ENSG00000163875.15	75.4644	-0.0965725	0.947509	-0.101923	0.918818	NA	MEAF6	NA	FALSE
ENST00000485039.1	ENSG00000163875.15	22.4674	0.720435	0.589886	1.22131	0.221968	NA	MEAF6	NA	NA
ENST00000296215.8	ENSG00000163877.11	257.635	0.131192	0.236492	0.554745	0.579069	0.893521	SNIP1	FALSE	FALSE
ENST00000638725.1	ENSG00000163877.11	184.68	-0.0078911	0.223142	-0.0353635	0.97179	0.995264	SNIP1	NA	NA
ENST00000468040.2	ENSG00000163877.11	17.0597	1.00225	0.82205	1.21921	0.222766	NA	SNIP1	TRUE	FALSE
ENST00000493916.1	ENSG00000163877.11	14.7032	-0.306941	0.92686	-0.331162	0.740522	NA	SNIP1	NA	NA
ENST00000423216.2	ENSG00000237749.4	50.6974	0.583117	0.657587	0.886753	0.375212	NA	AL034379.1	NA	NA
ENST00000373062.8	ENSG00000134697.13	3746.48	0.0676578	0.0806692	0.838706	0.401634	0.803236	GNL2	NA	NA
ENST00000462812.5	ENSG00000134697.13	22.6336	-0.0325162	0.546734	-0.0594736	0.952575	NA	GNL2	NA	FALSE
ENST00000479255.1	ENSG00000134697.13	113.96	0.231718	0.398901	0.580892	0.561313	0.886934	GNL2	NA	NA
ENST00000489146.1	ENSG00000134697.13	22.4326	-0.185657	0.579966	-0.320116	0.74888	NA	GNL2	NA	NA
ENST00000488496.1	ENSG00000134697.13	8.12876	-0.779614	1.05935	-0.735935	0.46177	NA	GNL2	NA	NA
ENST00000358011.8	ENSG00000116922.14	425.853	0.340983	0.140392	2.42878	0.0151497	0.164145	C1orf109	NA	FALSE
ENST00000464178.1	ENSG00000116922.14	115.423	0.308293	0.309936	0.994696	0.319884	0.744496	C1orf109	NA	FALSE
ENST00000491981.5	ENSG00000116922.14	24.7782	0.708155	0.731942	0.967501	0.333293	NA	C1orf109	NA	NA
ENST00000327331.2	ENSG00000134690.11	838.116	-0.434134	0.162894	-2.66514	0.00769572	0.109332	CDCA8	NA	NA
ENST00000373055.6	ENSG00000134690.11	490.549	-0.00820453	0.208248	-0.0393979	0.968573	0.99469	CDCA8	NA	NA
ENST00000373045.10	ENSG00000185090.14	95.2729	0.27932	0.299933	0.931274	0.351712	0.76935	MANEAL	NA	NA
ENST00000397631.7	ENSG00000185090.14	156.57	-0.343072	0.229657	-1.49384	0.135217	0.541061	MANEAL	NA	NA
ENST00000532512.1	ENSG00000185090.14	26.8121	2.42185	1.93547	1.2513	0.210825	NA	MANEAL	NA	NA
ENST00000329006.5	ENSG00000185090.14	118.961	-0.296643	0.268135	-1.10632	0.268588	0.701427	MANEAL	NA	NA
ENST00000433474.1	ENSG00000233728.1	21.1075	-2.28478	1.28773	-1.77427	0.0760186	NA	AL929472.3	NA	NA
ENST00000373044.3	ENSG00000196449.4	1264.89	0.547769	0.0929602	5.89252	3.8036e-09	7.30553e-07	YRDC	NA	NA
ENST00000468084.1	ENSG00000197982.14	240.963	0.134287	0.195399	0.687245	0.491928	0.854505	C1orf122	NA	FALSE
ENST00000373036.5	ENSG00000188786.10	985.927	0.488519	0.114811	4.25499	2.09059e-05	0.00127612	MTF1	NA	NA
ENST00000468190.1	ENSG00000188786.10	27.7644	0.0486558	0.520274	0.0935197	0.925491	NA	MTF1	NA	NA
ENST00000373027.5	ENSG00000204084.13	246.74	-0.34738	0.194827	-1.78302	0.0745838	0.406147	INPP5B	NA	NA
ENST00000373026.5	ENSG00000204084.13	157.505	-0.404419	0.42064	-0.961437	0.336333	0.758604	INPP5B	NA	NA
ENST00000373019.5	ENSG00000183431.12	1910.99	-0.059339	0.0948621	-0.625529	0.531624	0.871853	SF3A3	NA	NA
ENST00000460925.1	ENSG00000183431.12	36.1643	0.542226	0.494092	1.09742	0.272458	NA	SF3A3	NA	NA
ENST00000461869.5	ENSG00000183431.12	210.379	0.0707044	0.245276	0.288265	0.773144	0.952482	SF3A3	NA	FALSE
ENST00000462258.1	ENSG00000183431.12	136.261	0.162979	0.283225	0.575439	0.564994	0.887732	SF3A3	NA	NA
ENST00000373016.4	ENSG00000183386.10	26.1154	-0.578205	0.508927	-1.13613	0.255903	NA	FHL3	NA	NA
ENST00000483182.5	ENSG00000183520.12	389.514	0.107988	0.19053	0.566779	0.570864	0.890114	UTP11	NA	NA
ENST00000373014.5	ENSG00000183520.12	1335.88	0.124291	0.104258	1.19215	0.233202	0.669085	UTP11	NA	NA
ENST00000488453.1	ENSG00000183520.12	120.5	-0.326423	0.37197	-0.877552	0.380187	0.788913	UTP11	NA	NA
ENST00000373001.4	ENSG00000116954.8	470.256	-0.0775628	0.188292	-0.411928	0.680392	0.927306	RRAGC	NA	FALSE
ENST00000397572.5	ENSG00000214114.9	952.115	0.199061	0.111678	1.78246	0.074675	0.406438	MYCBP	NA	NA
ENST00000494695.4	ENSG00000214114.9	233.947	0.193013	0.233479	0.826684	0.408416	0.806877	MYCBP	NA	NA
ENST00000495043.5	ENSG00000214114.9	53.4316	-0.328917	1.19401	-0.275474	0.782952	NA	MYCBP	NA	NA
ENST00000465771.3	ENSG00000214114.9	80.3743	-0.244851	0.327133	-0.748475	0.454174	0.83285	MYCBP	NA	NA
ENST00000432648.8	ENSG00000174574.16	1247.88	0.49515	0.11294	4.38419	1.16419e-05	0.000778926	AKIRIN1	NA	TRUE
ENST00000372984.8	ENSG00000174574.16	226.509	0.376966	0.299123	1.26024	0.207584	0.64102	AKIRIN1	NA	TRUE
ENST00000531822.1	ENSG00000174574.16	139.617	0.374519	0.319273	1.17304	0.240781	0.675732	AKIRIN1	NA	NA
ENST00000372967.3	ENSG00000168653.11	4307.24	0.0838075	0.05738	1.46057	0.144133	0.554244	NDUFS5	NA	NA
ENST00000372969.8	ENSG00000168653.11	1185.18	-0.0473077	0.108811	-0.43477	0.663729	0.920849	NDUFS5	NA	NA
ENST00000467673.5	ENSG00000127603.29	15.1209	0.430442	0.764004	0.563403	0.573161	NA	MACF1	NA	NA
ENST00000671089.1	ENSG00000127603.29	3767.65	0.0989198	0.0706982	1.39918	0.161758	0.581942	MACF1	NA	NA
ENST00000472385.1	ENSG00000127603.29	12.5274	-0.0195208	0.805598	-0.0242315	0.980668	NA	MACF1	NA	NA
ENST00000372925.6	ENSG00000127603.29	1523.89	0.0611734	0.168177	0.363744	0.71605	0.937546	MACF1	NA	FALSE
ENST00000530275.3	ENSG00000127603.29	1074.2	-0.0853974	0.113921	-0.749619	0.453484	0.832565	MACF1	NA	FALSE
ENST00000473843.1	ENSG00000127603.29	9.8871	0.328252	0.94352	0.347901	0.727915	NA	MACF1	NA	NA
ENST00000469490.1	ENSG00000127603.29	164.616	-0.240227	0.320496	-0.749547	0.453528	0.832565	MACF1	NA	FALSE
ENST00000497964.1	ENSG00000127603.29	41.4828	-0.0945026	0.403833	-0.234014	0.814974	NA	MACF1	NA	NA
ENST00000446276.5	ENSG00000127603.29	57.4043	0.259546	0.424581	0.611298	0.541002	NA	MACF1	NA	FALSE
ENST00000462496.5	ENSG00000127603.29	6.19933	-0.261651	2.04024	-0.128246	0.897955	NA	MACF1	NA	FALSE
ENST00000331593.6	ENSG00000183682.8	94.8898	-0.297329	0.273976	-1.08524	0.277816	0.709263	BMP8A	NA	NA
ENST00000447263.1	ENSG00000237624.1	20.4111	-0.588004	1.40669	-0.418005	0.675943	NA	OXCT2P1	NA	NA
ENST00000482028.5	ENSG00000090621.14	32.7266	-1.50813	1.00838	-1.49559	0.13476	NA	PABPC4	NA	NA
ENST00000492468.5	ENSG00000090621.14	123.78	0.0522036	0.405576	0.128715	0.897583	0.978719	PABPC4	NA	NA
ENST00000437136.5	ENSG00000090621.14	36.0334	0.420526	0.540923	0.777423	0.436909	NA	PABPC4	FALSE	NA
ENST00000468476.1	ENSG00000090621.14	130.326	-0.0644989	0.278981	-0.231195	0.817164	0.96152	PABPC4	NA	NA
ENST00000372862.7	ENSG00000090621.14	1840.36	0.273346	0.111668	2.44784	0.0143715	0.159738	PABPC4	FALSE	NA
ENST00000372857.7	ENSG00000090621.14	89.8739	-0.359796	1.37081	-0.262469	0.79296	0.957602	PABPC4	FALSE	NA
ENST00000372856.7	ENSG00000090621.14	175.945	-0.204136	0.450516	-0.453116	0.650465	0.91747	PABPC4	FALSE	NA
ENST00000372858.8	ENSG00000090621.14	712.219	0.586085	0.215657	2.71766	0.00657444	0.098972	PABPC4	FALSE	NA
ENST00000530186.1	ENSG00000090621.14	94.592	0.102633	0.3768	0.272381	0.785329	0.955151	PABPC4	FALSE	NA
ENST00000421687.6	ENSG00000090621.14	453.224	0.346411	0.16297	2.12561	0.0335354	0.259164	PABPC4	FALSE	NA
ENST00000527718.1	ENSG00000090621.14	176.046	0.255519	0.411198	0.621403	0.534335	0.872659	PABPC4	NA	NA
ENST00000525669.5	ENSG00000090621.14	59.8359	0.0340317	0.789351	0.0431134	0.965611	NA	PABPC4	NA	NA
ENST00000470443.5	ENSG00000090621.14	190.179	-0.417865	0.253645	-1.64744	0.0994676	0.467244	PABPC4	TRUE	NA
ENST00000513632.2	ENSG00000090621.14	11.0612	0.0795043	0.786738	0.101056	0.919506	NA	PABPC4	NA	NA
ENST00000525751.5	ENSG00000090621.14	175.773	0.46619	0.304219	1.53241	0.12542	0.523387	PABPC4	NA	FALSE
ENST00000474378.1	ENSG00000090621.14	20.6219	0.91829	0.743607	1.23491	0.216863	NA	PABPC4	NA	NA
ENST00000492519.1	ENSG00000090621.14	4.82161	-3.15539	1.95484	-1.61414	0.106497	NA	PABPC4	NA	NA
ENST00000415255.2	ENSG00000228060.3	39.8497	0.0665531	0.430716	0.154517	0.877202	NA	PABPC4-AS1	NA	NA
ENST00000650144.1	ENSG00000228060.3	20.3221	-0.14364	0.674978	-0.212807	0.831478	NA	PABPC4-AS1	NA	NA
ENST00000372852.4	ENSG00000163909.8	201.273	-0.145353	0.182916	-0.794643	0.426821	0.817266	HEYL	NA	NA
ENST00000372844.8	ENSG00000116983.13	307.117	-0.802308	0.166704	-4.81276	1.48859e-06	0.00013537	HPCAL4	NA	NA
ENST00000485507.5	ENSG00000084072.17	124.681	-0.0495461	0.231246	-0.214257	0.830346	0.963783	PPIE	NA	NA
ENST00000324379.10	ENSG00000084072.17	403.918	-0.0787836	0.168228	-0.468315	0.63956	0.913591	PPIE	FALSE	TRUE
ENST00000356511.6	ENSG00000084072.17	873.33	-0.0226867	0.119415	-0.189983	0.849323	0.968187	PPIE	FALSE	NA
ENST00000456578.6	ENSG00000084072.17	71.0403	0.379188	0.354311	1.07021	0.284524	NA	PPIE	NA	NA
ENST00000495526.5	ENSG00000084072.17	116.489	0.00382195	0.252463	0.0151387	0.987922	0.998431	PPIE	TRUE	NA
ENST00000497370.5	ENSG00000084072.17	42.4572	1.1187	1.09515	1.02151	0.307013	NA	PPIE	NA	TRUE
ENST00000372830.5	ENSG00000084072.17	21.461	0.423234	0.678988	0.623331	0.533067	NA	PPIE	FALSE	NA
ENST00000475350.5	ENSG00000084072.17	425.432	0.0834938	0.187083	0.446292	0.655386	0.919152	PPIE	TRUE	NA
ENST00000372827.8	ENSG00000116985.12	301.849	0.339548	0.184268	1.84269	0.0653745	0.378028	BMP8B	NA	NA
ENST00000327582.5	ENSG00000198754.5	37.2813	0.642954	0.561985	1.14408	0.252592	NA	OXCT2	NA	NA
ENST00000537440.5	ENSG00000043514.17	323.762	0.205541	0.376646	0.545713	0.585263	0.896003	TRIT1	FALSE	NA
ENST00000441669.6	ENSG00000043514.17	81.8227	-1.08263	0.486448	-2.22557	0.0260427	0.226201	TRIT1	FALSE	NA
ENST00000372818.5	ENSG00000043514.17	192.137	0.00417352	0.446478	0.00934765	0.992542	0.99883	TRIT1	FALSE	FALSE
ENST00000495175.6	ENSG00000043514.17	196.052	0.416082	0.236703	1.75782	0.0787784	0.418092	TRIT1	TRUE	NA
ENST00000492612.6	ENSG00000043514.17	7.11927	-5.38618	1.69899	-3.17022	0.00152323	NA	TRIT1	TRUE	NA
ENST00000467774.1	ENSG00000043514.17	8.21754	0.693936	1.25302	0.55381	0.579709	NA	TRIT1	NA	NA
ENST00000489945.5	ENSG00000043514.17	28.1673	1.6916	0.584388	2.89465	0.00379577	NA	TRIT1	TRUE	NA
ENST00000462243.2	ENSG00000043514.17	6.00121	-0.155884	1.03994	-0.149898	0.880845	NA	TRIT1	NA	NA
ENST00000372797.7	ENSG00000131236.17	556.707	0.415657	0.141905	2.92911	0.00339931	0.0633779	CAP1	NA	FALSE
ENST00000421589.5	ENSG00000131236.17	140.892	0.0496176	0.218046	0.227556	0.819992	0.962004	CAP1	NA	FALSE
ENST00000414893.5	ENSG00000131236.17	96.3981	0.660254	0.322217	2.0491	0.0404524	0.289242	CAP1	NA	NA
ENST00000372792.7	ENSG00000131236.17	5219.01	0.111867	0.0923267	1.21164	0.22565	0.663184	CAP1	NA	NA
ENST00000414281.5	ENSG00000131236.17	78.118	0.265351	0.50552	0.524906	0.599648	NA	CAP1	NA	NA
ENST00000420216.5	ENSG00000131236.17	38.8334	0.475566	0.809696	0.587339	0.556976	NA	CAP1	NA	NA
ENST00000340450.7	ENSG00000131236.17	1885.92	0.25769	0.1006	2.56152	0.0104216	0.133291	CAP1	NA	FALSE
ENST00000372805.7	ENSG00000131236.17	1128.43	0.237654	0.270494	0.878593	0.379622	0.788402	CAP1	NA	FALSE
ENST00000427843.5	ENSG00000131236.17	41.0785	1.0345	2.95945	0.349558	0.726671	NA	CAP1	NA	FALSE
ENST00000417287.5	ENSG00000131236.17	2.96009	0.398028	3.87435	0.102734	0.918174	NA	CAP1	NA	NA
ENST00000424977.1	ENSG00000131236.17	49.2086	0.877778	1.62472	0.540263	0.589016	NA	CAP1	NA	NA
ENST00000479759.5	ENSG00000131236.17	201.154	-0.839993	0.376558	-2.23071	0.0257001	0.224372	CAP1	NA	NA
ENST00000461993.1	ENSG00000131236.17	23.164	0.278372	0.597958	0.465538	0.641546	NA	CAP1	NA	NA
ENST00000642050.1	ENSG00000131238.17	1641.65	-0.254688	0.118857	-2.14282	0.0321277	0.251896	PPT1	NA	TRUE
ENST00000439754.6	ENSG00000131238.17	136.167	-3.51555	0.43423	-8.09606	5.67685e-16	3.32843e-13	PPT1	NA	NA
ENST00000449045.7	ENSG00000131238.17	76.0733	-5.90932	1.21403	-4.86752	1.1301e-06	NA	PPT1	NA	NA
ENST00000372775.2	ENSG00000131238.17	17.6151	-1.72033	1.2078	-1.42435	0.154346	NA	PPT1	NA	NA
ENST00000372771.5	ENSG00000117000.9	2708.19	-0.0992741	0.0962498	-1.03142	0.302343	0.729846	RLF	NA	NA
ENST00000567508.1	ENSG00000259943.1	93.1762	0.281917	0.29822	0.945331	0.34449	0.765176	AL050341.2	NA	NA
ENST00000479131.5	ENSG00000084073.9	27.895	1.68997	1.1584	1.45888	0.144597	NA	ZMPSTE24	NA	NA
ENST00000372759.4	ENSG00000084073.9	1801.39	-0.200029	0.147106	-1.35976	0.173906	0.600437	ZMPSTE24	NA	NA
ENST00000447743.1	ENSG00000231296.1	5.24697	-0.216321	1.12208	-0.192786	0.847126	NA	AL050341.1	NA	NA
ENST00000600955.1	ENSG00000227311.3	10.4869	-0.18083	1.158	-0.156158	0.875909	NA	AL031985.2	NA	NA
ENST00000435168.6	ENSG00000084070.12	39.0476	0.057291	0.528887	0.108324	0.913739	NA	SMAP2	NA	NA
ENST00000372718.8	ENSG00000084070.12	220.906	-0.409233	0.244696	-1.67242	0.0944418	0.456237	SMAP2	NA	NA
ENST00000372708.5	ENSG00000084070.12	193.577	0.809798	0.370936	2.18312	0.0290271	0.238996	SMAP2	NA	NA
ENST00000372699.8	ENSG00000117010.17	110.049	-0.0169395	0.36912	-0.0458915	0.963397	0.994008	ZNF684	NA	NA
ENST00000467203.5	ENSG00000066136.20	16.4287	-0.320568	1.52757	-0.209855	0.833781	NA	NFYC	NA	NA
ENST00000427410.6	ENSG00000066136.20	228.626	-0.255079	0.271026	-0.941164	0.346621	0.765722	NFYC	NA	NA
ENST00000447388.7	ENSG00000066136.20	264.667	0.182281	0.264377	0.689472	0.490526	0.854278	NFYC	NA	NA
ENST00000425457.6	ENSG00000066136.20	53.96	-0.796928	1.72465	-0.462081	0.644023	NA	NFYC	NA	NA
ENST00000372652.5	ENSG00000066136.20	82.3812	-1.13389	0.694913	-1.6317	0.102744	0.473548	NFYC	NA	TRUE
ENST00000372651.5	ENSG00000066136.20	103.816	0.396225	0.433741	0.913507	0.360976	0.776008	NFYC	NA	NA
ENST00000525290.5	ENSG00000066136.20	136.09	-0.008436	0.367881	-0.0229313	0.981705	0.997009	NFYC	NA	NA
ENST00000506017.1	ENSG00000117013.17	45.3221	-0.280023	0.463864	-0.603675	0.54606	NA	KCNQ4	NA	NA
ENST00000480420.6	ENSG00000171793.16	146.869	0.290297	0.266486	1.08936	0.275997	0.708173	CTPS1	NA	NA
ENST00000650070.2	ENSG00000171793.16	776.27	-0.163317	0.146668	-1.11351	0.265488	0.698236	CTPS1	FALSE	NA
ENST00000649864.1	ENSG00000171793.16	67.5687	-0.161673	0.417684	-0.387069	0.698705	NA	CTPS1	FALSE	NA
ENST00000648020.1	ENSG00000171793.16	75.5604	-0.101097	0.403955	-0.250267	0.802381	NA	CTPS1	TRUE	NA
ENST00000463285.6	ENSG00000171793.16	25.0827	-0.362301	0.73421	-0.493457	0.62169	NA	CTPS1	FALSE	NA
ENST00000475060.1	ENSG00000171793.16	7.10261	-0.583875	1.15483	-0.505594	0.613142	NA	CTPS1	NA	NA
ENST00000372616.1	ENSG00000171793.16	168.455	-0.0808157	0.488949	-0.165284	0.86872	0.972971	CTPS1	FALSE	NA
ENST00000486889.2	ENSG00000171793.16	34.648	-0.0433789	0.621267	-0.0698233	0.944334	NA	CTPS1	NA	NA
ENST00000464283.5	ENSG00000171793.16	44.5199	-1.01551	0.680073	-1.49323	0.135377	NA	CTPS1	NA	NA
ENST00000359345.5	ENSG00000171790.15	31.0051	-0.655196	0.474862	-1.37976	0.16766	NA	SLFNL1	NA	NA
ENST00000326197.11	ENSG00000010803.16	208.081	-0.0866113	0.25599	-0.338339	0.735108	0.941545	SCMH1	NA	NA
ENST00000489421.1	ENSG00000010803.16	15.4176	-0.486477	0.806774	-0.60299	0.546515	NA	SCMH1	NA	NA
ENST00000482530.1	ENSG00000010803.16	20.7095	-0.228823	0.621286	-0.368306	0.712645	NA	SCMH1	NA	NA
ENST00000488592.1	ENSG00000010803.16	46.7783	-0.283335	0.48721	-0.581546	0.560872	NA	SCMH1	NA	NA
ENST00000372572.5	ENSG00000198815.9	141.124	0.46271	0.432461	1.06995	0.284644	0.714978	FOXJ3	NA	NA
ENST00000545068.5	ENSG00000198815.9	215.243	0.469429	1.58479	0.296208	0.767071	0.951197	FOXJ3	NA	NA
ENST00000361346.6	ENSG00000198815.9	643.065	-0.179654	0.257628	-0.697339	0.485591	0.849946	FOXJ3	NA	FALSE
ENST00000445886.5	ENSG00000198815.9	234.914	0.0222455	0.212851	0.104512	0.916763	0.98269	FOXJ3	NA	NA
ENST00000372560.3	ENSG00000127125.9	61.2194	0.101501	0.392385	0.258676	0.795885	NA	PPCS	NA	NA
ENST00000372561.4	ENSG00000127125.9	213.168	0.177674	0.219436	0.809684	0.418122	0.811547	PPCS	NA	NA
ENST00000372556.3	ENSG00000127125.9	761.979	0.219665	0.09975	2.20215	0.0276544	0.232722	PPCS	NA	FALSE
ENST00000471420.1	ENSG00000127125.9	30.515	0.610993	0.511162	1.1953	0.23197	NA	PPCS	NA	NA
ENST00000482168.1	ENSG00000127125.9	91.6386	-0.402622	0.35329	-1.13964	0.254438	0.687019	PPCS	NA	TRUE
ENST00000469615.1	ENSG00000127125.9	57.6573	-1.27841	0.829496	-1.54119	0.123271	NA	PPCS	NA	NA
ENST00000304979.8	ENSG00000171960.11	875.569	-0.10639	0.0981953	-1.08346	0.278606	0.710222	PPIH	NA	NA
ENST00000372550.5	ENSG00000171960.11	26.1433	0.583205	0.591728	0.985597	0.324331	NA	PPIH	NA	NA
ENST00000667389.1	ENSG00000285728.2	84.0269	-0.0819903	0.282179	-0.290561	0.771387	0.952015	AC098484.4	NA	NA
ENST00000321358.12	ENSG00000065978.19	5990.01	-0.334536	0.0882639	-3.79018	0.000150537	0.00619956	YBX1	NA	NA
ENST00000332220.10	ENSG00000065978.19	1008.66	-0.25537	0.262274	-0.973675	0.330218	0.753925	YBX1	NA	FALSE
ENST00000436427.1	ENSG00000065978.19	14373.4	-0.290963	0.0646941	-4.49751	6.87531e-06	0.000510606	YBX1	NA	NA
ENST00000467957.1	ENSG00000065978.19	1372.07	-0.126337	0.119855	-1.05408	0.291845	0.721116	YBX1	NA	FALSE
ENST00000296388.10	ENSG00000117385.16	166.25	-0.088706	0.453124	-0.195765	0.844794	0.967262	P3H1	NA	TRUE
ENST00000463465.1	ENSG00000117385.16	30.9053	-0.4335	0.672509	-0.644601	0.519186	NA	P3H1	NA	NA
ENST00000468913.2	ENSG00000164008.16	11.65	1.16159	1.27282	0.912612	0.361447	NA	C1orf50	NA	NA
ENST00000650521.1	ENSG00000283580.3	49.7054	0.903875	0.408308	2.21371	0.0268486	NA	AC098484.3	NA	FALSE
ENST00000603943.6	ENSG00000283580.3	32.1302	-0.322681	0.602181	-0.535854	0.59206	NA	AC098484.3	NA	TRUE
ENST00000372521.9	ENSG00000177868.12	143.491	0.219181	0.27239	0.80466	0.421016	0.813653	SVBP	NA	NA
ENST00000372508.7	ENSG00000164011.18	32.8879	-1.2017	1.3001	-0.924313	0.355324	NA	ZNF691	NA	NA
ENST00000372507.5	ENSG00000164011.18	39.7882	0.261073	0.781288	0.334157	0.738261	NA	ZNF691	NA	FALSE
ENST00000426263.9	ENSG00000117394.23	736.731	-0.170793	0.176683	-0.966664	0.333712	0.757094	SLC2A1	FALSE	NA
ENST00000630287.2	ENSG00000117394.23	684.491	-0.21154	0.127195	-1.66311	0.0962905	0.459883	SLC2A1	TRUE	NA
ENST00000630821.1	ENSG00000117394.23	6.2821	1.61242	2.05718	0.7838	0.433157	NA	SLC2A1	NA	NA
ENST00000431759.5	ENSG00000227533.6	13.1273	-0.450615	0.899382	-0.501027	0.616352	NA	SLC2A1-AS1	NA	NA
ENST00000431635.6	ENSG00000117395.12	44.3025	0.565133	0.62419	0.905386	0.365261	NA	EBNA1BP2	NA	TRUE
ENST00000236051.2	ENSG00000117395.12	2699.79	0.192409	0.101659	1.89269	0.0583988	0.356864	EBNA1BP2	NA	NA
ENST00000463906.1	ENSG00000117395.12	156.899	0.244792	0.56794	0.431017	0.666456	0.922364	EBNA1BP2	NA	NA
ENST00000472982.5	ENSG00000117395.12	22.8028	0.355402	0.558724	0.636096	0.524714	NA	EBNA1BP2	NA	NA
ENST00000483082.1	ENSG00000117395.12	25.1394	0.216447	0.579495	0.373509	0.70877	NA	EBNA1BP2	NA	NA
ENST00000432792.6	ENSG00000179178.11	108.753	0.389394	0.334404	1.16444	0.244245	0.677683	TMEM125	NA	NA
ENST00000424948.1	ENSG00000234694.1	17.6337	-0.651155	0.649608	-1.00238	0.316159	NA	AL139289.1	NA	NA
ENST00000310955.11	ENSG00000117399.14	2247.06	-0.286003	0.0773158	-3.69915	0.000216325	0.00823885	CDC20	NA	NA
ENST00000372462.1	ENSG00000117399.14	107.719	0.085691	0.332472	0.257739	0.796608	0.958149	CDC20	NA	NA
ENST00000478882.1	ENSG00000117399.14	20.6408	-0.883129	0.621893	-1.42007	0.155588	NA	CDC20	NA	NA
ENST00000482046.1	ENSG00000117399.14	35.0124	0.7036	0.57501	1.22363	0.221091	NA	CDC20	NA	NA
ENST00000621943.4	ENSG00000066322.15	307.805	0.216904	0.247502	0.876374	0.380827	0.789433	ELOVL1	NA	NA
ENST00000413844.3	ENSG00000066322.15	362.83	0.529388	0.205702	2.57356	0.0100657	0.130082	ELOVL1	NA	NA
ENST00000372458.8	ENSG00000066322.15	312.49	0.0627263	0.322218	0.19467	0.845651	0.967262	ELOVL1	NA	NA
ENST00000464204.5	ENSG00000066322.15	151.095	0.256244	0.345638	0.741366	0.458472	0.834707	ELOVL1	NA	NA
ENST00000470968.6	ENSG00000066322.15	20.8521	-2.16407	1.97686	-1.0947	0.273648	NA	ELOVL1	NA	NA
ENST00000487209.5	ENSG00000066322.15	312.525	0.241462	0.245826	0.982249	0.325977	0.750829	ELOVL1	NA	NA
ENST00000470769.5	ENSG00000066322.15	16.5255	0.125783	2.13469	0.0589233	0.953013	NA	ELOVL1	NA	NA
ENST00000482302.5	ENSG00000066322.15	50.3671	2.68765	1.49966	1.79217	0.0731059	NA	ELOVL1	NA	NA
ENST00000465321.5	ENSG00000066322.15	45.501	0.0712497	1.05155	0.0677569	0.945979	NA	ELOVL1	NA	NA
ENST00000479686.5	ENSG00000066322.15	14.821	1.32535	1.0245	1.29366	0.195784	NA	ELOVL1	NA	NA
ENST00000372457.9	ENSG00000159479.17	423.013	0.0371611	0.149593	0.248415	0.803814	0.959186	MED8	NA	FALSE
ENST00000290663.10	ENSG00000159479.17	82.3714	0.0245359	0.483986	0.0506956	0.959568	0.993323	MED8	NA	NA
ENST00000372455.4	ENSG00000159479.17	125.432	0.643098	0.290543	2.21344	0.0268675	0.229192	MED8	NA	NA
ENST00000406439.7	ENSG00000198198.17	34.3518	0.14341	0.524093	0.273635	0.784365	NA	SZT2	NA	NA
ENST00000357658.4	ENSG00000198198.17	88.4402	-0.190126	0.31012	-0.613071	0.539829	0.876714	SZT2	NA	FALSE
ENST00000639852.1	ENSG00000198198.17	17.8218	0.218853	0.867516	0.252275	0.800829	NA	SZT2	NA	NA
ENST00000372430.7	ENSG00000178922.16	16.3171	0.699775	0.744047	0.940499	0.346962	NA	HYI	NA	FALSE
ENST00000359947.9	ENSG00000142949.17	654.305	0.187638	0.212632	0.882454	0.377531	0.787778	PTPRF	NA	TRUE
ENST00000438120.5	ENSG00000142949.17	1057.01	0.651365	0.148353	4.39065	1.13015e-05	0.000767673	PTPRF	NA	NA
ENST00000437607.1	ENSG00000142949.17	129.232	0.0069971	0.276161	0.025337	0.979786	0.996681	PTPRF	NA	NA
ENST00000467464.1	ENSG00000142949.17	4.43178	0.134837	2.24069	0.0601767	0.952015	NA	PTPRF	NA	FALSE
ENST00000429895.5	ENSG00000142949.17	596.705	0.019281	0.30457	0.0633055	0.949523	0.990749	PTPRF	NA	NA
ENST00000414879.5	ENSG00000142949.17	77.5901	0.61574	0.466783	1.31912	0.18713	NA	PTPRF	NA	TRUE
ENST00000496447.5	ENSG00000142949.17	327.862	0.750148	0.400106	1.87487	0.0608102	0.363927	PTPRF	NA	NA
ENST00000372407.4	ENSG00000142949.17	634.896	-0.180988	0.31056	-0.582781	0.560041	0.886138	PTPRF	NA	TRUE
ENST00000477970.1	ENSG00000142949.17	29.882	0.296181	0.670104	0.441993	0.658494	NA	PTPRF	NA	NA
ENST00000372396.4	ENSG00000066135.13	1309.38	0.0520363	0.115262	0.451463	0.651656	0.918099	KDM4A	FALSE	FALSE
ENST00000463151.5	ENSG00000066135.13	44.7521	-0.013984	0.450798	-0.0310205	0.975253	NA	KDM4A	NA	FALSE
ENST00000485249.1	ENSG00000066135.13	61.1203	0.0428444	0.443888	0.0965207	0.923107	NA	KDM4A	TRUE	NA
ENST00000372359.10	ENSG00000117407.17	62.8499	0.794947	0.47982	1.65676	0.0975679	NA	ARTN	NA	NA
ENST00000372343.8	ENSG00000117408.11	376.051	-0.0253018	0.152454	-0.165964	0.868186	0.97285	IPO13	NA	FALSE
ENST00000471934.1	ENSG00000132768.14	68.8762	0.376489	0.351583	1.07084	0.284241	NA	DPH2	NA	NA
ENST00000255108.8	ENSG00000132768.14	689.293	0.450434	0.266278	1.69159	0.0907235	0.447328	DPH2	FALSE	NA
ENST00000495421.1	ENSG00000132768.14	191.28	-1.31896	0.406834	-3.242	0.00118692	0.0294156	DPH2	TRUE	TRUE
ENST00000396758.6	ENSG00000132768.14	136.001	0.239389	0.455521	0.525527	0.599217	0.899802	DPH2	FALSE	NA
ENST00000459879.1	ENSG00000132768.14	42.2878	0.850863	0.405067	2.10055	0.0356804	NA	DPH2	FALSE	NA
ENST00000532642.5	ENSG00000117410.14	37.8178	-0.320018	0.582454	-0.549431	0.58271	NA	ATP6V0B	NA	NA
ENST00000236067.8	ENSG00000117410.14	105.224	0.011149	0.424535	0.0262618	0.979049	0.996487	ATP6V0B	NA	TRUE
ENST00000472277.5	ENSG00000117410.14	20.4326	0.473684	0.790249	0.599411	0.548899	NA	ATP6V0B	NA	TRUE
ENST00000472174.7	ENSG00000117410.14	377.101	-0.0865231	0.202938	-0.426352	0.669852	0.923533	ATP6V0B	NA	NA
ENST00000498664.1	ENSG00000117410.14	333.845	0.296456	0.25203	1.17628	0.239485	0.674333	ATP6V0B	NA	NA
ENST00000356836.10	ENSG00000117411.16	36.3997	-0.0739185	0.640289	-0.115446	0.908092	NA	B4GALT2	NA	FALSE
ENST00000309519.8	ENSG00000117411.16	528.407	0.172175	0.152994	1.12537	0.260431	0.693736	B4GALT2	NA	FALSE
ENST00000485678.5	ENSG00000117411.16	63.7341	-0.16974	0.90506	-0.187546	0.851233	NA	B4GALT2	NA	NA
ENST00000481924.1	ENSG00000117411.16	39.2686	0.244457	0.406351	0.601591	0.547446	NA	B4GALT2	NA	NA
ENST00000315913.9	ENSG00000178028.14	66.3732	-0.758567	0.393812	-1.92621	0.0540777	NA	DMAP1	NA	NA
ENST00000463950.1	ENSG00000178028.14	4.86729	-1.83699	1.5643	-1.17432	0.240266	NA	DMAP1	NA	NA
ENST00000488433.5	ENSG00000178028.14	192.384	0.0841669	0.235451	0.357471	0.720739	0.939134	DMAP1	NA	NA
ENST00000483741.1	ENSG00000178028.14	38.5019	0.43705	0.687229	0.635959	0.524803	NA	DMAP1	NA	NA
ENST00000372257.7	ENSG00000117419.16	736.913	0.0648905	0.101611	0.638619	0.523071	0.868367	ERI3	FALSE	FALSE
ENST00000649995.1	ENSG00000117419.16	26.7678	0.419635	2.10792	0.199076	0.842203	NA	ERI3	TRUE	NA
ENST00000479101.1	ENSG00000117419.16	8.79388	0.316892	0.947314	0.334516	0.73799	NA	ERI3	FALSE	NA
ENST00000495828.1	ENSG00000117419.16	63.1185	0.518145	1.05758	0.489934	0.624181	NA	ERI3	NA	NA
ENST00000355387.6	ENSG00000187147.18	44.8507	1.60276	1.2138	1.32046	0.186683	NA	RNF220	NA	NA
ENST00000453863.5	ENSG00000187147.18	11.3703	1.33733	1.1691	1.14389	0.252667	NA	RNF220	NA	NA
ENST00000497469.5	ENSG00000187147.18	7.45911	-0.951337	1.68291	-0.565293	0.571874	NA	RNF220	NA	NA
ENST00000475378.5	ENSG00000187147.18	33.3781	-0.600246	0.516483	-1.16218	0.245162	NA	RNF220	NA	NA
ENST00000484745.5	ENSG00000187147.18	189.384	0.457329	0.32321	1.41496	0.157081	0.574068	RNF220	NA	NA
ENST00000474394.5	ENSG00000187147.18	22.6698	-0.467138	0.684512	-0.682439	0.494961	NA	RNF220	NA	NA
ENST00000372235.7	ENSG00000126106.14	24.5026	0.0110996	0.614217	0.0180711	0.985582	NA	TMEM53	NA	NA
ENST00000452259.5	ENSG00000142945.13	370.088	-0.133217	0.229009	-0.58171	0.560762	0.886712	KIF2C	NA	NA
ENST00000493027.5	ENSG00000142945.13	42.376	-0.187616	0.41812	-0.448715	0.653637	NA	KIF2C	NA	FALSE
ENST00000372224.9	ENSG00000142945.13	3476.26	-0.478304	0.07975	-5.99754	2.00332e-09	4.33339e-07	KIF2C	NA	NA
ENST00000455186.5	ENSG00000142945.13	185.13	-1.02262	0.207886	-4.91914	8.69268e-07	8.48381e-05	KIF2C	NA	NA
ENST00000472235.1	ENSG00000142945.13	4.33604	-0.385114	1.64704	-0.233821	0.815124	NA	KIF2C	NA	NA
ENST00000428791.1	ENSG00000225721.5	10.6691	0.0342246	0.844167	0.0405425	0.967661	NA	AL592166.1	NA	NA
ENST00000396651.8	ENSG00000142937.12	20420.4	0.0331296	0.0620811	0.53365	0.593584	0.898197	RPS8	NA	NA
ENST00000372209.3	ENSG00000142937.12	550.939	0.509248	0.187346	2.71821	0.00656352	0.0989617	RPS8	NA	NA
ENST00000485390.5	ENSG00000142937.12	174.657	0.107511	0.244823	0.439136	0.660563	0.920501	RPS8	NA	NA
ENST00000464658.1	ENSG00000142937.12	34.8957	0.311575	0.566923	0.54959	0.582601	NA	RPS8	NA	FALSE
ENST00000484599.1	ENSG00000142937.12	54.7602	0.165748	0.36852	0.449765	0.65288	NA	RPS8	NA	NA
ENST00000474582.1	ENSG00000142937.12	15.3642	-0.162432	0.855523	-0.189862	0.849417	NA	RPS8	NA	NA
ENST00000594193.1	ENSG00000234093.3	5.95701	-0.444421	1.12908	-0.393614	0.693866	NA	RPS15AP11	NA	NA
ENST00000372201.5	ENSG00000173846.13	354.761	0.173117	0.203789	0.84949	0.395608	0.798609	PLK3	NA	NA
ENST00000465443.5	ENSG00000173846.13	12.115	0.584161	1.34281	0.435027	0.663543	NA	PLK3	NA	NA
ENST00000476731.1	ENSG00000173846.13	6.55718	0.0472507	1.71799	0.0275035	0.978058	NA	PLK3	NA	FALSE
ENST00000485668.5	ENSG00000222009.8	13.3536	-0.132002	0.730269	-0.180758	0.856558	NA	BTBD19	NA	NA
ENST00000360403.7	ENSG00000070785.17	284.189	-0.234462	0.15902	-1.47442	0.140369	0.549732	EIF2B3	NA	NA
ENST00000372183.7	ENSG00000070785.17	231.094	-0.219086	0.219417	-0.998491	0.318041	0.743231	EIF2B3	NA	NA
ENST00000372182.6	ENSG00000070785.17	28.0993	1.56296	1.28216	1.219	0.222844	NA	EIF2B3	NA	NA
ENST00000372172.5	ENSG00000126107.15	332.091	0.14794	0.255493	0.579038	0.562563	0.887231	HECTD3	NA	NA
ENST00000651476.1	ENSG00000126088.14	39.2538	0.713206	1.7913	0.39815	0.69052	NA	UROD	NA	TRUE
ENST00000636293.1	ENSG00000126088.14	121.655	0.385966	0.314533	1.22711	0.219782	0.65756	UROD	NA	NA
ENST00000246337.9	ENSG00000126088.14	314.536	0.416767	0.180202	2.31277	0.020735	0.199404	UROD	NA	NA
ENST00000529984.5	ENSG00000132781.18	52.0877	-0.852464	0.411015	-2.07405	0.0380747	NA	MUTYH	NA	NA
ENST00000354383.10	ENSG00000132781.18	17.6624	1.50001	1.37399	1.09172	0.274957	NA	MUTYH	NA	NA
ENST00000355498.6	ENSG00000132781.18	25.4267	-1.9854	1.29348	-1.53493	0.124802	NA	MUTYH	NA	NA
ENST00000474703.1	ENSG00000132781.18	15.7077	0.304215	0.829379	0.366799	0.713769	NA	MUTYH	NA	NA
ENST00000477731.5	ENSG00000132773.12	20.1091	0.00828175	0.695619	0.0119056	0.990501	NA	TOE1	NA	FALSE
ENST00000372090.6	ENSG00000132773.12	292.514	-0.0236184	0.158659	-0.148863	0.881662	0.976048	TOE1	NA	NA
ENST00000495703.5	ENSG00000132773.12	203.268	0.103696	0.207075	0.500765	0.616537	0.904757	TOE1	NA	TRUE
ENST00000460057.1	ENSG00000132773.12	16.045	-0.341407	0.88084	-0.387593	0.698317	NA	TOE1	NA	NA
ENST00000372086.4	ENSG00000070759.17	107.122	1.04671	0.412392	2.53814	0.0111443	0.138868	TESK2	NA	TRUE
ENST00000401061.9	ENSG00000132763.15	1654.29	-0.0136192	0.0812846	-0.167549	0.866938	0.972274	MMACHC	NA	NA
ENST00000262746.5	ENSG00000117450.14	365.002	0.0254663	0.142172	0.179123	0.857841	0.969464	PRDX1	NA	NA
ENST00000319248.13	ENSG00000117450.14	16723.3	0.0487707	0.0464509	1.04994	0.293745	0.722338	PRDX1	NA	NA
ENST00000447184.5	ENSG00000117450.14	63.937	-0.36837	0.481311	-0.765348	0.444064	NA	PRDX1	NA	NA
ENST00000424390.1	ENSG00000117450.14	479.712	0.121018	0.177336	0.682422	0.494972	0.856879	PRDX1	NA	FALSE
ENST00000372070.7	ENSG00000117448.13	153.858	-0.19265	0.391062	-0.492633	0.622272	0.906891	AKR1A1	NA	FALSE
ENST00000621846.4	ENSG00000117448.13	251.907	0.0356324	0.237941	0.149753	0.88096	0.975832	AKR1A1	NA	NA
ENST00000434299.5	ENSG00000117448.13	34.5558	-0.262945	0.619528	-0.424429	0.671253	NA	AKR1A1	NA	NA
ENST00000496999.5	ENSG00000117448.13	31.4282	1.36111	0.745494	1.82578	0.0678833	NA	AKR1A1	NA	TRUE
ENST00000351829.8	ENSG00000117448.13	481.454	-0.151848	0.136016	-1.1164	0.264251	0.698195	AKR1A1	NA	NA
ENST00000471651.1	ENSG00000117448.13	43.3388	0.155045	0.414329	0.374209	0.708249	NA	AKR1A1	NA	NA
ENST00000497973.5	ENSG00000117448.13	171.917	0.190123	0.232353	0.818248	0.413216	0.808727	AKR1A1	NA	TRUE
ENST00000475919.1	ENSG00000117448.13	8.37257	-0.853285	0.942657	-0.905191	0.365364	NA	AKR1A1	NA	NA
ENST00000437362.6	ENSG00000132780.17	134.431	-0.768771	0.711822	-1.08	0.28014	0.711345	NASP	TRUE	NA
ENST00000464190.6	ENSG00000132780.17	270.811	-0.359209	0.212413	-1.69109	0.0908202	0.447671	NASP	NA	FALSE
ENST00000350030.8	ENSG00000132780.17	574.321	-0.193533	0.223545	-0.865742	0.386632	0.793672	NASP	FALSE	NA
ENST00000527359.5	ENSG00000132780.17	72.4313	0.145058	0.444848	0.326084	0.744361	NA	NASP	TRUE	NA
ENST00000529333.5	ENSG00000132780.17	28.298	-1.19044	0.674661	-1.7645	0.0776478	NA	NASP	TRUE	NA
ENST00000527470.5	ENSG00000132780.17	19.226	0.371172	0.838617	0.4426	0.658055	NA	NASP	NA	NA
ENST00000525515.5	ENSG00000132780.17	78.0879	-0.540641	0.474206	-1.1401	0.254245	NA	NASP	NA	NA
ENST00000453748.5	ENSG00000132780.17	58.9887	4.81983	1.33755	3.60348	0.000313982	NA	NASP	TRUE	NA
ENST00000470768.5	ENSG00000132780.17	33.5845	0.0995179	0.484932	0.20522	0.8374	NA	NASP	NA	NA
ENST00000351223.7	ENSG00000132780.17	1852.44	-0.381575	0.106626	-3.57863	0.000345405	0.0114892	NASP	FALSE	NA
ENST00000530073.5	ENSG00000132780.17	154.066	-0.373495	0.260361	-1.43453	0.151422	0.566692	NASP	NA	NA
ENST00000481782.1	ENSG00000132780.17	172.371	-0.116906	0.213125	-0.548532	0.583326	0.89506	NASP	NA	NA
ENST00000527932.1	ENSG00000132780.17	8.42706	-1.6307	0.942269	-1.73061	0.0835209	NA	NASP	NA	NA
ENST00000534450.1	ENSG00000132780.17	92.8711	-0.33346	0.515794	-0.646499	0.517956	0.867414	NASP	FALSE	NA
ENST00000355105.8	ENSG00000159592.11	2192.46	0.302094	0.118927	2.54016	0.0110803	0.13838	GPBP1L1	NA	FALSE
ENST00000290795.7	ENSG00000159592.11	1332.85	0.032338	0.147979	0.21853	0.827016	0.962969	GPBP1L1	NA	NA
ENST00000467032.1	ENSG00000159592.11	150.475	-0.074043	0.361984	-0.204548	0.837925	0.965977	GPBP1L1	NA	NA
ENST00000487436.1	ENSG00000159592.11	49.9224	0.0687478	1.42936	0.0480969	0.961639	NA	GPBP1L1	NA	NA
ENST00000468724.1	ENSG00000159592.11	28.7796	0.257673	0.591588	0.435562	0.663155	NA	GPBP1L1	NA	NA
ENST00000496278.1	ENSG00000159592.11	26.2608	0.25643	0.529742	0.484066	0.628339	NA	GPBP1L1	NA	NA
ENST00000495616.1	ENSG00000159592.11	6.57698	0.844353	1.46056	0.578103	0.563195	NA	GPBP1L1	NA	NA
ENST00000488278.5	ENSG00000159592.11	130.66	0.0646748	0.268999	0.240427	0.809999	0.959917	GPBP1L1	NA	NA
ENST00000480941.1	ENSG00000159592.11	247.038	0.36874	0.229866	1.60415	0.10868	0.486811	GPBP1L1	NA	NA
ENST00000480083.5	ENSG00000159592.11	57.3665	-0.267088	0.493004	-0.541757	0.587986	NA	GPBP1L1	NA	NA
ENST00000460859.1	ENSG00000159592.11	45.4256	0.884246	0.42248	2.09299	0.0363503	NA	GPBP1L1	NA	NA
ENST00000432472.1	ENSG00000225447.1	4.61476	0.93041	1.22587	0.758979	0.447865	NA	RPS15AP10	NA	NA
ENST00000437848.1	ENSG00000234329.1	14.8542	0.052169	0.68975	0.0756346	0.93971	NA	AL604028.2	NA	NA
ENST00000372025.5	ENSG00000159596.7	700.166	-0.00635775	0.121479	-0.0523364	0.958261	0.993256	TMEM69	NA	FALSE
ENST00000496366.1	ENSG00000159596.7	24.5607	0.792207	0.745671	1.06241	0.28805	NA	TMEM69	NA	NA
ENST00000359942.8	ENSG00000197429.11	75.9909	-0.187059	0.335727	-0.557175	0.577408	NA	IPP	NA	NA
ENST00000495072.1	ENSG00000197429.11	26.5531	-0.483606	0.686551	-0.704399	0.481184	NA	IPP	NA	FALSE
ENST00000396478.4	ENSG00000197429.11	265.156	-0.145243	0.238524	-0.608924	0.542575	0.878904	IPP	NA	FALSE
ENST00000430643.1	ENSG00000230896.1	18.0606	0.0219118	0.614703	0.0356462	0.971564	NA	AL604028.1	NA	NA
ENST00000470809.1	ENSG00000086015.22	9.06574	0.11317	0.916496	0.123481	0.901726	NA	MAST2	NA	NA
ENST00000361297.7	ENSG00000086015.22	1156.74	-0.0797627	0.110442	-0.722217	0.470161	0.841516	MAST2	FALSE	FALSE
ENST00000372008.6	ENSG00000086015.22	108.926	0.0497192	0.670633	0.0741377	0.940901	0.989387	MAST2	NA	NA
ENST00000482881.1	ENSG00000086015.22	60.4362	-0.5079	1.11534	-0.455376	0.648839	NA	MAST2	NA	NA
ENST00000372009.3	ENSG00000086015.22	202.449	-0.193694	0.22618	-0.85637	0.391793	0.796424	MAST2	TRUE	NA
ENST00000467367.5	ENSG00000086015.22	14.9662	-0.240051	0.849532	-0.282569	0.777507	NA	MAST2	NA	NA
ENST00000372003.6	ENSG00000117472.10	27.4624	-0.135697	0.582777	-0.232846	0.815881	NA	TSPAN1	NA	NA
ENST00000371984.8	ENSG00000085998.14	820.41	-0.0402514	0.122739	-0.327944	0.742954	0.943891	POMGNT1	NA	FALSE
ENST00000671528.1	ENSG00000085999.13	133.302	0.056418	0.264173	0.213565	0.830886	0.963798	RAD54L	FALSE	NA
ENST00000371975.9	ENSG00000085999.13	162.772	-0.475088	0.289794	-1.6394	0.10113	0.470194	RAD54L	FALSE	NA
ENST00000493032.5	ENSG00000085999.13	6.72277	0.454076	1.56392	0.290345	0.771553	NA	RAD54L	NA	NA
ENST00000473251.2	ENSG00000085999.13	5.83368	-0.900728	2.29571	-0.392353	0.694798	NA	RAD54L	TRUE	NA
ENST00000617190.4	ENSG00000132128.16	124.943	-0.119796	0.27846	-0.430208	0.667045	0.922493	LRRC41	FALSE	TRUE
ENST00000343304.10	ENSG00000132128.16	99.6274	1.00297	3.11428	0.322056	0.74741	0.945327	LRRC41	FALSE	FALSE
ENST00000615587.4	ENSG00000132128.16	276.775	0.528916	0.49801	1.06206	0.288209	0.717422	LRRC41	FALSE	NA
ENST00000498402.2	ENSG00000132128.16	20.9361	-1.56084	0.598697	-2.60706	0.00913243	NA	LRRC41	TRUE	NA
ENST00000469150.1	ENSG00000132128.16	32.5311	-0.103124	0.62528	-0.164924	0.869004	NA	LRRC41	NA	FALSE
ENST00000311672.10	ENSG00000173660.12	4631.58	-0.0358613	0.0580462	-0.617807	0.536703	0.874871	UQCRH	FALSE	NA
ENST00000489056.5	ENSG00000173660.12	108.07	-0.0742918	0.270422	-0.274725	0.783528	0.954655	UQCRH	TRUE	FALSE
ENST00000486951.1	ENSG00000173660.12	11.7476	-0.190988	0.783647	-0.243716	0.80745	NA	UQCRH	NA	FALSE
ENST00000496387.5	ENSG00000173660.12	496.913	0.0132729	0.12856	0.103243	0.91777	0.982823	UQCRH	TRUE	TRUE
ENST00000460947.1	ENSG00000173660.12	9.62205	0.374042	0.897935	0.416558	0.677002	NA	UQCRH	NA	NA
ENST00000474844.5	ENSG00000117481.10	191.547	0.12044	0.226387	0.532009	0.59472	0.898462	NSUN4	FALSE	TRUE
ENST00000307089.7	ENSG00000117481.10	812.224	-0.0098004	0.109578	-0.0894379	0.928734	0.984956	NSUN4	TRUE	TRUE
ENST00000243167.9	ENSG00000117480.16	81.7518	0.263904	0.346192	0.762307	0.445877	0.827293	FAAH	NA	NA
ENST00000635606.1	ENSG00000232022.7	23.8042	0.317262	0.610935	0.519305	0.603548	NA	FAAHP1	NA	NA
ENST00000650508.1	ENSG00000079277.21	262.954	0.17452	0.262147	0.665734	0.505581	0.862332	MKNK1	FALSE	NA
ENST00000650026.1	ENSG00000079277.21	195.902	-0.0124634	0.400906	-0.0310881	0.975199	0.995393	MKNK1	FALSE	NA
ENST00000531355.6	ENSG00000079277.21	35.3961	-0.18479	0.66004	-0.279969	0.779502	NA	MKNK1	TRUE	NA
ENST00000532783.5	ENSG00000079277.21	4.87549	-0.219641	2.27663	-0.0964764	0.923142	NA	MKNK1	NA	NA
ENST00000496619.6	ENSG00000079277.21	69.1277	0.175662	0.409116	0.42937	0.667654	NA	MKNK1	NA	NA
ENST00000477883.1	ENSG00000079277.21	11.3915	-0.0384931	0.761065	-0.0505779	0.959662	NA	MKNK1	NA	NA
ENST00000319928.7	ENSG00000142961.14	127.723	0.141945	0.256112	0.55423	0.579421	0.893521	MOB3C	NA	TRUE
ENST00000576409.5	ENSG00000123472.12	330.719	-0.557476	0.175811	-3.17088	0.00151978	0.0360604	ATPAF1	NA	NA
ENST00000492233.5	ENSG00000123472.12	13.6311	0.0590045	1.63871	0.0360067	0.971277	NA	ATPAF1	NA	NA
ENST00000574428.5	ENSG00000123472.12	475.966	-0.126516	0.265166	-0.477121	0.633276	0.911106	ATPAF1	NA	NA
ENST00000526821.5	ENSG00000123472.12	203.521	-0.371265	0.276053	-1.34491	0.178655	0.607292	ATPAF1	NA	FALSE
ENST00000534216.5	ENSG00000123472.12	137.305	-0.18127	0.286297	-0.633156	0.526632	0.870182	ATPAF1	NA	FALSE
ENST00000474020.5	ENSG00000123472.12	31.3743	0.449596	0.538325	0.835176	0.403619	NA	ATPAF1	NA	NA
ENST00000481623.2	ENSG00000159658.13	292.102	-0.944561	0.269483	-3.50508	0.000456465	0.014204	EFCAB14	NA	NA
ENST00000674435.1	ENSG00000159658.13	1583.21	0.184744	0.0925809	1.99549	0.0459896	0.313156	EFCAB14	FALSE	NA
ENST00000487741.6	ENSG00000159658.13	175.676	-0.193459	0.239616	-0.807371	0.419453	0.812998	EFCAB14	TRUE	NA
ENST00000672746.1	ENSG00000159658.13	865.541	-0.0223781	0.109127	-0.205066	0.837521	0.965977	EFCAB14	NA	FALSE
ENST00000674302.1	ENSG00000159658.13	178.668	-0.121647	0.332771	-0.365557	0.714696	0.936977	EFCAB14	NA	NA
ENST00000444042.2	ENSG00000225506.2	16.1719	-0.273168	0.731887	-0.373238	0.708972	NA	CYP4A22-AS1	NA	NA
ENST00000360380.7	ENSG00000123473.15	393.551	-0.269969	0.279928	-0.964424	0.334834	0.757888	STIL	NA	NA
ENST00000371877.7	ENSG00000123473.15	1146.67	-0.183555	0.198572	-0.924376	0.355291	0.772328	STIL	NA	NA
ENST00000396221.6	ENSG00000123473.15	486.474	-0.783471	0.384943	-2.03529	0.0418216	0.294683	STIL	NA	NA
ENST00000447475.6	ENSG00000123473.15	154.393	0.348954	0.489644	0.712668	0.476051	0.845133	STIL	NA	NA
ENST00000436811.1	ENSG00000123473.15	15.0985	-2.61051	1.15444	-2.26128	0.023742	NA	STIL	NA	NA
ENST00000433827.2	ENSG00000123473.15	4.2762	0.762205	1.60989	0.473452	0.635891	NA	STIL	NA	NA
ENST00000371873.9	ENSG00000162368.13	3117.74	0.0334318	0.126277	0.264749	0.791203	0.956848	CMPK1	FALSE	NA
ENST00000371871.8	ENSG00000162368.13	110.417	-0.189987	0.480088	-0.395733	0.692302	0.930363	CMPK1	TRUE	NA
ENST00000450808.2	ENSG00000162368.13	29.0719	-1.07581	1.06295	-1.0121	0.31149	NA	CMPK1	FALSE	NA
ENST00000371870.3	ENSG00000162368.13	47.3304	0.612014	0.392389	1.55971	0.118827	NA	CMPK1	NA	NA
ENST00000420876.1	ENSG00000225762.1	6.27106	-0.776022	0.989676	-0.784117	0.432972	NA	LINC01389	NA	NA
ENST00000604015.1	ENSG00000242267.6	3.81021	-2.36922	2.31007	-1.02561	0.305076	NA	SKINT1L	NA	NA
ENST00000396153.7	ENSG00000185104.20	530.466	-0.0474311	0.152406	-0.311215	0.755637	0.947346	FAF1	FALSE	NA
ENST00000494400.5	ENSG00000185104.20	447.666	0.0652184	0.188058	0.346799	0.728743	0.939766	FAF1	TRUE	NA
ENST00000371778.5	ENSG00000185104.20	1023.11	-0.0156892	0.094305	-0.166366	0.867869	0.972602	FAF1	FALSE	NA
ENST00000472808.1	ENSG00000185104.20	146.861	-0.0668534	0.26036	-0.256773	0.797354	0.958149	FAF1	NA	NA
ENST00000487898.1	ENSG00000185104.20	185.183	-0.21449	0.23828	-0.90016	0.368035	0.780936	FAF1	NA	NA
ENST00000424664.1	ENSG00000225767.1	7.26331	0.291847	0.939787	0.310545	0.756146	NA	FAF1-AS1	NA	NA
ENST00000453979.2	ENSG00000230585.2	7.73458	-0.294329	0.91713	-0.320924	0.748268	NA	PHBP12	NA	NA
ENST00000396148.2	ENSG00000123080.12	58.3924	-0.165422	0.355962	-0.464719	0.642132	NA	CDKN2C	NA	NA
ENST00000366181.2	ENSG00000203356.2	88.8891	-0.40543	0.283018	-1.43252	0.151994	0.566692	LINC01562	NA	NA
ENST00000242719.4	ENSG00000123091.5	2487.67	0.165926	0.0986962	1.68118	0.0927275	0.452002	RNF11	NA	FALSE
ENST00000486691.1	ENSG00000123091.5	261.966	0.0948919	0.271961	0.348917	0.727152	0.939253	RNF11	NA	FALSE
ENST00000480705.1	ENSG00000233406.5	22.922	-0.227999	1.30302	-0.174977	0.861097	NA	AL162430.2	NA	NA
ENST00000530004.5	ENSG00000085831.15	66.6142	-0.570512	0.617952	-0.92323	0.355887	NA	TTC39A	NA	NA
ENST00000413473.6	ENSG00000085831.15	349.558	0.00893964	0.245951	0.0363473	0.971005	0.995264	TTC39A	NA	NA
ENST00000534098.1	ENSG00000085831.15	34.6055	-0.0140083	1.44221	-0.00971307	0.99225	NA	TTC39A	NA	NA
ENST00000371733.8	ENSG00000085832.17	2329.9	0.340281	0.111144	3.06162	0.00220146	0.0467575	EPS15	NA	FALSE
ENST00000493793.1	ENSG00000085832.17	296.444	-0.192029	0.27792	-0.69095	0.489597	0.853272	EPS15	NA	FALSE
ENST00000371714.5	ENSG00000117859.19	188.442	0.208264	0.461313	0.451459	0.651659	0.918099	OSBPL9	FALSE	NA
ENST00000447887.5	ENSG00000117859.19	135.009	0.411263	0.522613	0.786935	0.43132	0.819554	OSBPL9	FALSE	NA
ENST00000495776.5	ENSG00000117859.19	1443.91	0.318024	0.0933516	3.40674	0.000657447	0.0188883	OSBPL9	TRUE	TRUE
ENST00000428468.6	ENSG00000117859.19	258.364	-0.253097	0.207924	-1.21725	0.223508	0.660953	OSBPL9	FALSE	FALSE
ENST00000453295.5	ENSG00000117859.19	157.362	0.0632739	0.347389	0.182141	0.855472	0.96935	OSBPL9	FALSE	NA
ENST00000489990.5	ENSG00000117859.19	147.89	0.577016	0.266182	2.16774	0.0301781	0.244294	OSBPL9	TRUE	NA
ENST00000484890.5	ENSG00000117859.19	20.1049	0.258571	0.727221	0.355561	0.72217	NA	OSBPL9	NA	NA
ENST00000534040.5	ENSG00000117859.19	9.41247	0.36327	0.848556	0.428103	0.668576	NA	OSBPL9	TRUE	NA
ENST00000531828.5	ENSG00000117859.19	24.1588	-8.05655	3.91522	-2.05775	0.0396141	NA	OSBPL9	NA	TRUE
ENST00000462759.5	ENSG00000117859.19	274.933	-0.257242	0.275285	-0.934456	0.350069	0.768454	OSBPL9	FALSE	FALSE
ENST00000475697.5	ENSG00000117859.19	94.1497	0.155215	0.411074	0.377584	0.70574	0.93486	OSBPL9	NA	NA
ENST00000352171.11	ENSG00000078618.21	1900.7	-0.175261	0.121051	-1.44783	0.147666	0.560095	NRDC	NA	FALSE
ENST00000539524.5	ENSG00000078618.21	430.578	-0.127958	0.216438	-0.591197	0.554389	0.884445	NRDC	NA	TRUE
ENST00000485608.5	ENSG00000078618.21	1157.98	-0.601346	0.232496	-2.58647	0.00969635	0.126707	NRDC	NA	NA
ENST00000464385.1	ENSG00000078618.21	9.44747	-0.101773	0.864719	-0.117695	0.906309	NA	NRDC	NA	NA
ENST00000475310.5	ENSG00000078618.21	26.2292	-0.20807	0.588344	-0.353653	0.723599	NA	NRDC	NA	NA
ENST00000473805.5	ENSG00000078618.21	109.689	0.304152	0.260963	1.1655	0.243817	0.677626	NRDC	NA	NA
ENST00000491410.1	ENSG00000078618.21	11.3224	-0.154787	0.854473	-0.181149	0.856251	NA	NRDC	NA	NA
ENST00000371655.4	ENSG00000169213.7	2193.48	0.594919	0.164534	3.61578	0.000299448	0.010386	RAB3B	NA	FALSE
ENST00000371626.9	ENSG00000117862.13	2429.79	0.0763023	0.0855432	0.891974	0.372407	0.783792	TXNDC12	NA	TRUE
ENST00000371614.2	ENSG00000198841.4	234.505	0.00116915	0.19063	0.00613312	0.995107	0.99934	KTI12	NA	FALSE
ENST00000477828.6	ENSG00000134717.18	44.5972	-0.424216	0.445587	-0.952037	0.341078	NA	BTF3L4	TRUE	TRUE
ENST00000489308.6	ENSG00000134717.18	484.934	0.0400408	0.172558	0.232043	0.816505	0.961254	BTF3L4	FALSE	FALSE
ENST00000313334.13	ENSG00000134717.18	407.915	-0.19742	0.147721	-1.33644	0.181406	0.61118	BTF3L4	FALSE	NA
ENST00000472944.6	ENSG00000134717.18	1215.79	-0.220439	0.128714	-1.71263	0.0867812	0.437539	BTF3L4	FALSE	NA
ENST00000524414.5	ENSG00000134717.18	6.65571	0.505921	0.993377	0.509294	0.610546	NA	BTF3L4	NA	NA
ENST00000484036.1	ENSG00000134717.18	185.28	0.367956	0.229676	1.60207	0.109141	0.487989	BTF3L4	FALSE	NA
ENST00000533836.1	ENSG00000134717.18	9.03254	-0.209554	0.83257	-0.251696	0.801276	NA	BTF3L4	NA	NA
ENST00000287727.7	ENSG00000157077.14	361.618	0.431359	0.187415	2.30163	0.0213562	0.203107	ZFYVE9	NA	FALSE
ENST00000361625.5	ENSG00000157077.14	171.194	0.188758	0.249845	0.755499	0.449949	0.830011	ZFYVE9	NA	NA
ENST00000371591.1	ENSG00000157077.14	610.728	0.449599	0.190483	2.3603	0.0182599	0.185659	ZFYVE9	NA	NA
ENST00000371586.6	ENSG00000154222.14	94.5848	-0.170981	0.337909	-0.505998	0.612858	0.904156	CC2D1B	NA	TRUE
ENST00000491136.6	ENSG00000154222.14	88.313	-0.108126	0.511096	-0.211557	0.832453	0.964284	CC2D1B	NA	FALSE
ENST00000284376.7	ENSG00000154222.14	148.496	0.0418454	0.30573	0.136871	0.891133	0.97714	CC2D1B	NA	NA
ENST00000371568.8	ENSG00000085840.13	839.062	-0.423712	0.17495	-2.4219	0.0154397	0.166021	ORC1	NA	NA
ENST00000257181.10	ENSG00000134748.13	1009.59	-0.0641638	0.100064	-0.641227	0.521375	0.868339	PRPF38A	NA	NA
ENST00000487160.1	ENSG00000134748.13	77.8069	-0.321159	0.358679	-0.895395	0.370576	NA	PRPF38A	NA	FALSE
ENST00000474048.1	ENSG00000134748.13	306.365	-0.136624	0.17971	-0.76025	0.447105	0.828017	PRPF38A	NA	FALSE
ENST00000474453.6	ENSG00000134744.14	45.4587	-1.66458	1.32672	-1.25466	0.209603	NA	TUT4	NA	NA
ENST00000528642.5	ENSG00000134744.14	424.614	-0.541289	0.17067	-3.17155	0.0015163	0.0360162	TUT4	NA	NA
ENST00000484723.6	ENSG00000134744.14	187.36	0.241395	0.348713	0.692245	0.488783	0.852787	TUT4	NA	FALSE
ENST00000473856.5	ENSG00000134744.14	149.223	0.336357	0.2848	1.18103	0.23759	0.673083	TUT4	NA	NA
ENST00000524582.1	ENSG00000134744.14	5.03008	1.30234	2.55268	0.510187	0.60992	NA	TUT4	NA	FALSE
ENST00000424164.1	ENSG00000182183.15	4.47576	-1.41482	1.1751	-1.204	0.228591	NA	SHISAL2A	NA	NA
ENST00000371538.5	ENSG00000162377.6	1256.45	0.210136	0.0994735	2.11248	0.0346453	0.265139	COA7	NA	NA
ENST00000486918.1	ENSG00000162377.6	31.8005	0.792881	0.848597	0.934343	0.350127	NA	COA7	NA	NA
ENST00000294353.7	ENSG00000162378.13	1321.26	-0.221426	0.125903	-1.75871	0.078627	0.417794	ZYG11B	NA	FALSE
ENST00000543419.5	ENSG00000121310.17	13.6134	0.0951025	0.942203	0.100936	0.919601	NA	ECHDC2	NA	NA
ENST00000542552.1	ENSG00000121310.17	15.0675	-0.803194	0.690997	-1.16237	0.245085	NA	ECHDC2	NA	NA
ENST00000474789.1	ENSG00000121310.17	30.0067	-0.245618	0.463179	-0.530288	0.595912	NA	ECHDC2	NA	NA
ENST00000371514.8	ENSG00000116171.19	289.42	0.373318	0.173149	2.15605	0.0310799	0.248283	SCP2	NA	NA
ENST00000408941.7	ENSG00000116171.19	658.164	0.339299	0.153737	2.20701	0.0273135	0.231562	SCP2	NA	NA
ENST00000435345.6	ENSG00000116171.19	384.671	0.262694	0.149655	1.75533	0.0792035	0.419385	SCP2	NA	NA
ENST00000371486.4	ENSG00000157184.7	272.404	-0.405431	0.180966	-2.24038	0.0250665	0.220934	CPT2	NA	NA
ENST00000294360.5	ENSG00000162384.14	239.452	-0.0249124	0.182957	-0.136166	0.89169	0.97714	CZIB	NA	FALSE
ENST00000483739.5	ENSG00000162384.14	37.8079	0.290926	0.482241	0.60328	0.546323	NA	CZIB	NA	NA
ENST00000371470.8	ENSG00000162385.11	627.705	-0.0249361	0.107128	-0.232768	0.815942	0.961254	MAGOH	NA	NA
ENST00000371466.4	ENSG00000162385.11	119.059	0.0321393	0.252585	0.127241	0.898749	0.978977	MAGOH	NA	NA
ENST00000306052.12	ENSG00000157193.18	603.007	-0.182297	0.179865	-1.01352	0.31081	0.73778	LRP8	FALSE	FALSE
ENST00000529670.6	ENSG00000157193.18	71.4269	-0.260993	0.547142	-0.477012	0.633354	NA	LRP8	TRUE	NA
ENST00000654947.1	ENSG00000157193.18	22.5754	-0.701206	0.827427	-0.847454	0.396742	NA	LRP8	FALSE	NA
ENST00000460214.6	ENSG00000157193.18	19.4687	-1.02585	0.596285	-1.7204	0.0853594	NA	LRP8	TRUE	NA
ENST00000371429.4	ENSG00000058804.12	2675.98	-0.226032	0.157757	-1.43279	0.151918	0.566692	NDC1	NA	NA
ENST00000480952.1	ENSG00000058804.12	83.8824	-0.192968	0.339631	-0.568169	0.56992	0.889577	NDC1	NA	NA
ENST00000464950.6	ENSG00000058799.15	170.715	-0.312329	0.24024	-1.30007	0.193578	0.626112	YIPF1	TRUE	TRUE
ENST00000072644.7	ENSG00000058799.15	217.709	-0.168939	0.212125	-0.79641	0.425794	0.817043	YIPF1	FALSE	TRUE
ENST00000465897.5	ENSG00000058799.15	37.0858	-0.224006	0.508532	-0.440495	0.659579	NA	YIPF1	NA	NA
ENST00000194214.9	ENSG00000081870.11	405.479	0.116685	0.200866	0.580912	0.5613	0.886934	HSPB11	NA	NA
ENST00000489675.1	ENSG00000081870.11	33.3824	-0.151686	0.45339	-0.334559	0.737957	NA	HSPB11	NA	FALSE
ENST00000371377.3	ENSG00000081870.11	81.8037	-0.469565	0.523831	-0.896406	0.370036	0.782573	HSPB11	NA	NA
ENST00000371376.1	ENSG00000081870.11	25.9013	0.00984729	0.562367	0.0175104	0.986029	NA	HSPB11	NA	NA
ENST00000371370.8	ENSG00000116212.15	579.726	-0.0680484	0.151876	-0.448052	0.654115	0.918771	LRRC42	NA	TRUE
ENST00000319223.8	ENSG00000116212.15	436.197	0.16913	0.196051	0.862687	0.38831	0.794115	LRRC42	NA	NA
ENST00000371348.5	ENSG00000116209.12	283.342	0.320999	0.295345	1.08686	0.277097	0.708889	TMEM59	NA	TRUE
ENST00000371341.5	ENSG00000116209.12	755.089	-0.0165067	0.163617	-0.100886	0.919641	0.982965	TMEM59	NA	FALSE
ENST00000440019.5	ENSG00000116209.12	50.1167	0.280783	0.409283	0.686037	0.49269	NA	TMEM59	NA	TRUE
ENST00000452421.5	ENSG00000116209.12	188.053	0.279491	0.285674	0.978358	0.327897	0.752024	TMEM59	NA	TRUE
ENST00000371337.3	ENSG00000116209.12	213.436	0.185275	0.222007	0.834544	0.403975	0.804062	TMEM59	NA	TRUE
ENST00000487096.5	ENSG00000116221.15	31.0724	0.114996	0.588213	0.195501	0.845	NA	MRPL37	NA	NA
ENST00000360840.9	ENSG00000116221.15	2038.02	-0.101449	0.0795353	-1.27552	0.202124	0.634093	MRPL37	NA	NA
ENST00000605337.5	ENSG00000116221.15	44.1644	0.476964	0.477535	0.998804	0.31789	NA	MRPL37	NA	NA
ENST00000490670.1	ENSG00000116221.15	14.7134	-0.729826	0.679833	-1.07354	0.28303	NA	MRPL37	NA	NA
ENST00000481208.5	ENSG00000162390.17	142.728	-0.078204	0.246908	-0.316733	0.751446	0.946092	ACOT11	NA	TRUE
ENST00000343744.6	ENSG00000162390.17	313.071	0.127235	0.263375	0.483096	0.629028	0.908808	ACOT11	NA	NA
ENST00000371316.3	ENSG00000162390.17	71.9744	-0.046687	0.381021	-0.122531	0.902478	NA	ACOT11	NA	FALSE
ENST00000371281.4	ENSG00000243725.7	1007.57	0.00388469	0.128909	0.0301351	0.975959	0.995573	TTC4	NA	NA
ENST00000486621.1	ENSG00000243725.7	103.683	0.138247	0.317362	0.435613	0.663118	0.920849	TTC4	NA	NA
ENST00000371284.9	ENSG00000243725.7	41.1487	-0.042671	2.92509	-0.014588	0.988361	NA	TTC4	NA	FALSE
ENST00000371279.4	ENSG00000162396.6	172.491	0.117189	0.213181	0.549719	0.582512	0.894624	PARS2	NA	FALSE
ENST00000371269.9	ENSG00000116133.13	2394.55	0.0689434	0.140072	0.4922	0.622578	0.906891	DHCR24	NA	NA
ENST00000436604.2	ENSG00000116133.13	194.409	1.21785	1.74539	0.697749	0.485334	0.849764	DHCR24	NA	NA
ENST00000647585.1	ENSG00000116133.13	92.7861	0.0964564	0.554733	0.173879	0.861961	0.970708	DHCR24	NA	NA
ENST00000648494.1	ENSG00000116133.13	7.73591	6.32939	3.17331	1.99457	0.0460902	NA	DHCR24	NA	NA
ENST00000673726.1	ENSG00000169174.11	16.7627	1.16148	1.10728	1.04894	0.294205	NA	PCSK9	TRUE	NA
ENST00000302118.5	ENSG00000169174.11	143.073	-0.51938	0.255135	-2.0357	0.0417801	0.294683	PCSK9	FALSE	NA
ENST00000294383.7	ENSG00000162402.14	2825.56	0.0417871	0.0916637	0.455874	0.648481	0.917122	USP24	FALSE	FALSE
ENST00000634589.1	ENSG00000162402.14	14.8079	-0.854269	0.932342	-0.916261	0.35953	NA	USP24	TRUE	NA
ENST00000422374.1	ENSG00000234810.4	448.156	-0.114385	0.134388	-0.851154	0.394684	0.798325	AL603840.1	NA	NA
ENST00000362961.1	ENSG00000199831.1	14.3154	1.42273	0.787796	1.80596	0.070924	NA	RN7SKP291	NA	NA
ENST00000371250.4	ENSG00000162407.9	168.566	0.231049	0.204767	1.12835	0.259172	0.692452	PLPP3	NA	TRUE
ENST00000371226.8	ENSG00000162600.12	656.706	-0.0827391	0.214387	-0.385933	0.699546	0.93277	OMA1	NA	NA
ENST00000476933.1	ENSG00000162600.12	61.0394	-0.436945	0.409364	-1.06738	0.285803	NA	OMA1	NA	NA
ENST00000467063.1	ENSG00000162600.12	10.3432	-1.63303	2.1051	-0.77575	0.437897	NA	OMA1	NA	NA
ENST00000419242.5	ENSG00000162600.12	36.3578	0.168845	0.579639	0.291293	0.770827	NA	OMA1	NA	NA
ENST00000482274.2	ENSG00000162600.12	18.5666	0.183894	0.646907	0.284267	0.776206	NA	OMA1	NA	NA
ENST00000654217.1	ENSG00000286918.1	68.1018	0.125738	0.449199	0.279917	0.779542	NA	AL035411.3	NA	NA
ENST00000582127.2	ENSG00000264128.2	4.68352	-0.901379	1.77673	-0.507324	0.611928	NA	RN7SL713P	NA	NA
ENST00000493821.6	ENSG00000162601.11	756.8	0.0889775	0.140234	0.634493	0.525759	0.869814	MYSM1	NA	NA
ENST00000472487.6	ENSG00000162601.11	1364.9	0.21515	0.189313	1.13648	0.255756	0.687862	MYSM1	FALSE	NA
ENST00000665648.1	ENSG00000162601.11	592.849	-0.00998651	0.335079	-0.0298035	0.976224	0.995573	MYSM1	TRUE	NA
ENST00000401044.7	ENSG00000162601.11	288.486	-0.205294	0.252257	-0.813827	0.415744	0.81011	MYSM1	NA	NA
ENST00000481973.1	ENSG00000162601.11	8.43998	-0.255053	0.960642	-0.265503	0.790622	NA	MYSM1	NA	NA
ENST00000483003.5	ENSG00000162601.11	52.8231	0.221781	0.41958	0.528579	0.597098	NA	MYSM1	NA	FALSE
ENST00000489282.1	ENSG00000162601.11	33.1071	-0.0683721	0.562943	-0.121455	0.903331	NA	MYSM1	NA	NA
ENST00000636386.1	ENSG00000283445.1	38.8741	-1.08309	0.701714	-1.5435	0.12271	NA	AL136985.3	NA	NA
ENST00000371222.4	ENSG00000177606.7	332.571	0.510072	0.181615	2.80853	0.00497684	0.0817659	JUN	NA	TRUE
ENST00000660872.1	ENSG00000237352.4	111.425	-0.548833	0.296578	-1.85055	0.0642338	0.374625	LINC01358	NA	NA
ENST00000413489.5	ENSG00000172456.18	15.4538	-0.796716	0.76395	-1.04289	0.296999	NA	FGGY	NA	NA
ENST00000634364.1	ENSG00000172456.18	40.0529	-0.680241	0.704215	-0.965956	0.334066	NA	FGGY	NA	NA
ENST00000371208.5	ENSG00000134709.12	1540.12	-0.476756	0.169815	-2.80751	0.00499263	0.0817659	HOOK1	NA	FALSE
ENST00000465876.5	ENSG00000134709.12	286.196	-0.566667	0.259701	-2.182	0.0291098	0.239341	HOOK1	NA	NA
ENST00000476646.5	ENSG00000162599.17	14.3071	-0.0446612	0.755092	-0.0591467	0.952835	NA	NFIA	NA	NA
ENST00000403491.8	ENSG00000162599.17	365.687	0.0651874	0.225193	0.289474	0.772219	0.95208	NFIA	NA	NA
ENST00000357977.5	ENSG00000162599.17	154.305	-0.454446	0.242245	-1.87598	0.0606584	0.363927	NFIA	NA	NA
ENST00000655960.1	ENSG00000237928.6	61.8228	-0.442318	0.360527	-1.22687	0.219873	NA	NFIA-AS2	NA	NA
ENST00000606498.5	ENSG00000162604.12	270.621	0.0586574	0.164034	0.357593	0.720648	0.939134	TM2D1	FALSE	NA
ENST00000472989.5	ENSG00000162604.12	87.4232	-0.103521	0.308522	-0.335537	0.73722	0.942145	TM2D1	NA	FALSE
ENST00000488410.5	ENSG00000162604.12	9.93948	0.0240207	0.807261	0.0297558	0.976262	NA	TM2D1	NA	FALSE
ENST00000496465.1	ENSG00000162604.12	65.6857	0.668035	0.372924	1.79134	0.073238	NA	TM2D1	TRUE	TRUE
ENST00000371177.2	ENSG00000162604.12	53.2152	-0.053601	0.392663	-0.136506	0.891421	NA	TM2D1	FALSE	NA
ENST00000642238.1	ENSG00000132849.20	507.313	0.364011	0.213266	1.70684	0.0878512	0.439692	PATJ	NA	NA
ENST00000316485.11	ENSG00000132849.20	676.011	-0.197286	0.127085	-1.5524	0.120566	0.51342	PATJ	NA	NA
ENST00000635214.1	ENSG00000132849.20	500.484	0.31502	0.392327	0.802953	0.422002	0.813973	PATJ	NA	NA
ENST00000371158.6	ENSG00000132849.20	784.659	-0.401849	0.125463	-3.20292	0.00136041	0.0329455	PATJ	NA	TRUE
ENST00000490547.2	ENSG00000132849.20	18.4844	-0.694947	0.63691	-1.09112	0.275219	NA	PATJ	NA	NA
ENST00000465798.2	ENSG00000132849.20	46.4218	0.399765	0.426118	0.938156	0.348164	NA	PATJ	NA	NA
ENST00000371146.5	ENSG00000162607.13	1080.8	-0.346013	0.187656	-1.84387	0.0652018	0.378022	USP1	NA	NA
ENST00000339950.5	ENSG00000162607.13	2006.33	-0.0538509	0.14671	-0.367056	0.713577	0.936506	USP1	NA	FALSE
ENST00000454575.6	ENSG00000116641.18	462.922	-0.778028	0.207044	-3.75778	0.000171425	0.00686932	DOCK7	NA	NA
ENST00000340370.10	ENSG00000116641.18	482.409	-0.787872	0.219619	-3.58745	0.000333925	0.0112554	DOCK7	NA	NA
ENST00000637255.1	ENSG00000116641.18	267.305	-1.07834	0.174822	-6.1682	6.90701e-10	1.61988e-07	DOCK7	NA	NA
ENST00000635123.1	ENSG00000116641.18	900.239	-0.531203	0.148728	-3.57164	0.000354753	0.0116922	DOCK7	NA	NA
ENST00000635286.1	ENSG00000116641.18	20.7034	-2.37519	1.98866	-1.19437	0.232335	NA	DOCK7	NA	NA
ENST00000317868.9	ENSG00000125703.15	246.514	0.062625	0.313223	0.199937	0.841529	0.967097	ATG4C	NA	FALSE
ENST00000371120.7	ENSG00000125703.15	217.154	-0.149151	0.390422	-0.382025	0.702442	0.93408	ATG4C	NA	NA
ENST00000371118.1	ENSG00000125703.15	16.7156	0.690565	0.62152	1.11109	0.266529	NA	ATG4C	NA	FALSE
ENST00000647818.1	ENSG00000088035.18	94.8379	-0.488226	0.524427	-0.930971	0.351868	0.76935	ALG6	NA	NA
ENST00000603108.6	ENSG00000088035.18	127.618	-0.226757	0.44802	-0.506131	0.612764	0.904156	ALG6	NA	FALSE
ENST00000650469.1	ENSG00000088035.18	11.3832	1.16056	1.14925	1.00984	0.312574	NA	ALG6	NA	NA
ENST00000371092.7	ENSG00000142856.16	63.8336	-0.388548	0.513037	-0.757348	0.448841	NA	ITGB3BP	FALSE	FALSE
ENST00000271002.14	ENSG00000142856.16	822.681	-0.227117	0.107573	-2.11129	0.0347477	0.265676	ITGB3BP	FALSE	NA
ENST00000489099.5	ENSG00000142856.16	136.611	-0.00104752	0.321129	-0.003262	0.997397	0.999551	ITGB3BP	TRUE	NA
ENST00000461681.5	ENSG00000142856.16	54.1356	-0.206477	0.390388	-0.528902	0.596874	NA	ITGB3BP	NA	NA
ENST00000478538.1	ENSG00000142856.16	8.54658	0.0987131	1.10272	0.0895178	0.92867	NA	ITGB3BP	NA	FALSE
ENST00000476508.5	ENSG00000142856.16	34.8492	-0.112151	0.449444	-0.249533	0.802948	NA	ITGB3BP	NA	NA
ENST00000462285.5	ENSG00000142856.16	41.6937	-0.203412	0.418952	-0.485527	0.627303	NA	ITGB3BP	NA	FALSE
ENST00000489863.5	ENSG00000142856.16	35.1908	-0.0783129	0.630545	-0.124199	0.901158	NA	ITGB3BP	NA	NA
ENST00000460251.5	ENSG00000142856.16	35.5693	-0.648021	0.526751	-1.23022	0.218614	NA	ITGB3BP	NA	NA
ENST00000371088.5	ENSG00000203965.13	349.544	0.0218637	0.183525	0.119132	0.905171	0.979228	EFCAB7	NA	NA
ENST00000371084.8	ENSG00000079739.17	605.814	-0.339281	0.115537	-2.93656	0.00331875	0.0624507	PGM1	NA	TRUE
ENST00000424995.1	ENSG00000223949.7	51.0686	-0.10867	0.414333	-0.262278	0.793107	NA	ROR1-AS1	NA	NA
ENST00000290039.6	ENSG00000158966.16	289.413	-0.225144	0.220267	-1.02214	0.306715	0.734242	CACHD1	NA	NA
ENST00000294428.7	ENSG00000162437.14	181.661	-0.240853	0.413207	-0.582885	0.55997	0.886109	RAVER2	NA	NA
ENST00000371072.8	ENSG00000162437.14	1052.57	-0.470533	0.129833	-3.62414	0.000289925	0.0102046	RAVER2	NA	NA
ENST00000342505.5	ENSG00000162434.13	236.834	0.497192	0.412004	1.20677	0.227522	0.664724	JAK1	NA	NA
ENST00000672179.1	ENSG00000162434.13	763.816	-0.121739	0.203415	-0.598476	0.549523	0.881928	JAK1	NA	NA
ENST00000481702.1	ENSG00000162434.13	4.6218	2.13976	1.93174	1.10769	0.267996	NA	JAK1	NA	NA
ENST00000545314.5	ENSG00000162433.15	559.695	0.655053	0.349743	1.87295	0.0610747	0.3643	AK4	NA	NA
ENST00000546702.5	ENSG00000162433.15	203.243	0.180543	0.482802	0.373948	0.708443	0.935219	AK4	NA	NA
ENST00000327299.8	ENSG00000162433.15	2023.66	0.197203	0.102403	1.92576	0.054134	0.341195	AK4	NA	NA
ENST00000474968.5	ENSG00000162433.15	138.336	-0.750317	0.301349	-2.48986	0.0127795	0.148631	AK4	NA	FALSE
ENST00000479060.1	ENSG00000162433.15	633.379	0.204828	0.21953	0.933027	0.350806	0.769136	AK4	NA	NA
ENST00000395325.7	ENSG00000116675.16	459.014	0.0145528	0.188037	0.0773934	0.938311	0.988654	DNAJC6	NA	NA
ENST00000475108.5	ENSG00000213625.9	9.78429	0.850349	1.55324	0.547468	0.584057	NA	LEPROT	NA	TRUE
ENST00000497874.5	ENSG00000213625.9	7.31286	0.763152	1.03446	0.737732	0.460678	NA	LEPROT	NA	NA
ENST00000371065.9	ENSG00000213625.9	769.557	0.692763	0.150676	4.59768	4.27214e-06	0.000344867	LEPROT	NA	FALSE
ENST00000484243.1	ENSG00000213625.9	8.37874	-0.498736	1.74129	-0.286418	0.774558	NA	LEPROT	NA	FALSE
ENST00000371059.7	ENSG00000116678.20	129.266	0.0476866	0.259349	0.18387	0.854115	0.969207	LEPR	NA	TRUE
ENST00000371060.7	ENSG00000116678.20	358.058	-0.0467271	0.185749	-0.251561	0.80138	0.958726	LEPR	NA	TRUE
ENST00000528771.5	ENSG00000184588.18	40.0345	1.29194	0.494079	2.61484	0.00892695	NA	PDE4B	NA	NA
ENST00000371045.9	ENSG00000184588.18	2943.9	0.278615	0.0959899	2.90254	0.00370147	0.0669389	PDE4B	NA	NA
ENST00000526197.5	ENSG00000184588.18	79.7847	1.29204	0.986224	1.31009	0.190165	0.621904	PDE4B	NA	NA
ENST00000480109.2	ENSG00000184588.18	127.101	0.522202	0.247033	2.11389	0.0345243	0.264877	PDE4B	NA	NA
ENST00000534463.5	ENSG00000184588.18	10.063	0.159285	0.807834	0.197176	0.84369	NA	PDE4B	NA	NA
ENST00000524999.1	ENSG00000184588.18	24.8774	0.131479	0.579782	0.226774	0.8206	NA	PDE4B	NA	NA
ENST00000483863.2	ENSG00000184588.18	23.4986	0.0383972	0.570545	0.0672992	0.946344	NA	PDE4B	NA	NA
ENST00000502413.2	ENSG00000248458.2	53.6864	-0.0703149	0.434607	-0.16179	0.871472	NA	AL139147.1	NA	NA
ENST00000357692.6	ENSG00000198160.14	214.256	0.778802	0.548376	1.4202	0.155551	0.571879	MIER1	NA	FALSE
ENST00000401041.5	ENSG00000198160.14	325.151	0.105014	0.221658	0.473764	0.635668	0.912202	MIER1	NA	TRUE
ENST00000401042.7	ENSG00000198160.14	442.379	0.18589	0.153108	1.21412	0.224704	0.661959	MIER1	NA	NA
ENST00000355356.3	ENSG00000198160.14	1041.68	-0.0791181	0.158478	-0.499238	0.617612	0.905023	MIER1	NA	FALSE
ENST00000479067.1	ENSG00000198160.14	17.043	0.699049	0.784526	0.891046	0.372904	NA	MIER1	NA	NA
ENST00000235345.6	ENSG00000116704.8	489.487	0.189733	0.154932	1.22462	0.220717	0.657951	SLC35D1	NA	NA
ENST00000370994.8	ENSG00000142864.14	1945.48	0.177591	0.18111	0.98057	0.326805	0.751575	SERBP1	NA	NA
ENST00000370995.6	ENSG00000142864.14	4469.61	0.27637	0.142774	1.93572	0.0529017	0.336949	SERBP1	NA	NA
ENST00000361219.10	ENSG00000142864.14	3912.21	0.0643149	0.148635	0.432705	0.665229	0.921989	SERBP1	NA	FALSE
ENST00000370990.5	ENSG00000142864.14	1502.03	0.310419	0.20957	1.48121	0.138549	0.547029	SERBP1	NA	FALSE
ENST00000493607.1	ENSG00000142864.14	46.3925	-0.939761	0.559905	-1.67843	0.093263	NA	SERBP1	NA	NA
ENST00000462814.1	ENSG00000142864.14	21.4786	0.158277	0.626032	0.252826	0.800402	NA	SERBP1	NA	NA
ENST00000484880.1	ENSG00000142864.14	184.392	0.428921	0.468933	0.914675	0.360362	0.775689	SERBP1	NA	NA
ENST00000490406.1	ENSG00000142864.14	7.51914	0.37716	1.63519	0.230653	0.817585	NA	SERBP1	NA	NA
ENST00000370985.4	ENSG00000116717.13	5.83778	3.83131	1.78607	2.14511	0.031944	NA	GADD45A	NA	NA
ENST00000370986.9	ENSG00000116717.13	243.667	0.875348	0.22169	3.94853	7.86332e-05	0.00370678	GADD45A	NA	TRUE
ENST00000617962.2	ENSG00000116717.13	654.539	0.212797	0.208596	1.02014	0.307662	0.734392	GADD45A	NA	NA
ENST00000370982.4	ENSG00000172380.6	2933.96	0.166691	0.0983604	1.69469	0.0901338	0.446362	GNG12	NA	NA
ENST00000354777.6	ENSG00000116729.14	104.593	-0.0153379	0.473677	-0.0323804	0.974169	0.995264	WLS	NA	NA
ENST00000262348.9	ENSG00000116729.14	888.389	0.128063	0.145726	0.87879	0.379515	0.788402	WLS	NA	NA
ENST00000498615.1	ENSG00000116729.14	8.90078	0.796114	0.934415	0.851992	0.394218	NA	WLS	NA	NA
ENST00000497187.5	ENSG00000116729.14	5.72242	2.10614	3.0281	0.695531	0.486723	NA	WLS	NA	NA
ENST00000471243.2	ENSG00000116729.14	49.7988	0.419759	0.402889	1.04187	0.297471	NA	WLS	NA	NA
ENST00000370971.1	ENSG00000116729.14	11.6577	1.40461	1.32462	1.06039	0.288968	NA	WLS	NA	NA
ENST00000262340.6	ENSG00000116745.7	40.5461	-0.313237	0.402286	-0.778642	0.43619	NA	RPE65	NA	NA
ENST00000456315.7	ENSG00000024526.17	3498.59	-0.144697	0.136696	-1.05853	0.289813	0.718821	DEPDC1	FALSE	NA
ENST00000370966.9	ENSG00000024526.17	155.365	-0.270946	0.313443	-0.864418	0.387358	0.794115	DEPDC1	FALSE	NA
ENST00000488146.5	ENSG00000024526.17	188.83	-0.272446	0.262605	-1.03748	0.299514	0.727005	DEPDC1	NA	NA
ENST00000489862.1	ENSG00000024526.17	142.454	-0.444073	0.305892	-1.45173	0.146575	0.557894	DEPDC1	TRUE	NA
ENST00000525124.1	ENSG00000024526.17	224.697	-0.317612	0.225183	-1.41046	0.158403	0.576576	DEPDC1	NA	NA
ENST00000425820.1	ENSG00000233589.1	163.306	-0.120398	0.254106	-0.473811	0.635635	0.912202	AL138789.1	NA	NA
ENST00000664718.1	ENSG00000223883.2	10.3067	0.0208441	0.848228	0.0245737	0.980395	NA	LINC01707	NA	NA
ENST00000370952.4	ENSG00000066557.6	1270.52	-0.272854	0.123248	-2.21386	0.0268381	0.229101	LRRC40	NA	NA
ENST00000491451.3	ENSG00000244389.3	14.5188	0.640259	0.745452	0.858886	0.390403	NA	RN7SL242P	NA	NA
ENST00000370951.5	ENSG00000116754.13	1399.61	-0.0982383	0.135119	-0.72705	0.467196	0.840192	SRSF11	NA	NA
ENST00000463877.1	ENSG00000116754.13	24.7641	0.39923	0.517459	0.771519	0.4404	NA	SRSF11	NA	NA
ENST00000370950.7	ENSG00000116754.13	981.474	-0.24022	0.241485	-0.994763	0.319851	0.744496	SRSF11	NA	NA
ENST00000395136.6	ENSG00000116754.13	181.302	-0.364435	0.395425	-0.921627	0.356723	0.772981	SRSF11	NA	NA
ENST00000486667.5	ENSG00000116754.13	38.589	0.602227	0.734525	0.819887	0.412281	NA	SRSF11	NA	NA
ENST00000463116.1	ENSG00000116754.13	49.4603	0.273571	0.372971	0.733491	0.463259	NA	SRSF11	NA	NA
ENST00000484162.5	ENSG00000116754.13	630.735	0.248043	0.109928	2.25641	0.0240447	0.216189	SRSF11	NA	FALSE
ENST00000370949.1	ENSG00000116754.13	694.119	0.120479	0.2716	0.443591	0.657338	0.919288	SRSF11	NA	NA
ENST00000463859.5	ENSG00000116754.13	645.476	-0.108544	0.129856	-0.835878	0.403223	0.804062	SRSF11	NA	FALSE
ENST00000460795.5	ENSG00000116754.13	180.764	0.0755633	0.21522	0.351098	0.725515	0.939253	SRSF11	NA	NA
ENST00000370944.9	ENSG00000118454.13	851.165	0.09062	0.108764	0.833181	0.404743	0.804431	ANKRD13C	NA	TRUE
ENST00000262346.6	ENSG00000118454.13	760.382	0.0336165	0.133898	0.251061	0.801767	0.958726	ANKRD13C	NA	TRUE
ENST00000464236.1	ENSG00000118454.13	69.8426	-0.22947	0.350723	-0.654277	0.512933	NA	ANKRD13C	NA	FALSE
ENST00000490846.5	ENSG00000118454.13	142.144	0.0604679	0.245541	0.246264	0.805478	0.959425	ANKRD13C	NA	NA
ENST00000370938.8	ENSG00000116761.12	173.838	-0.221281	0.21786	-1.0157	0.30977	0.736539	CTH	NA	TRUE
ENST00000602605.1	ENSG00000269933.1	7.21692	-0.0058814	0.917562	-0.00640981	0.994886	NA	AL031429.2	NA	NA
ENST00000370920.8	ENSG00000132485.14	994.636	0.173258	0.208631	0.830455	0.406282	0.804775	ZRANB2	NA	NA
ENST00000477096.1	ENSG00000132485.14	562.537	0.093204	0.169	0.551504	0.581288	0.894024	ZRANB2	NA	FALSE
ENST00000254821.10	ENSG00000132485.14	494.555	0.00629047	0.169501	0.0371117	0.970396	0.995123	ZRANB2	NA	TRUE
ENST00000487510.1	ENSG00000132485.14	45.4516	0.185287	0.413821	0.447747	0.654336	NA	ZRANB2	NA	NA
ENST00000611683.1	ENSG00000132485.14	706.426	0.179629	0.153788	1.16803	0.242796	0.676526	ZRANB2	NA	FALSE
ENST00000370898.7	ENSG00000254685.6	309.758	-0.010517	0.219505	-0.0479124	0.961786	0.993859	FPGT	NA	NA
ENST00000340866.10	ENSG00000116791.14	928.32	-0.119816	0.194154	-0.617116	0.537158	0.875166	CRYZ	NA	NA
ENST00000417775.5	ENSG00000116791.14	59.2592	0.145861	0.364961	0.399662	0.689406	NA	CRYZ	NA	NA
ENST00000370871.7	ENSG00000116791.14	112.359	0.40743	0.275171	1.48064	0.138701	0.54724	CRYZ	NA	FALSE
ENST00000370870.5	ENSG00000116791.14	82.7382	-0.0439216	0.297124	-0.147822	0.882483	0.97644	CRYZ	NA	NA
ENST00000457880.6	ENSG00000162623.16	120.432	-0.425759	0.36953	-1.15216	0.249255	0.68341	TYW3	NA	FALSE
ENST00000370867.8	ENSG00000162623.16	1824.5	0.249412	0.146884	1.69803	0.0895028	0.443986	TYW3	NA	FALSE
ENST00000479111.5	ENSG00000162623.16	258.357	-0.0292514	0.218388	-0.133942	0.893448	0.977556	TYW3	NA	NA
ENST00000526129.5	ENSG00000117054.14	58.7403	-0.584709	0.663634	-0.881071	0.378279	NA	ACADM	TRUE	NA
ENST00000526196.5	ENSG00000117054.14	250.602	0.15271	0.293165	0.520901	0.602436	0.900408	ACADM	TRUE	NA
ENST00000370841.9	ENSG00000117054.14	917.807	0.255917	0.193873	1.32002	0.186827	0.618582	ACADM	FALSE	NA
ENST00000420607.6	ENSG00000117054.14	147.515	-0.150709	0.546187	-0.27593	0.782602	0.9545	ACADM	FALSE	NA
ENST00000529059.5	ENSG00000117054.14	137.412	0.184537	0.239351	0.770991	0.440712	0.825201	ACADM	NA	NA
ENST00000496055.5	ENSG00000137955.16	635.566	0.0751683	0.175248	0.428925	0.667978	0.922789	RABGGTB	NA	NA
ENST00000473406.5	ENSG00000137955.16	218.625	-0.0190839	0.192771	-0.0989979	0.92114	0.983176	RABGGTB	NA	NA
ENST00000485459.5	ENSG00000137955.16	131.263	0.533626	0.250364	2.1314	0.0330564	0.256663	RABGGTB	NA	TRUE
ENST00000370826.3	ENSG00000137955.16	670.664	0.405824	0.169547	2.39358	0.016685	0.1756	RABGGTB	NA	NA
ENST00000319942.8	ENSG00000137955.16	1264.18	0.243753	0.120891	2.01631	0.0437676	0.303496	RABGGTB	NA	NA
ENST00000462042.5	ENSG00000137955.16	71.0326	-0.308261	0.384463	-0.801796	0.422671	NA	RABGGTB	NA	TRUE
ENST00000470201.5	ENSG00000137955.16	59.8935	-0.106589	0.447559	-0.238156	0.81176	NA	RABGGTB	NA	FALSE
ENST00000471759.5	ENSG00000137955.16	615.886	-0.146076	0.121519	-1.20208	0.229332	0.66681	RABGGTB	NA	FALSE
ENST00000491266.5	ENSG00000137955.16	23.7377	0.194576	0.76278	0.255088	0.798655	NA	RABGGTB	NA	NA
ENST00000467748.1	ENSG00000137955.16	79.3633	-0.0218221	0.373863	-0.0583693	0.953454	NA	RABGGTB	NA	NA
ENST00000459697.1	ENSG00000137955.16	159.463	0.0955182	0.276841	0.345029	0.730072	0.939766	RABGGTB	NA	NA
ENST00000263187.4	ENSG00000057468.7	64.065	0.316415	0.336843	0.939354	0.347549	NA	MSH4	NA	NA
ENST00000420977.1	ENSG00000226415.1	34.8749	-0.276168	0.472232	-0.584813	0.558674	NA	TPI1P1	NA	NA
ENST00000370812.8	ENSG00000142892.15	597.673	-0.256668	0.196419	-1.30674	0.191301	0.623493	PIGK	FALSE	NA
ENST00000487906.5	ENSG00000142892.15	178.227	-0.121751	0.211523	-0.575592	0.564891	0.887732	PIGK	TRUE	NA
ENST00000478391.1	ENSG00000142892.15	120.461	0.018122	0.31877	0.0568498	0.954665	0.991682	PIGK	NA	NA
ENST00000471722.1	ENSG00000226084.5	71.157	-0.145343	0.380042	-0.38244	0.702135	NA	AC113935.1	NA	NA
ENST00000478255.1	ENSG00000154027.19	19.3216	0.159203	0.713467	0.223139	0.823427	NA	AK5	NA	NA
ENST00000370801.8	ENSG00000036549.13	2239.6	-0.0493134	0.102007	-0.483433	0.628788	0.908639	AC118549.1	NA	FALSE
ENST00000370798.5	ENSG00000036549.13	678.173	0.0316609	0.146616	0.215944	0.829032	0.963176	AC118549.1	NA	FALSE
ENST00000476195.5	ENSG00000036549.13	54.1697	-0.0091293	0.466201	-0.0195823	0.984377	NA	AC118549.1	NA	FALSE
ENST00000433749.5	ENSG00000036549.13	92.5871	0.116024	0.323315	0.358856	0.719703	0.93864	AC118549.1	NA	NA
ENST00000370794.7	ENSG00000077254.14	1057.84	-0.0736133	0.174776	-0.421185	0.67362	0.924779	USP33	NA	NA
ENST00000357428.5	ENSG00000077254.14	40.154	3.05169	1.44572	2.11084	0.0347858	NA	USP33	NA	NA
ENST00000370792.7	ENSG00000077254.14	1004.13	-0.118049	0.141822	-0.832373	0.405199	0.804668	USP33	NA	FALSE
ENST00000524536.5	ENSG00000077254.14	59.2042	-0.452079	0.496802	-0.909978	0.362834	NA	USP33	NA	NA
ENST00000530709.5	ENSG00000077254.14	11.3293	-0.539252	1.18354	-0.455626	0.648659	NA	USP33	NA	NA
ENST00000643390.1	ENSG00000180488.15	142.659	0.0440591	0.258273	0.170591	0.864545	0.971884	MIGA1	NA	NA
ENST00000483894.5	ENSG00000162613.16	56.7063	-0.409411	0.377	-1.08597	0.277492	NA	FUBP1	NA	NA
ENST00000480673.5	ENSG00000162613.16	10.5076	-0.574871	0.826344	-0.69568	0.486629	NA	FUBP1	NA	NA
ENST00000489495.5	ENSG00000162613.16	281.345	-0.222577	0.206172	-1.07957	0.280334	0.711345	FUBP1	NA	NA
ENST00000294623.8	ENSG00000162613.16	999.398	-0.469371	0.152539	-3.07706	0.00209053	0.0450892	FUBP1	TRUE	NA
ENST00000370768.6	ENSG00000162613.16	2096.19	-0.375217	0.120497	-3.11392	0.00184622	0.0412576	FUBP1	FALSE	NA
ENST00000370767.5	ENSG00000162613.16	142.371	-0.195365	0.242448	-0.8058	0.420358	0.813204	FUBP1	FALSE	FALSE
ENST00000487684.1	ENSG00000162613.16	27.5872	0.00619335	0.515348	0.0120178	0.990411	NA	FUBP1	NA	NA
ENST00000470287.1	ENSG00000162613.16	23.4003	-0.15435	0.613864	-0.251441	0.801473	NA	FUBP1	NA	NA
ENST00000421641.1	ENSG00000162613.16	49.7138	0.109473	0.421897	0.259477	0.795267	NA	FUBP1	NA	NA
ENST00000487931.1	ENSG00000162616.9	349.473	-0.188901	0.214627	-0.880137	0.378785	0.788325	DNAJB4	NA	TRUE
ENST00000476396.1	ENSG00000162616.9	198.284	-0.0463659	0.193994	-0.239007	0.8111	0.960264	DNAJB4	NA	TRUE
ENST00000370763.6	ENSG00000162616.9	942.516	-0.205364	0.144288	-1.4233	0.154651	0.570311	DNAJB4	NA	TRUE
ENST00000608684.1	ENSG00000273338.1	24.8191	0.103498	0.518852	0.199474	0.841892	NA	AC103591.3	NA	NA
ENST00000260505.13	ENSG00000137941.17	444.044	-0.354025	0.201899	-1.75347	0.0795208	0.420767	TTLL7	FALSE	FALSE
ENST00000472937.1	ENSG00000137941.17	50.5092	-0.781301	0.499538	-1.56405	0.117806	NA	TTLL7	NA	NA
ENST00000485638.5	ENSG00000137941.17	187.071	0.00232103	0.290548	0.00798846	0.993626	0.999039	TTLL7	TRUE	NA
ENST00000605506.1	ENSG00000271576.1	38.8414	0.00145583	0.526993	0.00276253	0.997796	NA	AL359504.1	NA	NA
ENST00000370689.6	ENSG00000142875.19	40.9169	-0.677114	2.94697	-0.229766	0.818273	NA	PRKACB	NA	NA
ENST00000370688.7	ENSG00000142875.19	368.016	-0.348314	0.186838	-1.86425	0.0622864	0.36919	PRKACB	NA	NA
ENST00000370685.7	ENSG00000142875.19	5416.48	0.1201	0.110276	1.08908	0.276118	0.708173	PRKACB	NA	NA
ENST00000470673.5	ENSG00000142875.19	56.5509	-0.624684	0.581297	-1.07464	0.282537	NA	PRKACB	NA	NA
ENST00000370684.5	ENSG00000142875.19	338.248	0.278927	0.239323	1.16549	0.243822	0.677626	PRKACB	NA	NA
ENST00000446538.5	ENSG00000142875.19	250.871	0.242257	0.46344	0.522736	0.601158	0.900359	PRKACB	NA	NA
ENST00000610703.4	ENSG00000142875.19	768.382	-3.04056	2.03769	-1.49216	0.135657	0.54156	PRKACB	NA	NA
ENST00000432111.5	ENSG00000142875.19	121.223	-0.883882	0.317341	-2.78528	0.00534816	0.086034	PRKACB	NA	FALSE
ENST00000450730.5	ENSG00000142875.19	15.989	-0.675273	0.865847	-0.779899	0.43545	NA	PRKACB	NA	NA
ENST00000370680.5	ENSG00000142875.19	229.135	-0.0387671	0.229927	-0.168606	0.866106	0.972274	PRKACB	NA	NA
ENST00000417530.5	ENSG00000142875.19	101.399	-0.43017	0.608219	-0.707262	0.479403	0.846659	PRKACB	NA	NA
ENST00000614872.4	ENSG00000142875.19	180.013	-7.57783	2.37682	-3.18823	0.00143148	0.0343915	PRKACB	NA	NA
ENST00000394839.6	ENSG00000142875.19	217.501	-0.487659	0.500246	-0.974838	0.32964	0.753193	PRKACB	NA	NA
ENST00000467507.1	ENSG00000142875.19	21.9861	-0.244724	0.61473	-0.3981	0.690556	NA	PRKACB	NA	NA
ENST00000370668.7	ENSG00000203943.8	84.5063	-0.314619	0.324551	-0.969398	0.332347	0.75558	SAMD13	NA	NA
ENST00000370670.2	ENSG00000203943.8	11.463	-0.0893724	0.907745	-0.0984553	0.921571	NA	SAMD13	NA	NA
ENST00000370656.5	ENSG00000117133.11	79.5242	0.180591	0.367532	0.491361	0.623171	NA	RPF1	NA	NA
ENST00000370654.6	ENSG00000117133.11	2846.83	0.0242401	0.0915407	0.264801	0.791163	0.956848	RPF1	NA	NA
ENST00000487806.5	ENSG00000174021.11	192.694	-0.347153	0.270979	-1.2811	0.200157	0.631479	GNG5	NA	NA
ENST00000370645.9	ENSG00000174021.11	467.148	0.320202	0.15035	2.12971	0.0331954	0.257161	GNG5	NA	NA
ENST00000477677.5	ENSG00000117151.13	286.456	-0.0625358	0.169162	-0.369679	0.711622	0.936075	CTBS	NA	TRUE
ENST00000465118.6	ENSG00000117151.13	119.863	-0.433406	0.252753	-1.71474	0.0863928	0.436356	CTBS	NA	NA
ENST00000370625.1	ENSG00000117151.13	247.387	0.0333552	0.247061	0.135008	0.892606	0.977309	CTBS	NA	TRUE
ENST00000342203.7	ENSG00000117155.16	1320.35	-0.648043	0.194454	-3.33262	0.000860311	0.0233468	SSX2IP	NA	NA
ENST00000605755.5	ENSG00000117155.16	936.054	-0.470006	0.196674	-2.38977	0.0168587	0.176321	SSX2IP	NA	NA
ENST00000440886.1	ENSG00000171517.6	537.41	-0.166968	0.139058	-1.20071	0.229864	0.66681	LPAR3	NA	FALSE
ENST00000370611.4	ENSG00000171517.6	151.977	0.0603804	0.615265	0.0981372	0.921823	0.983176	LPAR3	NA	NA
ENST00000491034.1	ENSG00000171517.6	9.36213	-0.177057	1.37708	-0.128574	0.897695	NA	LPAR3	NA	NA
ENST00000370608.8	ENSG00000153898.13	213.637	-0.544086	0.235998	-2.30547	0.02114	0.201713	MCOLN2	NA	NA
ENST00000370589.7	ENSG00000055732.13	218.45	-0.538021	0.268461	-2.00409	0.0450599	0.309494	MCOLN3	NA	TRUE
ENST00000474447.1	ENSG00000055732.13	51.4245	0.165154	0.464803	0.355321	0.722349	NA	MCOLN3	NA	NA
ENST00000624216.1	ENSG00000280099.1	53.3842	0.0316457	0.375367	0.0843061	0.932813	NA	AL603750.1	NA	NA
ENST00000341460.6	ENSG00000097096.9	358.201	0.263604	0.152714	1.72612	0.0843256	0.43198	SYDE2	NA	NA
ENST00000234668.6	ENSG00000097096.9	123.123	-0.12973	0.23709	-0.547177	0.584257	0.895579	SYDE2	NA	NA
ENST00000294661.8	ENSG00000162642.14	938.312	-0.0241517	0.106077	-0.22768	0.819895	0.962004	C1orf52	NA	NA
ENST00000493514.1	ENSG00000162642.14	39.6218	0.0923966	0.429426	0.215163	0.82964	NA	C1orf52	NA	TRUE
ENST00000344356.5	ENSG00000162642.14	158.497	-0.00957067	0.247772	-0.038627	0.969188	0.99488	C1orf52	NA	FALSE
ENST00000648566.1	ENSG00000142867.14	694.604	0.0868249	0.104367	0.83192	0.405454	0.804668	BCL10	FALSE	FALSE
ENST00000620248.2	ENSG00000142867.14	103.392	-0.0321166	0.354047	-0.0907128	0.927721	0.984804	BCL10	FALSE	NA
ENST00000650582.1	ENSG00000142867.14	83.4164	0.0243782	0.334289	0.0729253	0.941866	0.989474	BCL10	NA	NA
ENST00000649434.1	ENSG00000142867.14	16.0935	-0.191743	1.64095	-0.116849	0.90698	NA	BCL10	NA	NA
ENST00000649060.1	ENSG00000142867.14	85.6753	0.299591	0.307835	0.973219	0.330445	0.753925	BCL10	TRUE	NA
ENST00000654182.1	ENSG00000223653.6	152.934	-0.243259	0.232121	-1.04798	0.294648	0.72338	AL078459.1	NA	NA
ENST00000284031.13	ENSG00000153904.20	1485.8	0.308688	0.111277	2.77406	0.00553615	0.0880528	DDAH1	NA	NA
ENST00000451137.7	ENSG00000142871.17	199.438	0.836305	0.296396	2.82159	0.00477869	0.0796708	CCN1	NA	TRUE
ENST00000370574.4	ENSG00000117174.11	1114.78	0.0539066	0.133744	0.403058	0.686906	0.928512	ZNHIT6	NA	NA
ENST00000460698.6	ENSG00000122417.15	196.191	0.0523861	0.34562	0.151572	0.879525	0.975828	ODF2L	FALSE	NA
ENST00000370566.7	ENSG00000122417.15	174.18	-0.203884	0.344122	-0.592475	0.553533	0.883985	ODF2L	FALSE	TRUE
ENST00000462648.5	ENSG00000122417.15	38.1711	0.0643716	0.433198	0.148596	0.881872	NA	ODF2L	NA	NA
ENST00000294678.6	ENSG00000122417.15	156.501	0.618236	0.44319	1.39497	0.163026	0.584337	ODF2L	FALSE	TRUE
ENST00000317336.11	ENSG00000122417.15	308.004	-0.0148439	0.253562	-0.0585415	0.953317	0.991361	ODF2L	FALSE	TRUE
ENST00000488879.6	ENSG00000122417.15	77.7327	0.427209	0.473547	0.902147	0.366979	NA	ODF2L	TRUE	FALSE
ENST00000486215.1	ENSG00000122417.15	5.68878	-0.216526	1.58682	-0.136453	0.891463	NA	ODF2L	FALSE	NA
ENST00000370558.8	ENSG00000097033.14	1036.62	-0.133055	0.126744	-1.0498	0.293812	0.722372	SH3GLB1	NA	FALSE
ENST00000482504.1	ENSG00000097033.14	495.972	0.0403514	0.146594	0.275261	0.783116	0.954581	SH3GLB1	NA	FALSE
ENST00000331835.10	ENSG00000183291.17	1642.24	-0.149686	0.0992705	-1.50786	0.13159	0.534181	SELENOF	FALSE	NA
ENST00000370554.5	ENSG00000183291.17	1331.83	0.153766	0.117388	1.3099	0.190231	0.621904	SELENOF	FALSE	FALSE
ENST00000648872.1	ENSG00000183291.17	58.1016	0.132923	0.451192	0.294604	0.768297	NA	SELENOF	TRUE	TRUE
ENST00000469566.5	ENSG00000183291.17	385.119	0.274851	0.348079	0.789621	0.429749	0.819323	SELENOF	NA	NA
ENST00000401030.4	ENSG00000183291.17	25.0057	-1.16365	1.25761	-0.925286	0.354817	NA	SELENOF	FALSE	NA
ENST00000370550.10	ENSG00000153936.17	961.025	-0.177267	0.173649	-1.02084	0.307332	0.734392	HS2ST1	NA	FALSE
ENST00000591456.1	ENSG00000153936.17	19.0982	-0.242135	0.914624	-0.264738	0.791212	NA	HS2ST1	NA	NA
ENST00000469312.6	ENSG00000267272.5	4.20823	0.534636	1.4518	0.368257	0.712682	NA	LINC01140	NA	NA
ENST00000370544.10	ENSG00000143013.13	303.918	-0.156802	0.164012	-0.956036	0.339054	0.761351	LMO4	NA	TRUE
ENST00000370542.1	ENSG00000143013.13	298.703	0.0327667	0.212336	0.154315	0.877361	0.975486	LMO4	NA	TRUE
ENST00000316005.11	ENSG00000065243.20	140.649	-0.197094	0.344945	-0.57138	0.567742	0.888543	PKN2	NA	NA
ENST00000370521.8	ENSG00000065243.20	2260.63	-0.0930404	0.134975	-0.689315	0.490625	0.854278	PKN2	NA	FALSE
ENST00000370513.9	ENSG00000065243.20	1136.61	-0.237988	0.113566	-2.09559	0.0361187	0.270951	PKN2	NA	FALSE
ENST00000436111.1	ENSG00000065243.20	62.7839	0.0767475	0.459722	0.166943	0.867415	NA	PKN2	NA	NA
ENST00000411919.1	ENSG00000241975.1	5.01426	-0.92719	1.08838	-0.851901	0.394269	NA	ELOCP19	NA	FALSE
ENST00000370500.10	ENSG00000137947.12	962.301	-0.199482	0.14015	-1.42335	0.154633	0.570311	GTF2B	NA	FALSE
ENST00000448623.5	ENSG00000137947.12	163.744	-0.761271	0.253109	-3.00768	0.00263253	0.0533691	GTF2B	NA	NA
ENST00000418217.1	ENSG00000137947.12	135.579	1.33763	0.681404	1.96304	0.0496412	0.326351	GTF2B	NA	NA
ENST00000486078.1	ENSG00000137947.12	17.5041	0.202215	0.628338	0.321826	0.747585	NA	GTF2B	NA	NA
ENST00000370491.7	ENSG00000137944.18	419.233	-0.17603	0.307593	-0.572282	0.567131	0.888321	KYAT3	NA	FALSE
ENST00000260508.9	ENSG00000137944.18	236.182	0.467739	0.239512	1.95289	0.0508329	0.330964	KYAT3	NA	NA
ENST00000321792.5	ENSG00000213516.10	253.067	0.25216	0.436647	0.577491	0.563608	0.887621	RBMXL1	NA	FALSE
ENST00000413769.1	ENSG00000213516.10	61.7872	0.0547613	0.365981	0.149629	0.881058	NA	RBMXL1	NA	NA
ENST00000489444.6	ENSG00000117226.12	123.168	0.676027	0.329221	2.05341	0.0400324	0.287493	GBP3	NA	NA
ENST00000330947.6	ENSG00000197147.13	429.528	-0.0657754	0.350595	-0.187611	0.851182	0.968556	LRRC8B	NA	NA
ENST00000370454.9	ENSG00000171488.15	756.328	-0.138703	0.147391	-0.941059	0.346675	0.765729	LRRC8C	NA	FALSE
ENST00000337338.9	ENSG00000171492.14	192.733	0.115386	0.264088	0.436923	0.662167	0.920849	LRRC8D	NA	NA
ENST00000394593.7	ENSG00000171492.14	851.444	0.200694	0.111776	1.79549	0.0725749	0.400077	LRRC8D	NA	NA
ENST00000527156.1	ENSG00000171492.14	16.7854	0.631518	0.756133	0.835194	0.403608	NA	LRRC8D	NA	NA
ENST00000441269.2	ENSG00000171492.14	36.9838	-0.60936	0.475903	-1.28043	0.200394	NA	LRRC8D	NA	NA
ENST00000340281.9	ENSG00000162664.17	346.157	-0.0771555	0.172336	-0.447705	0.654366	0.9189	ZNF326	FALSE	NA
ENST00000394583.7	ENSG00000162664.17	390.854	-0.102037	0.201694	-0.505903	0.612925	0.904156	ZNF326	TRUE	FALSE
ENST00000361911.9	ENSG00000162664.17	48.4993	-0.200853	0.368196	-0.545507	0.585405	NA	ZNF326	FALSE	FALSE
ENST00000420457.1	ENSG00000232882.1	51.5142	-0.316918	0.618724	-0.512213	0.608502	NA	PHKA1P1	NA	NA
ENST00000370440.5	ENSG00000122482.21	258.312	-0.591623	0.406677	-1.45478	0.145732	0.556769	ZNF644	NA	NA
ENST00000337393.10	ENSG00000122482.21	2738.2	-0.000236845	0.113775	-0.00208169	0.998339	0.999561	ZNF644	NA	NA
ENST00000361321.5	ENSG00000122482.21	71.6415	-0.198268	0.368608	-0.537883	0.590658	NA	ZNF644	NA	NA
ENST00000479798.1	ENSG00000122482.21	53.9446	0.168766	0.380977	0.442982	0.657779	NA	ZNF644	NA	NA
ENST00000621077.1	ENSG00000122482.21	385.116	0.105322	0.168613	0.62464	0.532208	0.872063	ZNF644	NA	NA
ENST00000498303.5	ENSG00000122482.21	53.3815	-0.482586	0.550543	-0.876563	0.380724	NA	ZNF644	NA	NA
ENST00000474405.1	ENSG00000122482.21	4.10636	0.297975	1.32075	0.225611	0.821504	NA	ZNF644	NA	NA
ENST00000495966.1	ENSG00000122482.21	123.861	0.5171	0.284789	1.81573	0.0694116	0.389937	ZNF644	NA	NA
ENST00000482467.1	ENSG00000122482.21	15.2216	-2.1853	1.96225	-1.11367	0.26542	NA	ZNF644	NA	NA
ENST00000234626.11	ENSG00000097046.13	599.767	-0.375047	0.195095	-1.92239	0.0545573	0.34259	CDC7	NA	NA
ENST00000428239.5	ENSG00000097046.13	77.9104	-1.01531	3.0927	-0.328291	0.742691	NA	CDC7	NA	NA
ENST00000486509.1	ENSG00000097046.13	16.9906	-1.73758	1.31026	-1.32613	0.184798	NA	CDC7	NA	FALSE
ENST00000212355.9	ENSG00000069702.11	334.469	0.165661	0.18049	0.917837	0.358704	0.774682	TGFBR3	NA	NA
ENST00000370383.5	ENSG00000172031.7	99.4967	0.115828	0.294104	0.393835	0.693703	0.931029	EPHX4	NA	NA
ENST00000370360.8	ENSG00000174842.17	533.607	0.122262	0.169423	0.721637	0.470517	0.84168	GLMN	NA	NA
ENST00000495852.6	ENSG00000174842.17	42.9743	0.00894279	0.577829	0.0154765	0.987652	NA	GLMN	NA	NA
ENST00000610020.2	ENSG00000122484.9	1291.37	-0.0403792	0.0966717	-0.417694	0.676171	0.925658	RPAP2	NA	NA
ENST00000484158.1	ENSG00000122484.9	248.284	-0.227435	0.177195	-1.28352	0.199308	0.63044	RPAP2	NA	FALSE
ENST00000477322.1	ENSG00000122484.9	101.101	0.293541	0.371015	0.791185	0.428836	0.818871	RPAP2	NA	FALSE
ENST00000370331.5	ENSG00000067208.14	953.181	-0.157476	0.191434	-0.822611	0.410729	0.808253	EVI5	NA	NA
ENST00000540033.2	ENSG00000067208.14	128.506	0.551533	2.02965	0.271738	0.785824	0.955203	EVI5	NA	FALSE
ENST00000491940.5	ENSG00000067208.14	46.705	0.337946	0.528578	0.63935	0.522596	NA	EVI5	NA	FALSE
ENST00000492513.5	ENSG00000067208.14	77.5761	0.209163	0.351262	0.59546	0.551536	NA	EVI5	NA	NA
ENST00000468580.5	ENSG00000067208.14	33.3874	-0.698819	0.686403	-1.01809	0.308635	NA	EVI5	NA	NA
ENST00000492613.1	ENSG00000067208.14	34.7812	-0.247685	0.651315	-0.380284	0.703734	NA	EVI5	NA	NA
ENST00000466778.2	ENSG00000067208.14	8.14547	-0.0346079	0.915863	-0.0377872	0.969857	NA	EVI5	NA	NA
ENST00000645300.1	ENSG00000122406.14	186.666	0.41143	0.290375	1.41689	0.156515	0.573261	RPL5	NA	NA
ENST00000370321.8	ENSG00000122406.14	27058.1	0.00910354	0.0572173	0.159105	0.873586	0.974382	RPL5	FALSE	NA
ENST00000645119.1	ENSG00000122406.14	21.6563	0.0351614	0.784147	0.0448404	0.964235	NA	RPL5	FALSE	FALSE
ENST00000470843.5	ENSG00000122406.14	18.0963	-0.32367	0.606988	-0.53324	0.593868	NA	RPL5	TRUE	NA
ENST00000646852.1	ENSG00000122406.14	28.1561	0.0299615	0.512031	0.0585151	0.953338	NA	RPL5	NA	NA
ENST00000461952.1	ENSG00000122406.14	77.3406	0.166473	0.337552	0.493178	0.621887	NA	RPL5	NA	NA
ENST00000645908.1	ENSG00000122406.14	850.181	-0.0772711	0.132525	-0.583067	0.559848	0.886109	RPL5	NA	NA
ENST00000497519.1	ENSG00000122406.14	94.1915	0.131173	0.26775	0.489909	0.624198	0.907421	RPL5	NA	NA
ENST00000643510.1	ENSG00000122406.14	16.0214	0.136689	0.646606	0.211394	0.83258	NA	RPL5	NA	NA
ENST00000644549.1	ENSG00000122406.14	123.293	-0.709576	0.746632	-0.950369	0.341925	0.763871	RPL5	NA	NA
ENST00000616709.4	ENSG00000154511.12	64.0664	0.606734	0.490926	1.2359	0.216497	NA	DIPK1A	NA	NA
ENST00000370310.5	ENSG00000154511.12	126.954	-0.252275	0.511626	-0.493084	0.621953	0.906886	DIPK1A	NA	NA
ENST00000540243.5	ENSG00000143033.18	243.221	0.0146167	0.33044	0.0442341	0.964718	0.994201	MTF2	NA	NA
ENST00000545708.5	ENSG00000143033.18	146.132	0.905538	0.373073	2.42724	0.0152143	0.164471	MTF2	NA	FALSE
ENST00000370298.9	ENSG00000143033.18	583.038	0.368512	0.27892	1.32121	0.186432	0.618295	MTF2	NA	NA
ENST00000370303.4	ENSG00000143033.18	314.566	0.20113	0.172157	1.16829	0.242689	0.676485	MTF2	NA	FALSE
ENST00000467953.5	ENSG00000143033.18	332.365	-0.0710927	0.212855	-0.333996	0.738383	0.942323	MTF2	NA	NA
ENST00000476037.5	ENSG00000143033.18	26.9124	0.368992	0.757299	0.487247	0.626083	NA	MTF2	NA	NA
ENST00000370282.8	ENSG00000117500.13	704.699	-0.255629	0.110834	-2.3064	0.0210881	0.201427	TMED5	FALSE	NA
ENST00000370290.7	ENSG00000117500.13	1729.02	-0.354354	0.13352	-2.65394	0.00795569	0.111973	TMED5	TRUE	NA
ENST00000479918.5	ENSG00000117500.13	280.454	-0.21856	0.277103	-0.788731	0.430269	0.81935	TMED5	FALSE	FALSE
ENST00000370280.1	ENSG00000117500.13	310.19	-0.361148	0.192729	-1.87387	0.0609488	0.364157	TMED5	FALSE	NA
[truncated: 41,237 more rows]

## Sheet: 2_WT+siUPF2vsWT+siNC
transcript_id	gene_id	baseMean	log2FoldChange	lfcSE	stat	pvalue	padj	gene_name	PTC	NMD
ENST00000456328.2	ENSG00000223972.5	41.1388	-1.06721	1.49948	-0.711718	0.476639	0.758494	DDX11L1	NA	NA
ENST00000488147.1	ENSG00000227232.5	944.04	0.938762	0.247126	3.79872	0.000145444	0.00222117	WASH7P	NA	TRUE
ENST00000466430.5	ENSG00000238009.6	55.978	1.02772	0.38729	2.65361	0.00796361	0.0562318	AL627309.1	NA	NA
ENST00000477740.5	ENSG00000238009.6	12.903	-3.35729	2.65459	-1.26471	0.205974	NA	AL627309.1	NA	NA
ENST00000442987.3	ENSG00000233750.3	170.646	0.0209099	0.29673	0.0704676	0.943821	0.983375	CICP27	NA	TRUE
ENST00000494149.2	ENSG00000268903.1	61.5313	1.16267	0.708432	1.64119	0.100758	0.333522	AL627309.6	NA	NA
ENST00000493797.1	ENSG00000239906.1	20.4717	4.15905	2.52038	1.65017	0.0989077	NA	AL627309.2	NA	NA
ENST00000484859.1	ENSG00000241860.7	738.685	-0.223102	0.190093	-1.17365	0.240535	0.549843	AL627309.5	NA	NA
ENST00000466557.6	ENSG00000241860.7	121.722	-0.512765	0.719232	-0.712934	0.475887	0.757981	AL627309.5	NA	NA
ENST00000662089.1	ENSG00000241860.7	63.4193	-0.507957	0.477657	-1.06344	0.287585	0.599254	AL627309.5	NA	NA
ENST00000655252.1	ENSG00000241860.7	49.3731	0.635744	1.07961	0.588863	0.555953	0.812529	AL627309.5	NA	NA
ENST00000496488.1	ENSG00000241599.1	9.08692	-1.06499	1.71284	-0.621773	0.534091	NA	AL627309.4	NA	NA
ENST00000623083.4	ENSG00000279457.4	968.196	0.435342	0.215717	2.01811	0.0435797	0.191774	WASH9P	NA	FALSE
ENST00000442116.1	ENSG00000228463.10	160.429	0.715014	0.520139	1.37466	0.169237	0.454329	AP006222.1	NA	NA
ENST00000424587.7	ENSG00000228463.10	206.713	-0.371735	0.19646	-1.89217	0.0584683	0.235094	AP006222.1	NA	TRUE
ENST00000458203.2	ENSG00000236679.2	17.8474	-0.533359	3.72535	-0.14317	0.886156	NA	RPL23AP24	NA	NA
ENST00000455464.7	ENSG00000237094.12	13.1951	2.21596	1.78514	1.24133	0.214483	NA	AL732372.2	NA	NA
ENST00000601814.5	ENSG00000237094.12	49.5232	-0.902669	0.692791	-1.30294	0.192594	0.488156	AL732372.2	NA	NA
ENST00000419160.4	ENSG00000237094.12	115.615	-0.101813	0.361012	-0.282021	0.777928	0.921471	AL732372.2	NA	FALSE
ENST00000599771.6	ENSG00000237094.12	22.2206	-0.347712	0.875476	-0.397169	0.691243	NA	AL732372.2	NA	TRUE
ENST00000641845.1	ENSG00000237094.12	31.3822	1.00427	0.837067	1.19975	0.230236	NA	AL732372.2	NA	NA
ENST00000641916.1	ENSG00000237094.12	10.8903	1.98692	1.60402	1.23871	0.215452	NA	AL732372.2	NA	NA
ENST00000601486.5	ENSG00000237094.12	22.5057	0.50213	1.943	0.258431	0.796075	NA	AL732372.2	NA	NA
ENST00000616947.2	ENSG00000237094.12	33.4921	0.221108	0.929916	0.237772	0.812058	NA	AL732372.2	NA	NA
ENST00000432964.1	ENSG00000237094.12	25.5455	4.30144	1.62096	2.65364	0.00796284	NA	AL732372.2	NA	NA
ENST00000608420.1	ENSG00000237094.12	26.742	-1.41474	1.34665	-1.05056	0.293462	NA	AL732372.2	NA	NA
ENST00000641049.1	ENSG00000237094.12	57.6759	6.95591	3.79262	1.83406	0.0666447	0.256204	AL732372.2	NA	NA
ENST00000642124.1	ENSG00000237094.12	21.7873	2.27602	1.04257	2.1831	0.0290288	NA	AL732372.2	NA	NA
ENST00000514436.1	ENSG00000250575.1	13.4671	7.23338	2.87264	2.51802	0.0118015	NA	AL732372.3	NA	NA
ENST00000416931.1	ENSG00000225972.1	25.8756	0.448183	0.680037	0.659057	0.509859	NA	MTND1P23	NA	NA
ENST00000457540.1	ENSG00000225630.1	370.033	0.157179	0.279211	0.56294	0.573476	0.821711	MTND2P28	NA	NA
ENST00000414273.1	ENSG00000237973.1	571.438	0.41745	0.168011	2.48466	0.0129676	0.0805628	MTCO1P12	NA	FALSE
ENST00000427426.1	ENSG00000229344.1	37.2762	0.190012	0.501887	0.378596	0.704988	0.889751	MTCO2P12	NA	NA
ENST00000467115.1	ENSG00000240409.1	22.6128	-0.218188	0.542619	-0.402101	0.687609	NA	MTATP8P1	NA	NA
ENST00000514057.1	ENSG00000248527.1	2588.64	-0.00860627	0.122675	-0.0701553	0.94407	0.983378	MTATP6P1	NA	NA
ENST00000416718.2	ENSG00000198744.5	85.5469	0.606302	0.319245	1.89918	0.0575414	0.232337	MTCO3P12	NA	NA
ENST00000506640.2	ENSG00000228327.3	500.913	0.280359	0.275503	1.01763	0.308856	0.620806	AL669831.1	NA	TRUE
ENST00000428504.2	ENSG00000228327.3	41.1999	0.484895	2.93312	0.165317	0.868694	0.957506	AL669831.1	NA	NA
ENST00000422528.1	ENSG00000229905.1	13.3117	0.624399	1.43085	0.436385	0.662558	NA	AL669831.2	NA	NA
ENST00000589899.5	ENSG00000237491.10	36.3535	-0.24499	0.775428	-0.315942	0.752047	NA	LINC01409	NA	NA
ENST00000592547.1	ENSG00000237491.10	7.88993	0.731765	1.02158	0.716305	0.473803	NA	LINC01409	NA	NA
ENST00000590817.3	ENSG00000230092.7	3.28156	-0.246438	1.82514	-0.135024	0.892593	NA	AL669831.4	NA	NA
ENST00000657175.1	ENSG00000228794.10	36.7734	0.604323	0.571181	1.05802	0.290045	0.601884	LINC01128	NA	NA
ENST00000661463.1	ENSG00000288531.1	44.2707	0.705386	0.53013	1.33059	0.183324	0.474894	AL669831.7	NA	NA
ENST00000432963.1	ENSG00000230368.2	4.95678	2.51957	3.81329	0.660732	0.508784	NA	FAM41C	NA	NA
ENST00000427857.1	ENSG00000230368.2	7.81271	1.45806	3.00785	0.484752	0.627852	NA	FAM41C	NA	NA
ENST00000620200.4	ENSG00000187634.12	88.2473	0.117218	0.285029	0.411249	0.68089	0.87872	SAMD11	NA	NA
ENST00000327044.7	ENSG00000188976.11	3367.54	-0.0193401	0.0587031	-0.329456	0.741811	0.905957	NOC2L	NA	NA
ENST00000477976.5	ENSG00000188976.11	85.2913	-0.264671	0.306075	-0.864728	0.387188	0.690975	NOC2L	NA	NA
ENST00000487214.1	ENSG00000188976.11	239.855	-0.0314867	0.202724	-0.155318	0.876571	0.960763	NOC2L	NA	NA
ENST00000469563.1	ENSG00000188976.11	8.35515	-0.471485	0.974613	-0.483767	0.628552	NA	NOC2L	NA	NA
ENST00000338591.8	ENSG00000187961.14	135.434	0.263352	0.329917	0.798237	0.424733	0.719616	KLHL17	FALSE	NA
ENST00000622660.1	ENSG00000187961.14	27.5785	0.324473	0.915123	0.354568	0.722913	NA	KLHL17	TRUE	NA
ENST00000463212.1	ENSG00000187961.14	31.0724	-0.817696	0.540572	-1.51265	0.130368	NA	KLHL17	NA	NA
ENST00000466300.1	ENSG00000187961.14	9.87409	1.06362	0.897219	1.18547	0.235833	NA	KLHL17	TRUE	NA
ENST00000481067.1	ENSG00000187961.14	7.18643	0.377571	1.04903	0.359923	0.718905	NA	KLHL17	NA	NA
ENST00000428771.6	ENSG00000188290.11	27.8899	1.37173	0.499159	2.74808	0.00599445	NA	HES4	NA	NA
ENST00000304952.11	ENSG00000188290.11	137.334	0.185664	0.334562	0.554947	0.578931	0.824683	HES4	NA	FALSE
ENST00000481869.1	ENSG00000188290.11	84.1003	0.424184	0.307534	1.37931	0.167799	0.452508	HES4	NA	FALSE
ENST00000649529.1	ENSG00000187608.10	854.464	0.453374	0.144203	3.144	0.00166657	0.016668	ISG15	NA	NA
ENST00000379370.7	ENSG00000188157.15	403.675	0.444306	0.163983	2.70947	0.00673916	0.0494342	AGRN	NA	TRUE
ENST00000479707.1	ENSG00000188157.15	4.94077	0.814869	1.89809	0.42931	0.667697	NA	AGRN	NA	NA
ENST00000466223.1	ENSG00000188157.15	7.46376	1.39206	1.37712	1.01085	0.312087	NA	AGRN	NA	NA
ENST00000461111.1	ENSG00000188157.15	44.6489	0.229217	0.393064	0.583154	0.55979	0.814122	AGRN	NA	NA
ENST00000427998.5	ENSG00000217801.10	51.5426	0.258311	0.382487	0.675347	0.499456	0.774251	AL390719.1	NA	NA
ENST00000456409.5	ENSG00000217801.10	55.9138	-0.432751	0.40389	-1.07146	0.283964	0.595006	AL390719.1	NA	NA
ENST00000433695.1	ENSG00000217801.10	28.8091	0.572547	1.38417	0.413638	0.679139	NA	AL390719.1	NA	FALSE
ENST00000606993.1	ENSG00000272141.1	11.208	0.350939	0.886398	0.395916	0.692167	NA	AL390719.2	NA	NA
ENST00000379268.7	ENSG00000186891.14	70.8373	0.287018	0.441298	0.650394	0.515437	0.785744	TNFRSF18	NA	NA
ENST00000360001.11	ENSG00000078808.18	701.735	0.222517	0.185137	1.2019	0.229403	0.535495	SDF4	NA	NA
ENST00000660930.1	ENSG00000078808.18	35.4545	1.11902	1.30366	0.858362	0.390693	NA	SDF4	NA	TRUE
ENST00000403997.2	ENSG00000078808.18	107.62	0.456527	0.410725	1.11152	0.266346	0.57556	SDF4	NA	FALSE
ENST00000379198.5	ENSG00000176022.7	131.164	-0.284117	0.248417	-1.14371	0.252743	0.562915	B3GALT6	NA	NA
ENST00000349431.11	ENSG00000160087.21	213.389	0.13232	0.177274	0.746414	0.455417	0.742597	UBE2J2	FALSE	FALSE
ENST00000400929.6	ENSG00000160087.21	75.374	-0.571002	0.519817	-1.09847	0.272	0.582161	UBE2J2	FALSE	NA
ENST00000464036.5	ENSG00000160087.21	139.799	0.130279	0.25728	0.506371	0.612596	0.843075	UBE2J2	TRUE	NA
ENST00000360466.6	ENSG00000160087.21	111.122	0.285322	0.383798	0.743416	0.45723	0.744109	UBE2J2	FALSE	NA
ENST00000467339.1	ENSG00000160087.21	13.97	0.333684	0.714787	0.46683	0.640622	NA	UBE2J2	NA	NA
ENST00000473215.5	ENSG00000160087.21	26.1073	-0.942069	1.3988	-0.673484	0.50064	NA	UBE2J2	TRUE	NA
ENST00000502382.1	ENSG00000160087.21	3.88358	-0.612791	1.71246	-0.357843	0.720461	NA	UBE2J2	NA	NA
ENST00000461142.3	ENSG00000160087.21	6.18266	1.64859	1.19695	1.37733	0.16841	NA	UBE2J2	NA	NA
ENST00000488418.2	ENSG00000160087.21	21.8976	0.328229	0.571554	0.574274	0.565782	NA	UBE2J2	NA	NA
ENST00000354700.10	ENSG00000131584.19	126.103	0.260344	0.242197	1.07492	0.282408	0.593491	ACAP3	NA	FALSE
ENST00000379031.10	ENSG00000169972.12	272.224	0.257227	0.183767	1.39975	0.161588	0.44311	PUSL1	NA	FALSE
ENST00000470520.5	ENSG00000169972.12	18.2127	0.466792	0.743307	0.627994	0.530008	NA	PUSL1	NA	NA
ENST00000618806.4	ENSG00000127054.21	134.215	-0.137154	0.452139	-0.303346	0.761626	0.914562	INTS11	FALSE	NA
ENST00000435064.6	ENSG00000127054.21	735.716	0.0821512	0.186734	0.439936	0.659983	0.868357	INTS11	FALSE	NA
ENST00000478641.5	ENSG00000127054.21	52.3127	0.311675	0.479581	0.64989	0.515763	0.785829	INTS11	NA	FALSE
ENST00000450926.6	ENSG00000127054.21	44.1349	-0.52762	1.58001	-0.333934	0.738429	0.904765	INTS11	FALSE	NA
ENST00000461514.6	ENSG00000127054.21	5.14405	0.755942	1.08989	0.693593	0.487938	NA	INTS11	NA	NA
ENST00000525164.5	ENSG00000127054.21	7.04286	-0.561182	0.941981	-0.595747	0.551344	NA	INTS11	NA	FALSE
ENST00000528879.5	ENSG00000127054.21	80.6579	0.949553	1.42256	0.667496	0.504456	0.778153	INTS11	TRUE	NA
ENST00000488042.6	ENSG00000127054.21	33.3501	0.262291	0.623034	0.42099	0.673762	NA	INTS11	NA	NA
ENST00000526797.5	ENSG00000127054.21	24.9679	-0.698803	0.711437	-0.982242	0.32598	NA	INTS11	TRUE	TRUE
ENST00000526332.5	ENSG00000127054.21	26.4522	0.742895	0.553531	1.3421	0.179563	NA	INTS11	NA	NA
ENST00000526113.1	ENSG00000127054.21	9.08891	0.300788	1.04976	0.28653	0.774472	NA	INTS11	NA	NA
ENST00000526904.5	ENSG00000127054.21	8.09197	-0.41833	1.21986	-0.342934	0.731648	NA	INTS11	NA	NA
ENST00000525603.1	ENSG00000127054.21	4.29174	5.58486	2.25465	2.47704	0.0132477	NA	INTS11	NA	NA
ENST00000429572.5	ENSG00000127054.21	70.4621	-0.423531	0.439819	-0.962966	0.335564	0.646731	INTS11	FALSE	NA
ENST00000534345.5	ENSG00000127054.21	69.5037	0.114063	0.339077	0.336392	0.736575	0.904036	INTS11	NA	FALSE
ENST00000531019.5	ENSG00000127054.21	19.5249	0.253326	0.75556	0.335282	0.737412	NA	INTS11	TRUE	NA
ENST00000444968.1	ENSG00000240731.1	14.8251	-0.220961	0.777211	-0.2843	0.776181	NA	AL139287.1	NA	NA
ENST00000343938.9	ENSG00000224051.7	215.64	0.577791	0.196014	2.94771	0.00320139	0.0278785	CPTP	NA	NA
ENST00000378891.9	ENSG00000107404.20	978.703	0.0406268	0.0978645	0.415134	0.678044	0.877316	DVL1	NA	FALSE
ENST00000378888.10	ENSG00000107404.20	168.404	0.242137	0.299995	0.807137	0.419588	0.71583	DVL1	NA	NA
ENST00000632445.1	ENSG00000107404.20	115.921	0.226684	0.27457	0.825595	0.409034	0.708211	DVL1	NA	NA
ENST00000634054.1	ENSG00000107404.20	33.0334	-0.193627	0.626859	-0.308885	0.757409	NA	DVL1	NA	NA
ENST00000472445.1	ENSG00000107404.20	18.321	-0.204856	0.660771	-0.310026	0.756541	NA	DVL1	NA	NA
ENST00000338370.7	ENSG00000175756.13	20.4836	-0.924747	0.690548	-1.33915	0.180522	NA	AURKAIP1	NA	NA
ENST00000338338.9	ENSG00000175756.13	224.666	0.370562	0.259154	1.42989	0.152748	0.428996	AURKAIP1	NA	FALSE
ENST00000321751.9	ENSG00000175756.13	597.435	-0.178033	0.206648	-0.861524	0.388949	0.692654	AURKAIP1	NA	NA
ENST00000378853.3	ENSG00000175756.13	60.5522	0.135719	0.610632	0.222261	0.824111	0.940028	AURKAIP1	NA	NA
ENST00000400809.8	ENSG00000221978.12	161.951	0.380264	0.321015	1.18457	0.236189	0.543997	CCNL2	FALSE	NA
ENST00000482621.5	ENSG00000221978.12	88.2627	0.161039	0.321202	0.501365	0.616115	0.844986	CCNL2	TRUE	NA
ENST00000463260.5	ENSG00000221978.12	27.7134	0.0923716	0.486398	0.18991	0.84938	NA	CCNL2	NA	FALSE
ENST00000481223.6	ENSG00000221978.12	13.2682	2.76249	2.15225	1.28354	0.199304	NA	CCNL2	TRUE	NA
ENST00000418865.6	ENSG00000221978.12	936.992	0.184595	0.126071	1.46421	0.143137	0.413868	CCNL2	NA	NA
ENST00000471930.5	ENSG00000221978.12	30.0854	-0.276125	0.775924	-0.355866	0.721941	NA	CCNL2	NA	NA
ENST00000408918.8	ENSG00000221978.12	449.396	0.421043	0.133902	3.14441	0.00166421	0.0166502	CCNL2	FALSE	NA
ENST00000473872.5	ENSG00000221978.12	12.4482	-0.105628	0.729907	-0.144715	0.884936	NA	CCNL2	NA	NA
ENST00000463895.1	ENSG00000221978.12	7.48518	0.30483	1.20105	0.253803	0.799647	NA	CCNL2	NA	NA
ENST00000497013.1	ENSG00000221978.12	9.6933	-0.307654	0.80392	-0.382692	0.701948	NA	CCNL2	NA	NA
ENST00000448629.6	ENSG00000224870.7	40.7235	0.364561	0.739328	0.493097	0.621944	0.847435	MRPL20-AS1	NA	NA
ENST00000444362.2	ENSG00000224870.7	47.8743	1.24782	0.451357	2.76461	0.00569916	0.0434834	MRPL20-AS1	NA	NA
ENST00000453521.1	ENSG00000224870.7	21.5554	-1.45136	0.61631	-2.35491	0.018527	NA	MRPL20-AS1	NA	NA
ENST00000344843.12	ENSG00000242485.6	711.735	-0.132843	0.104212	-1.27473	0.202404	0.500744	MRPL20	NA	NA
ENST00000487659.1	ENSG00000242485.6	36.383	-0.224445	0.50973	-0.440321	0.659704	NA	MRPL20	NA	NA
ENST00000492508.1	ENSG00000242485.6	30.9817	0.146404	0.458169	0.319542	0.749316	NA	MRPL20	NA	NA
ENST00000482352.1	ENSG00000242485.6	34.9664	0.502359	0.483405	1.03921	0.298707	NA	MRPL20	NA	NA
ENST00000607307.1	ENSG00000272455.1	90.2036	-0.448623	0.400791	-1.11934	0.262994	0.572512	AL391244.2	NA	NA
ENST00000338660.5	ENSG00000179403.12	70.4624	-0.0135071	0.329276	-0.0410205	0.96728	0.991084	VWA1	NA	NA
ENST00000476993.2	ENSG00000179403.12	196.643	0.12341	0.217303	0.567919	0.57009	0.820095	VWA1	NA	NA
ENST00000673477.1	ENSG00000160072.20	136.128	-0.756036	0.493389	-1.53233	0.12544	0.381723	ATAD3B	FALSE	NA
ENST00000308647.8	ENSG00000160072.20	213.906	-0.275773	0.29856	-0.923675	0.355656	0.665134	ATAD3B	TRUE	NA
ENST00000472194.6	ENSG00000160072.20	241.323	-0.324582	0.178472	-1.81868	0.0689609	0.262093	ATAD3B	NA	FALSE
ENST00000378736.3	ENSG00000160072.20	226.495	-0.415311	0.191917	-2.16401	0.0304634	0.149365	ATAD3B	NA	NA
ENST00000485748.5	ENSG00000160072.20	81.6966	-0.0689793	0.309178	-0.223105	0.823454	0.939909	ATAD3B	NA	FALSE
ENST00000474481.1	ENSG00000160072.20	30.0538	0.105799	0.520161	0.203397	0.838825	NA	ATAD3B	NA	NA
ENST00000378756.8	ENSG00000197785.14	1275.42	-0.256411	0.207364	-1.23652	0.216264	0.519694	ATAD3A	FALSE	FALSE
ENST00000672388.1	ENSG00000197785.14	74.287	0.0435014	0.42578	0.102169	0.918623	0.975976	ATAD3A	NA	FALSE
ENST00000339113.9	ENSG00000197785.14	229.925	0.173288	0.79712	0.217392	0.827903	0.941455	ATAD3A	TRUE	NA
ENST00000536055.6	ENSG00000197785.14	281.323	0.588849	0.572772	1.02807	0.303917	0.615934	ATAD3A	FALSE	NA
ENST00000439513.1	ENSG00000197785.14	5.04983	3.44093	2.8197	1.22032	0.222344	NA	ATAD3A	NA	NA
ENST00000429957.1	ENSG00000197785.14	104.374	-0.247349	0.458723	-0.539212	0.589741	0.830348	ATAD3A	NA	NA
ENST00000291386.4	ENSG00000160075.12	2080.71	0.209566	0.137545	1.52362	0.127604	0.385587	SSU72	NA	NA
ENST00000378725.3	ENSG00000160075.12	90.0045	0.635669	0.341977	1.85881	0.0630548	0.246737	SSU72	NA	NA
ENST00000359060.5	ENSG00000160075.12	143.178	0.0363054	0.300966	0.120629	0.903985	0.971138	SSU72	NA	NA
ENST00000422725.4	ENSG00000228594.4	37.6847	0.0169679	0.412415	0.0411427	0.967182	0.991084	FNDC10	NA	NA
ENST00000477990.1	ENSG00000197530.12	16.1561	0.449154	0.712453	0.630433	0.528412	NA	MIB2	NA	NA
ENST00000507082.1	ENSG00000197530.12	17.7775	0.12822	0.675681	0.189764	0.849494	NA	MIB2	NA	NA
ENST00000473511.5	ENSG00000197530.12	37.0658	0.899466	0.475592	1.89125	0.0585904	0.235221	MIB2	NA	NA
ENST00000464570.1	ENSG00000197530.12	28.8743	1.10138	0.607374	1.81335	0.0697772	NA	MIB2	NA	NA
ENST00000483015.1	ENSG00000197530.12	42.3954	0.443135	0.509937	0.869	0.384847	0.68836	MIB2	NA	NA
ENST00000511910.1	ENSG00000197530.12	60.4791	0.445294	0.534282	0.833444	0.404594	0.704705	MIB2	NA	NA
ENST00000470373.1	ENSG00000197530.12	45.9594	0.810732	0.634189	1.27838	0.201117	0.499127	MIB2	NA	NA
ENST00000490017.1	ENSG00000189409.14	6.25292	0.808436	1.0155	0.796097	0.425976	NA	MMP23B	NA	NA
ENST00000341832.10	ENSG00000248333.8	115.826	-0.271551	0.592541	-0.458283	0.646749	0.861716	CDK11B	FALSE	NA
ENST00000407249.7	ENSG00000248333.8	109.089	-0.197308	0.643327	-0.3067	0.759072	0.913449	CDK11B	FALSE	NA
ENST00000615951.4	ENSG00000248333.8	54.7769	-1.73235	2.95341	-0.58656	0.557499	0.812888	CDK11B	TRUE	NA
ENST00000611150.3	ENSG00000248333.8	61.313	6.33202	1.685	3.75788	0.000171356	0.00254036	CDK11B	TRUE	NA
ENST00000629289.2	ENSG00000248333.8	26.1839	-1.498	1.53701	-0.974618	0.32975	NA	CDK11B	FALSE	NA
ENST00000341028.8	ENSG00000248333.8	6.35218	2.94084	2.25785	1.3025	0.192746	NA	CDK11B	NA	NA
ENST00000607013.1	ENSG00000272004.1	6.19081	1.0918	1.70841	0.639075	0.522774	NA	FO704657.1	NA	NA
ENST00000617444.5	ENSG00000189339.12	205.515	1.08777	0.318487	3.41545	0.000636777	0.00760605	SLC35E2B	NA	TRUE
ENST00000611123.1	ENSG00000189339.12	881.077	0.60684	0.173703	3.49355	0.000476645	0.0059853	SLC35E2B	NA	TRUE
ENST00000597891.1	ENSG00000269737.2	5.39431	1.71484	1.37023	1.2515	0.210752	NA	AL691432.1	NA	NA
ENST00000404249.8	ENSG00000008128.23	247.195	0.114683	0.232922	0.492367	0.62246	0.847726	CDK11A	NA	NA
ENST00000478901.1	ENSG00000008128.23	47.8651	-0.364658	0.556963	-0.654726	0.512644	0.783443	CDK11A	NA	FALSE
ENST00000492390.5	ENSG00000008128.23	6.68445	-5.9742	1.97526	-3.02451	0.00249036	NA	CDK11A	NA	FALSE
ENST00000474916.1	ENSG00000008128.23	13.6725	1.00533	1.13219	0.88795	0.374568	NA	CDK11A	NA	NA
ENST00000479362.1	ENSG00000008128.23	35.9884	-0.118286	0.532446	-0.222155	0.824193	NA	CDK11A	NA	NA
ENST00000498810.1	ENSG00000008128.23	6.01085	-0.346948	1.71779	-0.201973	0.839938	NA	CDK11A	NA	NA
ENST00000598846.1	ENSG00000268575.1	112.934	0.162058	0.254374	0.637086	0.524069	0.791598	AL031282.2	NA	NA
ENST00000577672.1	ENSG00000227775.3	4.38455	-0.0521289	1.21448	-0.0429228	0.965763	NA	AL031282.1	NA	NA
ENST00000418950.2	ENSG00000227775.3	4.2853	-0.995701	1.57744	-0.631212	0.527902	NA	AL031282.1	NA	NA
ENST00000647043.1	ENSG00000215790.7	50.2884	-0.173746	0.424287	-0.409502	0.682171	0.879357	SLC35E2A	NA	TRUE
ENST00000643905.1	ENSG00000215790.7	165.044	0.461856	0.2462	1.87594	0.0606637	0.240827	SLC35E2A	NA	TRUE
ENST00000643943.1	ENSG00000215790.7	64.6881	0.852417	0.447897	1.90316	0.0570201	0.230845	SLC35E2A	NA	NA
ENST00000341426.9	ENSG00000008130.15	850.063	-0.194539	0.143631	-1.35443	0.175598	0.46433	NADK	FALSE	NA
ENST00000341991.7	ENSG00000008130.15	468.392	0.913073	0.335134	2.7245	0.0064399	0.0477604	NADK	FALSE	NA
ENST00000492768.5	ENSG00000008130.15	21.3512	0.643391	1.41102	0.455977	0.648407	NA	NADK	NA	NA
ENST00000610897.4	ENSG00000078369.18	652.805	-0.181486	0.391989	-0.462986	0.643374	0.859909	GNB1	NA	NA
ENST00000378609.9	ENSG00000078369.18	4130.54	-0.368574	0.0958039	-3.84717	0.00011949	0.0018815	GNB1	NA	FALSE
ENST00000471354.1	ENSG00000078369.18	12.6872	0.414983	0.800999	0.518081	0.604401	NA	GNB1	NA	NA
ENST00000439272.6	ENSG00000078369.18	48.0586	-0.067701	0.604533	-0.111989	0.910832	0.973896	GNB1	NA	NA
ENST00000434686.6	ENSG00000078369.18	271.37	-0.158181	0.195332	-0.809808	0.41805	0.714787	GNB1	NA	NA
ENST00000437146.1	ENSG00000078369.18	64.311	0.0477515	0.85324	0.0559649	0.95537	0.987704	GNB1	NA	FALSE
ENST00000607589.1	ENSG00000078369.18	5.71846	0.123481	1.60274	0.0770437	0.938589	NA	GNB1	NA	NA
ENST00000472614.2	ENSG00000078369.18	11.0967	-1.13597	1.37774	-0.824516	0.409646	NA	GNB1	NA	NA
ENST00000378602.3	ENSG00000178821.13	77.016	-0.0723914	0.39438	-0.183558	0.85436	0.952058	TMEM52	NA	NA
ENST00000310991.8	ENSG00000178821.13	107.439	-0.0151659	0.324936	-0.0466734	0.962774	0.989943	TMEM52	NA	NA
ENST00000639935.1	ENSG00000187730.9	14.1297	0.25095	1.0978	0.228594	0.819185	NA	GABRD	NA	NA
ENST00000638763.1	ENSG00000187730.9	14.6037	-0.423085	0.675511	-0.626319	0.531106	NA	GABRD	NA	NA
ENST00000378567.8	ENSG00000067606.17	376.099	0.68465	0.239674	2.85659	0.00428218	0.034697	PRKCZ	NA	NA
ENST00000461106.6	ENSG00000067606.17	113.522	-0.325718	1.11977	-0.29088	0.771143	0.918556	PRKCZ	NA	NA
ENST00000470511.5	ENSG00000067606.17	23.7346	-0.174563	1.3846	-0.126075	0.899673	NA	PRKCZ	NA	NA
ENST00000479263.5	ENSG00000067606.17	148.826	0.125823	0.265696	0.473559	0.635814	0.855948	PRKCZ	NA	FALSE
ENST00000400918.7	ENSG00000162585.17	25.5377	1.125	0.551745	2.03899	0.0414511	NA	FAAP20	NA	NA
ENST00000378543.2	ENSG00000162585.17	34.6916	0.313682	0.861289	0.364201	0.715708	NA	FAAP20	NA	NA
ENST00000378546.9	ENSG00000162585.17	50.4394	-0.24795	1.33038	-0.186376	0.85215	0.951574	FAAP20	NA	NA
ENST00000476803.1	ENSG00000162585.17	29.7598	-0.0996856	0.705331	-0.141332	0.887608	NA	FAAP20	NA	NA
ENST00000420515.1	ENSG00000162585.17	33.7687	-0.672082	0.460575	-1.45922	0.144503	NA	FAAP20	NA	NA
ENST00000378536.5	ENSG00000157933.10	545.328	0.134078	0.136139	0.984861	0.324692	0.636966	SKI	NA	NA
ENST00000378513.7	ENSG00000157916.20	98.7747	-0.9721	1.99823	-0.48648	0.626627	0.84971	RER1	NA	NA
ENST00000378518.5	ENSG00000157916.20	116.195	-0.738215	0.314852	-2.34464	0.0190452	0.107023	RER1	NA	NA
ENST00000605895.6	ENSG00000157916.20	298.183	-0.634069	0.494298	-1.28277	0.199574	0.497112	RER1	NA	NA
ENST00000306256.13	ENSG00000157916.20	99.4191	-1.17297	0.331095	-3.54271	0.000396045	0.00514537	RER1	NA	NA
ENST00000493207.1	ENSG00000157916.20	5.58283	-0.115133	1.04011	-0.110693	0.911859	NA	RER1	NA	NA
ENST00000378512.5	ENSG00000157916.20	605.302	-0.87588	0.119076	-7.35561	1.90055e-13	2.088e-11	RER1	NA	NA
ENST00000443438.5	ENSG00000157916.20	147.73	-0.539064	0.353305	-1.52577	0.127066	0.384525	RER1	NA	NA
ENST00000488353.2	ENSG00000157916.20	61.2917	0.0777043	0.409896	0.18957	0.849646	0.950653	RER1	NA	FALSE
ENST00000650293.1	ENSG00000157911.11	102.45	0.125351	0.449894	0.278624	0.780534	0.922604	PEX10	NA	NA
ENST00000514502.1	ENSG00000157911.11	5.59923	0.695949	1.27883	0.544206	0.5863	NA	PEX10	NA	NA
ENST00000378466.9	ENSG00000157881.16	437.069	0.143729	0.139028	1.03382	0.301221	0.613743	PANK4	NA	NA
ENST00000514922.1	ENSG00000157881.16	37.288	0.651465	0.479007	1.36003	0.17382	0.461643	PANK4	NA	NA
ENST00000419916.8	ENSG00000157870.17	131.121	0.0459488	0.340608	0.134902	0.892689	0.966478	PRXL2B	NA	NA
ENST00000484099.5	ENSG00000157870.17	68.4153	2.00829	0.441481	4.54898	5.39062e-06	0.000129499	PRXL2B	NA	NA
ENST00000378378.9	ENSG00000130762.15	251.759	-0.0483998	0.214548	-0.22559	0.821521	0.939312	ARHGEF16	NA	NA
ENST00000378373.5	ENSG00000130762.15	75.1961	-0.418066	0.593324	-0.704617	0.481049	0.760603	ARHGEF16	NA	NA
ENST00000356575.9	ENSG00000162591.16	113.745	0.904603	0.268905	3.36403	0.000768137	0.00886364	MEGF6	NA	TRUE
ENST00000378344.7	ENSG00000158109.15	621.701	0.34493	0.139107	2.4796	0.0131531	0.0813456	TPRG1L	NA	NA
ENST00000378322.7	ENSG00000116213.16	145.245	-0.111577	0.250063	-0.446193	0.655458	0.866291	WRAP73	NA	FALSE
ENST00000270708.12	ENSG00000116213.16	478.942	-0.167118	0.147837	-1.13042	0.258298	0.567928	WRAP73	NA	NA
ENST00000424367.5	ENSG00000116213.16	41.3212	0.191157	0.420198	0.454922	0.649165	0.862919	WRAP73	NA	NA
ENST00000419924.2	ENSG00000116213.16	82.323	0.402681	0.431008	0.934277	0.350161	0.66009	WRAP73	NA	FALSE
ENST00000378295.9	ENSG00000078900.15	69.8501	-0.562498	0.471307	-1.19349	0.232679	0.539546	TP73	NA	FALSE
ENST00000378290.4	ENSG00000078900.15	16.7019	-0.52845	2.12556	-0.248617	0.803657	NA	TP73	NA	NA
ENST00000378251.3	ENSG00000130764.10	519.824	0.264805	0.227636	1.16328	0.244715	0.554354	LRRC47	NA	FALSE
ENST00000462356.5	ENSG00000130764.10	141.391	0.533203	0.288332	1.84927	0.0644193	0.250549	LRRC47	NA	FALSE
ENST00000607459.1	ENSG00000272153.1	9.9387	0.898007	0.982041	0.914429	0.360491	NA	AL365330.1	NA	NA
ENST00000378230.8	ENSG00000116198.13	387.281	0.504123	0.141455	3.56385	0.000365457	0.0048239	CEP104	NA	TRUE
ENST00000438539.5	ENSG00000116198.13	77.8409	0.72989	0.341172	2.13936	0.0324065	0.156059	CEP104	NA	NA
ENST00000461667.1	ENSG00000116198.13	11.6169	-0.77099	1.62017	-0.475871	0.634166	NA	CEP104	NA	NA
ENST00000495701.1	ENSG00000116198.13	47.937	0.715412	0.373332	1.91629	0.055328	0.225893	CEP104	NA	FALSE
ENST00000460038.5	ENSG00000116198.13	11.2526	0.681103	0.859549	0.792396	0.42813	NA	CEP104	NA	FALSE
ENST00000494653.5	ENSG00000116198.13	341.836	0.552598	0.16408	3.36785	0.000757564	0.00876966	CEP104	NA	NA
ENST00000494951.1	ENSG00000116198.13	8.08209	1.22508	1.30336	0.93994	0.347248	NA	CEP104	NA	FALSE
ENST00000378209.8	ENSG00000169598.16	132.429	0.461064	0.356665	1.29271	0.196112	0.492337	DFFB	FALSE	NA
ENST00000341385.4	ENSG00000169598.16	22.6568	-0.367767	1.2452	-0.295347	0.767729	NA	DFFB	TRUE	NA
ENST00000474140.1	ENSG00000198912.11	80.4259	-0.300244	0.301467	-0.995941	0.319279	0.631377	C1orf174	NA	FALSE
ENST00000361605.4	ENSG00000198912.11	701.011	-0.164084	0.109254	-1.50185	0.133135	0.395722	C1orf174	NA	NA
ENST00000378156.9	ENSG00000131697.18	102.834	0.204332	0.404181	0.505546	0.613175	0.843591	NPHP4	NA	TRUE
ENST00000496404.1	ENSG00000116254.18	89.8118	0.0704146	0.276211	0.254931	0.798777	0.930177	CHD5	NA	NA
ENST00000234875.9	ENSG00000116251.11	11426.8	0.244474	0.0952147	2.56761	0.0102402	0.0678262	RPL22	NA	NA
ENST00000480661.1	ENSG00000116251.11	587.587	-0.0399388	0.161067	-0.247964	0.804162	0.932502	RPL22	NA	NA
ENST00000497965.5	ENSG00000116251.11	2958.51	0.0501773	0.118752	0.42254	0.672631	0.874266	RPL22	NA	NA
ENST00000471204.5	ENSG00000116251.11	1902.9	0.245888	0.121342	2.0264	0.0427233	0.18884	RPL22	NA	NA
ENST00000496676.5	ENSG00000158286.13	41.7914	0.368406	0.392698	0.938141	0.348172	0.658725	RNF207	NA	NA
ENST00000492476.1	ENSG00000158286.13	10.1878	1.07633	0.912476	1.17957	0.238171	NA	RNF207	NA	NA
ENST00000483336.1	ENSG00000158286.13	17.881	0.363289	0.795761	0.45653	0.648009	NA	RNF207	NA	NA
ENST00000343813.10	ENSG00000116237.16	1378.3	-0.309403	0.0847238	-3.65191	0.0002603	0.00362463	ICMT	FALSE	NA
ENST00000489498.5	ENSG00000116237.16	1470.02	-0.273516	0.109638	-2.49472	0.0126057	0.0788203	ICMT	TRUE	TRUE
ENST00000474756.1	ENSG00000116237.16	108.159	0.656794	0.286232	2.29462	0.0217549	0.117867	ICMT	TRUE	NA
ENST00000608083.5	ENSG00000097021.19	1199.44	0.163563	0.136733	1.19622	0.231611	0.538257	ACOT7	NA	NA
ENST00000377855.6	ENSG00000097021.19	5.95291	0.834974	2.98895	0.279353	0.779974	NA	ACOT7	NA	TRUE
ENST00000545482.5	ENSG00000097021.19	284.85	0.0664668	0.218148	0.304687	0.760604	0.914032	ACOT7	NA	NA
ENST00000473466.2	ENSG00000097021.19	117.064	0.0268461	0.598242	0.0448751	0.964207	0.990393	ACOT7	NA	NA
ENST00000377836.8	ENSG00000069812.11	9.91048	0.406875	0.934159	0.435552	0.663162	NA	HES2	NA	FALSE
ENST00000377834.8	ENSG00000069812.11	113.61	0.592832	0.282423	2.09909	0.0358089	0.167286	HES2	NA	NA
ENST00000645284.1	ENSG00000187017.17	122.7	0.797992	0.412718	1.9335	0.0531743	0.219739	ESPN	NA	NA
ENST00000418286.1	ENSG00000187017.17	9.30331	-0.679777	1.46059	-0.465414	0.641635	NA	ESPN	NA	NA
ENST00000633239.1	ENSG00000187017.17	35.0386	0.04763	0.525289	0.0906739	0.927752	NA	ESPN	NA	NA
ENST00000434576.2	ENSG00000187017.17	8.38265	0.365137	1.47209	0.248039	0.804104	NA	ESPN	NA	NA
ENST00000468561.2	ENSG00000187017.17	11.0761	1.19744	1.06661	1.12265	0.261585	NA	ESPN	NA	NA
ENST00000647810.1	ENSG00000215788.10	38.6343	0.377136	0.448827	0.84027	0.400757	0.701932	TNFRSF25	NA	NA
ENST00000513135.5	ENSG00000215788.10	41.7587	0.349392	0.584471	0.597792	0.549979	0.808478	TNFRSF25	NA	NA
ENST00000475730.5	ENSG00000215788.10	4.66194	-0.00116049	1.30421	-0.000889805	0.99929	NA	TNFRSF25	NA	NA
ENST00000340850.9	ENSG00000171680.22	77.965	0.817615	0.632987	1.29168	0.196469	0.49269	PLEKHG5	NA	TRUE
ENST00000377705.6	ENSG00000162408.11	893.229	-0.0825762	0.154243	-0.535366	0.592397	0.831301	NOL9	NA	NA
ENST00000464383.1	ENSG00000162408.11	78.0724	-0.309524	0.353114	-0.876556	0.380728	0.684931	NOL9	NA	NA
ENST00000462798.1	ENSG00000162408.11	14.7435	-0.0829983	0.730028	-0.113692	0.909482	NA	NOL9	NA	NA
ENST00000460777.1	ENSG00000162408.11	14.4504	0.0789886	0.79194	0.0997406	0.92055	NA	NOL9	NA	NA
ENST00000377674.9	ENSG00000204859.13	87.7827	0.372905	0.276092	1.35065	0.176806	0.466035	ZBTB48	FALSE	FALSE
ENST00000435905.5	ENSG00000204859.13	18.4131	-0.518924	0.65052	-0.797706	0.425041	NA	ZBTB48	NA	NA
ENST00000488936.1	ENSG00000204859.13	49.8426	-0.199206	0.432093	-0.461026	0.64478	0.860447	ZBTB48	NA	FALSE
ENST00000466813.1	ENSG00000204859.13	70.3655	-0.255145	0.335997	-0.759365	0.447634	0.736389	ZBTB48	TRUE	NA
ENST00000377658.8	ENSG00000162413.16	320.186	0.433263	0.150898	2.87122	0.00408886	0.0336146	KLHL21	NA	TRUE
ENST00000377663.3	ENSG00000162413.16	215.338	-0.303649	0.208867	-1.45379	0.146003	0.418072	KLHL21	NA	NA
ENST00000377648.5	ENSG00000116273.6	251.725	0.0661328	0.176851	0.373946	0.708444	0.891598	PHF13	NA	NA
ENST00000054650.8	ENSG00000041988.15	225.256	0.580214	0.25828	2.24645	0.024675	0.128508	THAP3	NA	NA
ENST00000307896.10	ENSG00000041988.15	59.3929	-0.205414	0.396683	-0.517829	0.604577	0.838567	THAP3	NA	FALSE
ENST00000377627.7	ENSG00000041988.15	84.4542	0.11625	0.306062	0.379826	0.704075	0.889328	THAP3	NA	NA
ENST00000377577.10	ENSG00000007923.16	792.838	0.0989347	0.125705	0.787039	0.431259	0.72354	DNAJC11	NA	NA
ENST00000294401.11	ENSG00000007923.16	291.607	0.145826	0.19136	0.762052	0.446029	0.734752	DNAJC11	NA	FALSE
ENST00000426784.1	ENSG00000007923.16	15.1448	0.0931253	0.941282	0.0989345	0.92119	NA	DNAJC11	NA	FALSE
ENST00000473993.5	ENSG00000007923.16	54.3608	0.482412	0.526075	0.917003	0.359141	0.667944	DNAJC11	NA	NA
ENST00000485073.5	ENSG00000007923.16	94.0841	-0.00762988	0.444805	-0.0171533	0.986314	0.995812	DNAJC11	NA	NA
ENST00000460594.5	ENSG00000007923.16	39.9086	0.905469	0.787965	1.14912	0.250505	0.56112	DNAJC11	NA	NA
ENST00000303635.12	ENSG00000171735.19	281.125	0.390203	0.157032	2.48487	0.01296	0.0805476	CAMTA1	FALSE	NA
ENST00000476163.5	ENSG00000171735.19	56.1918	0.463735	0.36588	1.26745	0.204993	0.504663	CAMTA1	NA	TRUE
ENST00000473578.5	ENSG00000171735.19	29.4554	0.358636	0.869711	0.412362	0.680074	NA	CAMTA1	FALSE	NA
ENST00000557126.5	ENSG00000171735.19	4.14166	0.299379	2.25364	0.132842	0.894318	NA	CAMTA1	FALSE	NA
ENST00000461311.1	ENSG00000171735.19	8.5719	2.0799	2.20278	0.944218	0.345058	NA	CAMTA1	TRUE	NA
ENST00000486138.1	ENSG00000171735.19	6.09573	0.325643	1.43664	0.22667	0.820681	NA	CAMTA1	TRUE	NA
ENST00000490905.5	ENSG00000171735.19	29.4798	0.923789	1.36804	0.675266	0.499507	NA	CAMTA1	FALSE	NA
ENST00000054666.11	ENSG00000049245.13	2206.63	0.347009	0.0849009	4.08722	4.36567e-05	0.000791354	VAMP3	NA	FALSE
ENST00000470357.1	ENSG00000049245.13	246.519	0.625043	0.215235	2.904	0.00368424	0.0310417	VAMP3	NA	NA
ENST00000487194.1	ENSG00000049245.13	3.95443	-0.691315	2.35141	-0.294	0.768758	NA	VAMP3	NA	NA
ENST00000602406.1	ENSG00000269925.1	5.06956	-0.839573	1.11435	-0.753417	0.4512	NA	Z98884.2	NA	NA
ENST00000377516.6	ENSG00000049247.13	109.075	0.378758	0.313577	1.20786	0.227101	0.532661	UTS2	NA	NA
ENST00000361696.9	ENSG00000049247.13	59.9875	0.447951	0.432728	1.03518	0.300586	0.613041	UTS2	NA	NA
ENST00000054668.5	ENSG00000049247.13	27.2837	0.46314	0.636773	0.727323	0.467028	NA	UTS2	NA	NA
ENST00000493373.5	ENSG00000116288.13	228.032	-0.22244	0.354387	-0.627677	0.530216	0.795971	PARK7	NA	NA
ENST00000460192.5	ENSG00000116288.13	209.094	0.0265099	0.192018	0.13806	0.890193	0.965548	PARK7	NA	NA
ENST00000493678.5	ENSG00000116288.13	1290.84	-0.217345	0.155154	-1.40083	0.161263	0.442716	PARK7	NA	NA
ENST00000377493.9	ENSG00000116288.13	247.328	0.218946	1.57705	0.138833	0.889582	0.96532	PARK7	NA	NA
ENST00000338639.10	ENSG00000116288.13	1933.56	0.12377	0.166722	0.742372	0.457862	0.744609	PARK7	NA	NA
ENST00000377491.5	ENSG00000116288.13	45.9342	0.868944	0.568781	1.52773	0.12658	0.383704	PARK7	NA	NA
ENST00000377488.5	ENSG00000116288.13	22.4183	0.864059	0.69579	1.24184	0.214296	NA	PARK7	NA	NA
ENST00000469225.1	ENSG00000116288.13	248.04	-0.555444	0.234298	-2.37068	0.0177556	0.101852	PARK7	NA	NA
ENST00000641354.1	ENSG00000284747.1	17.0998	0.112527	0.650309	0.173036	0.862623	NA	AL034417.5	NA	NA
ENST00000377482.10	ENSG00000116285.13	8659.47	0.367887	0.114296	3.21871	0.00128767	0.013564	ERRFI1	FALSE	NA
ENST00000467067.1	ENSG00000116285.13	482.623	-0.00266451	0.197447	-0.0134948	0.989233	0.99621	ERRFI1	FALSE	NA
ENST00000469499.5	ENSG00000116285.13	46.3915	0.778119	0.415715	1.87176	0.0612396	0.242292	ERRFI1	FALSE	NA
ENST00000487559.1	ENSG00000116285.13	53.0952	0.276587	0.481972	0.573866	0.566059	0.817724	ERRFI1	TRUE	NA
ENST00000400908.7	ENSG00000142599.19	64.5736	-0.332443	0.388774	-0.855106	0.392493	0.695747	RERE	NA	FALSE
ENST00000400907.6	ENSG00000142599.19	79.7733	0.0681633	0.362012	0.18829	0.850649	0.951076	RERE	NA	NA
ENST00000469251.1	ENSG00000142599.19	21.7547	0.282805	0.715679	0.395156	0.692728	NA	RERE	NA	NA
ENST00000468247.1	ENSG00000142599.19	4.58247	-1.01593	2.33128	-0.435782	0.662995	NA	RERE	NA	FALSE
ENST00000437586.1	ENSG00000234619.1	25.6301	0.318452	0.865663	0.367871	0.71297	NA	RPL7P11	NA	NA
ENST00000234590.10	ENSG00000074800.16	29257.4	0.0295065	0.0518008	0.569615	0.568939	0.819242	ENO1	FALSE	NA
ENST00000464920.2	ENSG00000074800.16	232.311	-0.147184	0.236848	-0.621427	0.534319	0.799265	ENO1	NA	NA
ENST00000646370.2	ENSG00000074800.16	77.6031	1.23631	0.402823	3.06911	0.00214699	0.020413	ENO1	TRUE	FALSE
ENST00000645609.1	ENSG00000074800.16	394.675	-0.08812	0.140067	-0.629127	0.529266	0.795289	ENO1	NA	NA
ENST00000645600.1	ENSG00000074800.16	1032.16	0.169128	0.231317	0.731154	0.464685	0.750332	ENO1	NA	NA
ENST00000497492.1	ENSG00000074800.16	403.827	-1.11431	0.477019	-2.33599	0.0194917	0.108893	ENO1	NA	NA
ENST00000646660.1	ENSG00000074800.16	2132.23	0.306353	0.129404	2.36741	0.017913	0.10243	ENO1	NA	NA
ENST00000646680.1	ENSG00000074800.16	4632.5	0.105223	0.05255	2.00234	0.0452479	0.197104	ENO1	TRUE	NA
ENST00000646906.1	ENSG00000074800.16	129.226	-0.334964	0.374304	-0.894899	0.370841	0.677522	ENO1	NA	NA
ENST00000646156.1	ENSG00000074800.16	50.2152	0.0915057	0.372526	0.245636	0.805964	0.932986	ENO1	NA	NA
ENST00000643438.1	ENSG00000074800.16	26.57	-0.176915	0.539624	-0.32785	0.743025	NA	ENO1	NA	NA
ENST00000486051.5	ENSG00000074800.16	77.2349	-0.182313	0.41028	-0.444361	0.656781	0.867044	ENO1	NA	FALSE
ENST00000492343.2	ENSG00000074800.16	136.549	-0.0144189	0.255232	-0.0564933	0.954949	0.987704	ENO1	NA	NA
ENST00000377411.5	ENSG00000180758.12	148.108	0.147916	0.231732	0.638306	0.523274	0.791256	GPR157	NA	NA
ENST00000635687.1	ENSG00000228526.7	72.2338	0.501718	0.309771	1.61964	0.10531	0.343124	MIR34AHG	NA	NA
ENST00000635405.2	ENSG00000228526.7	33.5728	0.696909	0.478032	1.45787	0.144876	NA	MIR34AHG	NA	NA
ENST00000328089.11	ENSG00000171621.14	239.25	-0.0564427	0.228369	-0.247156	0.804788	0.93273	SPSB1	NA	FALSE
ENST00000302692.7	ENSG00000171612.7	595.232	-0.378463	0.121006	-3.12764	0.00176214	0.017395	SLC25A33	NA	NA
ENST00000340381.11	ENSG00000188807.13	35.7656	-0.00482044	0.4457	-0.0108154	0.991371	NA	TMEM201	NA	FALSE
ENST00000340305.9	ENSG00000188807.13	57.1775	-0.375547	0.440301	-0.852933	0.393696	0.696506	TMEM201	NA	NA
ENST00000377346.9	ENSG00000171608.16	154.317	0.485513	0.272491	1.78176	0.0747886	0.276866	PIK3CD	NA	NA
ENST00000415330.2	ENSG00000231789.2	65.7721	0.407646	0.412167	0.989032	0.322647	0.634864	PIK3CD-AS2	NA	NA
ENST00000377298.9	ENSG00000171603.18	218.493	0.863695	0.182435	4.73425	2.19865e-06	5.8822e-05	CLSTN1	FALSE	NA
ENST00000650348.1	ENSG00000171603.18	133.661	1.64675	0.539771	3.05082	0.00228217	0.0214373	CLSTN1	TRUE	NA
ENST00000435891.5	ENSG00000171603.18	166.756	0.278209	0.306653	0.907245	0.364277	0.672059	CLSTN1	FALSE	TRUE
ENST00000361311.4	ENSG00000171603.18	287.612	-0.828242	0.294764	-2.80985	0.00495649	0.0389589	CLSTN1	FALSE	TRUE
ENST00000464286.1	ENSG00000171603.18	8.45702	-0.163618	1.61392	-0.101379	0.91925	NA	CLSTN1	NA	NA
ENST00000377263.6	ENSG00000178585.15	154.254	0.165879	0.312206	0.531314	0.595201	0.832717	CTNNBIP1	NA	NA
ENST00000400904.7	ENSG00000178585.15	141.717	-0.115854	0.281717	-0.411244	0.680894	0.87872	CTNNBIP1	NA	NA
ENST00000377258.5	ENSG00000178585.15	8.47682	-1.93011	1.39088	-1.38769	0.165231	NA	CTNNBIP1	NA	NA
ENST00000377256.1	ENSG00000178585.15	35.9346	0.445009	0.741225	0.60037	0.548259	NA	CTNNBIP1	NA	NA
ENST00000377223.6	ENSG00000162441.12	431.406	0.36849	0.167748	2.19669	0.0280427	0.140796	LZIC	NA	NA
ENST00000400903.6	ENSG00000162441.12	91.9498	0.275048	0.353455	0.778171	0.436468	0.727735	LZIC	NA	NA
ENST00000377213.1	ENSG00000162441.12	414.932	0.0212598	0.138617	0.153371	0.878106	0.961122	LZIC	NA	NA
ENST00000403197.5	ENSG00000173614.14	50.2335	0.359754	0.405322	0.887574	0.37477	0.680189	NMNAT1	FALSE	NA
ENST00000462686.1	ENSG00000173614.14	146.822	0.031033	0.256154	0.12115	0.903572	0.971083	NMNAT1	TRUE	NA
ENST00000377205.6	ENSG00000173614.14	139.564	0.599481	0.238879	2.50956	0.0120882	0.0764617	NMNAT1	FALSE	TRUE
ENST00000492735.1	ENSG00000173614.14	7.33733	0.0519941	1.03838	0.0500723	0.960065	NA	NMNAT1	NA	NA
ENST00000365545.1	ENSG00000202415.1	12.137	0.909077	0.848296	1.07165	0.283877	NA	RN7SKP269	NA	NA
ENST00000294435.8	ENSG00000162444.12	743.797	-0.0103414	0.12884	-0.0802654	0.936026	0.981547	RBP7	NA	NA
ENST00000253251.12	ENSG00000130939.20	621.636	-0.213669	0.139855	-1.52779	0.126566	0.383704	UBE4B	NA	FALSE
ENST00000343090.11	ENSG00000130939.20	438.808	-0.200674	0.146835	-1.36667	0.17173	0.458298	UBE4B	NA	FALSE
ENST00000470736.1	ENSG00000130939.20	29.9562	1.16863	0.556196	2.10111	0.0356313	NA	UBE4B	NA	NA
ENST00000377093.8	ENSG00000054523.17	424.154	-0.324124	0.218232	-1.48523	0.137483	0.403581	KIF1B	NA	FALSE
ENST00000263934.10	ENSG00000054523.17	445.422	0.236206	0.263691	0.895768	0.370377	0.677293	KIF1B	NA	FALSE
ENST00000377086.5	ENSG00000054523.17	426.55	0.104579	0.205975	0.507727	0.611645	0.842809	KIF1B	NA	NA
ENST00000377083.5	ENSG00000054523.17	277.116	-0.0108234	0.310396	-0.0348697	0.972184	0.992217	KIF1B	NA	NA
ENST00000620295.2	ENSG00000054523.17	250.771	1.48914	1.23086	1.20984	0.226341	0.531791	KIF1B	NA	NA
ENST00000487775.1	ENSG00000142657.21	115.467	0.253431	0.243928	1.03896	0.298823	0.611572	PGD	NA	NA
ENST00000270776.13	ENSG00000142657.21	3610.73	-0.0782762	0.0698677	-1.12035	0.262565	0.572018	PGD	FALSE	NA
ENST00000483936.5	ENSG00000142657.21	444.749	0.0625877	0.138749	0.451085	0.651928	0.864352	PGD	NA	NA
ENST00000465632.5	ENSG00000142657.21	17.9459	0.372716	0.617531	0.603558	0.546137	NA	PGD	NA	NA
ENST00000460189.1	ENSG00000142657.21	20.0899	0.365706	0.657729	0.556013	0.578202	NA	PGD	NA	NA
ENST00000602787.6	ENSG00000251503.8	87.3915	-0.251135	0.354737	-0.707948	0.478978	0.759799	CENPS-CORT	NA	NA
ENST00000309048.8	ENSG00000175279.22	202.344	0.252652	0.208211	1.21344	0.224962	0.530196	CENPS	FALSE	NA
ENST00000477755.1	ENSG00000175279.22	91.4226	0.702401	0.342581	2.05032	0.040333	0.181665	CENPS	TRUE	NA
ENST00000462462.1	ENSG00000175279.22	21.3434	0.950526	0.741644	1.28165	0.199966	NA	CENPS	FALSE	NA
ENST00000377038.8	ENSG00000160049.12	2275.86	-0.194411	0.0873194	-2.22643	0.0259853	0.133242	DFFA	FALSE	FALSE
ENST00000476658.5	ENSG00000160049.12	139.865	-0.525827	0.468512	-1.12233	0.261721	0.571131	DFFA	TRUE	NA
ENST00000377036.2	ENSG00000160049.12	524.114	-0.168077	0.177312	-0.947914	0.343173	0.653994	DFFA	FALSE	NA
ENST00000472851.1	ENSG00000142655.13	33.7536	-0.149273	0.61334	-0.243378	0.807713	NA	PEX14	NA	NA
ENST00000356607.9	ENSG00000142655.13	108.361	-0.0532573	0.261532	-0.203636	0.838638	0.946111	PEX14	NA	FALSE
ENST00000491661.2	ENSG00000142655.13	8.16076	0.102861	1.37662	0.0747199	0.940438	NA	PEX14	NA	NA
ENST00000639083.1	ENSG00000120948.18	301.893	-0.194867	0.253725	-0.768025	0.442473	0.731731	TARDBP	FALSE	FALSE
ENST00000629725.2	ENSG00000120948.18	145.941	0.405313	0.328413	1.23416	0.217144	0.520735	TARDBP	NA	NA
ENST00000439080.6	ENSG00000120948.18	72.6879	0.192972	0.50665	0.380878	0.703294	0.888918	TARDBP	TRUE	NA
ENST00000613864.4	ENSG00000120948.18	167.263	-0.409043	0.273556	-1.49528	0.134841	0.398375	TARDBP	NA	NA
ENST00000240185.8	ENSG00000120948.18	381.288	0.0124565	0.195961	0.0635663	0.949316	0.985747	TARDBP	FALSE	NA
ENST00000315091.7	ENSG00000120948.18	678.589	-0.444078	0.126824	-3.50151	0.000462622	0.00583602	TARDBP	FALSE	FALSE
ENST00000618606.1	ENSG00000120948.18	13.7305	-0.0143236	0.865365	-0.0165521	0.986794	NA	TARDBP	NA	NA
ENST00000621573.1	ENSG00000120948.18	315.786	-0.467512	0.169433	-2.75928	0.00579291	0.0439674	TARDBP	TRUE	TRUE
ENST00000617757.1	ENSG00000120948.18	101.999	-0.248547	0.427681	-0.581151	0.561139	0.814874	TARDBP	NA	NA
ENST00000400897.8	ENSG00000009724.17	36.056	0.500128	0.434627	1.15071	0.249853	NA	MASP2	NA	NA
ENST00000612387.1	ENSG00000271895.2	17.0598	0.715192	0.655104	1.09172	0.274955	NA	AL109811.2	NA	NA
ENST00000475189.1	ENSG00000116649.10	27.9094	0.236023	0.579812	0.407068	0.683958	NA	SRM	NA	NA
ENST00000376957.7	ENSG00000116649.10	477.965	-0.0778109	0.169286	-0.45964	0.645774	0.861013	SRM	FALSE	NA
ENST00000465788.1	ENSG00000116649.10	6.33543	1.32426	1.11864	1.18381	0.236489	NA	SRM	NA	NA
ENST00000304457.11	ENSG00000171824.14	109.381	-0.142465	0.504516	-0.282379	0.777653	0.921471	EXOSC10	NA	NA
ENST00000376936.9	ENSG00000171824.14	2763.35	-0.202125	0.0871254	-2.31993	0.0203448	0.112334	EXOSC10	NA	NA
ENST00000474216.5	ENSG00000171824.14	46.2064	-0.103289	0.501602	-0.205919	0.836855	0.945382	EXOSC10	NA	NA
ENST00000472078.1	ENSG00000171824.14	10.9309	-0.142079	0.88448	-0.160636	0.87238	NA	EXOSC10	NA	NA
ENST00000485606.1	ENSG00000171824.14	8.53337	0.331294	0.865777	0.382656	0.701975	NA	EXOSC10	NA	NA
ENST00000361445.9	ENSG00000198793.13	3745.12	-0.205089	0.128625	-1.59447	0.11083	0.353339	MTOR	NA	TRUE
ENST00000376810.5	ENSG00000120942.13	350.094	-0.395024	0.202839	-1.94748	0.0514777	0.215176	UBIAD1	NA	NA
ENST00000483738.1	ENSG00000120942.13	44.2527	-0.0715772	0.40671	-0.175991	0.860301	0.954481	UBIAD1	NA	NA
ENST00000642025.1	ENSG00000116661.11	67.543	0.286998	0.377434	0.760392	0.44702	0.735841	FBXO2	TRUE	NA
ENST00000354287.5	ENSG00000116661.11	133.697	0.159124	0.290471	0.547814	0.583819	0.827126	FBXO2	FALSE	TRUE
ENST00000425796.5	ENSG00000132879.14	45.8066	0.208814	0.394179	0.529744	0.59629	0.833133	FBXO44	NA	NA
ENST00000251547.10	ENSG00000132879.14	127.486	0.251048	0.30912	0.812139	0.416712	0.713881	FBXO44	NA	NA
ENST00000376768.5	ENSG00000132879.14	47.4988	0.97271	0.398421	2.44141	0.01463	0.0879382	FBXO44	NA	NA
ENST00000376760.5	ENSG00000132879.14	38.4726	0.0965379	0.595534	0.162103	0.871225	0.95854	FBXO44	NA	NA
ENST00000376762.8	ENSG00000132879.14	50.2671	0.908547	0.472136	1.92433	0.0543131	0.222883	FBXO44	NA	NA
ENST00000376753.9	ENSG00000116663.11	342.794	0.219726	0.171902	1.2782	0.201177	0.499127	FBXO6	NA	FALSE
ENST00000376692.9	ENSG00000116670.15	1087.18	-0.0453178	0.0875181	-0.517811	0.60459	0.838567	MAD2L2	NA	NA
ENST00000376669.9	ENSG00000116670.15	67.7156	0.106203	0.447616	0.237263	0.812453	0.93511	MAD2L2	NA	NA
ENST00000376667.7	ENSG00000116670.15	77.8464	0.677892	0.480814	1.40989	0.158574	0.43841	MAD2L2	NA	NA
ENST00000456915.1	ENSG00000116670.15	37.8941	-0.0841608	0.502535	-0.167472	0.866998	0.956981	MAD2L2	NA	NA
ENST00000400895.6	ENSG00000177674.16	13.0886	0.698518	0.801725	0.871268	0.383608	NA	AGTRAP	NA	TRUE
ENST00000494437.1	ENSG00000177674.16	13.8275	0.747423	0.669304	1.11672	0.264115	NA	AGTRAP	NA	NA
ENST00000314340.10	ENSG00000177674.16	141.75	0.067759	0.228109	0.297046	0.766431	0.916516	AGTRAP	NA	NA
ENST00000376629.8	ENSG00000177674.16	46.2319	-0.130679	0.438015	-0.298344	0.765441	0.916231	AGTRAP	NA	NA
ENST00000413656.5	ENSG00000177000.13	5.59915	0.916212	1.10797	0.82693	0.408277	NA	MTHFR	NA	NA
ENST00000346436.11	ENSG00000011021.23	155.122	-0.0901324	0.215228	-0.418777	0.675379	0.875792	CLCN6	NA	TRUE
ENST00000650448.1	ENSG00000285646.2	78.9739	-0.177127	0.606929	-0.291841	0.770408	0.918325	AL021155.4	NA	NA
ENST00000666735.1	ENSG00000285646.2	60.6001	0.609614	0.364941	1.67045	0.0948313	0.321188	AL021155.4	NA	NA
ENST00000658167.1	ENSG00000285646.2	9.02575	0.0110594	1.08549	0.0101884	0.991871	NA	AL021155.4	NA	NA
ENST00000376572.8	ENSG00000116685.16	1560.49	-0.243182	0.131319	-1.85185	0.0640473	0.249472	KIAA2013	NA	NA
ENST00000616327.1	ENSG00000116685.16	134.009	0.411514	2.1001	0.19595	0.844649	0.94881	KIAA2013	NA	NA
ENST00000449038.5	ENSG00000083444.17	31.0392	0.0985342	0.510587	0.192982	0.846973	NA	PLOD1	NA	TRUE
ENST00000196061.5	ENSG00000083444.17	1714.52	0.173733	0.101687	1.70851	0.087541	0.305732	PLOD1	NA	TRUE
ENST00000491536.5	ENSG00000083444.17	9.49784	3.54884	1.50315	2.36093	0.0182293	NA	PLOD1	NA	NA
ENST00000470133.1	ENSG00000083444.17	22.8964	0.705027	0.772402	0.912772	0.361363	NA	PLOD1	NA	FALSE
ENST00000490079.5	ENSG00000116688.17	40.6486	-0.30134	0.512557	-0.587915	0.55659	0.812783	MFN2	NA	FALSE
ENST00000484391.5	ENSG00000116688.17	28.6702	0.213315	0.497628	0.428664	0.668168	NA	MFN2	NA	NA
ENST00000497302.1	ENSG00000116688.17	148.78	-0.123442	0.300915	-0.410221	0.681644	0.879115	MFN2	NA	TRUE
ENST00000235329.10	ENSG00000116688.17	3045.95	-0.234152	0.119309	-1.96256	0.0496972	0.210027	MFN2	NA	FALSE
ENST00000412236.1	ENSG00000116688.17	14.7666	-0.495796	0.954265	-0.519558	0.603372	NA	MFN2	NA	NA
ENST00000478749.5	ENSG00000116691.11	25.8711	0.451238	0.569309	0.792606	0.428007	NA	MIIP	NA	NA
ENST00000235332.6	ENSG00000116691.11	235.723	0.114316	0.252009	0.453618	0.650104	0.863359	MIIP	NA	FALSE
ENST00000620676.6	ENSG00000048707.15	152.241	0.782483	2.02204	0.386977	0.698773	0.886912	VPS13D	NA	FALSE
ENST00000613099.4	ENSG00000048707.15	1753.52	0.2715	0.0890497	3.04885	0.00229716	0.0215361	VPS13D	NA	NA
ENST00000643711.1	ENSG00000048707.15	13.0894	0.844015	0.827201	1.02033	0.307574	NA	VPS13D	NA	NA
ENST00000616661.5	ENSG00000162496.9	679.334	-0.0737233	0.222609	-0.331178	0.74051	0.905708	DHRS3	NA	TRUE
ENST00000464917.5	ENSG00000162496.9	12.9557	-0.430623	0.804264	-0.535425	0.592356	NA	DHRS3	NA	TRUE
ENST00000606790.1	ENSG00000272482.1	8.01741	-0.489794	0.972189	-0.503805	0.614398	NA	AC254633.1	NA	NA
ENST00000413440.5	ENSG00000116731.22	341.137	0.541612	0.284789	1.9018	0.0571969	0.231301	PRDM2	NA	FALSE
ENST00000343137.8	ENSG00000116731.22	223.966	0.421821	0.464438	0.908239	0.363752	0.671741	PRDM2	NA	NA
ENST00000400798.6	ENSG00000189337.17	170.049	0.969839	0.420182	2.30814	0.0209914	0.114829	KAZN	NA	NA
ENST00000428417.5	ENSG00000171729.14	39.4154	1.39699	0.505539	2.76337	0.00572077	0.0435953	TMEM51	NA	NA
ENST00000400796.7	ENSG00000171729.14	109.332	0.386823	0.407088	0.950221	0.342	0.652974	TMEM51	NA	FALSE
ENST00000376008.3	ENSG00000171729.14	263.435	-0.00744492	0.20608	-0.0361263	0.971182	0.991925	TMEM51	NA	NA
ENST00000433640.6	ENSG00000142621.19	7.73913	1.12026	1.49033	0.751686	0.45224	NA	FHAD1	NA	NA
ENST00000375998.8	ENSG00000142621.19	58.7991	0.56936	0.516525	1.10229	0.270336	0.579986	FHAD1	NA	NA
ENST00000375997.8	ENSG00000142621.19	18.4223	0.230842	0.620909	0.37178	0.710056	NA	FHAD1	NA	NA
ENST00000375980.9	ENSG00000142634.13	1198.98	0.134528	0.128516	1.04678	0.2952	0.60766	EFHD2	NA	FALSE
ENST00000348549.9	ENSG00000132906.18	76.5128	0.386246	0.34094	1.13288	0.257263	0.567112	CASP9	NA	NA
ENST00000546969.1	ENSG00000132906.18	17.7489	-1.05642	0.657904	-1.60573	0.108333	NA	CASP9	NA	NA
ENST00000375838.5	ENSG00000116138.13	179.699	-0.28194	0.26491	-1.06429	0.287199	0.598819	DNAJC16	NA	NA
ENST00000616884.4	ENSG00000116138.13	240.326	1.12023	0.493133	2.27165	0.0231074	0.122897	DNAJC16	NA	NA
ENST00000375847.8	ENSG00000116138.13	622.523	-0.321779	0.240018	-1.34065	0.180035	0.470636	DNAJC16	NA	NA
ENST00000490811.1	ENSG00000116138.13	33.5032	-0.675143	0.523376	-1.28998	0.197059	NA	DNAJC16	NA	NA
ENST00000480945.6	ENSG00000197312.12	1149.39	0.176708	0.121454	1.45494	0.145687	0.417625	DDI2	FALSE	FALSE
ENST00000546927.1	ENSG00000197312.12	18.9819	1.38359	1.2336	1.12158	0.262039	NA	DDI2	NA	NA
ENST00000320153.10	ENSG00000197312.12	81.2965	1.07866	0.299614	3.60018	0.000317993	0.00427951	DDI2	TRUE	NA
ENST00000345034.1	ENSG00000215695.1	243.246	0.190049	0.235073	0.808468	0.418821	0.715282	RSC1A1	NA	NA
ENST00000375793.2	ENSG00000116786.13	660.7	0.150277	0.110508	1.35987	0.173871	0.461643	PLEKHM2	NA	NA
ENST00000462455.1	ENSG00000116786.13	21.1121	-0.386395	0.631717	-0.611658	0.540764	NA	PLEKHM2	NA	NA
ENST00000642363.1	ENSG00000116786.13	273.717	0.185692	0.175763	1.05649	0.290743	0.602765	PLEKHM2	NA	NA
ENST00000431782.1	ENSG00000224321.1	53.1192	-0.17327	0.557147	-0.310996	0.755804	0.912472	RPL12P14	NA	NA
ENST00000321418.6	ENSG00000178715.8	20.2907	-0.251678	0.588786	-0.427451	0.669051	NA	AL450998.1	NA	NA
ENST00000673875.1	ENSG00000065526.12	157.899	0.319533	0.237099	1.34768	0.177763	0.467211	SPEN	NA	FALSE
ENST00000375759.8	ENSG00000065526.12	1156.98	0.462256	0.117697	3.9275	8.58326e-05	0.00142532	SPEN	NA	NA
ENST00000471538.1	ENSG00000065526.12	36.3733	-2.72678	2.14719	-1.26993	0.204111	NA	SPEN	NA	TRUE
ENST00000438066.1	ENSG00000065526.12	142.648	0.482088	0.56098	0.859368	0.390138	0.693658	SPEN	NA	NA
ENST00000442985.1	ENSG00000065526.12	27.7953	0.92183	0.526807	1.74984	0.0801451	NA	SPEN	NA	NA
ENST00000375743.8	ENSG00000116809.11	373.757	0.136953	0.18295	0.748583	0.454109	0.741635	ZBTB17	NA	TRUE
ENST00000375662.5	ENSG00000185519.9	53.3867	0.368765	0.3489	1.05694	0.290541	0.602562	FAM131C	NA	NA
ENST00000358432.8	ENSG00000142627.13	2200.54	0.0556746	0.147698	0.37695	0.706211	0.89032	EPHA2	NA	FALSE
ENST00000480202.1	ENSG00000142627.13	17.9044	1.73138	2.03003	0.852883	0.393724	NA	EPHA2	NA	NA
ENST00000461614.1	ENSG00000142627.13	38.4412	-0.400723	0.529741	-0.75645	0.449379	0.737539	EPHA2	NA	NA
ENST00000424774.1	ENSG00000227959.1	9.33949	0.0104032	0.82575	0.0125984	0.989948	NA	AL451042.2	NA	NA
ENST00000478117.5	ENSG00000142632.17	155.652	0.427255	0.24499	1.74397	0.0811649	0.291411	ARHGEF19	NA	NA
ENST00000270747.8	ENSG00000142632.17	177.023	0.229978	0.241155	0.953653	0.340259	0.651176	ARHGEF19	NA	TRUE
ENST00000449495.1	ENSG00000142632.17	35.1766	0.61539	0.503208	1.22293	0.221354	NA	ARHGEF19	NA	NA
ENST00000375592.8	ENSG00000037637.11	513.262	-0.193005	0.130666	-1.47709	0.139652	0.407682	FBXO42	NA	FALSE
ENST00000471507.5	ENSG00000055070.17	199.737	-0.280594	0.242999	-1.15471	0.248207	0.558531	SZRD1	NA	NA
ENST00000401089.3	ENSG00000055070.17	1374.2	-0.633964	0.0956928	-6.625	3.47255e-11	2.64042e-09	SZRD1	NA	NA
ENST00000401088.9	ENSG00000055070.17	435.655	-0.382721	0.346078	-1.10588	0.268778	0.578332	SZRD1	NA	NA
ENST00000475554.5	ENSG00000055070.17	15.6993	4.16274	1.53496	2.71196	0.00668874	NA	SZRD1	NA	NA
ENST00000472351.5	ENSG00000055070.17	149.463	-0.121249	0.37083	-0.326965	0.743694	0.906778	SZRD1	NA	NA
ENST00000492354.1	ENSG00000055070.17	670.242	-0.73975	0.332221	-2.22668	0.0259685	0.133179	SZRD1	NA	NA
ENST00000472461.1	ENSG00000055070.17	7.0795	-0.114912	1.17974	-0.0974047	0.922405	NA	SZRD1	NA	NA
ENST00000445689.1	ENSG00000226457.1	9.63095	0.411926	0.852016	0.483472	0.628761	NA	RPL22P3	NA	NA
ENST00000337132.10	ENSG00000157191.20	855.912	0.545498	0.118972	4.58511	4.53758e-06	0.000110454	NECAP2	NA	TRUE
ENST00000486390.1	ENSG00000157191.20	31.3467	0.205514	0.46084	0.445955	0.65563	NA	NECAP2	NA	NA
ENST00000443980.6	ENSG00000157191.20	49.309	-0.0418782	1.44955	-0.0288905	0.976952	0.993209	NECAP2	NA	NA
ENST00000508680.5	ENSG00000157191.20	3.18696	3.12463	2.82498	1.10607	0.268695	NA	NECAP2	NA	NA
ENST00000457898.1	ENSG00000226029.1	37.9874	0.047285	0.445675	0.106097	0.915505	0.975094	LINC01772	NA	NA
ENST00000263511.8	ENSG00000080947.15	47.0475	-0.0797946	0.407377	-0.195874	0.844709	0.94884	CROCCP3	NA	NA
ENST00000591316.1	ENSG00000080947.15	24.6153	-0.379982	0.626376	-0.606634	0.544094	NA	CROCCP3	NA	NA
ENST00000562878.1	ENSG00000261135.1	449.145	-0.256695	0.177008	-1.45019	0.147006	0.419799	AL137802.2	NA	NA
ENST00000648419.1	ENSG00000285853.1	158.473	-0.0925703	0.346945	-0.266815	0.789611	0.926701	AL137802.3	NA	NA
ENST00000415386.2	ENSG00000233421.4	19.3198	0.0874499	0.771025	0.11342	0.909697	NA	LINC01783	NA	NA
ENST00000430580.6	ENSG00000219481.10	948.741	-0.288626	0.137385	-2.10085	0.035654	0.16675	NBPF1	FALSE	FALSE
ENST00000392963.5	ENSG00000219481.10	218.549	-0.106112	0.2513	-0.422252	0.672841	0.874266	NBPF1	TRUE	FALSE
ENST00000420513.1	ENSG00000219481.10	28.0832	-0.0845786	0.477721	-0.177046	0.859472	NA	NBPF1	NA	FALSE
ENST00000599069.5	ENSG00000219481.10	74.2157	-0.697103	0.807445	-0.863344	0.387948	0.69151	NBPF1	NA	NA
ENST00000599908.1	ENSG00000219481.10	562.754	-0.552996	0.237405	-2.32934	0.0198411	0.110184	NBPF1	NA	NA
ENST00000449853.2	ENSG00000219481.10	381.905	0.423455	0.136151	3.11018	0.00186974	0.0182145	NBPF1	NA	TRUE
ENST00000639481.1	ENSG00000215908.10	86.8549	0.205835	0.37781	0.544811	0.585883	0.828157	CROCCP2	NA	TRUE
ENST00000640476.1	ENSG00000215908.10	35.4167	5.98144	1.40444	4.25896	2.05379e-05	NA	CROCCP2	NA	NA
ENST00000639594.1	ENSG00000215908.10	39.9223	0.559816	0.70157	0.797948	0.424901	0.719694	CROCCP2	NA	NA
ENST00000639456.1	ENSG00000215908.10	203.34	0.725345	0.201936	3.59195	0.000328212	0.00439859	CROCCP2	NA	TRUE
ENST00000633763.1	ENSG00000282143.1	50.2758	8.18609	3.84211	2.13062	0.0331201	0.158492	AL137798.2	NA	NA
ENST00000624828.1	ENSG00000280114.1	34.8473	0.060237	0.50955	0.118216	0.905896	NA	AL021920.2	NA	NA
ENST00000419267.1	ENSG00000236698.1	518.532	0.0431888	0.147829	0.292153	0.770169	0.918191	EIF1AXP1	NA	NA
ENST00000414828.1	ENSG00000268869.6	5.86565	-0.478622	1.22791	-0.389786	0.696694	NA	ESPNP	NA	NA
ENST00000624517.1	ENSG00000279151.1	2.06722	-1.14306	3.88508	-0.294219	0.768591	NA	AL021920.1	NA	NA
ENST00000633433.1	ENSG00000282740.1	61.1845	-0.585898	1.56488	-0.374403	0.708104	0.89145	AL021920.3	NA	NA
ENST00000494191.6	ENSG00000058453.17	79.1118	0.318254	0.34949	0.910625	0.362493	0.67098	CROCC	NA	FALSE
ENST00000650268.1	ENSG00000186715.11	51.0943	0.306453	0.373001	0.821588	0.411311	0.709874	MST1L	NA	NA
ENST00000666785.1	ENSG00000228549.4	32.792	0.597072	0.662068	0.901829	0.367148	NA	BX284668.2	NA	NA
ENST00000606899.1	ENSG00000272426.1	15.6259	0.0334406	0.818084	0.0408767	0.967394	NA	BX284668.6	NA	NA
ENST00000375534.7	ENSG00000117122.14	41.6861	0.102423	0.526671	0.194472	0.845806	0.949298	MFAP2	NA	NA
ENST00000375535.4	ENSG00000117122.14	403.304	-0.031151	0.24761	-0.125807	0.899885	0.968876	MFAP2	NA	NA
ENST00000476788.5	ENSG00000117122.14	62.4231	0.303865	0.373971	0.812536	0.416484	0.713754	MFAP2	NA	NA
ENST00000326735.13	ENSG00000159363.18	280.83	0.213728	0.256467	0.833357	0.404643	0.704735	ATP13A2	NA	NA
ENST00000452699.5	ENSG00000159363.18	130.204	-0.683376	0.513563	-1.33066	0.183302	0.474894	ATP13A2	NA	NA
ENST00000510069.5	ENSG00000159363.18	32.4831	0.43189	0.605803	0.712923	0.475894	NA	ATP13A2	NA	NA
ENST00000511957.5	ENSG00000159363.18	2.49279	-0.351725	3.80089	-0.0925374	0.926271	NA	ATP13A2	NA	NA
ENST00000375499.8	ENSG00000117118.10	4023.96	-0.253238	0.0953888	-2.6548	0.00793555	0.0561297	SDHB	NA	NA
ENST00000475049.5	ENSG00000117118.10	11.9213	-0.898985	0.944056	-0.952258	0.340966	NA	SDHB	NA	NA
ENST00000485515.5	ENSG00000117118.10	34.4314	-0.567017	0.626997	-0.904338	0.365816	NA	SDHB	NA	NA
ENST00000475506.1	ENSG00000117118.10	12.2888	0.102843	2.06747	0.0497435	0.960327	NA	SDHB	NA	NA
ENST00000375436.9	ENSG00000179051.14	3685.27	-0.920481	0.116908	-7.87358	3.44642e-15	4.95427e-13	RCC2	NA	NA
ENST00000375415.5	ENSG00000074964.17	94.0383	0.595071	0.367553	1.61901	0.105445	0.34341	ARHGEF10L	NA	NA
ENST00000375341.8	ENSG00000159423.17	225.97	0.16062	0.173647	0.924978	0.354977	0.664577	ALDH4A1	NA	FALSE
ENST00000455833.7	ENSG00000169991.11	437.698	0.414815	0.184012	2.25428	0.0241783	0.126743	IFFO2	NA	NA
ENST00000416166.1	ENSG00000169991.11	102.695	0.549696	0.340013	1.61669	0.105945	0.344321	IFFO2	NA	NA
ENST00000375254.8	ENSG00000127481.15	3741.89	0.224101	0.196438	1.14082	0.253944	0.563596	UBR4	NA	NA
ENST00000375224.1	ENSG00000127481.15	78.5221	-0.159936	0.395749	-0.404134	0.686114	0.881602	UBR4	NA	FALSE
ENST00000494503.1	ENSG00000127481.15	3.75354	1.73762	3.06078	0.567705	0.570235	NA	UBR4	NA	FALSE
ENST00000466969.1	ENSG00000127481.15	8.6628	-0.0233537	0.859736	-0.0271638	0.978329	NA	UBR4	NA	NA
ENST00000425413.5	ENSG00000127481.15	21.6782	1.33769	0.747062	1.79061	0.0733563	NA	UBR4	NA	NA
ENST00000419533.1	ENSG00000127481.15	76.8295	-0.350369	0.747785	-0.468543	0.639396	0.85778	UBR4	NA	NA
ENST00000477853.6	ENSG00000127463.15	403.158	0.00980227	0.217353	0.0450985	0.964029	0.990283	EMC1	NA	NA
ENST00000375199.7	ENSG00000127463.15	257.348	-0.015944	0.326042	-0.0489018	0.960998	0.989426	EMC1	NA	TRUE
ENST00000375208.7	ENSG00000127463.15	322.889	0.258069	0.340794	0.757257	0.448896	0.737206	EMC1	NA	TRUE
ENST00000494770.6	ENSG00000127463.15	15.2675	-0.580997	1.90041	-0.305723	0.759816	NA	EMC1	NA	NA
ENST00000462505.1	ENSG00000127463.15	3.87332	0.928601	2.31859	0.400503	0.688786	NA	EMC1	NA	NA
ENST00000488681.1	ENSG00000127463.15	16.1402	0.370141	0.719519	0.514429	0.606952	NA	EMC1	NA	NA
ENST00000330263.5	ENSG00000053372.5	2268.48	-0.100472	0.0930122	-1.0802	0.280052	0.590706	MRTO4	NA	NA
ENST00000235835.7	ENSG00000053371.12	602.878	-0.271212	0.152338	-1.78032	0.075023	0.277516	AKR7A2	FALSE	FALSE
ENST00000481966.1	ENSG00000053371.12	7.29179	3.64096	1.72963	2.10505	0.0352866	NA	AKR7A2	TRUE	NA
ENST00000375155.7	ENSG00000040487.13	72.3745	0.602967	0.375782	1.60457	0.108589	0.349134	SLC66A1	NA	NA
ENST00000432465.1	ENSG00000040487.13	19.7373	0.219022	0.630842	0.34719	0.728449	NA	SLC66A1	NA	TRUE
ENST00000264202.8	ENSG00000077549.19	2048.72	-0.0374822	0.0894969	-0.418811	0.675354	0.875792	CAPZB	NA	TRUE
ENST00000433834.5	ENSG00000077549.19	17.4654	-0.155866	0.980087	-0.159033	0.873643	NA	CAPZB	NA	NA
ENST00000498067.1	ENSG00000173436.15	5.40689	-0.818764	1.56137	-0.524388	0.600009	NA	MICOS10	NA	NA
ENST00000467029.5	ENSG00000173436.15	96.8649	-0.460617	0.358162	-1.28606	0.198423	0.495424	MICOS10	NA	NA
ENST00000481464.5	ENSG00000173436.15	7.18832	0.259551	1.60018	0.162201	0.871147	NA	MICOS10	NA	TRUE
ENST00000498642.5	ENSG00000173436.15	127.686	-0.424835	0.246021	-1.72683	0.084199	0.298239	MICOS10	NA	NA
ENST00000485362.1	ENSG00000173436.15	99.6593	-0.715	0.514633	-1.38934	0.164729	0.448013	MICOS10	NA	NA
ENST00000375136.8	ENSG00000158747.15	349.035	0.358984	0.154021	2.33074	0.0197669	0.109835	NBL1	NA	NA
ENST00000427894.5	ENSG00000158747.15	176.686	0.37921	0.211672	1.7915	0.0732139	0.272895	NBL1	NA	NA
ENST00000294543.10	ENSG00000162542.13	118.033	0.110817	0.323638	0.34241	0.732043	0.902527	TMCO4	NA	TRUE
ENST00000375120.4	ENSG00000169914.6	649.881	-0.250339	0.117991	-2.12169	0.033864	0.161077	OTUD3	NA	FALSE
ENST00000466697.1	ENSG00000169914.6	20.4421	-0.571565	0.690452	-0.827812	0.407777	NA	OTUD3	NA	NA
ENST00000375078.4	ENSG00000162545.6	210.134	-0.634076	0.190242	-3.33299	0.000859177	0.00975444	CAMK2N1	NA	NA
ENST00000264198.5	ENSG00000090432.7	553.518	0.0508374	0.135738	0.374526	0.708013	0.891387	MUL1	NA	FALSE
ENST00000461985.1	ENSG00000158825.6	21.7854	1.05031	0.6398	1.64163	0.100668	NA	CDA	NA	NA
ENST00000375071.4	ENSG00000158825.6	68.2577	0.10855	0.386449	0.280891	0.778794	0.921935	CDA	NA	NA
ENST00000321556.5	ENSG00000158828.8	678.077	0.639831	0.12245	5.22526	1.73909e-07	6.28115e-06	PINK1	NA	TRUE
ENST00000400490.2	ENSG00000158828.8	60.7069	-0.0986808	0.514785	-0.191693	0.847983	0.949896	PINK1	NA	TRUE
ENST00000451424.1	ENSG00000117242.7	205.928	-0.0475981	0.216067	-0.220293	0.825643	0.940625	PINK1-AS	NA	NA
ENST00000415136.6	ENSG00000244038.10	24.6496	0.559937	2.00129	0.279788	0.77964	NA	DDOST	NA	NA
ENST00000602624.7	ENSG00000244038.10	2822.54	0.185872	0.0699506	2.65719	0.00787942	0.0558284	DDOST	NA	NA
ENST00000375048.7	ENSG00000244038.10	760.398	0.128049	0.178504	0.717347	0.47316	0.756166	DDOST	NA	TRUE
ENST00000464364.1	ENSG00000244038.10	622.08	0.15814	0.154992	1.02031	0.307581	0.619423	DDOST	NA	NA
ENST00000477229.1	ENSG00000244038.10	9.06296	-0.23913	0.895627	-0.266997	0.789471	NA	DDOST	NA	NA
ENST00000438032.6	ENSG00000127483.19	189.91	0.12576	0.233157	0.53938	0.589625	0.830348	HP1BP3	NA	NA
ENST00000312239.10	ENSG00000127483.19	2855.12	0.230646	0.0896754	2.57201	0.0101109	0.0671288	HP1BP3	NA	TRUE
ENST00000375003.6	ENSG00000127483.19	205.882	-0.359139	0.182565	-1.96719	0.0491618	0.208679	HP1BP3	NA	NA
ENST00000488722.5	ENSG00000127483.19	615.169	0.426741	0.115453	3.69624	0.000218817	0.00312376	HP1BP3	NA	TRUE
ENST00000491748.1	ENSG00000127483.19	17.4542	-0.496843	0.830057	-0.598565	0.549463	NA	HP1BP3	NA	NA
ENST00000419948.5	ENSG00000127483.19	25.4396	-1.35227	1.29522	-1.04404	0.296466	NA	HP1BP3	NA	NA
ENST00000424732.5	ENSG00000127483.19	582.447	0.311488	0.129994	2.39616	0.0165678	0.0966355	HP1BP3	NA	FALSE
ENST00000417710.5	ENSG00000127483.19	135.276	0.0114494	0.226972	0.0504443	0.959768	0.988862	HP1BP3	NA	FALSE
ENST00000487117.1	ENSG00000127483.19	93.1109	0.0155433	0.35754	0.043473	0.965325	0.99051	HP1BP3	NA	NA
ENST00000375000.5	ENSG00000127483.19	83.6459	-0.110584	0.339477	-0.325749	0.744615	0.907144	HP1BP3	NA	NA
ENST00000437575.5	ENSG00000127483.19	50.139	0.111257	0.426577	0.260814	0.794236	0.928561	HP1BP3	NA	NA
ENST00000443615.1	ENSG00000127483.19	18.4381	-0.134146	0.624748	-0.21472	0.829986	NA	HP1BP3	NA	NA
ENST00000264211.12	ENSG00000075151.20	727.031	-0.618536	0.131889	-4.68983	2.73433e-06	7.0667e-05	EIF4G3	NA	TRUE
ENST00000400422.6	ENSG00000075151.20	271.042	-0.503218	0.242099	-2.07856	0.0376574	0.173315	EIF4G3	NA	TRUE
ENST00000356916.7	ENSG00000075151.20	23.4328	-1.0142	0.913359	-1.1104	0.266825	NA	EIF4G3	NA	NA
ENST00000634778.1	ENSG00000075151.20	34.5188	0.269342	0.48666	0.55345	0.579955	NA	EIF4G3	NA	NA
ENST00000415912.6	ENSG00000117298.16	222.316	0.316286	0.277278	1.14068	0.254002	0.563596	ECE1	NA	NA
ENST00000357071.8	ENSG00000117298.16	59.1552	1.10993	0.435662	2.54768	0.0108442	0.0706288	ECE1	NA	NA
ENST00000436918.6	ENSG00000117298.16	67.1148	-0.187624	0.506788	-0.370223	0.711217	0.89293	ECE1	NA	NA
ENST00000264205.10	ENSG00000117298.16	11.4002	3.29027	3.67087	0.896317	0.370084	NA	ECE1	NA	NA
ENST00000470394.1	ENSG00000117298.16	7.98075	1.61542	2.16387	0.74654	0.455341	NA	ECE1	NA	NA
ENST00000528294.1	ENSG00000117298.16	19.9936	0.0550256	0.642887	0.0855914	0.931791	NA	ECE1	NA	NA
ENST00000318220.10	ENSG00000142794.18	363.231	0.446765	0.208856	2.1391	0.0324274	0.156107	NBPF3	TRUE	NA
ENST00000478653.6	ENSG00000142794.18	66.7877	-0.60109	0.339361	-1.77124	0.0765201	0.280579	NBPF3	NA	NA
ENST00000485941.2	ENSG00000142794.18	3.78731	1.31139	1.43635	0.913002	0.361241	NA	NBPF3	NA	NA
ENST00000318249.9	ENSG00000142794.18	213.255	-0.854068	0.43474	-1.96455	0.0494662	0.209479	NBPF3	FALSE	NA
ENST00000374761.6	ENSG00000076864.19	114.159	0.372102	0.476135	0.781505	0.434505	0.726294	RAP1GAP	NA	NA
ENST00000495204.5	ENSG00000076864.19	106.688	-0.0470177	0.358313	-0.13122	0.895601	0.967203	RAP1GAP	NA	NA
ENST00000308271.14	ENSG00000090686.16	613.358	-0.227587	0.1228	-1.85331	0.0638375	0.248957	USP48	FALSE	FALSE
ENST00000374732.7	ENSG00000090686.16	118.086	0.121972	0.313277	0.389341	0.697024	0.885971	USP48	FALSE	NA
ENST00000529637.5	ENSG00000090686.16	866.242	-0.253885	0.142466	-1.78207	0.0747371	0.276747	USP48	FALSE	FALSE
ENST00000487880.2	ENSG00000090686.16	25.07	-0.292702	0.610445	-0.47949	0.63159	NA	USP48	NA	NA
ENST00000421625.6	ENSG00000090686.16	257.877	-0.509889	0.206873	-2.46474	0.0137111	0.084041	USP48	FALSE	FALSE
ENST00000374730.2	ENSG00000090686.16	11.8389	-0.558303	1.34208	-0.415997	0.677412	NA	USP48	TRUE	TRUE
ENST00000374695.8	ENSG00000142798.20	126.974	0.310635	0.322396	0.963522	0.335285	0.646497	HSPG2	NA	TRUE
ENST00000423231.1	ENSG00000232037.3	75.8605	-0.115938	0.331232	-0.350021	0.726323	0.899159	AL590556.1	NA	NA
ENST00000416769.2	ENSG00000218510.8	76.5433	-0.0724991	0.32558	-0.222677	0.823787	0.939956	LINC00339	NA	NA
ENST00000400259.5	ENSG00000070831.17	546.674	0.344119	0.388572	0.885599	0.375834	0.681086	CDC42	FALSE	NA
ENST00000344548.7	ENSG00000070831.17	8064.3	0.288398	0.0949874	3.03617	0.00239602	0.0222893	CDC42	FALSE	NA
ENST00000498236.1	ENSG00000070831.17	1998.62	0.24645	0.0638707	3.85857	0.000114052	0.00180177	CDC42	TRUE	TRUE
ENST00000656825.1	ENSG00000070831.17	447.066	0.363777	0.138644	2.62383	0.00869482	0.0599018	CDC42	FALSE	NA
ENST00000651171.1	ENSG00000070831.17	18.7109	1.87618	1.0316	1.81871	0.0689564	NA	CDC42	NA	NA
ENST00000411827.1	ENSG00000070831.17	16.3907	-1.61207	1.65725	-0.972738	0.330683	NA	CDC42	NA	NA
ENST00000662562.1	ENSG00000070831.17	17.9538	-0.175371	0.637814	-0.274957	0.783349	NA	CDC42	FALSE	NA
ENST00000650433.1	ENSG00000184677.18	111.346	-0.14945	0.354688	-0.421356	0.673495	0.874723	ZBTB40	NA	NA
ENST00000375647.5	ENSG00000184677.18	977.23	0.0165321	0.11133	0.148496	0.881952	0.962717	ZBTB40	NA	FALSE
ENST00000374630.7	ENSG00000133216.16	80.9624	0.137487	0.331958	0.41417	0.678749	0.87776	EPHB2	NA	NA
ENST00000374632.7	ENSG00000133216.16	142.122	0.752798	0.267854	2.81048	0.0049468	0.0389145	EPHB2	NA	FALSE
ENST00000465864.2	ENSG00000004487.17	235.31	-0.281473	0.331806	-0.848305	0.396268	0.698242	KDM1A	NA	NA
ENST00000356634.7	ENSG00000004487.17	5255.97	-0.193783	0.0649375	-2.98414	0.00284374	0.0254387	KDM1A	NA	NA
ENST00000400181.9	ENSG00000004487.17	1238.6	-0.0794153	0.103728	-0.765608	0.44391	0.732793	KDM1A	NA	FALSE
ENST00000602503.1	ENSG00000004487.17	109.059	0.194573	0.288053	0.675474	0.499375	0.774221	KDM1A	NA	NA
ENST00000418342.5	ENSG00000169641.13	1441.99	0.0419806	0.136852	0.30676	0.759026	0.913449	LUZP1	NA	TRUE
ENST00000314174.5	ENSG00000169641.13	426.987	-0.241198	0.200695	-1.20181	0.229436	0.53553	LUZP1	NA	NA
ENST00000471849.5	ENSG00000169641.13	126.353	0.269406	0.334656	0.805024	0.420806	0.716996	LUZP1	NA	FALSE
ENST00000374619.1	ENSG00000179546.4	78.1928	-0.405494	0.295206	-1.3736	0.169567	0.454867	HTR1D	NA	FALSE
ENST00000566551.1	ENSG00000261326.4	72.0468	-0.173754	0.309522	-0.561362	0.57455	0.822387	LINC01355	NA	NA
ENST00000464516.1	ENSG00000125944.20	9.51206	-0.144613	0.846923	-0.170751	0.86442	NA	HNRNPR	NA	NA
ENST00000478691.5	ENSG00000125944.20	533.713	-0.163323	0.143774	-1.13597	0.255971	0.565488	HNRNPR	NA	NA
ENST00000374616.7	ENSG00000125944.20	1411.88	-0.238524	0.0929916	-2.565	0.0103175	0.0682025	HNRNPR	NA	NA
ENST00000476660.1	ENSG00000125944.20	28.8029	0.263855	0.496769	0.531142	0.59532	NA	HNRNPR	NA	NA
ENST00000374612.5	ENSG00000125944.20	2107.99	-0.314649	0.0738064	-4.26316	2.01558e-05	0.00040714	HNRNPR	NA	NA
ENST00000606561.5	ENSG00000125944.20	910.881	-0.251504	0.114239	-2.20157	0.0276958	0.139512	HNRNPR	NA	NA
ENST00000470941.5	ENSG00000125944.20	41.5159	-0.228427	0.578331	-0.394976	0.692861	0.884582	HNRNPR	NA	NA
ENST00000476451.1	ENSG00000125944.20	78.4081	-0.915001	0.500631	-1.8277	0.0675952	0.258789	HNRNPR	NA	NA
ENST00000490652.1	ENSG00000125944.20	14.617	1.62238	0.738553	2.1967	0.0280421	NA	HNRNPR	NA	NA
ENST00000374608.3	ENSG00000125945.15	234.3	0.135139	0.216894	0.623064	0.533242	0.798316	ZNF436	NA	FALSE
ENST00000605350.1	ENSG00000271420.1	10.8926	0.016013	0.802362	0.0199574	0.984077	NA	AL109936.3	NA	NA
ENST00000336689.8	ENSG00000088280.19	238.881	-0.0471509	0.179114	-0.263245	0.792361	0.927766	ASAP3	NA	FALSE
ENST00000361729.3	ENSG00000007968.7	266.284	-0.345306	0.174089	-1.98351	0.0473109	0.203269	E2F2	NA	NA
ENST00000487237.1	ENSG00000007968.7	3.94549	1.11646	1.56779	0.712128	0.476386	NA	E2F2	NA	NA
ENST00000374561.6	ENSG00000117318.9	560.644	-0.392348	0.212746	-1.84421	0.0651528	0.252315	ID3	NA	NA
ENST00000463312.1	ENSG00000117318.9	11.8867	0.865888	1.06897	0.810017	0.41793	NA	ID3	NA	NA
ENST00000486541.1	ENSG00000117318.9	16.2346	-0.389003	0.985384	-0.394773	0.69301	NA	ID3	NA	NA
ENST00000374550.8	ENSG00000142676.14	2668.27	-0.00601918	0.138979	-0.0433098	0.965455	0.99051	RPL11	FALSE	NA
ENST00000443624.6	ENSG00000142676.14	179.909	-0.167187	0.270251	-0.618635	0.536157	0.800113	RPL11	NA	NA
ENST00000643754.2	ENSG00000142676.14	10265.1	0.038161	0.108495	0.351731	0.72504	0.898528	RPL11	FALSE	NA
ENST00000467075.2	ENSG00000142676.14	72.3787	0.439441	0.458186	0.959089	0.337514	0.648643	RPL11	TRUE	NA
ENST00000458455.2	ENSG00000142676.14	54.4732	-0.0831555	0.410491	-0.202576	0.839467	0.946336	RPL11	FALSE	NA
ENST00000482370.2	ENSG00000142676.14	1369.48	0.019634	0.100341	0.195673	0.844866	0.948943	RPL11	NA	NA
ENST00000427796.5	ENSG00000236810.6	43.5461	0.475188	0.874466	0.543404	0.586852	0.828318	ELOA-AS1	NA	NA
ENST00000664563.1	ENSG00000236810.6	49.2481	0.195106	0.455913	0.427945	0.668691	0.872287	ELOA-AS1	NA	NA
ENST00000613537.4	ENSG00000011007.12	1696.47	0.444378	0.134682	3.29947	0.000968687	0.0107527	ELOA	NA	NA
ENST00000609199.1	ENSG00000011007.12	1458.31	-0.130097	0.156562	-0.830965	0.405994	0.705908	ELOA	NA	NA
ENST00000246151.9	ENSG00000057757.10	810.075	0.0984542	0.122994	0.800481	0.423432	0.718671	PITHD1	NA	NA
ENST00000415372.1	ENSG00000057757.10	28.9042	-0.232373	0.474896	-0.489314	0.624619	NA	PITHD1	NA	NA
ENST00000374514.8	ENSG00000011009.11	986.182	0.184914	0.0933305	1.98129	0.0475591	0.204105	LYPLA2	NA	TRUE
ENST00000420982.5	ENSG00000011009.11	18.4054	2.86353	1.99165	1.43777	0.1505	NA	LYPLA2	NA	NA
ENST00000374503.7	ENSG00000011009.11	81.9297	1.6567	0.525399	3.15322	0.00161482	0.01628	LYPLA2	NA	NA
ENST00000374502.7	ENSG00000011009.11	27.359	-0.741006	0.733942	-1.00962	0.312675	NA	LYPLA2	NA	NA
ENST00000421070.1	ENSG00000011009.11	9.62475	0.493133	0.984444	0.500925	0.616424	NA	LYPLA2	NA	NA
ENST00000617979.5	ENSG00000117308.15	875.347	0.948427	0.154569	6.13595	8.46541e-10	4.82445e-08	GALE	NA	NA
ENST00000481736.5	ENSG00000117308.15	80.6265	0.229955	0.434217	0.529586	0.596399	0.833177	GALE	NA	NA
ENST00000374497.7	ENSG00000117308.15	39.7955	0.0791819	2.03935	0.038827	0.969028	0.99161	GALE	NA	NA
ENST00000456977.5	ENSG00000117308.15	14.6257	0.674527	0.83106	0.811647	0.416994	NA	GALE	NA	NA
ENST00000459934.5	ENSG00000117308.15	25.1222	2.24224	1.02012	2.19802	0.0279479	NA	GALE	NA	FALSE
ENST00000429356.5	ENSG00000117308.15	19.1821	4.22368	1.39494	3.02786	0.0024629	NA	GALE	NA	FALSE
ENST00000418277.5	ENSG00000117308.15	193.061	0.607094	0.261569	2.32097	0.0202883	0.112107	GALE	NA	NA
ENST00000445705.1	ENSG00000117308.15	13.1172	1.18303	0.906261	1.30539	0.19176	NA	GALE	NA	NA
ENST00000470383.1	ENSG00000117308.15	30.7505	0.0419763	0.473182	0.0887106	0.929312	NA	GALE	NA	NA
ENST00000466250.5	ENSG00000117308.15	21.3416	2.67113	0.769755	3.4701	0.00052026	NA	GALE	NA	NA
ENST00000374490.8	ENSG00000117305.15	449.522	0.317019	0.199692	1.58754	0.11239	0.35639	HMGCL	NA	TRUE
ENST00000374479.3	ENSG00000179163.11	418.024	0.0739743	0.137884	0.536498	0.591614	0.830981	FUCA1	NA	TRUE
ENST00000647887.1	ENSG00000189266.13	96.0374	-0.0390247	0.59629	-0.0654457	0.947819	0.985189	PNRC2	NA	NA
ENST00000374468.1	ENSG00000189266.13	463.919	0.832737	0.173141	4.80959	1.5124e-06	4.19649e-05	PNRC2	NA	NA
ENST00000334351.8	ENSG00000189266.13	5905.07	0.641171	0.0674229	9.50969	1.91232e-21	5.26234e-19	PNRC2	NA	TRUE
ENST00000492112.3	ENSG00000188529.15	645.883	-0.193354	0.186762	-1.03529	0.300532	0.613041	SRSF10	FALSE	NA
ENST00000344989.10	ENSG00000188529.15	431.902	-0.703936	0.250096	-2.81467	0.00488276	0.0384945	SRSF10	FALSE	NA
ENST00000453840.7	ENSG00000188529.15	913.498	-0.540494	0.0913179	-5.91882	3.24267e-09	1.66124e-07	SRSF10	FALSE	NA
ENST00000341154.10	ENSG00000188529.15	224.429	-0.239321	0.256162	-0.934256	0.350172	0.66009	SRSF10	NA	FALSE
ENST00000484146.6	ENSG00000188529.15	336.228	-0.306388	0.189777	-1.61446	0.106427	0.345187	SRSF10	FALSE	NA
ENST00000473858.5	ENSG00000188529.15	23.6161	-0.30223	0.724004	-0.417442	0.676355	NA	SRSF10	TRUE	FALSE
ENST00000374452.9	ENSG00000188529.15	310.761	-0.743364	0.202479	-3.67131	0.000241308	0.0034078	SRSF10	FALSE	NA
ENST00000343255.9	ENSG00000188529.15	782.397	-0.245121	0.0998217	-2.45559	0.0140655	0.0856316	SRSF10	FALSE	NA
ENST00000485841.5	ENSG00000188529.15	840.499	-0.344967	0.188874	-1.82644	0.0677834	0.259271	SRSF10	NA	FALSE
ENST00000338597.9	ENSG00000188529.15	327.82	-0.0777482	0.168168	-0.462325	0.643849	0.860044	SRSF10	NA	NA
ENST00000495785.1	ENSG00000188529.15	76.6432	-0.100332	0.308033	-0.325719	0.744637	0.907144	SRSF10	TRUE	NA
ENST00000473754.1	ENSG00000188529.15	129.938	-0.152756	0.251861	-0.606511	0.544176	0.805426	SRSF10	NA	NA
ENST00000485292.1	ENSG00000188529.15	212.601	0.0422137	0.256679	0.164461	0.869368	0.957993	SRSF10	NA	NA
ENST00000469303.1	ENSG00000188529.15	9.43992	0.168159	0.941539	0.1786	0.858251	NA	SRSF10	NA	NA
ENST00000374434.4	ENSG00000142661.19	105.407	0.419526	0.258257	1.62445	0.10428	0.341112	MYOM3	NA	NA
ENST00000327535.6	ENSG00000185436.12	236.276	0.0146462	0.170709	0.0857963	0.931628	0.97982	IFNLR1	NA	NA
ENST00000337248.9	ENSG00000001460.18	372.446	0.538319	0.144144	3.7346	0.000188017	0.00275066	STPG1	NA	TRUE
ENST00000374399.9	ENSG00000001461.17	389.679	0.551486	0.169019	3.26287	0.00110292	0.0119534	NIPAL3	NA	NA
ENST00000339255.2	ENSG00000001461.17	58.9246	0.508989	0.394204	1.29118	0.196641	0.49295	NIPAL3	NA	NA
ENST00000538532.6	ENSG00000117602.12	126.428	-0.204862	0.349685	-0.585846	0.557979	0.813187	RCAN3	NA	NA
ENST00000374395.9	ENSG00000117602.12	603.94	0.259677	0.162731	1.59574	0.110546	0.352964	RCAN3	NA	FALSE
ENST00000610732.4	ENSG00000117602.12	46.345	1.13031	1.48753	0.759859	0.447339	0.736155	RCAN3	NA	NA
ENST00000412742.5	ENSG00000117602.12	36.0663	0.206707	0.453755	0.455549	0.648715	NA	RCAN3	NA	NA
ENST00000374392.3	ENSG00000184454.7	58.6393	-0.291246	0.432404	-0.67355	0.500598	0.775228	NCMAP	NA	NA
ENST00000593639.5	ENSG00000133226.17	14.0654	-0.855677	0.931694	-0.91841	0.358404	NA	SRRM1	NA	NA
ENST00000466910.5	ENSG00000133226.17	95.573	0.019913	0.282471	0.0704957	0.943799	0.983375	SRRM1	NA	NA
ENST00000468822.5	ENSG00000133226.17	479.381	-0.327259	0.233007	-1.40451	0.160168	0.440979	SRRM1	NA	NA
ENST00000462710.5	ENSG00000133226.17	158.817	0.0812495	0.235727	0.344676	0.730338	0.901275	SRRM1	NA	NA
ENST00000374389.8	ENSG00000133226.17	1240.67	-0.372219	0.213444	-1.74387	0.0811812	0.291411	SRRM1	NA	NA
ENST00000323848.14	ENSG00000133226.17	1916.28	-0.325058	0.0806933	-4.02831	5.61798e-05	0.000990396	SRRM1	NA	NA
ENST00000490543.5	ENSG00000133226.17	5.48873	-0.318468	1.74376	-0.182633	0.855086	NA	SRRM1	NA	NA
ENST00000485441.5	ENSG00000133226.17	8.79759	0.301354	1.14456	0.263293	0.792325	NA	SRRM1	NA	NA
ENST00000470243.5	ENSG00000133226.17	16.2326	-0.97765	1.42837	-0.68445	0.493691	NA	SRRM1	NA	NA
ENST00000496882.5	ENSG00000133226.17	79.039	-0.560139	0.337172	-1.66129	0.0966558	0.32493	SRRM1	NA	NA
ENST00000461768.5	ENSG00000133226.17	27.4792	0.310194	0.549666	0.564332	0.572528	NA	SRRM1	NA	NA
ENST00000497755.1	ENSG00000169504.15	12.5197	6.20456	2.64382	2.34681	0.0189347	NA	CLIC4	NA	NA
ENST00000488683.1	ENSG00000169504.15	617.623	0.874838	0.266277	3.28544	0.00101824	0.0112037	CLIC4	TRUE	FALSE
ENST00000374379.9	ENSG00000169504.15	5140.21	0.810936	0.0710062	11.4206	3.29815e-30	1.98535e-27	CLIC4	FALSE	FALSE
ENST00000308873.10	ENSG00000020633.18	230.977	-0.130424	0.182097	-0.716234	0.473847	0.756609	RUNX3	NA	NA
ENST00000236273.9	ENSG00000117614.10	873.474	0.418563	0.115783	3.61507	0.000300262	0.00408272	SYF2	NA	FALSE
ENST00000354361.3	ENSG00000117614.10	236.784	-0.008434	0.212489	-0.0396914	0.968339	0.991436	SYF2	NA	NA
ENST00000641729.1	ENSG00000284602.1	64.7831	-0.0117639	0.386194	-0.0304612	0.975699	0.992831	AL031432.4	NA	NA
ENST00000569495.5	ENSG00000117616.18	53.3287	-0.804238	1.33831	-0.600937	0.547882	0.807553	RSRP1	NA	FALSE
ENST00000498238.1	ENSG00000117616.18	409.436	0.0884445	0.3105	0.284845	0.775763	0.92053	RSRP1	NA	NA
ENST00000566395.5	ENSG00000117616.18	45.732	0.672345	0.422258	1.59226	0.111327	0.354376	RSRP1	TRUE	NA
ENST00000565733.5	ENSG00000117616.18	35.6935	0.955434	0.774498	1.23362	0.217346	NA	RSRP1	FALSE	NA
ENST00000568254.5	ENSG00000117616.18	268.358	0.220529	0.187167	1.17825	0.238699	0.547682	RSRP1	TRUE	NA
ENST00000473314.6	ENSG00000117616.18	45.2472	1.12598	0.415315	2.71114	0.00670515	0.0492472	RSRP1	TRUE	TRUE
ENST00000564223.5	ENSG00000117616.18	16.0991	-0.555306	1.57165	-0.353326	0.723844	NA	RSRP1	NA	FALSE
ENST00000491378.1	ENSG00000117616.18	44.5058	0.436328	0.390532	1.11726	0.263882	0.573348	RSRP1	NA	NA
ENST00000568212.1	ENSG00000117616.18	23.4325	0.502944	0.712903	0.705488	0.480507	NA	RSRP1	NA	NA
ENST00000568701.1	ENSG00000117616.18	5.06049	-1.14576	1.51042	-0.75857	0.44811	NA	RSRP1	NA	NA
ENST00000568399.1	ENSG00000117616.18	7.66704	-0.645365	0.893513	-0.722278	0.470124	NA	RSRP1	NA	FALSE
ENST00000566599.1	ENSG00000117616.18	13.0857	0.589406	1.65429	0.35629	0.721623	NA	RSRP1	NA	TRUE
ENST00000564413.1	ENSG00000117616.18	7.01054	-0.268144	0.936893	-0.286205	0.774721	NA	RSRP1	NA	NA
ENST00000498135.5	ENSG00000183726.11	194.194	-0.00236601	0.222704	-0.010624	0.991523	0.996767	TMEM50A	NA	NA
ENST00000480937.5	ENSG00000183726.11	183.368	0.0690476	0.365106	0.189117	0.850001	0.95086	TMEM50A	NA	FALSE
ENST00000374358.5	ENSG00000183726.11	1065.33	0.288952	0.0935966	3.0872	0.00202049	0.019461	TMEM50A	NA	FALSE
ENST00000468704.1	ENSG00000183726.11	8.01609	0.600863	0.907274	0.662274	0.507796	NA	TMEM50A	NA	NA
ENST00000374343.5	ENSG00000204178.11	106.408	-0.211378	0.407452	-0.51878	0.603914	0.838112	MACO1	FALSE	NA
ENST00000647928.1	ENSG00000204178.11	205.303	-0.084929	0.245846	-0.345457	0.729751	0.900817	MACO1	TRUE	TRUE
ENST00000374338.5	ENSG00000157978.12	323.178	0.23189	0.152595	1.51965	0.1286	0.387261	LDLRAP1	NA	FALSE
ENST00000462394.1	ENSG00000157978.12	21.9999	1.24391	0.616378	2.01809	0.0435822	NA	LDLRAP1	NA	NA
ENST00000374315.1	ENSG00000162430.17	417.86	0.107438	0.246131	0.436508	0.662468	0.869541	SELENON	NA	NA
ENST00000494537.1	ENSG00000162430.17	11.8654	-0.77663	0.843761	-0.920439	0.357344	NA	SELENON	NA	NA
ENST00000474295.5	ENSG00000117640.18	116.529	0.553226	0.451926	1.22415	0.220895	0.52533	MTFR1L	NA	TRUE
ENST00000374303.7	ENSG00000117640.18	408.183	0.323156	0.160571	2.01255	0.0441623	0.193748	MTFR1L	NA	FALSE
ENST00000524618.5	ENSG00000117640.18	58.1857	-0.0298097	0.703526	-0.0423718	0.966202	0.990859	MTFR1L	NA	FALSE
ENST00000538789.5	ENSG00000127423.11	408.324	-0.634935	0.179732	-3.53269	0.000411362	0.00530383	AUNIP	NA	NA
ENST00000374298.4	ENSG00000127423.11	237.62	-0.253623	0.260613	-0.97318	0.330464	0.64205	AUNIP	NA	NA
ENST00000374296.3	ENSG00000182749.5	191.097	0.577399	0.228001	2.53244	0.0113271	0.0729731	PAQR7	NA	TRUE
ENST00000426559.6	ENSG00000117632.23	99.5549	-0.0672339	0.282856	-0.237696	0.812117	0.93503	STMN1	NA	NA
ENST00000455785.7	ENSG00000117632.23	1827.4	-0.114338	0.126343	-0.904981	0.365475	0.673167	STMN1	NA	NA
ENST00000465604.1	ENSG00000117632.23	161.821	-0.39597	0.302647	-1.30835	0.190753	0.485487	STMN1	NA	NA
ENST00000357865.6	ENSG00000117632.23	7.15383	-1.74864	2.28868	-0.764039	0.444844	NA	STMN1	NA	NA
ENST00000374291.5	ENSG00000117632.23	1892.5	-0.0896596	0.161169	-0.556308	0.578	0.824271	STMN1	NA	NA
ENST00000485226.1	ENSG00000117632.23	482.059	-0.106143	0.205998	-0.515265	0.606368	0.839582	STMN1	NA	NA
ENST00000446334.1	ENSG00000117632.23	10.7243	-0.714511	0.933833	-0.765138	0.444189	NA	STMN1	NA	NA
ENST00000374282.8	ENSG00000158006.14	554.073	0.588664	0.182043	3.23365	0.00122218	0.0130213	PAFAH2	NA	TRUE
ENST00000374269.2	ENSG00000175087.10	237.264	-0.460899	0.253015	-1.82162	0.068512	0.260849	PDIK1L	NA	NA
ENST00000648649.1	ENSG00000236782.7	90.1844	-0.208976	0.473804	-0.441061	0.659169	0.868217	AL391650.1	NA	NA
ENST00000374266.7	ENSG00000142684.9	538.109	0.0682547	0.157505	0.43335	0.664761	0.870471	ZNF593	NA	NA
ENST00000361530.11	ENSG00000142675.18	29.628	-1.80861	1.26463	-1.43014	0.152676	NA	CNKSR1	NA	NA
ENST00000640292.2	ENSG00000130695.15	519.414	-0.458652	0.135079	-3.39544	0.000685175	0.008074	CEP85	NA	NA
ENST00000451429.7	ENSG00000130695.15	810.863	-0.309654	0.107133	-2.89036	0.00384801	0.0321435	CEP85	NA	NA
ENST00000468163.1	ENSG00000130695.15	5.51182	-0.609913	1.24001	-0.491863	0.622816	NA	CEP85	NA	NA
ENST00000491670.1	ENSG00000130695.15	44.0806	-0.386575	0.437094	-0.884422	0.376469	0.681611	CEP85	NA	NA
ENST00000270792.10	ENSG00000142669.15	242.213	0.0819971	0.169806	0.482887	0.629176	0.851494	SH3BGRL3	NA	FALSE
ENST00000319041.6	ENSG00000142669.15	8.50495	-0.560846	1.10852	-0.505942	0.612898	NA	SH3BGRL3	NA	NA
ENST00000520372.5	ENSG00000176092.15	10.7411	-0.42622	0.88812	-0.479913	0.63129	NA	CRYBG2	NA	NA
ENST00000434391.6	ENSG00000117682.17	74.7865	-0.125565	1.36666	-0.0918779	0.926795	0.978472	DHDDS	TRUE	NA
ENST00000236342.12	ENSG00000117682.17	596.11	0.503293	0.142717	3.5265	0.000421087	0.00541231	DHDDS	FALSE	NA
ENST00000527611.1	ENSG00000117682.17	27.9653	-0.521935	0.509567	-1.02427	0.305706	NA	DHDDS	NA	NA
ENST00000374185.7	ENSG00000117682.17	37.594	0.410969	0.585739	0.701626	0.482913	0.762099	DHDDS	FALSE	NA
ENST00000487944.5	ENSG00000117682.17	11.1892	-0.67832	0.967152	-0.701358	0.48308	NA	DHDDS	NA	FALSE
ENST00000360009.6	ENSG00000117682.17	153.524	-0.445623	0.320264	-1.39142	0.164097	0.446966	DHDDS	FALSE	NA
ENST00000530781.5	ENSG00000117682.17	7.95168	0.370231	1.02841	0.360003	0.718845	NA	DHDDS	NA	FALSE
ENST00000446498.1	ENSG00000223583.1	17.7459	0.337191	1.14021	0.295727	0.767438	NA	AL513365.1	NA	NA
ENST00000361427.6	ENSG00000198830.11	1335.63	-0.422767	0.20622	-2.05008	0.0403569	0.181687	HMGN2	NA	NA
ENST00000464888.5	ENSG00000198830.11	14.9929	0.718806	1.37977	0.52096	0.602395	NA	HMGN2	NA	NA
ENST00000619352.4	ENSG00000198830.11	1970.93	-0.652403	0.0915233	-7.12827	1.01635e-12	1.00915e-10	HMGN2	NA	NA
ENST00000466194.1	ENSG00000198830.11	52.0548	0.135092	0.493129	0.27395	0.784123	0.92415	HMGN2	NA	FALSE
ENST00000493418.1	ENSG00000198830.11	52.5785	0.317389	0.454401	0.698479	0.484877	0.763576	HMGN2	NA	NA
ENST00000374168.7	ENSG00000117676.14	615.47	0.729849	0.135271	5.39547	6.83444e-08	2.6758e-06	RPS6KA1	NA	NA
ENST00000530003.5	ENSG00000117676.14	138.882	-3.70903	2.04912	-1.81006	0.0702862	0.265228	RPS6KA1	NA	NA
ENST00000324856.13	ENSG00000117713.20	127.484	0.0564114	0.405669	0.139058	0.889404	0.965272	ARID1A	NA	NA
ENST00000636219.1	ENSG00000117713.20	645.988	0.0401338	0.127381	0.315069	0.752709	0.910976	ARID1A	NA	FALSE
ENST00000637788.1	ENSG00000117713.20	40.7636	0.168447	0.510888	0.329715	0.741615	0.905957	ARID1A	NA	NA
ENST00000374142.9	ENSG00000204160.12	473.721	-0.257325	0.138908	-1.85248	0.0639568	0.24922	ZDHHC18	NA	TRUE
ENST00000374141.6	ENSG00000204160.12	177.613	-0.543712	0.196835	-2.76228	0.00573999	0.0436438	ZDHHC18	NA	NA
ENST00000478902.1	ENSG00000204160.12	7.57458	-0.0321595	0.998618	-0.032204	0.974309	NA	ZDHHC18	NA	NA
ENST00000339276.6	ENSG00000175793.12	3129.3	0.16521	0.13791	1.19795	0.230937	0.537439	SFN	NA	NA
ENST00000374135.9	ENSG00000142751.15	423.823	0.203292	0.149129	1.3632	0.17282	0.460014	GPN2	FALSE	FALSE
ENST00000374133.3	ENSG00000142751.15	123.91	0.404109	0.25159	1.60622	0.108225	0.348382	GPN2	FALSE	NA
ENST00000477418.2	ENSG00000142751.15	7.21432	1.83986	1.37945	1.33376	0.182282	NA	GPN2	NA	NA
ENST00000431781.2	ENSG00000142751.15	73.0754	0.12855	0.304778	0.421782	0.673184	0.874555	GPN2	TRUE	NA
ENST00000361720.10	ENSG00000198746.13	197.475	0.47396	0.247745	1.91309	0.0557361	0.22727	GPATCH3	NA	FALSE
ENST00000321265.10	ENSG00000090273.14	2425.98	-0.0111105	0.0722457	-0.153788	0.877777	0.961003	NUDC	NA	FALSE
ENST00000452707.1	ENSG00000090273.14	24.4429	-0.380826	0.536308	-0.710089	0.477649	NA	NUDC	NA	FALSE
ENST00000484772.1	ENSG00000090273.14	12.2493	-0.0467893	0.802869	-0.0582776	0.953528	NA	NUDC	NA	FALSE
ENST00000320567.6	ENSG00000175707.9	199.014	-0.112862	0.215947	-0.522638	0.601226	0.836229	KDF1	FALSE	NA
ENST00000616918.1	ENSG00000175707.9	158.409	0.00968	0.263272	0.036768	0.97067	0.991925	KDF1	TRUE	NA
ENST00000310055.5	ENSG00000172746.6	48.9038	0.805534	0.493464	1.63241	0.102594	0.337394	RPL12P13	NA	NA
ENST00000522111.3	ENSG00000253368.4	780.354	0.272095	0.170524	1.59564	0.110569	0.352975	TRNP1	NA	NA
ENST00000531285.1	ENSG00000253368.4	43.4581	0.379568	0.512539	0.740563	0.458958	0.745709	TRNP1	NA	NA
ENST00000289166.6	ENSG00000158246.8	81.8369	-0.322365	0.283976	-1.13518	0.256298	0.565909	TENT5B	NA	NA
ENST00000263980.8	ENSG00000090020.11	51.2197	0.0176565	0.470461	0.0375302	0.970062	0.991925	SLC9A1	NA	FALSE
ENST00000449818.1	ENSG00000225159.1	54.2326	0.356128	0.521613	0.682744	0.494769	0.770624	NPM1P39	NA	NA
ENST00000319394.8	ENSG00000142784.16	64.931	0.0695328	0.764381	0.0909663	0.927519	0.97878	WDTC1	FALSE	NA
ENST00000447062.2	ENSG00000142784.16	34.4056	0.00101669	0.828892	0.00122656	0.999021	NA	WDTC1	TRUE	NA
ENST00000374076.8	ENSG00000186501.14	164.909	0.898248	0.437478	2.05324	0.0400489	0.180798	TMEM222	FALSE	NA
ENST00000466759.5	ENSG00000186501.14	7.93721	-1.81884	1.41746	-1.28317	0.199433	NA	TMEM222	FALSE	NA
ENST00000486082.5	ENSG00000186501.14	28.576	0.591715	0.570368	1.03743	0.299537	NA	TMEM222	TRUE	NA
ENST00000486001.1	ENSG00000241547.1	10.418	-0.316944	0.783787	-0.404376	0.685937	NA	ACTG1P20	NA	NA
ENST00000618673.4	ENSG00000142765.18	29.9874	1.48456	1.34433	1.10431	0.269457	NA	SYTL1	NA	NA
ENST00000543823.1	ENSG00000142765.18	21.3586	0.444631	0.559895	0.794134	0.427118	NA	SYTL1	NA	NA
ENST00000490170.5	ENSG00000142765.18	48.7034	0.629639	0.440444	1.42955	0.152845	0.429057	SYTL1	NA	NA
ENST00000615284.1	ENSG00000142765.18	5.80374	-0.294961	1.85241	-0.159231	0.873487	NA	SYTL1	NA	NA
ENST00000357582.3	ENSG00000142733.17	92.8024	-0.339758	0.425375	-0.798726	0.424449	0.71951	MAP3K6	NA	NA
ENST00000618852.5	ENSG00000158195.11	1539.7	-0.067431	0.100215	-0.672865	0.501033	0.77549	WASF2	NA	FALSE
ENST00000536657.1	ENSG00000158195.11	353.246	-0.0783678	0.166699	-0.470116	0.638272	0.857123	WASF2	NA	NA
ENST00000247087.10	ENSG00000126705.15	78.3608	0.255614	0.446487	0.572501	0.566982	0.818159	AHDC1	NA	FALSE
ENST00000361157.11	ENSG00000126709.15	38.6026	0.854697	0.629457	1.35783	0.174517	0.462477	IFI6	NA	NA
ENST00000373954.10	ENSG00000009780.15	243.907	-0.0589767	0.20007	-0.29478	0.768162	0.917219	FAM76A	NA	FALSE
ENST00000530324.5	ENSG00000009780.15	91.7911	0.00659101	0.321314	0.0205126	0.983634	0.995489	FAM76A	NA	NA
ENST00000373943.9	ENSG00000117758.14	998.791	0.340574	0.108059	3.15175	0.00162296	0.0163279	STX12	NA	NA
ENST00000440806.2	ENSG00000117758.14	72.8212	0.379604	0.33789	1.12345	0.261245	0.570726	STX12	NA	NA
ENST00000472285.1	ENSG00000117758.14	6.52579	-0.221985	0.97469	-0.227749	0.819841	NA	STX12	NA	NA
ENST00000311772.10	ENSG00000117751.18	1160.47	-0.15985	0.11583	-1.38004	0.167573	0.452173	PPP1R8	NA	FALSE
ENST00000431586.1	ENSG00000117751.18	274.829	-0.237687	0.220672	-1.07711	0.281432	0.592179	PPP1R8	NA	NA
ENST00000486634.2	ENSG00000117751.18	13.9974	-0.100792	1.44746	-0.0696336	0.944485	NA	PPP1R8	NA	NA
ENST00000373927.7	ENSG00000130775.16	14.4837	1.95311	1.25017	1.56227	0.118224	NA	THEMIS2	NA	NA
ENST00000373912.8	ENSG00000117748.10	1651.26	0.199613	0.088778	2.24845	0.0245473	0.128043	RPA2	NA	FALSE
ENST00000373909.7	ENSG00000117748.10	196.638	-0.0424704	0.229009	-0.185453	0.852874	0.951798	RPA2	NA	NA
ENST00000444045.1	ENSG00000117748.10	167.702	-0.00778269	0.276376	-0.0281598	0.977535	0.993524	RPA2	NA	NA
ENST00000373894.8	ENSG00000130768.15	102.429	-0.0517391	0.29115	-0.177706	0.858954	0.954142	SMPDL3B	NA	FALSE
ENST00000373884.6	ENSG00000158156.8	269.356	0.723557	0.161529	4.47942	7.48476e-06	0.000172322	XKR8	NA	NA
ENST00000540618.5	ENSG00000158161.16	1173.62	-0.34731	0.172657	-2.01156	0.0442662	0.194115	EYA3	NA	FALSE
ENST00000373863.3	ENSG00000158161.16	233.663	-0.155351	0.260919	-0.595399	0.551577	0.809286	EYA3	NA	NA
ENST00000471498.5	ENSG00000158161.16	275.921	-0.287661	0.169252	-1.69961	0.0892052	0.309052	EYA3	NA	NA
ENST00000468665.1	ENSG00000158161.16	17.8144	-1.9807	1.93588	-1.02315	0.306236	NA	EYA3	NA	NA
ENST00000476501.3	ENSG00000240750.3	37.6687	0.354582	0.470678	0.753343	0.451244	0.738948	RN7SL559P	NA	NA
ENST00000436160.1	ENSG00000228589.3	59.2468	-0.810591	0.519081	-1.56159	0.118385	0.367373	SPCS2P4	NA	FALSE
ENST00000603289.5	ENSG00000126698.11	4.68684	2.58603	2.62831	0.983911	0.325159	NA	DNAJC8	NA	NA
ENST00000263697.6	ENSG00000126698.11	4235.17	-0.0499839	0.0617208	-0.809839	0.418033	0.714787	DNAJC8	NA	FALSE
ENST00000489277.5	ENSG00000126698.11	788.878	0.559523	0.19309	2.89773	0.00375876	0.0315256	DNAJC8	NA	NA
ENST00000482674.5	ENSG00000126698.11	21.564	0.16139	0.54871	0.294127	0.768661	NA	DNAJC8	NA	FALSE
ENST00000497986.5	ENSG00000130770.18	122.113	0.145378	0.354294	0.41033	0.681564	0.879115	ATP5IF1	NA	NA
ENST00000335514.10	ENSG00000130770.18	997.744	0.108101	0.152465	0.709023	0.47831	0.75935	ATP5IF1	NA	FALSE
ENST00000465645.1	ENSG00000130770.18	346.585	-0.0482711	0.167031	-0.288995	0.772585	0.919137	ATP5IF1	NA	NA
ENST00000253063.4	ENSG00000130766.5	340.763	0.690492	0.181693	3.80032	0.000144507	0.00220803	SESN2	NA	TRUE
ENST00000479574.5	ENSG00000130772.14	76.6367	0.340076	0.460941	0.737786	0.460645	0.746941	MED18	NA	NA
ENST00000373842.9	ENSG00000130772.14	186.845	-0.244766	0.253091	-0.967109	0.33349	0.644889	MED18	FALSE	NA
ENST00000398997.2	ENSG00000130772.14	40.6837	0.866133	0.964221	0.898272	0.36904	0.676289	MED18	TRUE	NA
ENST00000475655.1	ENSG00000130772.14	20.3036	0.707995	0.622518	1.13731	0.25541	NA	MED18	NA	NA
ENST00000632202.1	ENSG00000204138.13	34.8805	-0.737342	0.502354	-1.46777	0.142166	NA	PHACTR4	NA	NA
ENST00000373839.8	ENSG00000204138.13	346.856	-0.355425	0.238105	-1.49272	0.13551	0.399825	PHACTR4	FALSE	NA
ENST00000493669.2	ENSG00000204138.13	77.0127	-0.128829	0.470785	-0.273646	0.784357	0.924198	PHACTR4	TRUE	NA
ENST00000373836.4	ENSG00000204138.13	162.242	-0.119576	0.38284	-0.312339	0.754783	0.912002	PHACTR4	FALSE	NA
ENST00000398958.6	ENSG00000180198.16	798.959	-0.357679	0.174071	-2.05479	0.039899	0.180457	RCC1	NA	NA
ENST00000649185.1	ENSG00000180198.16	285.905	-0.0386596	0.18663	-0.207145	0.835896	0.945135	RCC1	NA	NA
ENST00000427469.5	ENSG00000180198.16	57.1153	1.16995	1.25247	0.934121	0.350242	0.660136	RCC1	NA	NA
ENST00000373833.10	ENSG00000180198.16	87.6795	0.942788	0.503056	1.87412	0.0609136	0.241564	RCC1	NA	NA
ENST00000419074.5	ENSG00000180198.16	11.3354	0.614172	0.760448	0.807645	0.419295	NA	RCC1	NA	NA
ENST00000373832.5	ENSG00000180198.16	528.289	-0.348849	0.163155	-2.13814	0.032505	0.156429	RCC1	NA	FALSE
ENST00000411533.5	ENSG00000180198.16	52.9746	0.00915168	0.61669	0.01484	0.98816	0.996098	RCC1	NA	NA
ENST00000478232.1	ENSG00000180198.16	11.3827	0.326204	0.804783	0.405331	0.685234	NA	RCC1	NA	NA
ENST00000413987.1	ENSG00000242125.3	470.365	-0.0103661	0.149563	-0.0693091	0.944744	0.983711	SNHG3	NA	NA
ENST00000447507.1	ENSG00000242125.3	268.582	-0.238682	0.230664	-1.03476	0.30078	0.613256	SNHG3	NA	NA
ENST00000437681.1	ENSG00000242125.3	4181.82	0.529618	0.122791	4.31318	1.6092e-05	0.000335712	SNHG3	NA	NA
ENST00000364938.1	ENSG00000274266.1	1984.86	0.928365	0.179723	5.16553	2.39758e-07	8.34648e-06	SNORA73A	NA	NA
ENST00000363217.1	ENSG00000200087.1	2004.5	0.832311	0.158795	5.24143	1.59339e-07	5.80572e-06	SNORA73B	NA	NA
ENST00000624273.1	ENSG00000279443.1	38.0696	-0.0986739	0.62843	-0.157016	0.875232	0.960166	AL513497.1	NA	NA
ENST00000373830.4	ENSG00000180098.9	243.441	0.00122211	0.189269	0.00645702	0.994848	0.997952	TRNAU1AP	NA	NA
ENST00000480930.5	ENSG00000180098.9	120.893	0.711598	0.291396	2.44203	0.014605	0.087861	TRNAU1AP	NA	FALSE
ENST00000491577.5	ENSG00000180098.9	28.7849	-0.014257	0.613988	-0.0232203	0.981475	NA	TRNAU1AP	NA	NA
ENST00000484775.1	ENSG00000180098.9	40.3525	0.539483	0.528294	1.02118	0.30717	0.619164	TRNAU1AP	NA	NA
ENST00000464612.5	ENSG00000197989.14	18.3817	-0.311874	1.02149	-0.305314	0.760127	NA	SNHG12	NA	NA
ENST00000531126.6	ENSG00000197989.14	47.3323	0.00304928	0.493492	0.00617899	0.99507	0.998029	SNHG12	NA	NA
ENST00000461448.6	ENSG00000197989.14	114.605	0.254667	0.45445	0.560386	0.575216	0.82291	SNHG12	NA	NA
ENST00000481368.6	ENSG00000197989.14	157.069	0.119249	0.497391	0.239749	0.810525	0.934459	SNHG12	NA	NA
ENST00000461832.2	ENSG00000197989.14	506.381	0.0185785	0.253363	0.0733277	0.941545	0.982991	SNHG12	NA	NA
ENST00000470977.6	ENSG00000197989.14	43.1172	0.740356	0.499388	1.48253	0.1382	0.404985	SNHG12	NA	NA
ENST00000475441.6	ENSG00000197989.14	46.3606	0.0555967	0.586148	0.0948508	0.924433	0.977845	SNHG12	NA	NA
ENST00000474814.1	ENSG00000197989.14	199.23	-0.056417	0.212276	-0.265772	0.790415	0.926764	SNHG12	NA	NA
ENST00000650239.1	ENSG00000197989.14	36.7587	-0.692137	0.461729	-1.49901	0.13387	0.396682	SNHG12	NA	NA
ENST00000373824.8	ENSG00000120656.11	1260.97	0.172708	0.0806613	2.14115	0.0322623	0.155606	TAF12	NA	NA
ENST00000263974.4	ENSG00000120656.11	97.1591	-0.236223	0.490192	-0.481899	0.629878	0.852045	TAF12	NA	NA
ENST00000495422.1	ENSG00000120656.11	64.0389	0.287723	0.429186	0.670394	0.502607	0.77675	TAF12	NA	NA
ENST00000420776.1	ENSG00000229388.1	23.3722	0.138624	0.571153	0.242708	0.808231	NA	LINC01715	NA	NA
ENST00000427804.1	ENSG00000229388.1	12.3527	0.375947	0.710199	0.529355	0.596559	NA	LINC01715	NA	NA
ENST00000373816.5	ENSG00000162419.12	222.419	-0.345909	0.185723	-1.86249	0.0625334	0.245633	GMEB1	NA	NA
ENST00000361872.8	ENSG00000162419.12	137.031	-0.213735	0.38877	-0.549772	0.582476	0.82638	GMEB1	NA	NA
ENST00000294409.2	ENSG00000162419.12	97.8721	-0.0237854	0.388466	-0.0612289	0.951177	0.986408	GMEB1	NA	NA
ENST00000373812.8	ENSG00000198492.16	3593.33	-0.26375	0.0639531	-4.12412	3.72148e-05	0.000686205	YTHDF2	NA	FALSE
ENST00000478283.5	ENSG00000198492.16	55.187	0.0527791	0.556493	0.0948423	0.92444	0.977845	YTHDF2	NA	TRUE
ENST00000468863.1	ENSG00000198492.16	35.7866	0.232258	0.471353	0.492747	0.622191	NA	YTHDF2	NA	NA
ENST00000647103.1	ENSG00000159023.21	523.59	-0.227209	0.224377	-1.01262	0.311241	0.623302	EPB41	NA	NA
ENST00000356093.6	ENSG00000159023.21	461.206	0.617905	0.376965	1.63916	0.10118	0.334362	EPB41	NA	NA
ENST00000482464.6	ENSG00000159023.21	144.228	0.00928508	0.36169	0.0256714	0.979519	0.99426	EPB41	NA	NA
ENST00000373797.2	ENSG00000159023.21	209.497	-0.189584	0.219923	-0.862048	0.388661	0.692268	EPB41	NA	NA
ENST00000646871.1	ENSG00000159023.21	33.2767	-1.04939	0.621692	-1.68795	0.0914208	NA	EPB41	NA	NA
ENST00000490308.2	ENSG00000159023.21	210.409	0.234241	0.214055	1.0943	0.273821	0.583983	EPB41	NA	NA
ENST00000425821.2	ENSG00000225616.2	13.6619	0.356972	0.713626	0.500223	0.616918	NA	AL138785.2	NA	NA
ENST00000521452.2	ENSG00000253304.2	171.521	-0.148444	0.239477	-0.619867	0.535345	0.799675	TMEM200B	NA	NA
ENST00000373795.7	ENSG00000116350.17	1170.57	-0.0733898	0.140681	-0.521676	0.601896	0.836526	SRSF4	FALSE	NA
ENST00000634348.1	ENSG00000116350.17	151.463	0.000453767	0.278509	0.00162927	0.9987	0.99938	SRSF4	NA	NA
ENST00000466448.4	ENSG00000116350.17	42.0824	0.301401	0.749695	0.402031	0.687661	0.882136	SRSF4	NA	NA
ENST00000497015.5	ENSG00000116350.17	8.46204	3.06558	2.31724	1.32294	0.185855	NA	SRSF4	NA	NA
ENST00000605204.1	ENSG00000116350.17	16.9107	-0.121181	0.738123	-0.164175	0.869594	NA	SRSF4	TRUE	NA
ENST00000263702.11	ENSG00000116353.16	106.844	0.243097	0.355295	0.684211	0.493842	0.76997	MECR	NA	NA
ENST00000373791.7	ENSG00000116353.16	97.9326	0.296335	0.342933	0.864119	0.387523	0.691221	MECR	NA	NA
ENST00000483435.5	ENSG00000116353.16	16.8178	-0.67997	1.15097	-0.590783	0.554666	NA	MECR	NA	NA
ENST00000453185.5	ENSG00000116353.16	19.4989	-0.385647	0.640265	-0.602324	0.546958	NA	MECR	NA	NA
ENST00000490529.5	ENSG00000116353.16	39.9711	0.331123	0.578661	0.572224	0.56717	0.818164	MECR	NA	FALSE
ENST00000464511.1	ENSG00000116353.16	6.67316	-0.460743	0.967522	-0.476209	0.633925	NA	MECR	NA	NA
ENST00000484012.5	ENSG00000116353.16	8.80628	0.805986	1.00343	0.803234	0.42184	NA	MECR	NA	NA
ENST00000345512.7	ENSG00000060656.20	194.037	0.299253	0.297117	1.00719	0.313843	0.626125	PTPRU	NA	NA
ENST00000428026.6	ENSG00000060656.20	374.573	-0.374941	0.31525	-1.18935	0.234303	0.54164	PTPRU	NA	NA
ENST00000527027.1	ENSG00000060656.20	7.27092	2.13776	1.24584	1.71592	0.086176	NA	PTPRU	NA	NA
ENST00000410852.1	ENSG00000222784.1	274.865	0.312453	0.354984	0.880188	0.378757	0.68368	RN7SKP91	NA	NA
ENST00000339394.7	ENSG00000162512.16	372.55	-0.182762	0.254433	-0.718308	0.472567	0.75564	SDC3	NA	NA
ENST00000471567.1	ENSG00000162512.16	3.44367	2.23438	1.68456	1.32639	0.184711	NA	SDC3	NA	NA
ENST00000257075.9	ENSG00000134644.15	795.504	-0.360876	0.147459	-2.44729	0.0143933	0.0870227	PUM1	FALSE	FALSE
ENST00000373747.7	ENSG00000134644.15	505.788	0.526741	0.279868	1.88211	0.0598215	0.238477	PUM1	FALSE	NA
ENST00000440538.6	ENSG00000134644.15	159.219	-0.00650634	0.403252	-0.0161347	0.987127	0.995812	PUM1	FALSE	NA
ENST00000373742.6	ENSG00000134644.15	95.8114	-0.184581	0.448849	-0.411231	0.680903	0.87872	PUM1	FALSE	NA
ENST00000525948.5	ENSG00000134644.15	9.2973	1.94385	2.94586	0.659859	0.509344	NA	PUM1	TRUE	FALSE
ENST00000480602.1	ENSG00000134644.15	5.19893	-0.695703	1.59975	-0.434883	0.663647	NA	PUM1	TRUE	NA
ENST00000263694.9	ENSG00000060688.13	2774.51	-0.325356	0.0786638	-4.13604	3.53354e-05	0.000654475	SNRNP40	NA	NA
ENST00000486941.1	ENSG00000060688.13	8.40043	0.356051	1.08952	0.326797	0.743821	NA	SNRNP40	NA	NA
ENST00000489853.1	ENSG00000060688.13	15.0269	-0.0739811	0.719	-0.102894	0.918047	NA	SNRNP40	NA	NA
ENST00000373720.3	ENSG00000060688.13	15.7073	0.081729	0.713968	0.114472	0.908864	NA	SNRNP40	NA	NA
ENST00000474025.1	ENSG00000060688.13	85.0112	-1.41559	1.26324	-1.12061	0.262454	0.572018	SNRNP40	NA	FALSE
ENST00000463988.1	ENSG00000060688.13	8.84092	-0.84157	0.944043	-0.891453	0.372686	NA	SNRNP40	NA	NA
ENST00000452686.2	ENSG00000229447.2	26.8298	-0.39844	0.518539	-0.768389	0.442256	NA	AC114495.2	NA	NA
ENST00000616393.4	ENSG00000121766.15	127.576	0.343697	0.42545	0.807843	0.419181	0.715448	ZCCHC17	NA	NA
ENST00000344147.9	ENSG00000121766.15	964.409	0.0757051	0.0927848	0.815922	0.414545	0.712247	ZCCHC17	NA	FALSE
ENST00000479629.5	ENSG00000121766.15	57.6702	0.224175	0.406032	0.552112	0.580872	0.825665	ZCCHC17	NA	NA
ENST00000373709.8	ENSG00000168528.12	511.898	-0.126725	0.164191	-0.771811	0.440226	0.730163	SERINC2	NA	TRUE
ENST00000639047.1	ENSG00000284543.1	35.9404	0.110774	0.559632	0.197941	0.843091	NA	LINC01226	NA	NA
ENST00000271064.12	ENSG00000142910.16	483.054	-0.272583	0.211131	-1.29106	0.196683	0.49295	TINAGL1	NA	NA
ENST00000461030.5	ENSG00000142910.16	24.3465	0.0649269	0.692871	0.0937071	0.925342	NA	TINAGL1	NA	NA
ENST00000466998.1	ENSG00000142910.16	4.62377	0.426525	1.19247	0.357681	0.720582	NA	TINAGL1	NA	NA
ENST00000481165.5	ENSG00000142910.16	41.8212	0.453996	0.505337	0.898404	0.36897	0.676247	TINAGL1	NA	NA
ENST00000468635.5	ENSG00000142910.16	6.56619	2.1372	3.18534	0.670948	0.502253	NA	TINAGL1	NA	NA
ENST00000498429.5	ENSG00000142910.16	56.7979	-0.676424	0.396195	-1.7073	0.0877659	0.305863	TINAGL1	NA	NA
ENST00000480586.1	ENSG00000142910.16	35.843	-0.504159	0.499234	-1.00987	0.31256	NA	TINAGL1	NA	NA
ENST00000373703.5	ENSG00000162517.13	573.171	0.00579774	0.114697	0.0505481	0.959686	0.988862	PEF1	NA	FALSE
ENST00000478502.5	ENSG00000162517.13	123.292	0.389209	0.286207	1.35989	0.173866	0.461643	PEF1	NA	NA
ENST00000602725.5	ENSG00000184007.21	3220.76	0.0250438	0.0783484	0.319647	0.749236	0.909407	PTP4A2	FALSE	NA
ENST00000647444.2	ENSG00000184007.21	602.286	0.255411	0.201621	1.26679	0.205231	0.505063	PTP4A2	FALSE	NA
ENST00000457805.6	ENSG00000184007.21	2527.53	0.188656	0.0804525	2.34494	0.0190304	0.107019	PTP4A2	FALSE	FALSE
ENST00000602683.5	ENSG00000184007.21	678.178	-0.072001	0.18841	-0.382151	0.702349	0.888679	PTP4A2	FALSE	NA
ENST00000470404.5	ENSG00000184007.21	43.7845	2.38772	1.26233	1.89152	0.058555	0.235221	PTP4A2	FALSE	TRUE
ENST00000532001.6	ENSG00000184007.21	46.7133	-0.140895	0.566846	-0.248559	0.803702	0.932205	PTP4A2	TRUE	FALSE
ENST00000528253.3	ENSG00000184007.21	38.2118	0.843488	0.640871	1.31616	0.188121	0.481108	PTP4A2	TRUE	NA
ENST00000627328.2	ENSG00000184007.21	209.56	-0.0369069	0.622244	-0.0593126	0.952703	0.987087	PTP4A2	NA	NA
ENST00000484483.1	ENSG00000184007.21	17.0681	-1.09597	0.966631	-1.1338	0.256878	NA	PTP4A2	NA	NA
ENST00000524384.5	ENSG00000184007.21	21.0811	-1.70142	2.05357	-0.828518	0.407377	NA	PTP4A2	NA	NA
ENST00000528840.1	ENSG00000184007.21	34.7889	4.49155	1.54795	2.90161	0.00371248	NA	PTP4A2	NA	NA
ENST00000494444.2	ENSG00000184007.21	39.0099	-0.0662327	1.45907	-0.0453939	0.963793	0.990181	PTP4A2	NA	NA
ENST00000529477.5	ENSG00000184007.21	336.925	0.0746053	0.260588	0.286296	0.774651	0.920102	PTP4A2	NA	NA
ENST00000533408.1	ENSG00000184007.21	91.8843	0.093225	0.408785	0.228054	0.819604	0.938617	PTP4A2	NA	NA
ENST00000475464.1	ENSG00000184007.21	5.4024	0.534541	1.10262	0.484792	0.627824	NA	PTP4A2	NA	NA
ENST00000327300.12	ENSG00000121774.18	3239.04	-0.145303	0.0664078	-2.18804	0.028667	0.142811	KHDRBS1	NA	FALSE
ENST00000307714.12	ENSG00000121774.18	70.2687	0.0365596	0.744197	0.0491262	0.960819	0.989341	KHDRBS1	NA	NA
ENST00000492989.1	ENSG00000121774.18	22.3068	0.279912	0.977232	0.286434	0.774546	NA	KHDRBS1	NA	NA
ENST00000484270.2	ENSG00000121774.18	186.357	0.130794	0.270344	0.483806	0.628524	0.85113	KHDRBS1	NA	TRUE
ENST00000366152.3	ENSG00000203325.3	6.99574	-0.570711	1.01064	-0.564701	0.572277	NA	AL445248.1	NA	NA
ENST00000438825.5	ENSG00000121775.18	7.7516	-0.739016	2.06394	-0.358061	0.720297	NA	TMEM39B	NA	NA
ENST00000441402.5	ENSG00000121775.18	114.469	0.131469	0.288084	0.456357	0.648133	0.862367	TMEM39B	NA	FALSE
ENST00000373625.8	ENSG00000025800.14	4730.23	-0.0510042	0.083688	-0.609457	0.542222	0.804624	KPNA6	NA	FALSE
ENST00000469790.1	ENSG00000025800.14	275.372	-0.00715813	0.190375	-0.0376002	0.970006	0.991925	KPNA6	NA	NA
ENST00000515055.1	ENSG00000250135.1	30.1287	-0.173367	0.488291	-0.355049	0.722553	NA	AL049795.2	NA	NA
ENST00000373610.8	ENSG00000084652.16	1167.43	-0.0136353	0.13839	-0.0985287	0.921513	0.976893	TXLNA	NA	FALSE
ENST00000373609.1	ENSG00000084652.16	589.011	0.0278244	0.202278	0.137555	0.890592	0.965691	TXLNA	NA	NA
ENST00000291358.10	ENSG00000160051.11	110.992	-0.345922	0.303629	-1.13929	0.254582	0.564362	IQCC	NA	NA
ENST00000373586.1	ENSG00000084623.11	4244.16	-0.119099	0.0986319	-1.20751	0.227235	0.532746	EIF3I	NA	NA
ENST00000471486.5	ENSG00000084623.11	12.67	3.71676	1.76031	2.11142	0.0347359	NA	EIF3I	NA	NA
ENST00000483517.5	ENSG00000084623.11	58.661	-0.964477	1.36869	-0.70467	0.481016	0.760602	EIF3I	NA	FALSE
ENST00000474371.1	ENSG00000084623.11	111.681	2.56439	0.525387	4.88095	1.05576e-06	3.04746e-05	EIF3I	NA	NA
ENST00000373548.8	ENSG00000116478.12	3646.55	-0.25155	0.0983663	-2.55728	0.0105495	0.0691822	HDAC1	NA	FALSE
ENST00000463172.5	ENSG00000116478.12	21.3132	0.1061	0.617848	0.171725	0.863654	NA	HDAC1	NA	FALSE
ENST00000428704.1	ENSG00000116478.12	54.268	1.62007	1.19453	1.35624	0.175024	0.463247	HDAC1	NA	NA
ENST00000490081.5	ENSG00000116478.12	45.1062	-0.382578	0.434369	-0.880768	0.378443	0.683432	HDAC1	NA	NA
ENST00000476391.5	ENSG00000116478.12	198.752	0.33496	0.284843	1.17595	0.239615	0.548817	HDAC1	NA	TRUE
ENST00000471488.1	ENSG00000116478.12	16.4656	0.133394	0.790555	0.168735	0.866005	NA	HDAC1	NA	NA
ENST00000329421.8	ENSG00000175130.7	841.252	-0.753293	0.120225	-6.26567	3.7123e-10	2.26294e-08	MARCKSL1	NA	NA
ENST00000455895.6	ENSG00000160058.18	503.149	0.119023	0.145006	0.820819	0.411749	0.710316	BSDC1	NA	NA
ENST00000446293.6	ENSG00000160058.18	97.0474	0.354105	0.497951	0.711124	0.477007	0.758706	BSDC1	NA	NA
ENST00000444107.1	ENSG00000224333.1	278.51	0.033466	0.177142	0.188922	0.850154	0.950927	GAPDHP20	NA	NA
ENST00000373510.9	ENSG00000160062.15	359.776	-0.0125269	0.238143	-0.0526023	0.958049	0.988429	ZBTB8A	NA	NA
ENST00000316459.4	ENSG00000160062.15	267.969	0.00168934	0.182911	0.00923586	0.992631	0.997294	ZBTB8A	NA	NA
ENST00000341885.5	ENSG00000176261.15	17.0185	0.26068	0.813888	0.320289	0.748749	NA	ZBTB8OS	FALSE	NA
ENST00000468695.5	ENSG00000176261.15	97.1632	0.0810772	0.315451	0.25702	0.797164	0.929847	ZBTB8OS	FALSE	NA
ENST00000492007.5	ENSG00000176261.15	96.203	0.608496	0.347129	1.75294	0.0796128	0.28819	ZBTB8OS	FALSE	NA
ENST00000373506.7	ENSG00000176261.15	306.061	0.292345	0.214923	1.36023	0.173756	0.461643	ZBTB8OS	FALSE	NA
ENST00000373501.6	ENSG00000176261.15	68.9377	0.359815	0.310479	1.1589	0.246496	0.556348	ZBTB8OS	FALSE	TRUE
ENST00000473294.6	ENSG00000176261.15	45.4648	0.234138	0.437022	0.535759	0.592125	0.831285	ZBTB8OS	TRUE	TRUE
ENST00000436661.5	ENSG00000176261.15	429.982	0.272921	0.140723	1.93942	0.0524497	0.217648	ZBTB8OS	FALSE	NA
ENST00000476493.5	ENSG00000176261.15	146.601	0.642387	0.224652	2.85948	0.00424339	0.0344942	ZBTB8OS	TRUE	TRUE
ENST00000465588.2	ENSG00000176261.15	21.1806	0.377077	0.582192	0.647686	0.517188	NA	ZBTB8OS	FALSE	NA
ENST00000479075.5	ENSG00000176261.15	66.8466	0.873454	0.319651	2.73252	0.0062851	0.0469012	ZBTB8OS	TRUE	TRUE
ENST00000473383.1	ENSG00000176261.15	11.2572	1.26976	0.939494	1.35154	0.176522	NA	ZBTB8OS	NA	NA
ENST00000466361.1	ENSG00000176261.15	14.3537	0.329551	0.671686	0.490633	0.623686	NA	ZBTB8OS	NA	FALSE
ENST00000414241.7	ENSG00000162521.19	594.045	-0.445742	0.223093	-1.99801	0.0457156	0.198343	RBBP4	FALSE	NA
ENST00000527118.5	ENSG00000162521.19	115.561	0.300658	0.29046	1.03511	0.300617	0.613041	RBBP4	TRUE	FALSE
ENST00000373493.10	ENSG00000162521.19	908.727	-0.241019	0.12206	-1.9746	0.0483135	0.20626	RBBP4	FALSE	NA
ENST00000401893.7	ENSG00000162521.19	947.695	-0.169029	0.155689	-1.08569	0.277618	0.587783	RBBP4	NA	NA
ENST00000492348.6	ENSG00000162521.19	2977.3	-0.189481	0.0696825	-2.71921	0.00654385	0.0483328	RBBP4	TRUE	NA
ENST00000525506.1	ENSG00000162521.19	97.0709	-0.310927	1.92316	-0.161675	0.871562	0.958764	RBBP4	NA	NA
ENST00000465780.1	ENSG00000162521.19	14.2737	0.258892	0.773997	0.334486	0.738013	NA	RBBP4	NA	NA
ENST00000458695.6	ENSG00000162521.19	59.0002	0.584004	0.759683	0.768747	0.442044	0.731566	RBBP4	FALSE	FALSE
ENST00000531983.1	ENSG00000162521.19	6.26752	-0.167796	1.26649	-0.132489	0.894598	NA	RBBP4	NA	NA
ENST00000463378.5	ENSG00000162521.19	28.3327	-0.31545	0.686265	-0.459662	0.645759	NA	RBBP4	FALSE	FALSE
ENST00000460669.5	ENSG00000162521.19	46.7672	-0.958792	3.04718	-0.314649	0.753028	0.911139	RBBP4	TRUE	NA
ENST00000409190.8	ENSG00000162520.15	1015.88	-0.14553	0.11588	-1.25587	0.209164	0.51087	SYNC	NA	TRUE
ENST00000421619.1	ENSG00000224409.1	4.91673	1.25882	1.14012	1.10411	0.269546	NA	AC114489.2	NA	NA
ENST00000401073.7	ENSG00000162522.11	297.608	-0.0331407	0.314788	-0.105279	0.916154	0.975094	KIAA1522	NA	NA
ENST00000373481.7	ENSG00000162522.11	27.1027	-0.291618	3.79159	-0.0769118	0.938694	NA	KIAA1522	NA	TRUE
ENST00000469100.5	ENSG00000134684.10	138.33	0.186677	0.396023	0.471379	0.63737	0.856788	YARS1	NA	NA
ENST00000373477.8	ENSG00000134684.10	693.545	0.702503	0.127969	5.48963	4.0278e-08	1.6461e-06	YARS1	NA	FALSE
ENST00000490826.1	ENSG00000134684.10	110.067	0.330613	0.362608	0.911765	0.361892	0.670547	YARS1	NA	NA
ENST00000487404.5	ENSG00000134684.10	64.7763	0.547718	0.347128	1.57785	0.114599	0.360191	YARS1	NA	NA
ENST00000478828.1	ENSG00000134684.10	273.189	0.655355	0.218514	2.99915	0.00270735	0.0244686	YARS1	NA	FALSE
ENST00000616261.1	ENSG00000134684.10	815.374	0.420843	0.129116	3.25942	0.00111639	0.0120812	YARS1	NA	NA
ENST00000481895.5	ENSG00000134684.10	16.3843	-0.20007	1.47806	-0.13536	0.892327	NA	YARS1	NA	FALSE
ENST00000470377.1	ENSG00000134684.10	13.1498	0.454984	0.794611	0.572587	0.566925	NA	YARS1	NA	NA
ENST00000472692.1	ENSG00000134684.10	8.78584	0.177164	0.960806	0.184391	0.853707	NA	YARS1	NA	NA
ENST00000531123.5	ENSG00000116497.18	110.329	-0.114039	0.310925	-0.366774	0.713788	0.893997	S100PBP	NA	NA
ENST00000356689.7	ENSG00000116497.18	26.2537	0.34876	0.687534	0.507262	0.611971	NA	S100PBP	NA	FALSE
ENST00000373475.10	ENSG00000116497.18	341.619	0.147809	0.20751	0.712301	0.476278	0.75828	S100PBP	NA	NA
ENST00000531256.1	ENSG00000116497.18	57.4612	-0.38545	0.38789	-0.993707	0.320365	0.632716	S100PBP	NA	NA
ENST00000477248.1	ENSG00000116497.18	5.86315	1.05533	1.47604	0.714974	0.474625	NA	S100PBP	NA	NA
ENST00000530552.1	ENSG00000116497.18	4.55813	0.477167	1.1924	0.400172	0.68903	NA	S100PBP	NA	NA
ENST00000373463.8	ENSG00000121900.19	594.256	-0.227367	0.153279	-1.48336	0.13798	0.40471	TMEM54	NA	NA
ENST00000373456.11	ENSG00000116514.16	184.217	0.117367	0.326511	0.359457	0.719253	0.896321	RNF19B	NA	TRUE
ENST00000356990.9	ENSG00000116514.16	186.151	0.0842789	0.312668	0.269547	0.787509	0.925483	RNF19B	NA	NA
ENST00000235150.4	ENSG00000116514.16	345.221	0.107217	0.290073	0.369621	0.711665	0.893143	RNF19B	NA	NA
ENST00000633169.1	ENSG00000278966.2	7.68431	0.325716	3.19226	0.102033	0.91873	NA	AL031602.1	NA	NA
ENST00000447420.1	ENSG00000239670.1	5.21716	3.52623	1.78144	1.97942	0.0477683	NA	AL355864.2	NA	NA
ENST00000427524.1	ENSG00000236065.2	21.7433	-0.377143	0.628797	-0.599785	0.548649	NA	AL020995.1	NA	NA
ENST00000629371.2	ENSG00000004455.17	115.494	0.0187625	0.508442	0.036902	0.970563	0.991925	AK2	TRUE	NA
ENST00000373449.7	ENSG00000004455.17	2339.89	0.09365	0.0725875	1.29017	0.196993	0.493075	AK2	FALSE	NA
ENST00000354858.11	ENSG00000004455.17	752.531	-0.14385	0.182415	-0.788586	0.430354	0.722981	AK2	FALSE	NA
ENST00000548033.5	ENSG00000004455.17	55.5585	0.948865	1.3232	0.717099	0.473313	0.756296	AK2	FALSE	NA
ENST00000467905.5	ENSG00000004455.17	1241.52	-0.0701088	0.108905	-0.643758	0.519732	0.788818	AK2	FALSE	NA
ENST00000480134.5	ENSG00000004455.17	319.364	-0.592102	0.264694	-2.23693	0.0252908	0.130632	AK2	FALSE	NA
ENST00000550338.5	ENSG00000004455.17	27.1857	1.0442	0.62049	1.68287	0.0924008	NA	AK2	TRUE	TRUE
ENST00000469238.1	ENSG00000004455.17	11.0693	0.156431	1.03916	0.150536	0.880342	NA	AK2	NA	NA
ENST00000673291.1	ENSG00000004455.17	72.6024	-0.191735	0.420576	-0.455887	0.648471	0.862526	AK2	FALSE	NA
ENST00000487289.1	ENSG00000004455.17	35.1195	-0.315351	0.561167	-0.561955	0.574147	NA	AK2	FALSE	NA
ENST00000551979.1	ENSG00000004455.17	7.37126	1.0376	0.962306	1.07824	0.280926	NA	AK2	NA	NA
ENST00000291416.10	ENSG00000116525.14	69.9764	-0.0281454	0.403828	-0.0696964	0.944435	0.983583	TRIM62	NA	FALSE
ENST00000627421.1	ENSG00000225313.5	13.3396	-0.165461	0.752241	-0.219958	0.825904	NA	AL513327.1	NA	NA
ENST00000630229.1	ENSG00000225313.5	38.8184	-0.196992	0.477447	-0.412594	0.679904	0.878605	AL513327.1	NA	NA
ENST00000628643.2	ENSG00000225313.5	32.5502	-0.140082	0.522667	-0.268015	0.788688	NA	AL513327.1	NA	NA
ENST00000630909.2	ENSG00000225313.5	23.8346	0.0835739	0.5505	0.151814	0.879333	NA	AL513327.1	NA	NA
ENST00000627130.1	ENSG00000225313.5	19.0575	0.350652	0.583547	0.600898	0.547908	NA	AL513327.1	NA	NA
ENST00000431992.5	ENSG00000134686.18	485.298	-0.073851	0.195285	-0.378171	0.705303	0.890028	PHC2	NA	NA
ENST00000373418.7	ENSG00000134686.18	451.937	0.828641	0.245162	3.37997	0.000724927	0.0084359	PHC2	NA	NA
ENST00000373422.7	ENSG00000134686.18	394.959	-0.107004	0.163198	-0.655671	0.512036	0.782884	PHC2	NA	NA
ENST00000257118.5	ENSG00000134686.18	285.586	0.59287	0.327916	1.80799	0.0706077	0.265955	PHC2	NA	NA
ENST00000467894.5	ENSG00000134686.18	67.688	0.182066	0.361858	0.503142	0.614865	0.844389	PHC2	NA	NA
ENST00000486897.5	ENSG00000134686.18	50.5372	0.372871	0.591178	0.630725	0.528221	0.794462	PHC2	NA	NA
ENST00000493483.5	ENSG00000134686.18	19.4847	0.273712	0.794151	0.344659	0.73035	NA	PHC2	NA	NA
ENST00000473158.1	ENSG00000134686.18	29.2382	-0.255331	0.480951	-0.530887	0.595497	NA	PHC2	NA	NA
ENST00000459964.1	ENSG00000134686.18	6.86189	-2.06032	1.04765	-1.96661	0.0492277	NA	PHC2	NA	NA
ENST00000468406.5	ENSG00000134686.18	9.72931	-1.89173	2.02717	-0.933188	0.350723	NA	PHC2	NA	NA
ENST00000484692.1	ENSG00000134686.18	20.7935	0.368982	0.672563	0.548621	0.583265	NA	PHC2	NA	NA
ENST00000432703.1	ENSG00000233246.1	8.80065	-0.721919	0.864251	-0.835311	0.403543	NA	PHC2-AS1	NA	NA
ENST00000361328.7	ENSG00000121903.14	164.973	0.277874	0.221643	1.2537	0.209949	0.511616	ZSCAN20	NA	TRUE
ENST00000521580.3	ENSG00000163866.9	217.205	-0.511216	0.195276	-2.61791	0.00884703	0.0607765	SMIM12	NA	FALSE
ENST00000446026.1	ENSG00000163866.9	74.0484	-0.404912	0.30261	-1.33807	0.180875	0.4719	SMIM12	NA	NA
ENST00000456842.1	ENSG00000163866.9	190.203	-0.453884	0.205501	-2.20867	0.0271976	0.137699	SMIM12	NA	FALSE
ENST00000423898.1	ENSG00000163866.9	27.3427	-1.03803	0.654903	-1.58502	0.112962	NA	SMIM12	NA	NA
ENST00000338513.1	ENSG00000189280.3	38.6728	0.0983233	0.449108	0.21893	0.826705	0.941071	GJB5	NA	TRUE
ENST00000373366.3	ENSG00000188910.8	185.92	0.514498	0.274238	1.8761	0.0606414	0.240782	GJB3	NA	NA
ENST00000373362.3	ENSG00000188910.8	305.989	0.35265	0.172318	2.04651	0.0407061	0.182846	GJB3	NA	NA
ENST00000487874.1	ENSG00000271741.1	280.52	0.338066	0.165245	2.04585	0.0407715	0.183041	AC114490.2	NA	NA
ENST00000373337.3	ENSG00000243749.1	228.794	-0.556751	0.22001	-2.53057	0.0113879	0.0733158	TMEM35B	NA	NA
ENST00000357182.9	ENSG00000163867.17	284.32	-0.202769	0.189629	-1.06929	0.284938	0.59612	ZMYM6	NA	NA
ENST00000466345.1	ENSG00000163867.17	13.5528	0.162926	0.82234	0.198125	0.842947	NA	ZMYM6	NA	NA
ENST00000415531.5	ENSG00000163867.17	13.7194	0.198969	0.791677	0.251327	0.801562	NA	ZMYM6	NA	NA
ENST00000466390.5	ENSG00000197056.11	8.67911	0.0561501	0.983257	0.0571062	0.954461	NA	ZMYM1	NA	FALSE
ENST00000359858.9	ENSG00000197056.11	993.693	-0.325121	0.26192	-1.2413	0.214494	0.517124	ZMYM1	NA	NA
ENST00000373329.5	ENSG00000197056.11	249.918	-1.00714	1.64628	-0.611769	0.540691	0.803514	ZMYM1	NA	NA
ENST00000463393.1	ENSG00000197056.11	17.2854	-0.0301727	0.800985	-0.0376695	0.969951	NA	ZMYM1	NA	NA
ENST00000471991.5	ENSG00000116560.11	8.70386	-0.00349993	0.850214	-0.00411653	0.996715	NA	SFPQ	NA	NA
ENST00000468598.5	ENSG00000116560.11	246.083	-0.156496	0.186412	-0.839519	0.401178	0.702268	SFPQ	NA	NA
ENST00000470472.5	ENSG00000116560.11	1877.49	-0.472673	0.0809648	-5.83801	5.28294e-09	2.55259e-07	SFPQ	TRUE	NA
ENST00000485365.1	ENSG00000116560.11	65.0524	-0.267118	0.378531	-0.70567	0.480393	0.760243	SFPQ	NA	NA
ENST00000485454.1	ENSG00000116560.11	8.35473	-0.126804	0.888809	-0.142668	0.886553	NA	SFPQ	NA	NA
ENST00000357214.6	ENSG00000116560.11	4344.66	-0.643529	0.0624196	-10.3097	6.36797e-25	2.70582e-22	SFPQ	FALSE	NA
ENST00000314607.11	ENSG00000146463.12	3350.19	-0.648505	0.0942766	-6.87875	6.03787e-12	5.30268e-10	ZMYM4	NA	FALSE
ENST00000441447.1	ENSG00000146463.12	67.8367	-0.532246	0.388721	-1.36922	0.17093	0.457088	ZMYM4	NA	NA
ENST00000470175.1	ENSG00000146463.12	29.3743	-0.54766	0.64154	-0.853665	0.393291	NA	ZMYM4	NA	NA
ENST00000434805.1	ENSG00000229994.1	29.0902	0.260414	0.635522	0.409763	0.681979	NA	RPL5P4	NA	NA
ENST00000325722.8	ENSG00000142687.18	445.302	-0.0576071	0.143607	-0.401143	0.688315	0.882506	KIAA0319L	FALSE	TRUE
ENST00000426982.6	ENSG00000142687.18	392.355	0.502798	0.189383	2.65492	0.00793274	0.0561236	KIAA0319L	NA	TRUE
ENST00000492544.1	ENSG00000142687.18	7.46209	-1.41099	1.52761	-0.92366	0.355663	NA	KIAA0319L	NA	NA
ENST00000440579.5	ENSG00000142687.18	57.6198	-0.240312	0.363475	-0.661151	0.508516	0.780756	KIAA0319L	NA	NA
ENST00000470388.5	ENSG00000142687.18	26.6803	0.54869	0.799929	0.685924	0.492761	NA	KIAA0319L	TRUE	NA
ENST00000356090.8	ENSG00000020129.16	195.954	0.411829	0.287833	1.43079	0.15249	0.428729	NCDN	NA	NA
ENST00000373243.7	ENSG00000020129.16	162.787	0.952519	0.226089	4.21303	2.51968e-05	0.000491916	NCDN	NA	TRUE
ENST00000423723.1	ENSG00000020129.16	14.6566	0.877132	0.724891	1.21002	0.226272	NA	NCDN	NA	NA
ENST00000373237.4	ENSG00000126067.12	1497.03	-0.158075	0.0818424	-1.93146	0.0534263	0.22056	PSMB2	NA	FALSE
ENST00000630477.1	ENSG00000126067.12	786.746	-0.156055	0.12077	-1.29217	0.196299	0.492609	PSMB2	NA	FALSE
ENST00000270815.5	ENSG00000142686.8	220.633	0.24767	0.199262	1.24293	0.213892	0.516739	C1orf216	NA	NA
ENST00000251195.9	ENSG00000092853.14	157.566	-0.54218	0.491366	-1.10341	0.269847	0.579356	CLSPN	NA	FALSE
ENST00000318121.8	ENSG00000092853.14	742.183	-0.978822	0.139256	-7.02896	2.08084e-12	1.98428e-10	CLSPN	NA	NA
ENST00000373220.7	ENSG00000092853.14	533.387	-0.930018	0.243498	-3.81941	0.000133773	0.00206035	CLSPN	NA	NA
ENST00000520551.1	ENSG00000092853.14	1135.26	-0.672437	0.150858	-4.45741	8.29575e-06	0.000187557	CLSPN	NA	NA
ENST00000373210.4	ENSG00000134698.11	248.771	0.508575	0.21983	2.3135	0.0206954	0.11364	AGO4	NA	TRUE
ENST00000496257.1	ENSG00000134698.11	6.32189	1.12965	1.09745	1.02935	0.303316	NA	AGO4	NA	NA
ENST00000373206.5	ENSG00000092847.13	265.596	-0.224209	0.244995	-0.915159	0.360108	0.668843	AGO1	FALSE	NA
ENST00000674304.1	ENSG00000092847.13	690.399	-0.741397	0.165883	-4.46941	7.84372e-06	0.000180013	AGO1	FALSE	TRUE
ENST00000373204.6	ENSG00000092847.13	315.883	0.244478	0.213314	1.1461	0.251756	0.562151	AGO1	FALSE	FALSE
ENST00000674426.1	ENSG00000092847.13	315.883	0.244478	0.213314	1.1461	0.251756	0.562151	AGO1	FALSE	FALSE
ENST00000635259.1	ENSG00000092847.13	57.5249	0.499742	0.667583	0.748584	0.454108	0.741635	AGO1	TRUE	NA
ENST00000634486.1	ENSG00000126070.20	141.108	0.148968	0.370578	0.401988	0.687693	0.882136	AGO3	TRUE	NA
ENST00000373191.9	ENSG00000126070.20	564.11	-0.0289492	0.166997	-0.173352	0.862375	0.955244	AGO3	FALSE	FALSE
ENST00000246314.10	ENSG00000126070.20	289.742	0.0261335	0.240021	0.10888	0.913298	0.974548	AGO3	FALSE	NA
ENST00000491443.2	ENSG00000126070.20	17.5287	-0.504572	0.718304	-0.702449	0.482399	NA	AGO3	NA	NA
ENST00000373178.5	ENSG00000116863.11	395.844	0.100007	0.170281	0.587306	0.556998	0.812783	ADPRS	NA	TRUE
ENST00000616395.4	ENSG00000054116.12	23.4046	2.18296	1.24914	1.74758	0.0805373	NA	TRAPPC3	NA	NA
ENST00000373166.8	ENSG00000054116.12	682.559	0.281375	0.12258	2.29544	0.0217076	0.117637	TRAPPC3	NA	NA
ENST00000462715.1	ENSG00000054116.12	51.6026	-0.034408	0.397312	-0.0866021	0.930988	0.979721	TRAPPC3	NA	NA
ENST00000373159.1	ENSG00000054116.12	5.86595	-0.0992156	1.0589	-0.0936966	0.92535	NA	TRAPPC3	NA	NA
ENST00000497251.1	ENSG00000054116.12	15.4323	-0.218245	0.660209	-0.33057	0.74097	NA	TRAPPC3	NA	NA
ENST00000429533.6	ENSG00000116871.15	81.7601	0.00399986	0.311094	0.0128574	0.989742	0.996382	MAP7D1	NA	NA
ENST00000316156.8	ENSG00000116871.15	41.0024	0.46732	0.659228	0.70889	0.478392	0.75935	MAP7D1	NA	TRUE
ENST00000373150.8	ENSG00000116871.15	301.515	0.348522	0.258388	1.34883	0.177391	0.466806	MAP7D1	NA	NA
ENST00000373151.6	ENSG00000116871.15	69.3222	0.15603	0.417534	0.373694	0.708632	0.891622	MAP7D1	NA	NA
ENST00000530729.1	ENSG00000116871.15	14.5996	-1.40245	1.97069	-0.711654	0.476679	NA	MAP7D1	NA	NA
ENST00000373148.5	ENSG00000116871.15	162.24	0.356267	0.330328	1.07853	0.280799	0.5914	MAP7D1	NA	FALSE
ENST00000469141.6	ENSG00000054118.15	2589.97	0.0826201	0.142372	0.580309	0.561706	0.815297	THRAP3	NA	NA
ENST00000648638.1	ENSG00000054118.15	636.149	-0.229443	0.275622	-0.832456	0.405152	0.70499	THRAP3	NA	FALSE
ENST00000354618.10	ENSG00000054118.15	3921.43	0.029235	0.129973	0.224932	0.822032	0.939312	THRAP3	NA	NA
ENST00000466743.1	ENSG00000054118.15	337.47	0.0040097	0.160241	0.0250229	0.980037	0.994447	THRAP3	NA	NA
ENST00000373129.7	ENSG00000196182.11	186.494	-0.167981	0.306905	-0.547338	0.584147	0.827243	STK40	NA	NA
ENST00000373132.4	ENSG00000196182.11	217.24	-0.547871	0.31854	-1.71995	0.0854424	0.300768	STK40	NA	TRUE
ENST00000473733.5	ENSG00000196182.11	24.4261	-0.108127	0.520186	-0.207862	0.835337	NA	STK40	NA	NA
ENST00000482458.1	ENSG00000196182.11	27.7283	-0.295291	0.525797	-0.561607	0.574384	NA	STK40	NA	NA
ENST00000315732.3	ENSG00000181817.6	529.704	-0.112119	0.129144	-0.868172	0.3853	0.688872	LSM10	NA	NA
ENST00000235532.9	ENSG00000116885.18	89.6435	0.973989	0.305372	3.18951	0.00142512	0.0147431	OSCP1	NA	TRUE
ENST00000373116.6	ENSG00000116898.12	1483.36	-0.0723497	0.0956571	-0.756343	0.449443	0.73759	MRPS15	NA	NA
ENST00000477040.1	ENSG00000116898.12	14.672	-0.69223	0.688321	-1.00568	0.31457	NA	MRPS15	NA	NA
ENST00000373087.7	ENSG00000163874.11	119.839	-0.109977	0.242046	-0.454364	0.649567	0.863161	ZC3H12A	NA	NA
ENST00000373075.6	ENSG00000163875.15	154.991	-0.061174	0.272749	-0.224287	0.822534	0.939333	MEAF6	NA	NA
ENST00000296214.9	ENSG00000163875.15	928.122	-0.0087827	0.125327	-0.0700782	0.944131	0.983378	MEAF6	NA	NA
ENST00000475828.5	ENSG00000163875.15	83.9292	0.163751	0.326141	0.502087	0.615607	0.844723	MEAF6	NA	NA
ENST00000373073.8	ENSG00000163875.15	152.059	0.0257139	0.255901	0.100484	0.91996	0.97625	MEAF6	NA	FALSE
ENST00000485039.1	ENSG00000163875.15	25.9192	0.357826	0.57038	0.627346	0.530433	NA	MEAF6	NA	NA
ENST00000296215.8	ENSG00000163877.11	297.379	0.0429792	0.16509	0.260338	0.794603	0.92863	SNIP1	FALSE	FALSE
ENST00000638725.1	ENSG00000163877.11	164.914	-0.367993	0.288599	-1.2751	0.202273	0.500513	SNIP1	NA	NA
ENST00000468040.2	ENSG00000163877.11	18.4275	-0.0141169	0.802529	-0.0175905	0.985966	NA	SNIP1	TRUE	FALSE
ENST00000493916.1	ENSG00000163877.11	26.0215	0.127328	0.675135	0.188596	0.85041	NA	SNIP1	NA	NA
ENST00000423216.2	ENSG00000237749.4	79.529	0.427118	0.475771	0.897738	0.369325	0.676553	AL034379.1	NA	NA
ENST00000373062.8	ENSG00000134697.13	3815.48	-0.134484	0.083686	-1.60701	0.108052	0.348265	GNL2	NA	NA
ENST00000462812.5	ENSG00000134697.13	27.8899	-0.544301	0.601336	-0.905153	0.365384	NA	GNL2	NA	FALSE
ENST00000479255.1	ENSG00000134697.13	78.398	-0.117869	0.373194	-0.315839	0.752125	0.91093	GNL2	NA	NA
ENST00000489146.1	ENSG00000134697.13	22.1206	0.120237	0.596349	0.201622	0.840212	NA	GNL2	NA	NA
ENST00000488496.1	ENSG00000134697.13	10.5679	-0.273379	1.14778	-0.238181	0.811741	NA	GNL2	NA	NA
ENST00000358011.8	ENSG00000116922.14	270.692	1.00041	0.202436	4.94187	7.73776e-07	2.30727e-05	C1orf109	NA	FALSE
ENST00000464178.1	ENSG00000116922.14	71.63	1.05207	0.313254	3.35854	0.000783564	0.00902004	C1orf109	NA	FALSE
ENST00000491981.5	ENSG00000116922.14	8.751	1.51233	2.9073	0.520184	0.602936	NA	C1orf109	NA	NA
ENST00000327331.2	ENSG00000134690.11	989.571	-0.837422	0.150459	-5.56579	2.6097e-08	1.10402e-06	CDCA8	NA	NA
ENST00000373055.6	ENSG00000134690.11	792.948	-0.202917	0.151858	-1.33623	0.181473	0.47249	CDCA8	NA	NA
ENST00000373045.10	ENSG00000185090.14	97.9252	-0.810258	0.353156	-2.29433	0.0217714	0.117912	MANEAL	NA	NA
ENST00000397631.7	ENSG00000185090.14	145.654	-0.41273	0.295569	-1.39639	0.162597	0.444621	MANEAL	NA	NA
ENST00000532512.1	ENSG00000185090.14	27.0389	-1.23674	0.572049	-2.16195	0.030622	NA	MANEAL	NA	NA
ENST00000329006.5	ENSG00000185090.14	77.0656	0.0515238	0.446105	0.115497	0.908051	0.972866	MANEAL	NA	NA
ENST00000433474.1	ENSG00000233728.1	11.7948	1.14544	1.60477	0.713773	0.475367	NA	AL929472.3	NA	NA
ENST00000373044.3	ENSG00000196449.4	1286.92	0.502761	0.143756	3.49732	0.000469964	0.00591168	YRDC	NA	NA
ENST00000468084.1	ENSG00000197982.14	260.051	0.339727	0.20999	1.61782	0.105701	0.343894	C1orf122	NA	FALSE
ENST00000373036.5	ENSG00000188786.10	1183.92	0.602923	0.0981578	6.14239	8.12914e-10	4.66039e-08	MTF1	NA	NA
ENST00000468190.1	ENSG00000188786.10	31.3978	0.488559	0.466941	1.0463	0.295424	NA	MTF1	NA	NA
ENST00000373027.5	ENSG00000204084.13	304.361	-0.902424	0.181086	-4.98341	6.24739e-07	1.92239e-05	INPP5B	NA	NA
ENST00000373026.5	ENSG00000204084.13	146.348	-0.483962	0.281555	-1.71889	0.0856349	0.301296	INPP5B	NA	NA
ENST00000373019.5	ENSG00000183431.12	1906.82	-0.196728	0.0852069	-2.30882	0.0209534	0.114664	SF3A3	NA	NA
ENST00000460925.1	ENSG00000183431.12	37.7257	0.188283	0.658311	0.28601	0.774871	0.920146	SF3A3	NA	NA
ENST00000461869.5	ENSG00000183431.12	245.913	0.200422	0.169254	1.18415	0.236353	0.544245	SF3A3	NA	FALSE
ENST00000462258.1	ENSG00000183431.12	164.37	-0.0365524	0.222102	-0.164575	0.869278	0.95793	SF3A3	NA	NA
ENST00000373016.4	ENSG00000183386.10	27.5401	-0.493325	0.84073	-0.586781	0.557351	NA	FHL3	NA	NA
ENST00000483182.5	ENSG00000183520.12	518.709	-0.312805	0.130781	-2.39181	0.0167653	0.0975467	UTP11	NA	NA
ENST00000373014.5	ENSG00000183520.12	1575.07	-0.297842	0.106549	-2.79534	0.00518447	0.0403991	UTP11	NA	NA
ENST00000488453.1	ENSG00000183520.12	114.139	-0.526403	0.423614	-1.24265	0.213998	0.516779	UTP11	NA	NA
ENST00000373001.4	ENSG00000116954.8	224.796	0.148424	0.189087	0.784951	0.432482	0.724876	RRAGC	NA	FALSE
ENST00000397572.5	ENSG00000214114.9	1081.84	0.198666	0.113246	1.75429	0.0793806	0.287529	MYCBP	NA	NA
ENST00000494695.4	ENSG00000214114.9	297.879	0.147079	0.174609	0.842333	0.399601	0.701207	MYCBP	NA	NA
ENST00000495043.5	ENSG00000214114.9	47.1723	-2.36142	1.22785	-1.92322	0.0544521	0.223295	MYCBP	NA	NA
ENST00000465771.3	ENSG00000214114.9	71.9296	-0.212399	0.471507	-0.450469	0.652373	0.864465	MYCBP	NA	NA
ENST00000432648.8	ENSG00000174574.16	1278.92	0.426201	0.109299	3.8994	9.64326e-05	0.00157153	AKIRIN1	NA	TRUE
ENST00000372984.8	ENSG00000174574.16	220.18	1.05456	0.393371	2.68083	0.00734396	0.0528246	AKIRIN1	NA	TRUE
ENST00000531822.1	ENSG00000174574.16	212.426	0.631805	0.21266	2.97096	0.0029687	0.0262317	AKIRIN1	NA	NA
ENST00000372967.3	ENSG00000168653.11	5366.66	-0.0204708	0.0919288	-0.222681	0.823784	0.939956	NDUFS5	NA	NA
ENST00000372969.8	ENSG00000168653.11	1669.66	0.00749952	0.102347	0.0732753	0.941587	0.982991	NDUFS5	NA	NA
ENST00000467673.5	ENSG00000127603.29	23.3525	0.562267	0.556355	1.01063	0.312195	NA	MACF1	NA	NA
ENST00000671089.1	ENSG00000127603.29	3351.67	0.267106	0.166283	1.60633	0.108201	0.34838	MACF1	NA	NA
ENST00000472385.1	ENSG00000127603.29	8.27561	-0.458506	0.876634	-0.52303	0.600954	NA	MACF1	NA	NA
ENST00000372925.6	ENSG00000127603.29	1639.99	0.107712	0.221255	0.486822	0.626384	0.84955	MACF1	NA	FALSE
ENST00000530275.3	ENSG00000127603.29	1587.25	0.106191	0.167293	0.634764	0.525582	0.792533	MACF1	NA	FALSE
ENST00000473843.1	ENSG00000127603.29	24.8666	0.130252	0.835539	0.15589	0.87612	NA	MACF1	NA	NA
ENST00000469490.1	ENSG00000127603.29	232.774	0.126598	0.249932	0.506529	0.612485	0.843042	MACF1	NA	FALSE
ENST00000360115.8	ENSG00000127603.29	168.059	0.00996722	0.39516	0.0252232	0.979877	0.994379	MACF1	NA	NA
ENST00000497964.1	ENSG00000127603.29	51.8422	-0.0101733	0.407039	-0.0249934	0.98006	0.994447	MACF1	NA	NA
ENST00000446276.5	ENSG00000127603.29	49.6731	0.199883	0.872643	0.229055	0.818826	0.938446	MACF1	NA	FALSE
ENST00000462496.5	ENSG00000127603.29	11.6489	-0.717754	1.56172	-0.459593	0.645808	NA	MACF1	NA	FALSE
ENST00000331593.6	ENSG00000183682.8	103.554	0.420811	0.362628	1.16045	0.245866	0.555808	BMP8A	NA	NA
ENST00000447263.1	ENSG00000237624.1	25.9866	0.719964	0.744486	0.967062	0.333513	NA	OXCT2P1	NA	NA
ENST00000482028.5	ENSG00000090621.14	16.0381	-0.80215	1.39864	-0.573521	0.566292	NA	PABPC4	NA	NA
ENST00000492468.5	ENSG00000090621.14	115.617	-0.172558	0.290825	-0.59334	0.552954	0.810387	PABPC4	NA	NA
ENST00000437136.5	ENSG00000090621.14	35.4342	0.440045	0.721441	0.609953	0.541893	NA	PABPC4	FALSE	NA
ENST00000468476.1	ENSG00000090621.14	128.581	-0.0289394	0.236069	-0.122589	0.902433	0.970548	PABPC4	NA	NA
ENST00000372862.7	ENSG00000090621.14	1348.52	0.513706	0.0983052	5.22562	1.73575e-07	6.27694e-06	PABPC4	FALSE	NA
ENST00000372857.7	ENSG00000090621.14	59.6419	1.11423	1.33066	0.837352	0.402394	0.703078	PABPC4	FALSE	NA
ENST00000372856.7	ENSG00000090621.14	154.42	-0.264142	0.239603	-1.10241	0.270282	0.579986	PABPC4	FALSE	NA
ENST00000372858.8	ENSG00000090621.14	1483.37	0.600511	0.129634	4.63235	3.61542e-06	9.08382e-05	PABPC4	FALSE	NA
ENST00000530186.1	ENSG00000090621.14	64.7001	0.251065	0.476377	0.52703	0.598173	0.834071	PABPC4	FALSE	NA
ENST00000421687.6	ENSG00000090621.14	385.525	-0.172977	0.192021	-0.900822	0.367683	0.674829	PABPC4	FALSE	NA
ENST00000525045.5	ENSG00000090621.14	10.9036	4.36109	2.69712	1.61694	0.10589	NA	PABPC4	NA	NA
ENST00000527718.1	ENSG00000090621.14	191.021	0.69205	0.295593	2.34122	0.0192206	0.107753	PABPC4	NA	NA
ENST00000525669.5	ENSG00000090621.14	28.3744	0.903264	1.15176	0.784248	0.432895	NA	PABPC4	NA	NA
ENST00000470443.5	ENSG00000090621.14	154.209	0.0416116	0.287375	0.144799	0.88487	0.963536	PABPC4	TRUE	NA
ENST00000513632.2	ENSG00000090621.14	11.9587	0.463004	0.831412	0.556889	0.577604	NA	PABPC4	NA	NA
ENST00000525751.5	ENSG00000090621.14	159.498	0.746642	0.315282	2.36817	0.0178762	0.102272	PABPC4	NA	FALSE
ENST00000474378.1	ENSG00000090621.14	28.0264	0.509537	0.507978	1.00307	0.315828	NA	PABPC4	NA	NA
ENST00000492519.1	ENSG00000090621.14	3.03805	2.90734	3.04716	0.954114	0.340026	NA	PABPC4	NA	NA
ENST00000415255.2	ENSG00000228060.3	37.4719	-0.0157466	0.437226	-0.0360147	0.971271	0.991925	PABPC4-AS1	NA	NA
ENST00000650144.1	ENSG00000228060.3	25.7533	-0.334032	0.526859	-0.634006	0.526077	NA	PABPC4-AS1	NA	NA
ENST00000372852.4	ENSG00000163909.8	231.104	-0.147336	0.194768	-0.756471	0.449367	0.737539	HEYL	NA	NA
ENST00000372844.8	ENSG00000116983.13	201.683	-0.450368	0.305626	-1.47359	0.140591	0.409336	HPCAL4	NA	NA
ENST00000485507.5	ENSG00000084072.17	115.316	-0.00718464	0.375329	-0.0191422	0.984728	0.995489	PPIE	NA	NA
ENST00000324379.10	ENSG00000084072.17	337.513	0.19269	0.165811	1.16211	0.245193	0.554981	PPIE	FALSE	TRUE
ENST00000356511.6	ENSG00000084072.17	890.064	0.31207	0.11685	2.67069	0.00756957	0.054124	PPIE	FALSE	NA
ENST00000456578.6	ENSG00000084072.17	33.6613	1.02264	0.491481	2.08072	0.0374593	NA	PPIE	NA	NA
ENST00000495526.5	ENSG00000084072.17	162.594	-0.0500182	0.209088	-0.239221	0.810934	0.934517	PPIE	TRUE	NA
ENST00000497370.5	ENSG00000084072.17	55.0292	0.659609	1.15394	0.571613	0.567584	0.818473	PPIE	NA	TRUE
ENST00000372830.5	ENSG00000084072.17	12.6707	1.05185	1.40648	0.74786	0.454545	NA	PPIE	FALSE	NA
ENST00000475350.5	ENSG00000084072.17	342.163	0.328722	0.143619	2.28885	0.0220881	0.119067	PPIE	TRUE	NA
ENST00000372827.8	ENSG00000116985.12	279.977	0.560226	0.169526	3.30467	0.000950895	0.0105714	BMP8B	NA	NA
ENST00000327582.5	ENSG00000198754.5	34.1201	0.211473	0.495559	0.426736	0.669572	NA	OXCT2	NA	NA
ENST00000537440.5	ENSG00000043514.17	275.337	0.115845	0.219544	0.527664	0.597733	0.833698	TRIT1	FALSE	NA
ENST00000441669.6	ENSG00000043514.17	59.8306	0.0407457	0.846668	0.0481248	0.961617	0.989669	TRIT1	FALSE	NA
ENST00000372818.5	ENSG00000043514.17	180.482	0.84602	0.412049	2.0532	0.0400528	0.180798	TRIT1	FALSE	FALSE
ENST00000495175.6	ENSG00000043514.17	175.29	0.48628	0.22206	2.18985	0.0285349	0.142497	TRIT1	TRUE	NA
ENST00000492612.6	ENSG00000043514.17	29.9821	-1.00508	0.961135	-1.04572	0.295688	NA	TRIT1	TRUE	NA
ENST00000467774.1	ENSG00000043514.17	7.3372	0.931251	0.992195	0.938576	0.347949	NA	TRIT1	NA	NA
ENST00000489945.5	ENSG00000043514.17	6.67258	-1.83035	1.94489	-0.941107	0.34665	NA	TRIT1	TRUE	NA
ENST00000462243.2	ENSG00000043514.17	5.74519	0.854705	2.24952	0.37995	0.703982	NA	TRIT1	NA	NA
ENST00000372797.7	ENSG00000131236.17	788.105	0.188862	0.120623	1.56571	0.117416	0.365465	CAP1	NA	FALSE
ENST00000421589.5	ENSG00000131236.17	208.432	0.326509	0.234197	1.39417	0.163267	0.445799	CAP1	NA	FALSE
ENST00000414893.5	ENSG00000131236.17	145.163	0.345213	0.254926	1.35417	0.175683	0.464386	CAP1	NA	NA
ENST00000372792.7	ENSG00000131236.17	5029.39	-0.0273362	0.0721724	-0.378762	0.704865	0.889749	CAP1	NA	NA
ENST00000414281.5	ENSG00000131236.17	87.8367	-0.465146	0.393701	-1.18147	0.237417	0.545765	CAP1	NA	NA
ENST00000420216.5	ENSG00000131236.17	48.334	0.0317699	0.366906	0.0865886	0.930999	0.979721	CAP1	NA	NA
ENST00000340450.7	ENSG00000131236.17	2144.37	-0.122457	0.0674802	-1.81471	0.0695683	0.26347	CAP1	NA	FALSE
ENST00000372805.7	ENSG00000131236.17	2137.62	-0.101993	0.0889593	-1.14651	0.251584	0.562151	CAP1	NA	FALSE
ENST00000427843.5	ENSG00000131236.17	21.6033	-0.34807	1.83121	-0.190076	0.849249	NA	CAP1	NA	FALSE
ENST00000424977.1	ENSG00000131236.17	63.4255	-0.16296	0.527892	-0.3087	0.75755	0.913079	CAP1	NA	NA
ENST00000479759.5	ENSG00000131236.17	307.798	-0.841704	0.196563	-4.28211	1.85127e-05	0.000378829	CAP1	NA	NA
ENST00000461993.1	ENSG00000131236.17	16.1243	-0.419233	2.10676	-0.198994	0.842268	NA	CAP1	NA	NA
ENST00000642050.1	ENSG00000131238.17	1521.93	-0.584664	0.133385	-4.38329	1.169e-05	0.000253203	PPT1	NA	TRUE
ENST00000439754.6	ENSG00000131238.17	184.571	-5.48737	0.78156	-7.02105	2.20215e-12	2.09305e-10	PPT1	NA	NA
ENST00000449045.7	ENSG00000131238.17	108.018	-6.96242	1.93756	-3.5934	0.000326386	0.00438021	PPT1	NA	NA
ENST00000372775.2	ENSG00000131238.17	22.0258	-7.85381	1.50977	-5.20198	1.97176e-07	NA	PPT1	NA	NA
ENST00000372771.5	ENSG00000117000.9	2107.09	-0.168952	0.0749685	-2.25364	0.0242186	0.126839	RLF	NA	NA
ENST00000567508.1	ENSG00000259943.1	107.802	0.0649548	0.284262	0.228503	0.819255	0.938528	AL050341.2	NA	NA
ENST00000479131.5	ENSG00000084073.9	11.6666	0.439363	1.00025	0.439252	0.660479	NA	ZMPSTE24	NA	NA
ENST00000372759.4	ENSG00000084073.9	1454.89	-0.364989	0.109448	-3.33483	0.00085353	0.00969796	ZMPSTE24	NA	NA
ENST00000600955.1	ENSG00000227311.3	17.3653	0.22501	1.19221	0.188733	0.850302	NA	AL031985.2	NA	NA
ENST00000435168.6	ENSG00000084070.12	36.2992	-0.142425	0.483265	-0.294713	0.768213	NA	SMAP2	NA	NA
ENST00000372718.8	ENSG00000084070.12	304.393	-0.0743395	0.21701	-0.342562	0.731928	0.902511	SMAP2	NA	NA
ENST00000372708.5	ENSG00000084070.12	180.869	0.395391	0.372948	1.06018	0.289064	0.601094	SMAP2	NA	NA
ENST00000372699.8	ENSG00000117010.17	97.8093	-0.652013	0.438254	-1.48775	0.136816	0.402439	ZNF684	NA	NA
ENST00000467203.5	ENSG00000066136.20	42.6136	-0.106152	0.646971	-0.164076	0.869672	0.958032	NFYC	NA	NA
ENST00000427410.6	ENSG00000066136.20	261.054	-0.131568	0.166576	-0.789839	0.429622	0.722566	NFYC	NA	NA
ENST00000447388.7	ENSG00000066136.20	327.326	-0.107389	0.19867	-0.540537	0.588827	0.829768	NFYC	NA	NA
ENST00000425457.6	ENSG00000066136.20	67.4644	0.692067	0.668599	1.0351	0.300622	0.613041	NFYC	NA	NA
ENST00000372652.5	ENSG00000066136.20	100.019	0.467469	0.363992	1.28428	0.199043	0.496344	NFYC	NA	TRUE
ENST00000372651.5	ENSG00000066136.20	189.836	-0.0680123	0.460566	-0.147671	0.882602	0.962876	NFYC	NA	NA
ENST00000525290.5	ENSG00000066136.20	98.8602	0.136332	0.416993	0.326941	0.743712	0.906778	NFYC	NA	NA
ENST00000506017.1	ENSG00000117013.17	33.6332	0.318388	0.727387	0.437714	0.661593	NA	KCNQ4	NA	NA
ENST00000480420.6	ENSG00000171793.16	275.984	-0.502825	0.198325	-2.53537	0.011233	0.0725937	CTPS1	NA	NA
ENST00000650070.2	ENSG00000171793.16	850.736	-0.405442	0.201473	-2.01239	0.0441788	0.193791	CTPS1	FALSE	NA
ENST00000649864.1	ENSG00000171793.16	68.1151	-0.111692	0.413606	-0.270045	0.787125	0.925197	CTPS1	FALSE	NA
ENST00000648020.1	ENSG00000171793.16	89.2762	-0.448688	0.37189	-1.20651	0.227621	0.533205	CTPS1	TRUE	NA
ENST00000463285.6	ENSG00000171793.16	25.7457	-0.0842865	0.741282	-0.113704	0.909473	NA	CTPS1	FALSE	NA
ENST00000475060.1	ENSG00000171793.16	13.212	0.0595231	0.718296	0.0828672	0.933957	NA	CTPS1	NA	NA
ENST00000372616.1	ENSG00000171793.16	136.566	0.398094	0.456502	0.872053	0.38318	0.687079	CTPS1	FALSE	NA
ENST00000486889.2	ENSG00000171793.16	22.912	-0.914183	0.64588	-1.41541	0.156949	NA	CTPS1	NA	NA
ENST00000464283.5	ENSG00000171793.16	79.7694	-0.126715	0.349221	-0.362852	0.716716	0.895399	CTPS1	NA	NA
ENST00000359345.5	ENSG00000171790.15	25.3395	0.175792	0.535212	0.328453	0.742569	NA	SLFNL1	NA	NA
ENST00000326197.11	ENSG00000010803.16	127.502	0.0794339	0.264073	0.300803	0.763565	0.915302	SCMH1	NA	NA
ENST00000489421.1	ENSG00000010803.16	6.19812	-0.261386	1.01385	-0.257816	0.796549	NA	SCMH1	NA	NA
ENST00000482530.1	ENSG00000010803.16	10.3683	-0.402716	0.936135	-0.43019	0.667057	NA	SCMH1	NA	NA
ENST00000488592.1	ENSG00000010803.16	27.9474	-0.196213	0.521722	-0.376086	0.706853	NA	SCMH1	NA	NA
ENST00000372572.5	ENSG00000198815.9	90.5229	1.19726	0.699386	1.71187	0.086921	0.304239	FOXJ3	NA	NA
ENST00000545068.5	ENSG00000198815.9	117.046	0.722978	3.75095	0.192745	0.847158	0.949725	FOXJ3	NA	NA
ENST00000361346.6	ENSG00000198815.9	1037.5	-0.501403	0.200184	-2.50471	0.0122551	0.0773139	FOXJ3	NA	FALSE
ENST00000445886.5	ENSG00000198815.9	261.951	-0.173894	0.178364	-0.974941	0.329589	0.641606	FOXJ3	NA	NA
ENST00000372560.3	ENSG00000127125.9	67.311	0.055099	0.526715	0.104609	0.916686	0.975175	PPCS	NA	NA
ENST00000372561.4	ENSG00000127125.9	189.545	0.155852	0.291522	0.534615	0.592916	0.831556	PPCS	NA	NA
ENST00000372556.3	ENSG00000127125.9	706.547	0.132855	0.132157	1.00528	0.314761	0.627005	PPCS	NA	FALSE
ENST00000471420.1	ENSG00000127125.9	30.3305	-0.224174	0.620411	-0.361332	0.717851	NA	PPCS	NA	NA
ENST00000482168.1	ENSG00000127125.9	28.5987	0.227593	0.521272	0.436611	0.662393	NA	PPCS	NA	TRUE
ENST00000469615.1	ENSG00000127125.9	32.1272	0.355807	0.619247	0.574581	0.565575	NA	PPCS	NA	NA
ENST00000304979.8	ENSG00000171960.11	1118.38	-0.245481	0.0998284	-2.45903	0.0139313	0.0849645	PPIH	NA	NA
ENST00000372550.5	ENSG00000171960.11	11.4798	0.774662	0.819976	0.944738	0.344793	NA	PPIH	NA	NA
ENST00000667389.1	ENSG00000285728.2	94.0329	-0.37029	0.301893	-1.22656	0.219988	0.524018	AC098484.4	NA	NA
ENST00000321358.12	ENSG00000065978.19	9668.47	-0.443764	0.11694	-3.79481	0.000147757	0.00225173	YBX1	NA	NA
ENST00000332220.10	ENSG00000065978.19	3592.33	-0.477478	0.107288	-4.45041	8.57059e-06	0.000192266	YBX1	NA	FALSE
ENST00000436427.1	ENSG00000065978.19	24826.8	-0.533022	0.0707845	-7.5302	5.06619e-14	6.07396e-12	YBX1	NA	NA
ENST00000467957.1	ENSG00000065978.19	2331.44	-0.421184	0.110978	-3.79519	0.000147528	0.00225062	YBX1	NA	FALSE
ENST00000296388.10	ENSG00000117385.16	281.203	-0.359311	0.239112	-1.50269	0.132918	0.395402	P3H1	NA	TRUE
ENST00000463465.1	ENSG00000117385.16	20.1002	-0.574701	0.702975	-0.817526	0.413628	NA	P3H1	NA	NA
ENST00000468913.2	ENSG00000164008.16	16.6346	1.08383	0.881146	1.23003	0.218688	NA	C1orf50	NA	NA
ENST00000650521.1	ENSG00000283580.3	33.3956	0.568813	0.480533	1.18371	0.236527	NA	AC098484.3	NA	FALSE
ENST00000603943.6	ENSG00000283580.3	17.8222	0.552834	1.40982	0.392131	0.694961	NA	AC098484.3	NA	TRUE
ENST00000372521.9	ENSG00000177868.12	181.874	0.122255	0.247538	0.493885	0.621387	0.847264	SVBP	NA	NA
ENST00000372508.7	ENSG00000164011.18	73.7634	0.497378	0.392428	1.26744	0.204998	0.504663	ZNF691	NA	NA
ENST00000372507.5	ENSG00000164011.18	51.4849	-0.390483	0.576411	-0.677438	0.498128	0.773189	ZNF691	NA	FALSE
ENST00000426263.9	ENSG00000117394.23	1325.25	0.0492474	0.208733	0.235934	0.813484	0.935744	SLC2A1	FALSE	NA
ENST00000630287.2	ENSG00000117394.23	1106.52	-0.149654	0.17716	-0.844738	0.398257	0.699937	SLC2A1	TRUE	NA
ENST00000625233.2	ENSG00000117394.23	6.0768	-0.0561006	1.11295	-0.0504072	0.959798	NA	SLC2A1	NA	NA
ENST00000415851.6	ENSG00000117394.23	90.5072	0.843559	0.576483	1.46328	0.14339	0.414	SLC2A1	NA	NA
ENST00000630821.1	ENSG00000117394.23	11.9715	-0.919441	1.41358	-0.650435	0.515411	NA	SLC2A1	NA	NA
ENST00000629908.1	ENSG00000117394.23	3.69724	-0.814216	1.8629	-0.437069	0.662061	NA	SLC2A1	NA	NA
ENST00000431759.5	ENSG00000227533.6	15.3015	-0.00136073	0.753158	-0.0018067	0.998558	NA	SLC2A1-AS1	NA	NA
ENST00000431635.6	ENSG00000117395.12	77.2237	0.580056	0.401521	1.44465	0.148557	0.422772	EBNA1BP2	NA	TRUE
ENST00000236051.2	ENSG00000117395.12	3601.04	0.0905289	0.083885	1.0792	0.280498	0.591195	EBNA1BP2	NA	NA
ENST00000463906.1	ENSG00000117395.12	85.2843	0.0332239	0.420261	0.0790554	0.936989	0.981822	EBNA1BP2	NA	NA
ENST00000472982.5	ENSG00000117395.12	25.4902	0.28593	0.541758	0.527782	0.597651	NA	EBNA1BP2	NA	NA
ENST00000483082.1	ENSG00000117395.12	42.5438	0.293509	0.460259	0.637703	0.523667	0.79139	EBNA1BP2	NA	NA
ENST00000432792.6	ENSG00000179178.11	33.3977	-0.115292	0.554647	-0.207865	0.835334	NA	TMEM125	NA	NA
ENST00000424948.1	ENSG00000234694.1	19.3822	-1.06034	0.765097	-1.38588	0.165782	NA	AL139289.1	NA	NA
ENST00000310955.11	ENSG00000117399.14	4274.55	-0.574817	0.0863922	-6.65358	2.86046e-11	2.24268e-09	CDC20	NA	NA
ENST00000372462.1	ENSG00000117399.14	196.107	-0.523304	0.281133	-1.86141	0.0626861	0.24586	CDC20	NA	NA
ENST00000478882.1	ENSG00000117399.14	27.0085	-0.124424	0.766483	-0.162331	0.871045	NA	CDC20	NA	NA
ENST00000482046.1	ENSG00000117399.14	29.2874	-0.487108	0.753948	-0.646077	0.51823	NA	CDC20	NA	NA
ENST00000621943.4	ENSG00000066322.15	377.527	0.457897	0.211349	2.16655	0.0302696	0.148642	ELOVL1	NA	NA
ENST00000413844.3	ENSG00000066322.15	354.154	0.509009	0.307157	1.65716	0.0974861	0.326771	ELOVL1	NA	NA
ENST00000372458.8	ENSG00000066322.15	240.326	0.784467	0.856789	0.915589	0.359882	0.66871	ELOVL1	NA	NA
ENST00000464204.5	ENSG00000066322.15	175.712	-0.16462	0.240201	-0.685341	0.493129	0.76958	ELOVL1	NA	NA
ENST00000470968.6	ENSG00000066322.15	33.0783	-3.30692	3.84186	-0.860761	0.38937	NA	ELOVL1	NA	NA
ENST00000487209.5	ENSG00000066322.15	254.67	0.738568	0.185208	3.98777	6.66978e-05	0.00114984	ELOVL1	NA	NA
ENST00000482302.5	ENSG00000066322.15	34.7477	-0.758156	1.21207	-0.625506	0.531639	NA	ELOVL1	NA	NA
ENST00000465321.5	ENSG00000066322.15	53.2548	1.36416	1.21564	1.12217	0.261789	0.571197	ELOVL1	NA	NA
ENST00000479686.5	ENSG00000066322.15	10.1481	2.39696	1.27508	1.87986	0.0601276	NA	ELOVL1	NA	NA
ENST00000372457.9	ENSG00000159479.17	333.282	0.342101	0.168581	2.0293	0.0424279	0.188052	MED8	NA	FALSE
ENST00000290663.10	ENSG00000159479.17	93.9325	0.199659	0.349025	0.572047	0.56729	0.818214	MED8	NA	NA
ENST00000372455.4	ENSG00000159479.17	110.349	0.494668	0.462816	1.06882	0.285149	0.596345	MED8	NA	NA
ENST00000406439.7	ENSG00000198198.17	34.1377	-0.64428	0.651885	-0.988333	0.32299	NA	SZT2	NA	NA
ENST00000357658.4	ENSG00000198198.17	52.2354	0.536899	0.482423	1.11292	0.265742	0.57477	SZT2	NA	FALSE
ENST00000639852.1	ENSG00000198198.17	10.513	-0.0344492	0.807208	-0.042677	0.965959	NA	SZT2	NA	NA
ENST00000372430.7	ENSG00000178922.16	14.4737	0.689265	0.862089	0.799529	0.423984	NA	HYI	NA	FALSE
ENST00000496043.5	ENSG00000142949.17	7.35066	-0.545626	1.12727	-0.484027	0.628367	NA	PTPRF	NA	NA
ENST00000359947.9	ENSG00000142949.17	925.976	0.568793	0.190009	2.99351	0.00275787	0.0248243	PTPRF	NA	TRUE
ENST00000438120.5	ENSG00000142949.17	1083	0.22819	0.183744	1.24189	0.214276	0.517034	PTPRF	NA	NA
ENST00000437607.1	ENSG00000142949.17	139.722	0.100595	0.352702	0.285213	0.775481	0.920429	PTPRF	NA	NA
ENST00000429895.5	ENSG00000142949.17	675.788	0.317101	0.210623	1.50554	0.132186	0.394077	PTPRF	NA	NA
ENST00000414879.5	ENSG00000142949.17	173.662	0.105316	0.686313	0.153453	0.878041	0.961114	PTPRF	NA	TRUE
ENST00000496447.5	ENSG00000142949.17	351.855	0.0715853	0.421328	0.169904	0.865086	0.956088	PTPRF	NA	NA
ENST00000372407.4	ENSG00000142949.17	302.22	0.334663	0.256643	1.304	0.192232	0.487567	PTPRF	NA	TRUE
ENST00000477970.1	ENSG00000142949.17	31.6101	-0.0723997	0.659091	-0.109848	0.91253	NA	PTPRF	NA	NA
ENST00000372396.4	ENSG00000066135.13	1147.82	0.538276	0.101641	5.29587	1.18452e-07	4.45684e-06	KDM4A	FALSE	FALSE
ENST00000463151.5	ENSG00000066135.13	43.8241	0.32074	0.750048	0.427626	0.668924	0.872417	KDM4A	NA	FALSE
ENST00000485249.1	ENSG00000066135.13	42.1351	0.740402	0.635972	1.1642	0.244341	0.553898	KDM4A	TRUE	NA
ENST00000372359.10	ENSG00000117407.17	60.7883	2.17485	0.53127	4.09368	4.24583e-05	0.000771566	ARTN	NA	NA
ENST00000372343.8	ENSG00000117408.11	391.392	-0.302434	0.143673	-2.10501	0.0352904	0.16564	IPO13	NA	FALSE
ENST00000471934.1	ENSG00000132768.14	96.349	0.20959	0.265544	0.789287	0.429944	0.722784	DPH2	NA	NA
ENST00000255108.8	ENSG00000132768.14	723.303	0.197818	0.206203	0.959334	0.33739	0.648545	DPH2	FALSE	NA
ENST00000495421.1	ENSG00000132768.14	138.909	0.153975	0.595604	0.258519	0.796006	0.92918	DPH2	TRUE	TRUE
ENST00000396758.6	ENSG00000132768.14	68.5119	-0.363295	0.54148	-0.670931	0.502265	0.776565	DPH2	FALSE	NA
ENST00000459879.1	ENSG00000132768.14	63.7624	1.93027	1.2406	1.55592	0.119727	0.36995	DPH2	FALSE	NA
ENST00000527319.1	ENSG00000132768.14	25.5626	-0.673054	0.988888	-0.680617	0.496114	NA	DPH2	TRUE	NA
ENST00000532642.5	ENSG00000117410.14	54.4732	-0.264315	0.402057	-0.657406	0.51092	0.7821	ATP6V0B	NA	NA
ENST00000236067.8	ENSG00000117410.14	136.753	-0.305086	0.374673	-0.814274	0.415488	0.71285	ATP6V0B	NA	TRUE
ENST00000472174.7	ENSG00000117410.14	574.357	0.0461515	0.114445	0.403263	0.686755	0.881915	ATP6V0B	NA	NA
ENST00000498664.1	ENSG00000117410.14	32.2796	-4.75655	1.58696	-2.99728	0.00272399	NA	ATP6V0B	NA	NA
ENST00000356836.10	ENSG00000117411.16	50.7631	-0.232338	0.418559	-0.55509	0.578833	0.824654	B4GALT2	NA	FALSE
ENST00000309519.8	ENSG00000117411.16	723.495	0.323732	0.118788	2.7253	0.00642424	0.0476809	B4GALT2	NA	FALSE
ENST00000485678.5	ENSG00000117411.16	145.354	-0.365248	0.432593	-0.844323	0.398489	0.699966	B4GALT2	NA	NA
ENST00000481924.1	ENSG00000117411.16	37.1006	0.48097	0.546671	0.879817	0.378959	0.68368	B4GALT2	NA	NA
ENST00000315913.9	ENSG00000178028.14	167.936	-0.0157693	0.316743	-0.0497857	0.960293	0.989088	DMAP1	NA	NA
ENST00000463950.1	ENSG00000178028.14	7.20271	0.29986	0.948497	0.316142	0.751895	NA	DMAP1	NA	NA
ENST00000488433.5	ENSG00000178028.14	185.231	0.165069	0.208885	0.790238	0.429389	0.722364	DMAP1	NA	NA
ENST00000483741.1	ENSG00000178028.14	48.0508	0.0217189	0.494683	0.0439047	0.96498	0.99051	DMAP1	NA	NA
ENST00000372257.7	ENSG00000117419.16	826.609	0.108047	0.139995	0.77179	0.440239	0.730163	ERI3	FALSE	FALSE
ENST00000649995.1	ENSG00000117419.16	15.2044	-1.8968	1.76263	-1.07612	0.281875	NA	ERI3	TRUE	NA
ENST00000495828.1	ENSG00000117419.16	53.8516	0.0687005	0.780349	0.0880381	0.929846	0.979546	ERI3	NA	NA
ENST00000355387.6	ENSG00000187147.18	40.2666	-0.507379	1.46404	-0.346561	0.728921	0.900485	RNF220	NA	NA
ENST00000497469.5	ENSG00000187147.18	24.3051	0.476437	0.647536	0.735769	0.461871	NA	RNF220	NA	NA
ENST00000475378.5	ENSG00000187147.18	17.4567	2.9923	2.01446	1.48541	0.137436	NA	RNF220	NA	NA
ENST00000484745.5	ENSG00000187147.18	265.578	0.24747	0.169218	1.46243	0.143622	0.414493	RNF220	NA	NA
ENST00000474394.5	ENSG00000187147.18	32.2265	-0.478087	0.635037	-0.752849	0.451541	NA	RNF220	NA	NA
ENST00000372235.7	ENSG00000126106.14	28.8655	-0.131005	0.505055	-0.259387	0.795337	NA	TMEM53	NA	NA
ENST00000452259.5	ENSG00000142945.13	339.286	-0.913863	0.220426	-4.14589	3.3849e-05	0.000631804	KIF2C	NA	NA
ENST00000493027.5	ENSG00000142945.13	37.8204	-0.0272159	0.493649	-0.0551321	0.956033	0.987828	KIF2C	NA	FALSE
ENST00000372224.9	ENSG00000142945.13	3848.3	-0.647825	0.0778029	-8.32648	8.32784e-17	1.49456e-14	KIF2C	NA	NA
ENST00000455186.5	ENSG00000142945.13	146.696	-0.532646	0.313706	-1.69791	0.0895243	0.309712	KIF2C	NA	NA
ENST00000472235.1	ENSG00000142945.13	4.09316	1.54723	1.52047	1.0176	0.308869	NA	KIF2C	NA	NA
ENST00000428791.1	ENSG00000225721.5	10.0468	-0.103315	0.883647	-0.116919	0.906924	NA	AL592166.1	NA	NA
ENST00000396651.8	ENSG00000142937.12	30950.6	0.10842	0.111015	0.976624	0.328755	0.640833	RPS8	NA	NA
ENST00000372209.3	ENSG00000142937.12	715.441	0.413525	0.172134	2.40235	0.0162901	0.0952809	RPS8	NA	NA
ENST00000485390.5	ENSG00000142937.12	139.806	0.259941	0.253154	1.02681	0.304511	0.616447	RPS8	NA	NA
ENST00000464658.1	ENSG00000142937.12	37.6654	0.381827	0.492066	0.775968	0.437768	0.728348	RPS8	NA	FALSE
ENST00000484599.1	ENSG00000142937.12	56.8625	0.218649	0.355902	0.614351	0.538983	0.802049	RPS8	NA	NA
ENST00000474582.1	ENSG00000142937.12	23.3004	0.437129	0.647611	0.674987	0.499684	NA	RPS8	NA	NA
ENST00000594193.1	ENSG00000234093.3	6.93277	1.02318	1.71569	0.596367	0.55093	NA	RPS15AP11	NA	NA
ENST00000372201.5	ENSG00000173846.13	444.582	0.321262	0.189587	1.69453	0.0901644	0.311033	PLK3	NA	NA
ENST00000465443.5	ENSG00000173846.13	16.9743	-0.887126	1.43794	-0.616944	0.537272	NA	PLK3	NA	NA
ENST00000476731.1	ENSG00000173846.13	9.18688	2.23357	1.21213	1.84268	0.0653759	NA	PLK3	NA	FALSE
ENST00000461358.5	ENSG00000173846.13	6.53532	0.0850153	0.936975	0.0907338	0.927704	NA	PLK3	NA	NA
ENST00000485668.5	ENSG00000222009.8	17.5888	-0.105619	0.60859	-0.173546	0.862222	NA	BTBD19	NA	NA
ENST00000360403.7	ENSG00000070785.17	310.647	-0.468263	0.156473	-2.99262	0.00276597	0.0248817	EIF2B3	NA	NA
ENST00000372183.7	ENSG00000070785.17	230.764	-0.378644	0.259238	-1.4606	0.144125	0.415541	EIF2B3	NA	NA
ENST00000372182.6	ENSG00000070785.17	20.4704	4.89029	1.7222	2.83956	0.0045176	NA	EIF2B3	NA	NA
ENST00000372172.5	ENSG00000126107.15	524.972	0.324118	0.116937	2.77173	0.00557588	0.04278	HECTD3	NA	NA
ENST00000651476.1	ENSG00000126088.14	81.5961	0.372264	0.734078	0.507118	0.612072	0.843042	UROD	NA	TRUE
ENST00000636293.1	ENSG00000126088.14	157.375	0.233347	0.224402	1.03986	0.298404	0.611282	UROD	NA	NA
ENST00000246337.9	ENSG00000126088.14	437.914	0.641299	0.139361	4.60172	4.19024e-06	0.000103128	UROD	NA	NA
ENST00000529984.5	ENSG00000132781.18	48.2249	-0.434236	0.450033	-0.964898	0.334596	0.645892	MUTYH	NA	NA
ENST00000354383.10	ENSG00000132781.18	59.222	-0.289862	0.646079	-0.448648	0.653686	0.865213	MUTYH	NA	NA
ENST00000355498.6	ENSG00000132781.18	33.1026	-2.06029	1.90887	-1.07932	0.280444	NA	MUTYH	NA	NA
ENST00000474703.1	ENSG00000132781.18	23.786	-0.683649	0.54105	-1.26356	0.206388	NA	MUTYH	NA	NA
ENST00000477731.5	ENSG00000132773.12	30.506	0.101621	0.515898	0.19698	0.843844	NA	TOE1	NA	FALSE
ENST00000372090.6	ENSG00000132773.12	296.314	0.0411173	0.222732	0.184605	0.853539	0.951878	TOE1	NA	NA
ENST00000495703.5	ENSG00000132773.12	62.6949	0.668162	0.638674	1.04617	0.295482	0.608052	TOE1	NA	TRUE
ENST00000460057.1	ENSG00000132773.12	7.7161	-0.500694	2.98707	-0.167621	0.866882	NA	TOE1	NA	NA
ENST00000372086.4	ENSG00000070759.17	112.938	0.260802	0.256965	1.01493	0.310138	0.621799	TESK2	NA	TRUE
ENST00000401061.9	ENSG00000132763.15	1971.72	-0.0539221	0.0949534	-0.56788	0.570117	0.820095	MMACHC	NA	NA
ENST00000262746.5	ENSG00000117450.14	490.405	-0.144405	0.174195	-0.828985	0.407113	0.706902	PRDX1	NA	NA
ENST00000319248.13	ENSG00000117450.14	22010.7	-0.0923664	0.0777517	-1.18797	0.234846	0.542331	PRDX1	NA	NA
ENST00000447184.5	ENSG00000117450.14	78.8066	-0.287774	0.334755	-0.859656	0.389979	0.693547	PRDX1	NA	NA
ENST00000424390.1	ENSG00000117450.14	573.943	-0.132413	0.113403	-1.16763	0.242955	0.552539	PRDX1	NA	FALSE
ENST00000372070.7	ENSG00000117448.13	189.602	0.259838	0.302942	0.857716	0.391049	0.694483	AKR1A1	NA	FALSE
ENST00000621846.4	ENSG00000117448.13	358.62	0.0245076	0.156754	0.156344	0.875762	0.960277	AKR1A1	NA	NA
ENST00000434299.5	ENSG00000117448.13	9.02138	0.29803	2.81079	0.106031	0.915558	NA	AKR1A1	NA	NA
ENST00000496999.5	ENSG00000117448.13	23.4983	-0.549978	1.41156	-0.389623	0.696815	NA	AKR1A1	NA	TRUE
ENST00000351829.8	ENSG00000117448.13	538.347	-0.431362	0.203487	-2.11985	0.034019	0.161642	AKR1A1	NA	NA
ENST00000471651.1	ENSG00000117448.13	54.4218	-0.311414	0.436503	-0.713429	0.47558	0.757813	AKR1A1	NA	NA
ENST00000497973.5	ENSG00000117448.13	102.621	0.298814	0.399505	0.74796	0.454484	0.741962	AKR1A1	NA	TRUE
ENST00000475919.1	ENSG00000117448.13	8.10213	0.154264	1.12989	0.13653	0.891402	NA	AKR1A1	NA	NA
ENST00000437362.6	ENSG00000132780.17	168.977	-0.530329	0.279947	-1.89439	0.0581731	0.234135	NASP	TRUE	NA
ENST00000464190.6	ENSG00000132780.17	350.541	-0.740791	0.157216	-4.71192	2.45398e-06	6.48722e-05	NASP	NA	FALSE
ENST00000350030.8	ENSG00000132780.17	947.629	-0.25944	0.135513	-1.91451	0.0555546	0.226627	NASP	FALSE	NA
ENST00000527359.5	ENSG00000132780.17	13.3981	1.86854	1.22378	1.52685	0.126797	NA	NASP	TRUE	NA
ENST00000529333.5	ENSG00000132780.17	13.4725	1.13933	2.58139	0.441363	0.65895	NA	NASP	TRUE	NA
ENST00000527470.5	ENSG00000132780.17	37.2099	0.111339	0.528823	0.210542	0.833245	0.94369	NASP	NA	NA
ENST00000525515.5	ENSG00000132780.17	78.7317	-0.633162	1.04011	-0.608746	0.542693	0.80475	NASP	NA	NA
ENST00000453748.5	ENSG00000132780.17	56.9396	9.30773	1.27783	7.28403	3.23995e-13	3.44174e-11	NASP	TRUE	NA
ENST00000470768.5	ENSG00000132780.17	39.9009	0.130947	0.546194	0.239744	0.810529	0.934459	NASP	NA	NA
ENST00000351223.7	ENSG00000132780.17	2891.22	-0.558831	0.0626084	-8.92583	4.42381e-19	9.83242e-17	NASP	FALSE	NA
ENST00000530073.5	ENSG00000132780.17	123.632	-0.121301	0.293075	-0.413889	0.678956	0.877806	NASP	NA	NA
ENST00000481782.1	ENSG00000132780.17	165.127	-0.0536791	0.276173	-0.194367	0.845888	0.949353	NASP	NA	NA
ENST00000527932.1	ENSG00000132780.17	8.19316	-0.691104	1.21718	-0.567789	0.570178	NA	NASP	NA	NA
ENST00000534450.1	ENSG00000132780.17	68.1822	-0.933755	0.460165	-2.02917	0.0424407	0.188052	NASP	FALSE	NA
ENST00000472408.1	ENSG00000132780.17	7.37678	-0.253202	0.911587	-0.27776	0.781197	NA	NASP	NA	NA
ENST00000355105.8	ENSG00000159592.11	2368.13	0.431576	0.129295	3.33793	0.000844039	0.0096106	GPBP1L1	NA	FALSE
ENST00000290795.7	ENSG00000159592.11	1612.46	0.0188586	0.204903	0.0920367	0.926669	0.978472	GPBP1L1	NA	NA
ENST00000467032.1	ENSG00000159592.11	111.533	0.559047	0.401503	1.39239	0.163806	0.446474	GPBP1L1	NA	NA
ENST00000487436.1	ENSG00000159592.11	12.9042	-1.94101	2.8836	-0.673122	0.50087	NA	GPBP1L1	NA	NA
ENST00000468724.1	ENSG00000159592.11	28.4996	-0.286741	0.647871	-0.442589	0.658063	NA	GPBP1L1	NA	NA
ENST00000496278.1	ENSG00000159592.11	30.1858	-0.148087	0.4618	-0.320673	0.748458	NA	GPBP1L1	NA	NA
ENST00000495616.1	ENSG00000159592.11	9.70737	-0.0143193	0.86209	-0.01661	0.986748	NA	GPBP1L1	NA	NA
ENST00000488278.5	ENSG00000159592.11	115.776	0.193986	0.277089	0.700085	0.483874	0.762773	GPBP1L1	NA	NA
ENST00000480941.1	ENSG00000159592.11	238.646	0.29402	0.201612	1.45835	0.144745	0.416361	GPBP1L1	NA	NA
ENST00000480083.5	ENSG00000159592.11	51.7521	0.531557	0.455363	1.16732	0.243079	0.552581	GPBP1L1	NA	NA
ENST00000460859.1	ENSG00000159592.11	36.9871	0.484498	0.457153	1.05982	0.289228	0.601177	GPBP1L1	NA	NA
ENST00000437848.1	ENSG00000234329.1	21.2328	0.1802	0.896028	0.20111	0.840613	NA	AL604028.2	NA	NA
ENST00000372025.5	ENSG00000159596.7	789.463	-0.139032	0.115334	-1.20548	0.228018	0.533685	TMEM69	NA	FALSE
ENST00000496366.1	ENSG00000159596.7	35.1019	-0.752075	1.35443	-0.555272	0.578708	NA	TMEM69	NA	NA
ENST00000359942.8	ENSG00000197429.11	59.6943	-0.3645	0.375477	-0.970766	0.331665	0.642947	IPP	NA	NA
ENST00000495072.1	ENSG00000197429.11	15.8465	-1.55729	0.722381	-2.15577	0.0311015	NA	IPP	NA	FALSE
ENST00000396478.4	ENSG00000197429.11	222.696	0.0698589	0.256806	0.272029	0.785599	0.924746	IPP	NA	FALSE
ENST00000430643.1	ENSG00000230896.1	19.6047	0.0534628	0.701809	0.0761786	0.939277	NA	AL604028.1	NA	NA
ENST00000470809.1	ENSG00000086015.22	6.18048	1.26154	1.4527	0.868414	0.385168	NA	MAST2	NA	NA
ENST00000361297.7	ENSG00000086015.22	1655.95	0.0030843	0.152562	0.0202167	0.98387	0.995489	MAST2	FALSE	FALSE
ENST00000372008.6	ENSG00000086015.22	125.191	0.432321	0.425424	1.01621	0.309529	0.621207	MAST2	NA	NA
ENST00000482881.1	ENSG00000086015.22	156.545	-0.437905	0.263023	-1.66489	0.0959348	0.323258	MAST2	NA	NA
ENST00000372009.3	ENSG00000086015.22	225.744	-0.199224	0.332168	-0.599768	0.548661	0.807873	MAST2	TRUE	NA
ENST00000467367.5	ENSG00000086015.22	11.8572	-1.00434	1.52536	-0.658431	0.510261	NA	MAST2	NA	NA
ENST00000372003.6	ENSG00000117472.10	31.3334	-0.0327122	0.614796	-0.0532082	0.957566	NA	TSPAN1	NA	NA
ENST00000371984.8	ENSG00000085998.14	1039.05	0.00662121	0.0989941	0.066885	0.946673	0.984813	POMGNT1	NA	FALSE
ENST00000671528.1	ENSG00000085999.13	30.8046	3.43421	1.92178	1.787	0.0739383	NA	RAD54L	FALSE	NA
ENST00000371975.9	ENSG00000085999.13	296.669	-0.709053	0.314897	-2.2517	0.0243415	0.127225	RAD54L	FALSE	NA
ENST00000473251.2	ENSG00000085999.13	12.3649	-1.68663	1.53135	-1.10141	0.27072	NA	RAD54L	TRUE	NA
ENST00000496156.5	ENSG00000132128.16	7.21824	0.106833	1.56008	0.0684792	0.945404	NA	LRRC41	FALSE	NA
ENST00000617190.4	ENSG00000132128.16	185.451	-0.0653584	0.217709	-0.30021	0.764017	0.915469	LRRC41	FALSE	TRUE
ENST00000343304.10	ENSG00000132128.16	191.002	0.153812	0.471252	0.326389	0.74413	0.907011	LRRC41	FALSE	FALSE
ENST00000615587.4	ENSG00000132128.16	350.534	0.0843507	0.154242	0.546871	0.584467	0.827273	LRRC41	FALSE	NA
ENST00000498402.2	ENSG00000132128.16	26.0877	-0.381285	0.623449	-0.611573	0.540821	NA	LRRC41	TRUE	NA
ENST00000469150.1	ENSG00000132128.16	31.8543	0.273864	0.44673	0.613042	0.539848	NA	LRRC41	NA	FALSE
ENST00000311672.10	ENSG00000173660.12	6398.67	-0.104546	0.0876094	-1.19332	0.232744	0.539546	UQCRH	FALSE	NA
ENST00000489056.5	ENSG00000173660.12	97.5383	0.158317	0.345744	0.457904	0.647022	0.861772	UQCRH	TRUE	FALSE
ENST00000486951.1	ENSG00000173660.12	15.0726	0.0341913	0.6449	0.053018	0.957718	NA	UQCRH	NA	FALSE
ENST00000496387.5	ENSG00000173660.12	213.648	0.386593	0.202199	1.91194	0.0558837	0.227732	UQCRH	TRUE	TRUE
ENST00000460947.1	ENSG00000173660.12	11.4051	0.457304	0.826501	0.553301	0.580057	NA	UQCRH	NA	NA
ENST00000474844.5	ENSG00000117481.10	178.843	-0.158278	0.230826	-0.6857	0.492902	0.769375	NSUN4	FALSE	TRUE
ENST00000307089.7	ENSG00000117481.10	590.194	-0.0223433	0.129684	-0.17229	0.863209	0.955287	NSUN4	TRUE	TRUE
ENST00000486270.5	ENSG00000117481.10	4.96244	5.75521	3.3877	1.69885	0.089347	NA	NSUN4	TRUE	FALSE
ENST00000243167.9	ENSG00000117480.16	86.9411	0.608015	0.283586	2.14402	0.032031	0.154799	FAAH	NA	NA
ENST00000635606.1	ENSG00000232022.7	14.6325	0.240285	0.742765	0.3235	0.746317	NA	FAAHP1	NA	NA
ENST00000650508.1	ENSG00000079277.21	282.412	0.528085	0.281799	1.87398	0.0609334	0.241576	MKNK1	FALSE	NA
ENST00000650026.1	ENSG00000079277.21	144.535	0.585362	0.321265	1.82205	0.0684468	0.260751	MKNK1	FALSE	NA
ENST00000531355.6	ENSG00000079277.21	25.9244	1.25815	0.722186	1.74215	0.0814831	NA	MKNK1	TRUE	NA
ENST00000532783.5	ENSG00000079277.21	10.8218	0.426605	1.04656	0.407627	0.683547	NA	MKNK1	NA	NA
ENST00000496619.6	ENSG00000079277.21	82.229	0.378336	0.352762	1.0725	0.283497	0.594503	MKNK1	NA	NA
ENST00000477883.1	ENSG00000079277.21	6.3143	0.308612	1.14988	0.268387	0.788401	NA	MKNK1	NA	NA
ENST00000319928.7	ENSG00000142961.14	124.758	0.664922	0.386441	1.72063	0.0853183	0.300596	MOB3C	NA	TRUE
ENST00000576409.5	ENSG00000123472.12	343.101	-0.955139	0.168529	-5.66751	1.44888e-08	6.45052e-07	ATPAF1	NA	NA
ENST00000492233.5	ENSG00000123472.12	13.5293	-0.756586	1.48885	-0.508167	0.611336	NA	ATPAF1	NA	NA
ENST00000574428.5	ENSG00000123472.12	604.133	-0.339016	0.149505	-2.26759	0.023354	0.123792	ATPAF1	NA	NA
ENST00000526821.5	ENSG00000123472.12	266.284	-0.322433	0.261762	-1.23178	0.218032	0.521766	ATPAF1	NA	FALSE
ENST00000534216.5	ENSG00000123472.12	202.338	-0.88025	0.280981	-3.13277	0.00173162	0.0171759	ATPAF1	NA	FALSE
ENST00000474020.5	ENSG00000123472.12	39.2437	-0.371319	0.439797	-0.844297	0.398503	0.699966	ATPAF1	NA	NA
ENST00000481623.2	ENSG00000159658.13	104.222	-1.66118	0.59872	-2.77455	0.0055278	0.0424901	EFCAB14	NA	NA
ENST00000674435.1	ENSG00000159658.13	1528.67	-0.0493407	0.120524	-0.409383	0.682259	0.879357	EFCAB14	FALSE	NA
ENST00000487741.6	ENSG00000159658.13	112.225	-0.128472	0.317176	-0.405049	0.685442	0.881247	EFCAB14	TRUE	NA
ENST00000672746.1	ENSG00000159658.13	681.313	-0.325596	0.130531	-2.49439	0.0126173	0.0788758	EFCAB14	NA	FALSE
ENST00000674302.1	ENSG00000159658.13	173.9	-0.200899	0.31441	-0.638971	0.522842	0.790991	EFCAB14	NA	NA
ENST00000444042.2	ENSG00000225506.2	15.8815	0.15222	0.653117	0.233067	0.81571	NA	CYP4A22-AS1	NA	NA
ENST00000360380.7	ENSG00000123473.15	268.811	-0.655671	0.256848	-2.55276	0.0106873	0.0698108	STIL	NA	NA
ENST00000371877.7	ENSG00000123473.15	1069.05	-0.444512	0.119269	-3.72697	0.000193794	0.00282517	STIL	NA	NA
ENST00000396221.6	ENSG00000123473.15	582.439	-0.515635	0.243786	-2.11511	0.0344204	0.16296	STIL	NA	NA
ENST00000447475.6	ENSG00000123473.15	180.899	-0.806632	0.280547	-2.87521	0.0040376	0.0333036	STIL	NA	NA
ENST00000436811.1	ENSG00000123473.15	21.195	-0.923133	1.40287	-0.658033	0.510517	NA	STIL	NA	NA
ENST00000371873.9	ENSG00000162368.13	3066.89	-0.0588908	0.0791976	-0.743593	0.457123	0.744063	CMPK1	FALSE	NA
ENST00000371871.8	ENSG00000162368.13	93.788	-0.0994866	0.439297	-0.226468	0.820838	0.939108	CMPK1	TRUE	NA
ENST00000450808.2	ENSG00000162368.13	52.2653	-0.469914	1.40352	-0.33481	0.737768	0.904529	CMPK1	FALSE	NA
ENST00000371870.3	ENSG00000162368.13	106.241	0.196968	0.403832	0.487747	0.625729	0.849215	CMPK1	NA	NA
ENST00000604015.1	ENSG00000242267.6	5.33995	3.27794	2.71963	1.20529	0.22809	NA	SKINT1L	NA	NA
ENST00000396153.7	ENSG00000185104.20	623.748	-0.131178	0.123948	-1.05833	0.289907	0.601865	FAF1	FALSE	NA
ENST00000494400.5	ENSG00000185104.20	564.748	-0.106984	0.164561	-0.650117	0.515616	0.785771	FAF1	TRUE	NA
ENST00000371778.5	ENSG00000185104.20	1082.38	-0.244225	0.102729	-2.37736	0.0174371	0.100384	FAF1	FALSE	NA
ENST00000472808.1	ENSG00000185104.20	157.8	-0.550744	0.354784	-1.55233	0.120582	0.371836	FAF1	NA	NA
ENST00000487898.1	ENSG00000185104.20	187.919	-0.189298	0.266954	-0.709106	0.478259	0.75935	FAF1	NA	NA
ENST00000396148.2	ENSG00000123080.12	86.7344	-0.254194	0.310821	-0.817814	0.413464	0.711616	CDKN2C	NA	NA
ENST00000366181.2	ENSG00000203356.2	47.2017	0.0688481	0.400445	0.171929	0.863493	0.955333	LINC01562	NA	NA
ENST00000242719.4	ENSG00000123091.5	2775.18	0.0528113	0.0999248	0.52851	0.597145	0.833603	RNF11	NA	FALSE
ENST00000486691.1	ENSG00000123091.5	355.949	0.432687	0.181199	2.38791	0.0169445	0.0983911	RNF11	NA	FALSE
ENST00000480705.1	ENSG00000233406.5	36.0309	-0.485027	0.575819	-0.842326	0.399606	NA	AL162430.2	NA	NA
ENST00000530004.5	ENSG00000085831.15	41.6271	1.51821	0.785742	1.9322	0.0533352	0.220247	TTC39A	NA	NA
ENST00000413473.6	ENSG00000085831.15	334.922	-0.0583268	0.21148	-0.275804	0.782699	0.923434	TTC39A	NA	NA
ENST00000534098.1	ENSG00000085831.15	45.9039	0.122785	0.911891	0.134649	0.89289	0.966531	TTC39A	NA	NA
ENST00000371733.8	ENSG00000085832.17	1733.4	0.255936	0.0905536	2.82635	0.00470818	0.0373629	EPS15	NA	FALSE
ENST00000493793.1	ENSG00000085832.17	192.139	0.318613	0.280152	1.13728	0.255419	0.564788	EPS15	NA	FALSE
ENST00000371714.5	ENSG00000117859.19	161.504	0.270218	0.316247	0.854453	0.392854	0.696047	OSBPL9	FALSE	NA
ENST00000447887.5	ENSG00000117859.19	249.689	0.786594	0.626766	1.255	0.209477	0.511072	OSBPL9	FALSE	NA
ENST00000495776.5	ENSG00000117859.19	965.331	-0.00241147	0.148833	-0.0162025	0.987073	0.995812	OSBPL9	TRUE	TRUE
ENST00000428468.6	ENSG00000117859.19	180.301	0.221367	0.281901	0.785266	0.432298	0.724735	OSBPL9	FALSE	FALSE
ENST00000453295.5	ENSG00000117859.19	217.852	0.573275	0.265648	2.15802	0.030926	0.150713	OSBPL9	FALSE	NA
ENST00000489990.5	ENSG00000117859.19	85.1952	0.465239	0.442365	1.05171	0.292933	0.605392	OSBPL9	TRUE	NA
ENST00000484890.5	ENSG00000117859.19	10.0272	0.50955	0.824972	0.617658	0.536801	NA	OSBPL9	NA	NA
ENST00000534040.5	ENSG00000117859.19	8.47047	0.530458	0.899524	0.58971	0.555385	NA	OSBPL9	TRUE	NA
ENST00000531828.5	ENSG00000117859.19	188.237	0.148764	0.30144	0.49351	0.621652	0.847419	OSBPL9	NA	TRUE
ENST00000462759.5	ENSG00000117859.19	60.5977	-1.63839	1.56826	-1.04472	0.296152	0.608868	OSBPL9	FALSE	FALSE
ENST00000475697.5	ENSG00000117859.19	75.3343	0.933202	0.489737	1.90551	0.0567132	0.23015	OSBPL9	NA	NA
ENST00000352171.11	ENSG00000078618.21	1831.72	-0.578214	0.0980933	-5.89453	3.75744e-09	1.87833e-07	NRDC	NA	FALSE
ENST00000539524.5	ENSG00000078618.21	280.644	-0.56631	0.268864	-2.1063	0.0351779	0.1653	NRDC	NA	TRUE
ENST00000485608.5	ENSG00000078618.21	439.419	-1.41611	0.321555	-4.40395	1.06298e-05	0.000233531	NRDC	NA	NA
ENST00000464385.1	ENSG00000078618.21	7.75495	-0.237726	0.917445	-0.259118	0.795544	NA	NRDC	NA	NA
ENST00000475310.5	ENSG00000078618.21	18.9828	-0.378867	0.621471	-0.609629	0.542107	NA	NRDC	NA	NA
ENST00000473805.5	ENSG00000078618.21	59.9939	0.148272	0.453682	0.326819	0.743805	0.906778	NRDC	NA	NA
ENST00000491410.1	ENSG00000078618.21	8.30761	-2.83636	1.9601	-1.44705	0.147883	NA	NRDC	NA	NA
ENST00000371655.4	ENSG00000169213.7	1626.41	0.590012	0.158365	3.72566	0.000194806	0.00283563	RAB3B	NA	FALSE
ENST00000371626.9	ENSG00000117862.13	2635.62	0.0638028	0.0947684	0.673249	0.500789	0.775346	TXNDC12	NA	TRUE
ENST00000371614.2	ENSG00000198841.4	314.464	0.0949554	0.249508	0.380571	0.703521	0.888986	KTI12	NA	FALSE
ENST00000477828.6	ENSG00000134717.18	25.0237	0.116969	0.596009	0.196254	0.844411	NA	BTF3L4	TRUE	TRUE
ENST00000489308.6	ENSG00000134717.18	582.233	-0.0572161	0.161397	-0.354506	0.72296	0.898042	BTF3L4	FALSE	FALSE
ENST00000313334.13	ENSG00000134717.18	382.526	-0.478231	0.180624	-2.64766	0.008105	0.0569657	BTF3L4	FALSE	NA
ENST00000472944.6	ENSG00000134717.18	1231.01	-0.561151	0.140317	-3.99916	6.3569e-05	0.00110568	BTF3L4	FALSE	NA
ENST00000524414.5	ENSG00000134717.18	8.80422	-0.778913	1.00851	-0.772343	0.439912	NA	BTF3L4	NA	NA
ENST00000484036.1	ENSG00000134717.18	271.893	0.196409	0.2473	0.794214	0.427071	0.720823	BTF3L4	FALSE	NA
ENST00000533836.1	ENSG00000134717.18	5.30625	0.416687	1.13158	0.368234	0.712699	NA	BTF3L4	NA	NA
ENST00000287727.7	ENSG00000157077.14	450.868	0.0287642	0.357096	0.0805505	0.935799	0.981385	ZFYVE9	NA	FALSE
ENST00000361625.5	ENSG00000157077.14	170.371	0.608972	0.331638	1.83625	0.06632	0.255194	ZFYVE9	NA	NA
ENST00000371591.1	ENSG00000157077.14	643.269	0.315244	0.797846	0.395118	0.692756	0.884511	ZFYVE9	NA	NA
ENST00000371586.6	ENSG00000154222.14	79.415	0.157931	0.361568	0.436795	0.66226	0.869541	CC2D1B	NA	TRUE
ENST00000491136.6	ENSG00000154222.14	57.8026	0.183972	0.453286	0.405862	0.684844	0.880896	CC2D1B	NA	FALSE
ENST00000284376.7	ENSG00000154222.14	164.311	0.456437	0.335682	1.35973	0.173915	0.461654	CC2D1B	NA	NA
ENST00000371568.8	ENSG00000085840.13	957.264	-0.757873	0.129843	-5.83684	5.32002e-09	2.56622e-07	ORC1	NA	NA
ENST00000257181.10	ENSG00000134748.13	1379.65	-0.196797	0.1076	-1.82897	0.0674046	0.258267	PRPF38A	NA	NA
ENST00000487160.1	ENSG00000134748.13	151.539	-0.216592	0.218816	-0.989834	0.322255	0.634583	PRPF38A	NA	FALSE
ENST00000474048.1	ENSG00000134748.13	508.05	-0.0784672	0.12837	-0.611258	0.541029	0.803768	PRPF38A	NA	FALSE
ENST00000474453.6	ENSG00000134744.14	33.1825	-0.0803942	0.556097	-0.144569	0.885051	NA	TUT4	NA	NA
ENST00000528642.5	ENSG00000134744.14	282.461	-0.0552179	0.216517	-0.255028	0.798701	0.930159	TUT4	NA	NA
ENST00000484723.6	ENSG00000134744.14	67.5707	-0.493967	0.626705	-0.788197	0.430582	0.723229	TUT4	NA	FALSE
ENST00000473856.5	ENSG00000134744.14	102.28	-0.370329	0.311819	-1.18764	0.234974	0.542584	TUT4	NA	NA
ENST00000524582.1	ENSG00000134744.14	5.22064	5.63809	2.88592	1.95365	0.0507421	NA	TUT4	NA	FALSE
ENST00000371538.5	ENSG00000162377.6	1405.43	0.229296	0.1298	1.76654	0.0773054	0.282659	COA7	NA	NA
ENST00000486918.1	ENSG00000162377.6	60.873	0.416413	0.688526	0.604789	0.545319	0.805926	COA7	NA	NA
ENST00000294353.7	ENSG00000162378.13	1251.93	-0.428886	0.131022	-3.27339	0.00106264	0.0115957	ZYG11B	NA	FALSE
ENST00000543419.5	ENSG00000121310.17	7.16868	0.771633	1.09483	0.704799	0.480936	NA	ECHDC2	NA	NA
ENST00000542552.1	ENSG00000121310.17	7.71463	0.346093	0.87509	0.395494	0.692478	NA	ECHDC2	NA	NA
ENST00000474789.1	ENSG00000121310.17	14.9369	0.266699	0.720333	0.370245	0.7112	NA	ECHDC2	NA	NA
ENST00000371514.8	ENSG00000116171.19	313.358	0.643897	0.44801	1.43724	0.15065	0.425918	SCP2	NA	NA
ENST00000408941.7	ENSG00000116171.19	606.108	0.459447	0.183243	2.5073	0.0121657	0.0768846	SCP2	NA	NA
ENST00000435345.6	ENSG00000116171.19	438.397	0.512038	0.159884	3.20256	0.00136212	0.014234	SCP2	NA	NA
ENST00000371486.4	ENSG00000157184.7	293.668	-0.4675	0.219833	-2.12661	0.0334526	0.159733	CPT2	NA	NA
ENST00000294360.5	ENSG00000162384.14	281.113	0.142733	0.166204	0.858783	0.39046	0.693847	CZIB	NA	FALSE
ENST00000483739.5	ENSG00000162384.14	58.6811	-0.0793262	0.393407	-0.201639	0.840199	0.946719	CZIB	NA	NA
ENST00000371470.8	ENSG00000162385.11	844.975	-0.144077	0.0944182	-1.52594	0.127025	0.384521	MAGOH	NA	NA
ENST00000371466.4	ENSG00000162385.11	147.02	-0.0127784	0.317748	-0.0402155	0.967921	0.991272	MAGOH	NA	NA
ENST00000306052.12	ENSG00000157193.18	490.545	-0.320685	0.180343	-1.77819	0.0753725	0.278422	LRP8	FALSE	FALSE
ENST00000529670.6	ENSG00000157193.18	48.6234	-0.101194	0.495435	-0.204254	0.838155	0.945853	LRP8	TRUE	NA
ENST00000654947.1	ENSG00000157193.18	15.643	1.03099	1.44858	0.711724	0.476636	NA	LRP8	FALSE	NA
ENST00000460214.6	ENSG00000157193.18	27.0496	-0.236955	0.582397	-0.406861	0.68411	NA	LRP8	TRUE	NA
ENST00000371429.4	ENSG00000058804.12	2821.09	-0.607387	0.0852404	-7.12557	1.03648e-12	1.02562e-10	NDC1	NA	NA
ENST00000480952.1	ENSG00000058804.12	76.6301	-0.699082	0.328419	-2.12863	0.033285	0.159029	NDC1	NA	NA
ENST00000464950.6	ENSG00000058799.15	116.857	-0.315752	0.276178	-1.14329	0.252917	0.562916	YIPF1	TRUE	TRUE
ENST00000072644.7	ENSG00000058799.15	171.875	-0.500312	0.366726	-1.36427	0.172484	0.459518	YIPF1	FALSE	TRUE
ENST00000465897.5	ENSG00000058799.15	25.1169	-0.648902	0.549447	-1.18101	0.237599	NA	YIPF1	NA	NA
ENST00000194214.9	ENSG00000081870.11	647.059	-0.132734	0.109419	-1.21308	0.225099	0.530333	HSPB11	NA	NA
ENST00000489675.1	ENSG00000081870.11	30.9696	0.0550764	0.469732	0.117251	0.906661	NA	HSPB11	NA	FALSE
ENST00000371377.3	ENSG00000081870.11	131.854	0.627884	0.408339	1.53765	0.124133	0.378764	HSPB11	NA	NA
ENST00000371376.1	ENSG00000081870.11	20.4131	0.30547	0.601102	0.508183	0.611325	NA	HSPB11	NA	NA
ENST00000371368.5	ENSG00000116212.15	40.9759	0.168674	1.44342	0.116857	0.906973	0.972619	LRRC42	NA	NA
ENST00000371370.8	ENSG00000116212.15	826.809	-0.148639	0.237234	-0.626552	0.530953	0.796664	LRRC42	NA	TRUE
ENST00000319223.8	ENSG00000116212.15	623.328	0.125061	0.170012	0.735597	0.461976	0.747817	LRRC42	NA	NA
ENST00000371348.5	ENSG00000116209.12	187.102	0.0461436	0.273462	0.168739	0.866002	0.956565	TMEM59	NA	TRUE
ENST00000371341.5	ENSG00000116209.12	726.204	0.190808	0.160745	1.18702	0.235218	0.542842	TMEM59	NA	FALSE
ENST00000440019.5	ENSG00000116209.12	17.9679	4.84786	1.69525	2.85967	0.00424085	NA	TMEM59	NA	TRUE
ENST00000452421.5	ENSG00000116209.12	228.791	0.418833	0.285915	1.46489	0.142952	0.413458	TMEM59	NA	TRUE
ENST00000371337.3	ENSG00000116209.12	229.127	0.460936	0.235151	1.96017	0.0499754	0.210863	TMEM59	NA	TRUE
ENST00000487096.5	ENSG00000116221.15	11.885	0.949269	0.727391	1.30503	0.191882	NA	MRPL37	NA	NA
ENST00000360840.9	ENSG00000116221.15	2530.04	-0.268422	0.0739592	-3.62933	0.000284158	0.00390417	MRPL37	NA	NA
ENST00000605337.5	ENSG00000116221.15	48.0913	-0.49285	0.825517	-0.59702	0.550494	0.808777	MRPL37	NA	NA
ENST00000490670.1	ENSG00000116221.15	9.28826	-0.559785	0.981406	-0.570391	0.568412	NA	MRPL37	NA	NA
ENST00000481208.5	ENSG00000162390.17	64.7634	0.273305	0.601724	0.454203	0.649683	0.863188	ACOT11	NA	TRUE
ENST00000343744.6	ENSG00000162390.17	243.698	0.52095	0.192868	2.70106	0.0069118	0.0504699	ACOT11	NA	NA
ENST00000371316.3	ENSG00000162390.17	92.4767	0.0557703	0.381873	0.146044	0.883887	0.963228	ACOT11	NA	FALSE
ENST00000371281.4	ENSG00000243725.7	1055.11	0.165158	0.122547	1.34771	0.177751	0.467211	TTC4	NA	NA
ENST00000486621.1	ENSG00000243725.7	115.464	-0.196626	0.261983	-0.75053	0.452936	0.740515	TTC4	NA	NA
ENST00000371284.9	ENSG00000243725.7	160.627	-0.671903	0.541831	-1.24006	0.214953	0.517838	TTC4	NA	FALSE
ENST00000371279.4	ENSG00000162396.6	247.477	-0.00280076	0.170811	-0.0163968	0.986918	0.995812	PARS2	NA	FALSE
ENST00000371269.9	ENSG00000116133.13	3225.96	-0.388183	0.0835899	-4.6439	3.41899e-06	8.6278e-05	DHCR24	NA	NA
ENST00000436604.2	ENSG00000116133.13	305.063	0.54961	0.213959	2.56876	0.0102064	0.0676542	DHCR24	NA	NA
ENST00000647585.1	ENSG00000116133.13	197.328	-0.739681	0.252754	-2.92648	0.00342817	0.0294452	DHCR24	NA	NA
ENST00000648494.1	ENSG00000116133.13	11.0545	4.12282	1.66102	2.4821	0.013061	NA	DHCR24	NA	NA
ENST00000673726.1	ENSG00000169174.11	24.4774	0.118256	0.623385	0.1897	0.849544	NA	PCSK9	TRUE	NA
ENST00000302118.5	ENSG00000169174.11	177.86	-0.125966	0.263485	-0.478077	0.632595	0.853553	PCSK9	FALSE	NA
ENST00000294383.7	ENSG00000162402.14	2056.72	0.162484	0.115297	1.40927	0.158757	0.438664	USP24	FALSE	FALSE
ENST00000634589.1	ENSG00000162402.14	9.28492	0.779254	0.858811	0.907363	0.364215	NA	USP24	TRUE	NA
ENST00000422374.1	ENSG00000234810.4	335.927	0.0754457	0.239621	0.314854	0.752873	0.911065	AL603840.1	NA	NA
ENST00000362961.1	ENSG00000199831.1	19.7043	0.150937	0.867365	0.174018	0.861851	NA	RN7SKP291	NA	NA
ENST00000371250.4	ENSG00000162407.9	186.106	0.808999	0.227516	3.55579	0.000376849	0.0049449	PLPP3	NA	TRUE
ENST00000488067.1	ENSG00000223416.3	9.17937	0.327096	1.35011	0.242273	0.808568	NA	RPS26P15	NA	NA
ENST00000371226.8	ENSG00000162600.12	577.677	-0.443288	0.126928	-3.49244	0.000478633	0.0060035	OMA1	NA	NA
ENST00000476933.1	ENSG00000162600.12	54.7548	-0.666248	0.412343	-1.61576	0.106146	0.344721	OMA1	NA	NA
ENST00000467063.1	ENSG00000162600.12	10.0831	0.0742379	0.92256	0.0804694	0.935864	NA	OMA1	NA	NA
ENST00000419242.5	ENSG00000162600.12	57.6998	-0.544153	0.385191	-1.41268	0.157749	0.437118	OMA1	NA	NA
ENST00000482274.2	ENSG00000162600.12	22.5781	-0.600814	0.540592	-1.1114	0.266396	NA	OMA1	NA	NA
ENST00000654217.1	ENSG00000286918.1	34.2851	-0.326564	0.702759	-0.464689	0.642154	NA	AL035411.3	NA	NA
ENST00000371225.4	ENSG00000184292.7	25.9241	0.0329641	0.570302	0.0578011	0.953907	NA	TACSTD2	NA	NA
ENST00000493821.6	ENSG00000162601.11	472.37	0.261103	0.442233	0.590421	0.554909	0.81166	MYSM1	NA	NA
ENST00000472487.6	ENSG00000162601.11	817.803	0.0541314	0.20623	0.262481	0.792951	0.928193	MYSM1	FALSE	NA
ENST00000665648.1	ENSG00000162601.11	421.778	0.00854619	0.24815	0.0344396	0.972527	0.992217	MYSM1	TRUE	NA
ENST00000401044.7	ENSG00000162601.11	162.821	0.493373	0.446317	1.10543	0.268973	0.57851	MYSM1	NA	NA
ENST00000481973.1	ENSG00000162601.11	9.11963	0.566247	0.877134	0.645565	0.518561	NA	MYSM1	NA	NA
ENST00000483003.5	ENSG00000162601.11	47.9304	0.657979	0.427745	1.53825	0.123987	0.378619	MYSM1	NA	FALSE
ENST00000489282.1	ENSG00000162601.11	30.2207	-0.161794	0.514681	-0.314357	0.75325	NA	MYSM1	NA	NA
ENST00000636386.1	ENSG00000283445.1	27.6988	-0.214847	0.757016	-0.283808	0.776558	NA	AL136985.3	NA	NA
ENST00000371222.4	ENSG00000177606.7	261.114	0.70052	0.249599	2.80658	0.00500709	0.0392609	JUN	NA	TRUE
ENST00000660872.1	ENSG00000237352.4	70.4027	1.68838	1.23157	1.37091	0.170402	0.456028	LINC01358	NA	NA
ENST00000413489.5	ENSG00000172456.18	16.4447	1.24554	1.33635	0.932048	0.351312	NA	FGGY	NA	NA
ENST00000634364.1	ENSG00000172456.18	19.4763	-0.466231	1.5418	-0.302393	0.762353	NA	FGGY	NA	NA
ENST00000424725.2	ENSG00000172456.18	13.9013	-1.13126	2.95457	-0.382884	0.701806	NA	FGGY	NA	NA
ENST00000371208.5	ENSG00000134709.12	1147.33	-0.829725	0.118328	-7.0121	2.34775e-12	2.20964e-10	HOOK1	NA	FALSE
ENST00000465876.5	ENSG00000134709.12	175.827	-0.732605	0.254402	-2.87971	0.00398042	0.0329635	HOOK1	NA	NA
ENST00000476646.5	ENSG00000162599.17	10.9155	3.71088	1.61222	2.30171	0.0213513	NA	NFIA	NA	NA
ENST00000403491.8	ENSG00000162599.17	448.548	-0.00463162	0.130946	-0.0353703	0.971784	0.992076	NFIA	NA	NA
ENST00000357977.5	ENSG00000162599.17	164.674	-0.41621	0.349207	-1.19187	0.233311	0.54046	NFIA	NA	NA
ENST00000655960.1	ENSG00000237928.6	45.8973	0.156696	0.440341	0.355852	0.721951	0.897593	NFIA-AS2	NA	NA
ENST00000606498.5	ENSG00000162604.12	214.041	0.0539227	0.259426	0.207853	0.835343	0.944859	TM2D1	FALSE	NA
ENST00000472989.5	ENSG00000162604.12	49.5217	0.462724	0.46893	0.986764	0.323758	0.63614	TM2D1	NA	FALSE
ENST00000488410.5	ENSG00000162604.12	7.92689	-0.493391	1.00271	-0.492057	0.622679	NA	TM2D1	NA	FALSE
ENST00000496465.1	ENSG00000162604.12	36.4911	0.710091	0.578344	1.2278	0.219522	NA	TM2D1	TRUE	TRUE
ENST00000371177.2	ENSG00000162604.12	38.2924	0.151131	0.47553	0.317817	0.750624	0.910133	TM2D1	FALSE	NA
ENST00000642238.1	ENSG00000132849.20	426.059	-0.158594	0.224226	-0.707293	0.479384	0.759902	PATJ	NA	NA
ENST00000316485.11	ENSG00000132849.20	422.354	-0.0367166	0.277057	-0.132524	0.89457	0.967051	PATJ	NA	NA
ENST00000635214.1	ENSG00000132849.20	345.562	-0.205497	0.277726	-0.739927	0.459344	0.74597	PATJ	NA	NA
ENST00000371158.6	ENSG00000132849.20	661.416	-0.16648	0.131725	-1.26384	0.206287	0.506541	PATJ	NA	TRUE
ENST00000490547.2	ENSG00000132849.20	12.1956	0.184174	0.876756	0.210063	0.833618	NA	PATJ	NA	NA
ENST00000465798.2	ENSG00000132849.20	28.0125	-0.483554	0.579645	-0.834225	0.404154	NA	PATJ	NA	NA
ENST00000371146.5	ENSG00000162607.13	471.692	-0.506134	0.295694	-1.71168	0.0869552	0.304298	USP1	NA	NA
ENST00000339950.5	ENSG00000162607.13	1933.45	0.0028433	0.121181	0.0234632	0.981281	0.994812	USP1	NA	FALSE
ENST00000454575.6	ENSG00000116641.18	462.851	-2.19234	0.261314	-8.3897	4.87394e-17	8.85708e-15	DOCK7	NA	NA
ENST00000340370.10	ENSG00000116641.18	337.427	0.0503887	0.297265	0.169508	0.865397	0.956255	DOCK7	NA	NA
ENST00000637255.1	ENSG00000116641.18	176.198	-0.921536	0.271194	-3.39807	0.000678639	0.00801987	DOCK7	NA	NA
ENST00000635123.1	ENSG00000116641.18	851.56	-0.904135	0.163392	-5.53354	3.1384e-08	1.30664e-06	DOCK7	NA	NA
ENST00000635286.1	ENSG00000116641.18	5.54398	-0.376885	3.85211	-0.0978386	0.92206	NA	DOCK7	NA	NA
ENST00000635027.1	ENSG00000116641.18	5.50189	-1.59521	1.43828	-1.10911	0.267384	NA	DOCK7	NA	NA
ENST00000317868.9	ENSG00000125703.15	214.562	-0.183964	0.30649	-0.600227	0.548355	0.80784	ATG4C	NA	FALSE
ENST00000371120.7	ENSG00000125703.15	141.224	0.194338	0.322991	0.601682	0.547386	0.807324	ATG4C	NA	NA
ENST00000371118.1	ENSG00000125703.15	20.2146	-0.832839	0.656575	-1.26846	0.204634	NA	ATG4C	NA	FALSE
ENST00000647818.1	ENSG00000088035.18	58.9582	-1.46229	0.552109	-2.64855	0.00808376	0.0568578	ALG6	NA	NA
ENST00000603108.6	ENSG00000088035.18	91.8653	-0.207043	0.39688	-0.521677	0.601895	0.836526	ALG6	NA	FALSE
ENST00000650469.1	ENSG00000088035.18	19.6897	0.281276	1.38521	0.203057	0.83909	NA	ALG6	NA	NA
ENST00000371092.7	ENSG00000142856.16	54.8067	-0.430539	0.377827	-1.13951	0.25449	0.564245	ITGB3BP	FALSE	FALSE
ENST00000271002.14	ENSG00000142856.16	924.232	-0.388431	0.117417	-3.30812	0.000939238	0.0104741	ITGB3BP	FALSE	NA
ENST00000489099.5	ENSG00000142856.16	149.467	-0.423282	0.24954	-1.69625	0.0898393	0.310233	ITGB3BP	TRUE	NA
ENST00000461681.5	ENSG00000142856.16	48.8537	-0.376174	0.513075	-0.733177	0.463451	0.74906	ITGB3BP	NA	NA
ENST00000478538.1	ENSG00000142856.16	13.6147	-1.34265	1.12946	-1.18875	0.234537	NA	ITGB3BP	NA	FALSE
ENST00000476508.5	ENSG00000142856.16	46.1173	-0.666213	0.388937	-1.71291	0.0867296	0.30379	ITGB3BP	NA	NA
ENST00000462285.5	ENSG00000142856.16	38.4825	-0.301014	0.485681	-0.619777	0.535404	0.799675	ITGB3BP	NA	FALSE
ENST00000489863.5	ENSG00000142856.16	43.4077	-0.747463	0.574427	-1.30123	0.193179	0.48899	ITGB3BP	NA	NA
ENST00000460251.5	ENSG00000142856.16	21.352	0.223063	0.647437	0.344533	0.730446	NA	ITGB3BP	NA	NA
ENST00000371088.5	ENSG00000203965.13	350.383	-0.0989479	0.204221	-0.484514	0.628021	0.850655	EFCAB7	NA	NA
ENST00000585186.2	ENSG00000264271.2	3.27557	-0.778832	1.65497	-0.470602	0.637925	NA	RN7SL488P	NA	NA
ENST00000371084.8	ENSG00000079739.17	854.535	-0.362226	0.152959	-2.36813	0.0178784	0.102272	PGM1	NA	TRUE
ENST00000424995.1	ENSG00000223949.7	28.1867	0.669502	0.633692	1.05651	0.290736	NA	ROR1-AS1	NA	NA
ENST00000290039.6	ENSG00000158966.16	260.25	-0.11645	0.203891	-0.571137	0.567907	0.818572	CACHD1	NA	NA
ENST00000294428.7	ENSG00000162437.14	179.244	-0.461579	0.433436	-1.06493	0.286908	0.59868	RAVER2	NA	NA
ENST00000371072.8	ENSG00000162437.14	1275.82	-0.720808	0.103225	-6.98289	2.89164e-12	2.66682e-10	RAVER2	NA	NA
ENST00000342505.5	ENSG00000162434.13	303.774	-0.403816	0.34437	-1.17262	0.240947	0.55035	JAK1	NA	NA
ENST00000672179.1	ENSG00000162434.13	563.303	0.00633187	0.199357	0.0317616	0.974662	0.992594	JAK1	NA	NA
ENST00000481702.1	ENSG00000162434.13	6.48362	1.72292	1.54026	1.11859	0.263314	NA	JAK1	NA	NA
ENST00000545314.5	ENSG00000162433.15	533.729	0.4401	0.375516	1.17199	0.241202	0.550497	AK4	NA	NA
ENST00000546702.5	ENSG00000162433.15	223.984	0.0110549	0.419744	0.0263373	0.978988	0.994057	AK4	NA	NA
ENST00000327299.8	ENSG00000162433.15	2415.13	0.293873	0.129372	2.27154	0.0231144	0.122905	AK4	NA	NA
ENST00000474968.5	ENSG00000162433.15	234.12	-0.128786	0.313193	-0.411205	0.680923	0.87872	AK4	NA	FALSE
ENST00000479060.1	ENSG00000162433.15	754.923	0.444985	0.162355	2.74082	0.00612863	0.0460189	AK4	NA	NA
ENST00000395325.7	ENSG00000116675.16	419.221	0.0808492	0.150424	0.537475	0.590939	0.830679	DNAJC6	NA	NA
ENST00000475108.5	ENSG00000213625.9	7.26391	-0.137629	1.07741	-0.12774	0.898355	NA	LEPROT	NA	TRUE
ENST00000497874.5	ENSG00000213625.9	7.37643	0.280327	0.905394	0.309619	0.756851	NA	LEPROT	NA	NA
ENST00000371065.9	ENSG00000213625.9	524.419	0.331563	0.143693	2.30745	0.0210299	0.114996	LEPROT	NA	FALSE
ENST00000484243.1	ENSG00000213625.9	9.04972	0.635636	0.810095	0.784643	0.432663	NA	LEPROT	NA	FALSE
ENST00000371059.7	ENSG00000116678.20	133.977	-0.032154	0.342049	-0.094004	0.925106	0.978047	LEPR	NA	TRUE
ENST00000371060.7	ENSG00000116678.20	330.287	-0.195314	0.181416	-1.07661	0.281657	0.5923	LEPR	NA	TRUE
ENST00000528771.5	ENSG00000184588.18	73.2185	-0.310222	0.412537	-0.751986	0.45206	0.739711	PDE4B	NA	NA
ENST00000371045.9	ENSG00000184588.18	3840.34	0.754601	0.0513863	14.6849	8.05857e-49	1.36967e-45	PDE4B	NA	NA
ENST00000526197.5	ENSG00000184588.18	136.241	1.74051	0.528168	3.29538	0.000982888	0.0108769	PDE4B	NA	NA
ENST00000480109.2	ENSG00000184588.18	143.985	-0.741396	0.563172	-1.31646	0.188019	0.48102	PDE4B	NA	NA
ENST00000534463.5	ENSG00000184588.18	9.72934	0.163422	0.830586	0.196755	0.844019	NA	PDE4B	NA	NA
ENST00000524999.1	ENSG00000184588.18	16.4594	-0.323446	0.651918	-0.496146	0.619792	NA	PDE4B	NA	NA
ENST00000483863.2	ENSG00000184588.18	16.1878	-0.357994	0.659901	-0.542497	0.587476	NA	PDE4B	NA	NA
ENST00000502413.2	ENSG00000248458.2	46.7451	0.315269	0.773359	0.407662	0.683522	0.880178	AL139147.1	NA	NA
ENST00000357692.6	ENSG00000198160.14	211.4	-0.179684	0.195483	-0.91918	0.358001	0.667188	MIER1	NA	FALSE
ENST00000401041.5	ENSG00000198160.14	360.981	-0.103284	0.241905	-0.426961	0.669408	0.872552	MIER1	NA	TRUE
ENST00000401042.7	ENSG00000198160.14	496.559	0.211517	0.189885	1.11393	0.265311	0.574267	MIER1	NA	NA
ENST00000355356.3	ENSG00000198160.14	996.874	0.0534794	0.196087	0.272733	0.785059	0.924456	MIER1	NA	FALSE
ENST00000479067.1	ENSG00000198160.14	10.8482	-0.17537	0.914502	-0.191765	0.847926	NA	MIER1	NA	NA
ENST00000235345.6	ENSG00000116704.8	522.35	0.27444	0.144751	1.89594	0.0579677	0.233503	SLC35D1	NA	NA
ENST00000370994.8	ENSG00000142864.14	2098.96	-0.0959096	0.0640378	-1.4977	0.13421	0.397094	SERBP1	NA	NA
ENST00000370995.6	ENSG00000142864.14	5705.66	0.0132624	0.0593394	0.2235	0.823146	0.93967	SERBP1	NA	NA
ENST00000361219.10	ENSG00000142864.14	5172.31	-0.115935	0.0600474	-1.93073	0.0535166	0.220769	SERBP1	NA	FALSE
ENST00000370990.5	ENSG00000142864.14	3345.83	-0.14158	0.110788	-1.27794	0.201271	0.499223	SERBP1	NA	FALSE
ENST00000493607.1	ENSG00000142864.14	55.1774	-0.176947	0.344616	-0.513461	0.607629	0.840219	SERBP1	NA	NA
ENST00000462814.1	ENSG00000142864.14	20.9077	0.406542	0.740425	0.549067	0.58296	NA	SERBP1	NA	NA
ENST00000484880.1	ENSG00000142864.14	555.217	0.3086	0.14513	2.12637	0.0334725	0.159781	SERBP1	NA	NA
ENST00000490406.1	ENSG00000142864.14	9.95204	0.00900121	0.945184	0.00952324	0.992402	NA	SERBP1	NA	NA
ENST00000370985.4	ENSG00000116717.13	10.0708	1.48628	1.42231	1.04497	0.296036	NA	GADD45A	NA	NA
ENST00000370986.9	ENSG00000116717.13	258.501	1.00998	0.242969	4.15682	3.22702e-05	0.000606449	GADD45A	NA	TRUE
ENST00000617962.2	ENSG00000116717.13	350.209	0.875304	0.196289	4.45927	8.22385e-06	0.000186324	GADD45A	NA	NA
ENST00000370982.4	ENSG00000172380.6	3456.38	-0.197833	0.0845923	-2.33867	0.0193527	0.108284	GNG12	NA	NA
ENST00000354777.6	ENSG00000116729.14	103.154	-0.377682	0.380156	-0.993494	0.320469	0.632733	WLS	NA	NA
ENST00000262348.9	ENSG00000116729.14	758.395	0.081846	0.120342	0.68011	0.496435	0.771971	WLS	NA	NA
ENST00000498615.1	ENSG00000116729.14	8.18238	0.272589	0.93497	0.291549	0.770632	NA	WLS	NA	NA
ENST00000497187.5	ENSG00000116729.14	5.17109	0.769645	3.02169	0.254707	0.79895	NA	WLS	NA	NA
ENST00000471243.2	ENSG00000116729.14	55.907	-0.331611	0.397626	-0.833977	0.404294	0.704639	WLS	NA	NA
ENST00000370971.1	ENSG00000116729.14	17.2619	-0.41031	1.42004	-0.288943	0.772625	NA	WLS	NA	NA
ENST00000262340.6	ENSG00000116745.7	28.723	0.0885347	0.606644	0.145942	0.883967	NA	RPE65	NA	NA
ENST00000456315.7	ENSG00000024526.17	4549.17	-0.468093	0.0837749	-5.58751	2.30354e-08	9.88982e-07	DEPDC1	FALSE	NA
ENST00000370966.9	ENSG00000024526.17	306.923	-0.414079	0.192427	-2.15187	0.0314075	0.152417	DEPDC1	FALSE	NA
ENST00000488146.5	ENSG00000024526.17	193.92	-0.449149	0.256667	-1.74993	0.0801303	0.28923	DEPDC1	NA	NA
ENST00000489862.1	ENSG00000024526.17	169.676	-0.484364	0.332707	-1.45583	0.145441	0.417274	DEPDC1	TRUE	NA
ENST00000525124.1	ENSG00000024526.17	284.909	-0.534932	0.180926	-2.95664	0.00311012	0.0272397	DEPDC1	NA	NA
ENST00000425820.1	ENSG00000233589.1	104.718	-0.085672	0.253944	-0.337366	0.735841	0.90396	AL138789.1	NA	NA
ENST00000664718.1	ENSG00000223883.2	9.88111	-0.162975	0.85964	-0.189585	0.849634	NA	LINC01707	NA	NA
ENST00000370952.4	ENSG00000066557.6	1146.2	-0.628943	0.0997583	-6.30467	2.88812e-10	1.80626e-08	LRRC40	NA	NA
ENST00000491451.3	ENSG00000244389.3	20.725	-0.488327	0.615884	-0.792888	0.427843	NA	RN7SL242P	NA	NA
ENST00000370951.5	ENSG00000116754.13	1585.7	-0.284525	0.121137	-2.34878	0.018835	0.106189	SRSF11	NA	NA
ENST00000463877.1	ENSG00000116754.13	36.692	0.901141	0.437415	2.06015	0.0393843	0.178769	SRSF11	NA	NA
ENST00000370950.7	ENSG00000116754.13	890.083	-0.473649	0.165961	-2.85398	0.00431746	0.0349143	SRSF11	NA	NA
ENST00000395136.6	ENSG00000116754.13	278.203	-0.125124	0.347073	-0.360513	0.718464	0.896226	SRSF11	NA	NA
ENST00000486667.5	ENSG00000116754.13	41.3128	1.1312	0.672833	1.68125	0.0927143	0.316018	SRSF11	NA	NA
ENST00000463116.1	ENSG00000116754.13	54.4863	0.628501	0.38604	1.62807	0.10351	0.339443	SRSF11	NA	NA
ENST00000484162.5	ENSG00000116754.13	647.174	0.674866	0.178702	3.77648	0.000159059	0.00238965	SRSF11	NA	FALSE
ENST00000370949.1	ENSG00000116754.13	572.381	-0.0395009	0.222364	-0.177641	0.859005	0.954142	SRSF11	NA	NA
ENST00000463859.5	ENSG00000116754.13	746.779	0.0334222	0.112287	0.29765	0.76597	0.916285	SRSF11	NA	FALSE
ENST00000460795.5	ENSG00000116754.13	176.253	0.280344	0.277264	1.01111	0.311964	0.623797	SRSF11	NA	NA
ENST00000370944.9	ENSG00000118454.13	758.579	-0.0423849	0.116229	-0.364667	0.71536	0.894711	ANKRD13C	NA	TRUE
ENST00000262346.6	ENSG00000118454.13	696.511	0.132667	0.116409	1.13966	0.254428	0.564245	ANKRD13C	NA	TRUE
ENST00000464236.1	ENSG00000118454.13	70.6535	-0.467739	0.330081	-1.41704	0.15647	0.434716	ANKRD13C	NA	FALSE
ENST00000490846.5	ENSG00000118454.13	120.385	-0.182049	0.31888	-0.570902	0.568066	0.818644	ANKRD13C	NA	NA
ENST00000370938.8	ENSG00000116761.12	164.006	0.278254	0.265281	1.0489	0.294223	0.606779	CTH	NA	TRUE
ENST00000602605.1	ENSG00000269933.1	4.55175	-0.141906	1.30207	-0.108985	0.913214	NA	AL031429.2	NA	NA
ENST00000370920.8	ENSG00000132485.14	992.187	-0.160128	0.118414	-1.35227	0.176288	0.46519	ZRANB2	NA	NA
ENST00000477096.1	ENSG00000132485.14	533.926	0.0531694	0.15732	0.33797	0.735386	0.903718	ZRANB2	NA	FALSE
ENST00000254821.10	ENSG00000132485.14	686.361	-0.115228	0.170466	-0.675959	0.499066	0.774094	ZRANB2	NA	TRUE
ENST00000487510.1	ENSG00000132485.14	37.076	-0.0913391	0.434098	-0.210411	0.833347	0.94369	ZRANB2	NA	NA
ENST00000611683.1	ENSG00000132485.14	822.7	0.184815	0.13577	1.36123	0.17344	0.461069	ZRANB2	NA	FALSE
ENST00000370898.7	ENSG00000254685.6	320.922	-0.116586	0.147835	-0.788623	0.430332	0.722981	FPGT	NA	NA
ENST00000340866.10	ENSG00000116791.14	1140.89	-0.323418	0.108481	-2.98133	0.00286999	0.0256338	CRYZ	NA	NA
ENST00000417775.5	ENSG00000116791.14	109.061	0.01308	0.42832	0.0305378	0.975638	0.992831	CRYZ	NA	NA
ENST00000370871.7	ENSG00000116791.14	109.03	0.390833	0.345349	1.13171	0.257758	0.567143	CRYZ	NA	FALSE
ENST00000370870.5	ENSG00000116791.14	148.117	-0.347918	0.296236	-1.17446	0.24021	0.54939	CRYZ	NA	NA
ENST00000457880.6	ENSG00000162623.16	272.196	-0.693857	0.341224	-2.03343	0.0420086	0.186738	TYW3	NA	FALSE
ENST00000370867.8	ENSG00000162623.16	2015.12	0.166426	0.0683402	2.43527	0.0148809	0.0889834	TYW3	NA	FALSE
ENST00000479111.5	ENSG00000162623.16	327.936	-0.0885502	0.16818	-0.526519	0.598528	0.834254	TYW3	NA	NA
ENST00000526129.5	ENSG00000117054.14	56.6238	-0.157094	0.579779	-0.270954	0.786426	0.925058	ACADM	TRUE	NA
ENST00000526196.5	ENSG00000117054.14	208.848	0.0959916	0.252267	0.380516	0.703562	0.888998	ACADM	TRUE	NA
ENST00000370841.9	ENSG00000117054.14	758.1	-0.147179	0.145429	-1.01203	0.311524	0.623393	ACADM	FALSE	NA
ENST00000420607.6	ENSG00000117054.14	242.327	-0.043826	0.327517	-0.133813	0.89355	0.96665	ACADM	FALSE	NA
ENST00000529059.5	ENSG00000117054.14	71.3833	0.268812	0.429921	0.625259	0.531801	0.797067	ACADM	NA	NA
ENST00000496055.5	ENSG00000137955.16	502.738	-0.033621	0.229048	-0.146786	0.883301	0.963049	RABGGTB	NA	NA
ENST00000473406.5	ENSG00000137955.16	179.314	0.2198	0.196838	1.11665	0.264142	0.573455	RABGGTB	NA	NA
ENST00000485459.5	ENSG00000137955.16	49.2061	0.694049	0.416448	1.66659	0.0955954	0.322614	RABGGTB	NA	TRUE
ENST00000370826.3	ENSG00000137955.16	574.5	0.339447	0.169175	2.00649	0.0448041	0.195672	RABGGTB	NA	NA
ENST00000319942.8	ENSG00000137955.16	1516.16	0.416489	0.125894	3.30826	0.00093877	0.0104729	RABGGTB	NA	NA
ENST00000462042.5	ENSG00000137955.16	61.8853	-0.0946004	0.341173	-0.27728	0.781565	0.922791	RABGGTB	NA	TRUE
ENST00000470201.5	ENSG00000137955.16	37.5296	-0.571728	0.661309	-0.864541	0.387291	0.691052	RABGGTB	NA	FALSE
ENST00000471759.5	ENSG00000137955.16	519.795	0.0598032	0.164383	0.363804	0.716004	0.894858	RABGGTB	NA	FALSE
ENST00000491266.5	ENSG00000137955.16	6.50258	0.877607	2.17657	0.403206	0.686797	NA	RABGGTB	NA	NA
ENST00000467748.1	ENSG00000137955.16	69.8691	-0.243674	0.375163	-0.649513	0.516007	0.78606	RABGGTB	NA	NA
ENST00000459697.1	ENSG00000137955.16	151.646	-0.16761	0.261189	-0.641721	0.521054	0.789851	RABGGTB	NA	NA
ENST00000263187.4	ENSG00000057468.7	61.8974	0.694581	0.35369	1.96381	0.049552	0.209679	MSH4	NA	NA
ENST00000420977.1	ENSG00000226415.1	56.6226	-0.429531	0.504524	-0.851358	0.39457	0.697121	TPI1P1	NA	NA
ENST00000370812.8	ENSG00000142892.15	734.014	-0.205028	0.146483	-1.39968	0.16161	0.44311	PIGK	FALSE	NA
ENST00000487906.5	ENSG00000142892.15	191.981	-0.187715	0.197823	-0.948903	0.34267	0.653678	PIGK	TRUE	NA
ENST00000478391.1	ENSG00000142892.15	144.728	-0.375891	0.234222	-1.60485	0.108527	0.349041	PIGK	NA	NA
ENST00000471722.1	ENSG00000226084.5	94.8423	-0.0607201	0.360744	-0.168319	0.866332	0.956617	AC113935.1	NA	NA
ENST00000478255.1	ENSG00000154027.19	17.2673	-0.337978	0.903667	-0.374008	0.708399	NA	AK5	NA	NA
ENST00000370801.8	ENSG00000036549.13	2203.85	-0.0860878	0.0917683	-0.938099	0.348194	0.658725	AC118549.1	NA	FALSE
ENST00000370798.5	ENSG00000036549.13	628.635	-0.0659229	0.118781	-0.554995	0.578898	0.824683	AC118549.1	NA	FALSE
ENST00000476195.5	ENSG00000036549.13	46.4073	0.179836	0.416016	0.432281	0.665537	0.87072	AC118549.1	NA	FALSE
ENST00000433749.5	ENSG00000036549.13	111.65	-0.0132178	0.250243	-0.0528199	0.957875	0.988429	AC118549.1	NA	NA
ENST00000463166.5	ENSG00000036549.13	5.94894	1.64516	3.14444	0.523196	0.600838	NA	AC118549.1	NA	FALSE
ENST00000370794.7	ENSG00000077254.14	1016.32	-0.120312	0.109046	-1.10331	0.269892	0.579409	USP33	NA	NA
ENST00000370793.5	ENSG00000077254.14	21.6616	6.86823	2.03863	3.36904	0.00075431	NA	USP33	NA	NA
ENST00000370792.7	ENSG00000077254.14	1132.96	-0.0644033	0.127096	-0.506731	0.612344	0.843042	USP33	NA	FALSE
ENST00000524536.5	ENSG00000077254.14	49.2931	-0.0334928	0.713915	-0.0469142	0.962582	0.989898	USP33	NA	NA
ENST00000530709.5	ENSG00000077254.14	4.26113	0.722012	3.84217	0.187918	0.850941	NA	USP33	NA	NA
ENST00000643390.1	ENSG00000180488.15	146.062	0.0320345	0.261278	0.122607	0.902419	0.970548	MIGA1	NA	NA
ENST00000483894.5	ENSG00000162613.16	50.1538	-0.862307	0.443245	-1.94544	0.051722	0.215743	FUBP1	NA	NA
ENST00000480673.5	ENSG00000162613.16	9.62562	-1.26782	0.823508	-1.53954	0.123673	NA	FUBP1	NA	NA
ENST00000489495.5	ENSG00000162613.16	276.99	-0.519606	0.211998	-2.451	0.014246	0.0863484	FUBP1	NA	NA
ENST00000294623.8	ENSG00000162613.16	1518.34	-0.960753	0.144474	-6.65003	2.93041e-11	2.28799e-09	FUBP1	TRUE	NA
ENST00000370768.6	ENSG00000162613.16	2682.66	-1.02625	0.0659488	-15.5613	1.33405e-54	2.7533e-51	FUBP1	FALSE	NA
ENST00000370767.5	ENSG00000162613.16	142.715	0.942995	0.340452	2.76983	0.00560852	0.0429733	FUBP1	FALSE	FALSE
ENST00000487684.1	ENSG00000162613.16	25.3899	0.128304	0.537637	0.238644	0.811381	NA	FUBP1	NA	NA
ENST00000470287.1	ENSG00000162613.16	20.6734	0.277922	0.712161	0.390251	0.696351	NA	FUBP1	NA	NA
ENST00000421641.1	ENSG00000162613.16	58.8214	-0.617693	0.383328	-1.61139	0.107094	0.346697	FUBP1	NA	NA
ENST00000487931.1	ENSG00000162616.9	412.177	-0.318118	0.263209	-1.20861	0.226811	0.532339	DNAJB4	NA	TRUE
ENST00000476396.1	ENSG00000162616.9	247.537	-0.305274	0.231614	-1.31803	0.187494	0.480503	DNAJB4	NA	TRUE
ENST00000370763.6	ENSG00000162616.9	1025.81	-0.382811	0.1961	-1.95212	0.0509235	0.213616	DNAJB4	NA	TRUE
ENST00000608684.1	ENSG00000273338.1	26.5161	0.153227	0.527629	0.290407	0.771505	NA	AC103591.3	NA	NA
ENST00000260505.13	ENSG00000137941.17	401.414	0.171258	0.193001	0.887347	0.374892	0.680325	TTLL7	FALSE	FALSE
ENST00000472937.1	ENSG00000137941.17	38.8853	-0.190113	0.45022	-0.422268	0.67283	0.874266	TTLL7	NA	NA
ENST00000485638.5	ENSG00000137941.17	138.494	0.337079	0.420704	0.801225	0.423001	0.718533	TTLL7	TRUE	NA
ENST00000605506.1	ENSG00000271576.1	85.1095	-0.214642	0.313064	-0.685617	0.492955	0.769375	AL359504.1	NA	NA
ENST00000370689.6	ENSG00000142875.19	548.061	-0.122211	0.376787	-0.324351	0.745672	0.907598	PRKACB	NA	NA
ENST00000370688.7	ENSG00000142875.19	266.037	-0.294295	0.27879	-1.05561	0.291144	0.603372	PRKACB	NA	NA
ENST00000370685.7	ENSG00000142875.19	3433.43	0.0619814	0.0937024	0.661471	0.508311	0.780524	PRKACB	NA	NA
ENST00000470673.5	ENSG00000142875.19	32.3137	0.0109689	0.518979	0.0211356	0.983138	NA	PRKACB	NA	NA
ENST00000370684.5	ENSG00000142875.19	121.852	0.0819027	0.351424	0.23306	0.815715	0.936887	PRKACB	NA	NA
ENST00000446538.5	ENSG00000142875.19	431.894	0.235483	0.259852	0.906222	0.364818	0.672582	PRKACB	NA	NA
ENST00000610703.4	ENSG00000142875.19	1675.82	-0.378007	0.368279	-1.02642	0.304695	0.61669	PRKACB	NA	NA
ENST00000432111.5	ENSG00000142875.19	223.244	-0.105933	0.272498	-0.388749	0.697462	0.886056	PRKACB	NA	FALSE
ENST00000450730.5	ENSG00000142875.19	9.70268	-1.5565	1.59096	-0.978341	0.327905	NA	PRKACB	NA	NA
ENST00000370680.5	ENSG00000142875.19	108.331	-0.349013	0.260099	-1.34185	0.179646	0.470043	PRKACB	NA	NA
ENST00000417530.5	ENSG00000142875.19	34.2447	-0.790175	0.520627	-1.51774	0.129081	NA	PRKACB	NA	NA
ENST00000394839.6	ENSG00000142875.19	61.5899	-1.44856	1.31753	-1.09945	0.271571	0.581645	PRKACB	NA	NA
ENST00000467507.1	ENSG00000142875.19	16.4025	-0.0219085	0.926739	-0.0236404	0.981139	NA	PRKACB	NA	NA
ENST00000370668.7	ENSG00000203943.8	114.721	-0.690353	0.323371	-2.13486	0.0327723	0.157424	SAMD13	NA	NA
[truncated: 41,224 more rows]
