# Supplementary material for: Mammalian UPF3A and UPF3B can activate nonsense‐mediated mRNA decay independently of their exon junction complex binding
Source: EMBO J. 2022 Apr 22;41(10):e109202. doi: 10.15252/embj.2021109202 (PMC9108626; doi:10.15252/embj.2021109202)
Supplement: Supplementary file 4 — Source Data for Figure 1 [file EMBJ-41-e109202-s003.zip › sourceData_fig1/EMBOJ-2021-109202R_SourceDataForFig1CEFG.xlsx]

## Sheet: Summary
Summary of datasets
Tab label	Description of DESeq2 comparison
1_UPF3BKO+siNCvsWT+siNC	UPF3B delta2BD cells with negative control siRNA compared to wild-type cells with negative control siRNA
2_UPF3BKO+siUPF1vsUPF3BKO+siNC	UPF3B delta2BD cells with UPF1 siRNA compared to UPF3B delta2BD cells with negative control siRNA
Key column labels	Description of fields
transcript_id	Transcript IDs based on ENSEMBL annotation release 100
gene_id	Gene IDs based on ENSEMBL annotation release 100
PTC	TRUE = transcript with an intron 50 nt downstream of annotated stop codon
	FALSE = transcript without an intron 50nt downstream of stop but expressed from same gene as PTC=TRUE transcript
	NA = transcript that satisfies none of the above two
NMD	TRUE = transcripts with adjusted p-value of less than 0.05 and a fold change greater than 1.2 in at least two of the three knockdown conditions - UPF1, SMG6 and SMG7 (based on data from Colombo et al, RNA 2017)
	FALSE = transcript with fold change less than 1.2 in either direction in at least two of the three knockdown conditions - UPF1, SMG6 and SMG7 (based on data from Colombo et al, RNA 2017)
	NA = transcript that satisfies none of the above two

## Sheet: 1_UPF3BKO+siNCvsWT+siNC
transcript_id	gene_id	baseMean	log2FoldChange	lfcSE	stat	pvalue	padj	gene_name	PTC	NMD
ENST00000456328.2	ENSG00000223972.5	196.058	-0.331005	0.20595	-1.60721	0.108009	0.57897	DDX11L1	NA	NA
ENST00000488147.1	ENSG00000227232.5	2098.63	1.20049	0.152435	7.87541	3.39634e-15	2.75328e-12	WASH7P	NA	TRUE
ENST00000466430.5	ENSG00000238009.6	113.47	1.0145	0.387115	2.62066	0.00877601	0.156053	AL627309.1	NA	NA
ENST00000442987.3	ENSG00000233750.3	763.372	0.618623	0.259638	2.38263	0.0171894	0.236254	CICP27	NA	TRUE
ENST00000494149.2	ENSG00000268903.1	247.869	0.202857	0.499828	0.405854	0.68485	0.958933	AL627309.6	NA	NA
ENST00000493797.1	ENSG00000239906.1	157.137	-0.657503	0.686328	-0.958002	0.338062	0.834726	AL627309.2	NA	NA
ENST00000484859.1	ENSG00000241860.7	6982.57	-0.0903398	0.156219	-0.578288	0.56307	0.931197	AL627309.5	NA	NA
ENST00000466557.6	ENSG00000241860.7	798.148	0.140255	0.222067	0.63159	0.527655	0.920248	AL627309.5	NA	NA
ENST00000662089.1	ENSG00000241860.7	379.07	0.304653	0.257158	1.18469	0.23614	0.759148	AL627309.5	NA	NA
ENST00000655252.1	ENSG00000241860.7	159.822	0.0249926	0.310498	0.0804919	0.935846	0.994212	AL627309.5	NA	NA
ENST00000496488.1	ENSG00000241599.1	147.726	-0.582134	0.377651	-1.54146	0.123205	0.608942	AL627309.4	NA	NA
ENST00000623083.4	ENSG00000279457.4	1603.35	0.79208	0.186267	4.25239	2.11502e-05	0.0017497	WASH9P	NA	FALSE
ENST00000442116.1	ENSG00000228463.10	52.8975	-0.715061	1.36936	-0.522188	0.60154	0.941139	AP006222.1	NA	NA
ENST00000424587.7	ENSG00000228463.10	584.764	0.389842	0.298471	1.30613	0.191507	0.714453	AP006222.1	NA	TRUE
ENST00000669836.1	ENSG00000286448.1	16.9222	0.745361	0.752686	0.990268	0.322043	0.825124	AP006222.2	NA	NA
ENST00000458203.2	ENSG00000236679.2	33.6099	1.6496	2.91623	0.565661	0.571624	0.933567	RPL23AP24	NA	NA
ENST00000455464.7	ENSG00000237094.12	118.182	0.770005	0.473542	1.62605	0.103938	0.570058	AL732372.2	NA	NA
ENST00000601814.5	ENSG00000237094.12	196.021	0.20256	0.183802	1.10206	0.270436	0.787608	AL732372.2	NA	NA
ENST00000431812.1	ENSG00000237094.12	3.37214	0.747804	2.61687	0.285762	0.77506	0.972356	AL732372.2	NA	NA
ENST00000419160.4	ENSG00000237094.12	548.972	-0.0280926	0.192558	-0.145892	0.884007	0.989137	AL732372.2	NA	FALSE
ENST00000642074.1	ENSG00000237094.12	31.4005	3.55443	2.70007	1.31642	0.188032	0.709609	AL732372.2	NA	NA
ENST00000599771.6	ENSG00000237094.12	69.7004	0.830219	0.586152	1.41639	0.156662	0.665465	AL732372.2	NA	TRUE
ENST00000641845.1	ENSG00000237094.12	161.116	-0.272953	0.257539	-1.05985	0.289214	0.803199	AL732372.2	NA	NA
ENST00000641916.1	ENSG00000237094.12	92.812	-0.0549504	0.303232	-0.181216	0.856198	0.98553	AL732372.2	NA	NA
ENST00000601486.5	ENSG00000237094.12	69.0589	-1.41843	1.0329	-1.37326	0.169672	0.683025	AL732372.2	NA	NA
ENST00000616947.2	ENSG00000237094.12	326.595	-0.143829	0.132654	-1.08424	0.278257	0.795201	AL732372.2	NA	NA
ENST00000432964.1	ENSG00000237094.12	174.642	-0.00566922	0.246885	-0.022963	0.98168	0.998338	AL732372.2	NA	NA
ENST00000608420.1	ENSG00000237094.12	208.779	-0.0866976	0.285415	-0.303759	0.761311	0.970962	AL732372.2	NA	NA
ENST00000641303.1	ENSG00000237094.12	4.45901	1.33184	1.24256	1.07185	0.283786	0.798214	AL732372.2	NA	TRUE
ENST00000641049.1	ENSG00000237094.12	1033.9	-0.348827	1.45289	-0.240092	0.810259	0.979114	AL732372.2	NA	NA
ENST00000642124.1	ENSG00000237094.12	174.802	-0.368142	0.340757	-1.08036	0.27998	0.796162	AL732372.2	NA	NA
ENST00000514436.1	ENSG00000250575.1	161.977	0.409271	0.296991	1.37806	0.168185	0.680941	AL732372.3	NA	NA
ENST00000416931.1	ENSG00000225972.1	134.639	0.257584	0.306175	0.841295	0.400183	0.87157	MTND1P23	NA	NA
ENST00000457540.1	ENSG00000225630.1	470.231	-0.0762756	0.149104	-0.511559	0.608959	0.942171	MTND2P28	NA	NA
ENST00000414273.1	ENSG00000237973.1	1098.93	0.00807876	0.203083	0.0397805	0.968268	0.996911	MTCO1P12	NA	FALSE
ENST00000427426.1	ENSG00000229344.1	33.9979	-0.278825	0.26426	-1.05511	0.291373	0.805009	MTCO2P12	NA	NA
ENST00000467115.1	ENSG00000240409.1	11.1304	-0.285759	0.516233	-0.553547	0.579889	0.935735	MTATP8P1	NA	NA
ENST00000514057.1	ENSG00000248527.1	4604.88	-0.200632	0.125084	-1.60398	0.108719	0.580898	MTATP6P1	NA	NA
ENST00000416718.2	ENSG00000198744.5	101.09	-0.018194	0.260478	-0.0698485	0.944314	0.994518	MTCO3P12	NA	NA
ENST00000438434.2	ENSG00000268663.1	2.86159	1.57253	2.45411	0.640777	0.521668	0.918956	WBP1LP6	NA	NA
ENST00000506640.2	ENSG00000228327.3	2708.87	0.130255	0.141173	0.922666	0.356181	0.845158	AL669831.1	NA	TRUE
ENST00000428504.2	ENSG00000228327.3	76.6569	-1.0771	2.90431	-0.370864	0.710739	0.963118	AL669831.1	NA	NA
ENST00000422528.1	ENSG00000229905.1	124.476	0.301644	0.331234	0.910668	0.36247	0.848334	AL669831.2	NA	NA
ENST00000589899.5	ENSG00000237491.10	84.423	0.254427	0.304131	0.836571	0.402834	0.872216	LINC01409	NA	NA
ENST00000592547.1	ENSG00000237491.10	22.0419	0.0364562	0.483907	0.0753372	0.939946	0.994518	LINC01409	NA	NA
ENST00000657175.1	ENSG00000228794.10	98.294	0.218054	0.286769	0.760382	0.447026	0.892725	LINC01128	NA	NA
ENST00000661463.1	ENSG00000288531.1	473.221	0.146866	0.17734	0.828164	0.407577	0.874605	AL669831.7	NA	NA
ENST00000432963.1	ENSG00000230368.2	50.2546	-0.574824	0.647514	-0.88774	0.374681	0.856782	FAM41C	NA	NA
ENST00000427857.1	ENSG00000230368.2	13.1249	-1.10391	1.39062	-0.793823	0.427298	0.885716	FAM41C	NA	NA
ENST00000620200.4	ENSG00000187634.12	123.186	-0.513254	0.164453	-3.12097	0.00180257	0.0542287	SAMD11	NA	NA
ENST00000327044.7	ENSG00000188976.11	5809.83	0.0300515	0.128255	0.234312	0.814743	0.979363	NOC2L	NA	NA
ENST00000477976.5	ENSG00000188976.11	595.283	-0.118247	0.136406	-0.866876	0.38601	0.863816	NOC2L	NA	NA
ENST00000487214.1	ENSG00000188976.11	481.308	0.113271	0.198568	0.570436	0.568382	0.932762	NOC2L	NA	NA
ENST00000469563.1	ENSG00000188976.11	92.8972	0.0379671	0.190687	0.199107	0.842179	0.982833	NOC2L	NA	NA
ENST00000338591.8	ENSG00000187961.14	366.125	-0.0793433	0.174101	-0.455732	0.648583	0.950911	KLHL17	FALSE	NA
ENST00000622660.1	ENSG00000187961.14	111.965	-0.168444	0.264297	-0.637329	0.523911	0.919614	KLHL17	TRUE	NA
ENST00000463212.1	ENSG00000187961.14	150.684	-0.365344	0.187854	-1.94483	0.0517952	0.420108	KLHL17	NA	NA
ENST00000466300.1	ENSG00000187961.14	38.2752	-0.330168	0.360214	-0.916588	0.359359	0.847458	KLHL17	TRUE	NA
ENST00000481067.1	ENSG00000187961.14	52.4328	-0.383191	0.221574	-1.72941	0.0837365	0.524166	KLHL17	NA	NA
ENST00000428771.6	ENSG00000188290.11	57.893	0.899189	0.305554	2.94281	0.00325246	0.0817111	HES4	NA	NA
ENST00000304952.11	ENSG00000188290.11	210.444	-0.231272	0.112899	-2.04847	0.0405135	0.371647	HES4	NA	FALSE
ENST00000481869.1	ENSG00000188290.11	109.253	-0.0296787	0.267374	-0.111001	0.911616	0.991819	HES4	NA	FALSE
ENST00000649529.1	ENSG00000187608.10	943.807	-0.0315875	0.112417	-0.280985	0.778722	0.972867	ISG15	NA	NA
ENST00000379370.7	ENSG00000188157.15	2134.82	0.133913	0.140896	0.950437	0.34189	0.83718	AGRN	NA	TRUE
ENST00000479707.1	ENSG00000188157.15	54.3576	0.252019	0.239868	1.05066	0.293415	0.805798	AGRN	NA	NA
ENST00000466223.1	ENSG00000188157.15	96.1133	-0.133162	0.204009	-0.652723	0.513935	0.915696	AGRN	NA	NA
ENST00000478677.1	ENSG00000188157.15	20.8723	0.209612	0.374329	0.559967	0.575502	0.934711	AGRN	NA	NA
ENST00000461111.1	ENSG00000188157.15	550.107	-0.0842516	0.186673	-0.451332	0.651751	0.951613	AGRN	NA	NA
ENST00000427998.5	ENSG00000217801.10	41.7605	-0.910925	0.240504	-3.78757	0.000152128	0.0086006	AL390719.1	NA	NA
ENST00000456409.5	ENSG00000217801.10	96.4421	-0.413059	0.288142	-1.43352	0.151708	0.658333	AL390719.1	NA	NA
ENST00000433695.1	ENSG00000217801.10	25.5572	-0.83177	0.61114	-1.36101	0.173509	0.689692	AL390719.1	NA	FALSE
ENST00000606993.1	ENSG00000272141.1	44.7098	-0.298538	0.266167	-1.12162	0.262024	0.779967	AL390719.2	NA	NA
ENST00000379268.7	ENSG00000186891.14	145.337	-0.0278737	0.217255	-0.1283	0.897912	0.990001	TNFRSF18	NA	NA
ENST00000360001.11	ENSG00000078808.18	1915.13	-0.0408596	0.118218	-0.34563	0.72962	0.966531	SDF4	NA	NA
ENST00000660930.1	ENSG00000078808.18	205.97	0.156236	0.165528	0.943867	0.345238	0.838573	SDF4	NA	TRUE
ENST00000403997.2	ENSG00000078808.18	278.071	0.163444	0.221587	0.737606	0.460754	0.898016	SDF4	NA	FALSE
ENST00000379198.5	ENSG00000176022.7	282.956	-0.155948	0.126263	-1.23511	0.216791	0.742391	B3GALT6	NA	NA
ENST00000349431.11	ENSG00000160087.21	291.111	0.176231	0.265227	0.664455	0.506399	0.913313	UBE2J2	FALSE	FALSE
ENST00000400929.6	ENSG00000160087.21	107.536	-0.544	0.248235	-2.19147	0.0284175	0.309624	UBE2J2	FALSE	NA
ENST00000464036.5	ENSG00000160087.21	227.031	0.691252	0.223063	3.09891	0.00194231	0.0570712	UBE2J2	TRUE	NA
ENST00000360466.6	ENSG00000160087.21	182.191	-0.157063	0.280784	-0.559371	0.575908	0.934711	UBE2J2	FALSE	NA
ENST00000467339.1	ENSG00000160087.21	59.5871	-0.140758	0.333748	-0.421749	0.673208	0.956037	UBE2J2	NA	NA
ENST00000473215.5	ENSG00000160087.21	59.2441	-0.552999	0.452622	-1.22177	0.221796	0.747103	UBE2J2	TRUE	NA
ENST00000471154.1	ENSG00000160087.21	15.9964	-0.155804	0.337669	-0.461411	0.644504	0.950551	UBE2J2	NA	NA
ENST00000502382.1	ENSG00000160087.21	41.4053	-0.501688	0.193902	-2.58732	0.00967246	0.166326	UBE2J2	NA	NA
ENST00000461142.3	ENSG00000160087.21	61.5955	-0.00440717	0.181704	-0.0242547	0.980649	0.998039	UBE2J2	NA	NA
ENST00000488418.2	ENSG00000160087.21	93.0505	0.0232541	0.198235	0.117305	0.906618	0.99149	UBE2J2	NA	NA
ENST00000354700.10	ENSG00000131584.19	269.77	-0.141225	0.167037	-0.845468	0.39785	0.871102	ACAP3	NA	FALSE
ENST00000438966.1	ENSG00000131584.19	11.7789	-0.232984	0.439132	-0.530556	0.595726	0.93993	ACAP3	NA	NA
ENST00000379031.10	ENSG00000169972.12	480.36	0.297991	0.121652	2.44953	0.0143042	0.211107	PUSL1	NA	FALSE
ENST00000470520.5	ENSG00000169972.12	26.608	0.37306	0.421505	0.885066	0.376121	0.858005	PUSL1	NA	NA
ENST00000618806.4	ENSG00000127054.21	145.539	0.144174	0.290088	0.497	0.619189	0.945169	INTS11	FALSE	NA
ENST00000435064.6	ENSG00000127054.21	1092.33	-0.0625335	0.148594	-0.420834	0.673876	0.956232	INTS11	FALSE	NA
ENST00000478641.5	ENSG00000127054.21	230.302	0.226324	0.308823	0.732861	0.463643	0.898657	INTS11	NA	FALSE
ENST00000450926.6	ENSG00000127054.21	64.8764	1.29945	2.23564	0.581244	0.561076	0.930805	INTS11	FALSE	NA
ENST00000461514.6	ENSG00000127054.21	33.6312	0.539251	0.441716	1.22081	0.222158	0.747103	INTS11	NA	NA
ENST00000525164.5	ENSG00000127054.21	38.9668	0.41229	0.34475	1.19591	0.231732	0.756462	INTS11	NA	FALSE
ENST00000528879.5	ENSG00000127054.21	37.9687	1.14302	1.10884	1.03083	0.30262	0.812379	INTS11	TRUE	NA
ENST00000533916.5	ENSG00000127054.21	22.89	-0.518329	0.332054	-1.56098	0.118529	0.599874	INTS11	NA	FALSE
ENST00000488042.6	ENSG00000127054.21	86.4393	0.0103381	0.299864	0.034476	0.972498	0.997115	INTS11	NA	NA
ENST00000526797.5	ENSG00000127054.21	39.9303	0.1406	0.251857	0.558255	0.57667	0.934712	INTS11	TRUE	TRUE
ENST00000526332.5	ENSG00000127054.21	31.7682	0.566606	0.516213	1.09762	0.27237	0.789576	INTS11	NA	NA
ENST00000526113.1	ENSG00000127054.21	24.6255	0.126934	0.377505	0.336244	0.736687	0.967451	INTS11	NA	NA
ENST00000526904.5	ENSG00000127054.21	29.435	0.175627	0.303413	0.578839	0.562698	0.931074	INTS11	NA	NA
ENST00000525603.1	ENSG00000127054.21	37.2913	-0.138196	0.349727	-0.395153	0.69273	0.960175	INTS11	NA	NA
ENST00000429572.5	ENSG00000127054.21	225.049	-0.254916	0.192492	-1.32429	0.185405	0.705668	INTS11	FALSE	NA
ENST00000534345.5	ENSG00000127054.21	44.7812	-0.118377	0.719534	-0.164519	0.869323	0.987253	INTS11	NA	FALSE
ENST00000531019.5	ENSG00000127054.21	29.6924	0.00118819	0.42297	0.00280915	0.997759	0.999779	INTS11	TRUE	NA
ENST00000444968.1	ENSG00000240731.1	48.7457	-0.173081	0.2021	-0.856412	0.39177	0.867671	AL139287.1	NA	NA
ENST00000343938.9	ENSG00000224051.7	359.05	0.305117	0.129066	2.36403	0.0180771	0.241874	CPTP	NA	NA
ENST00000378891.9	ENSG00000107404.20	1943.33	0.197749	0.121596	1.62629	0.103889	0.570058	DVL1	NA	FALSE
ENST00000378888.10	ENSG00000107404.20	423.585	0.272745	0.259202	1.05225	0.292686	0.805372	DVL1	NA	NA
ENST00000632445.1	ENSG00000107404.20	226.257	0.263598	0.21466	1.22798	0.219455	0.745216	DVL1	NA	NA
ENST00000634054.1	ENSG00000107404.20	142.221	0.0824859	0.187327	0.44033	0.659698	0.952883	DVL1	NA	NA
ENST00000472445.1	ENSG00000107404.20	78.4567	0.0808239	0.216121	0.373975	0.708423	0.962654	DVL1	NA	NA
ENST00000338370.7	ENSG00000175756.13	80.7852	0.206785	0.340816	0.606735	0.544027	0.925785	AURKAIP1	NA	NA
ENST00000338338.9	ENSG00000175756.13	370.317	0.00500217	0.143178	0.0349366	0.97213	0.997115	AURKAIP1	NA	FALSE
ENST00000321751.9	ENSG00000175756.13	851.844	0.00944951	0.163846	0.057673	0.954009	0.995222	AURKAIP1	NA	NA
ENST00000378853.3	ENSG00000175756.13	127.673	0.192512	0.375857	0.512194	0.608515	0.942171	AURKAIP1	NA	NA
ENST00000400809.8	ENSG00000221978.12	222.443	-0.0210831	0.208737	-0.101003	0.919548	0.992507	CCNL2	FALSE	NA
ENST00000482621.5	ENSG00000221978.12	139.852	-0.0805819	0.256714	-0.313897	0.753599	0.970029	CCNL2	TRUE	NA
ENST00000463260.5	ENSG00000221978.12	134.508	0.142996	0.272216	0.525304	0.599372	0.940893	CCNL2	NA	FALSE
ENST00000481223.6	ENSG00000221978.12	63.7092	1.68992	2.39807	0.704701	0.480996	0.904848	CCNL2	TRUE	NA
ENST00000418865.6	ENSG00000221978.12	1500.89	-0.148532	0.169821	-0.874635	0.381773	0.861569	CCNL2	NA	NA
ENST00000471930.5	ENSG00000221978.12	87.9842	-0.194041	0.205558	-0.94397	0.345185	0.838525	CCNL2	NA	NA
ENST00000408918.8	ENSG00000221978.12	664.259	-0.22393	0.207966	-1.07676	0.281586	0.796661	CCNL2	FALSE	NA
ENST00000473872.5	ENSG00000221978.12	57.3116	-0.359091	0.202229	-1.77567	0.0757879	0.502011	CCNL2	NA	NA
ENST00000463895.1	ENSG00000221978.12	33.3366	-0.3997	0.269336	-1.48402	0.137804	0.634991	CCNL2	NA	NA
ENST00000497013.1	ENSG00000221978.12	41.9559	-0.0398134	0.320884	-0.124074	0.901257	0.990662	CCNL2	NA	NA
ENST00000448629.6	ENSG00000224870.7	80.7974	-0.11151	0.374626	-0.297655	0.765966	0.971216	MRPL20-AS1	NA	NA
ENST00000444362.2	ENSG00000224870.7	128.951	0.224716	0.234437	0.958535	0.337793	0.834663	MRPL20-AS1	NA	NA
ENST00000453521.1	ENSG00000224870.7	13.5195	-0.891726	1.26095	-0.707188	0.479449	0.904134	MRPL20-AS1	NA	NA
ENST00000344843.12	ENSG00000242485.6	1053.9	-0.276983	0.149195	-1.85652	0.0633794	0.464519	MRPL20	NA	NA
ENST00000487659.1	ENSG00000242485.6	135.241	-0.344347	0.156583	-2.19914	0.0278683	0.305731	MRPL20	NA	NA
ENST00000492508.1	ENSG00000242485.6	65.9665	-0.00696438	0.183505	-0.037952	0.969726	0.997115	MRPL20	NA	NA
ENST00000482352.1	ENSG00000242485.6	99.3886	-0.209297	0.146403	-1.4296	0.152832	0.660236	MRPL20	NA	NA
ENST00000607307.1	ENSG00000272455.1	224.439	-0.152565	0.169733	-0.89885	0.368732	0.852396	AL391244.2	NA	NA
ENST00000338660.5	ENSG00000179403.12	159.597	-0.304339	0.303774	-1.00186	0.316411	0.821745	VWA1	NA	NA
ENST00000476993.2	ENSG00000179403.12	436.774	0.274111	0.17178	1.59571	0.110553	0.583464	VWA1	NA	NA
ENST00000673477.1	ENSG00000160072.20	267.294	0.065525	0.221489	0.295838	0.767353	0.971251	ATAD3B	FALSE	NA
ENST00000308647.8	ENSG00000160072.20	455.492	0.409254	0.313337	1.30611	0.191514	0.714453	ATAD3B	TRUE	NA
ENST00000472194.6	ENSG00000160072.20	771.245	0.0391531	0.149792	0.261383	0.793797	0.976136	ATAD3B	NA	FALSE
ENST00000378736.3	ENSG00000160072.20	493.947	0.284665	0.217982	1.30591	0.191583	0.71446	ATAD3B	NA	NA
ENST00000485748.5	ENSG00000160072.20	394.533	-0.0907105	0.176979	-0.512549	0.608267	0.942171	ATAD3B	NA	FALSE
ENST00000474481.1	ENSG00000160072.20	297.244	-0.134117	0.263432	-0.509115	0.610672	0.942278	ATAD3B	NA	NA
ENST00000378756.8	ENSG00000197785.14	1766.01	0.204796	0.262932	0.778892	0.436043	0.888841	ATAD3A	FALSE	FALSE
ENST00000672388.1	ENSG00000197785.14	494.529	-0.143453	0.119352	-1.20193	0.22939	0.754391	ATAD3A	NA	FALSE
ENST00000339113.9	ENSG00000197785.14	603.041	0.00393593	0.285357	0.013793	0.988995	0.998789	ATAD3A	TRUE	NA
ENST00000536055.6	ENSG00000197785.14	967.682	0.0681793	0.412349	0.165344	0.868673	0.987039	ATAD3A	FALSE	NA
ENST00000439513.1	ENSG00000197785.14	46.9451	0.025959	0.345549	0.075124	0.940116	0.994518	ATAD3A	NA	NA
ENST00000429957.1	ENSG00000197785.14	347.658	0.00795592	0.23989	0.0331648	0.973543	0.997274	ATAD3A	NA	NA
ENST00000291386.4	ENSG00000160075.12	2428.91	-0.31567	0.119122	-2.64998	0.00804974	0.147456	SSU72	NA	NA
ENST00000378725.3	ENSG00000160075.12	57.9344	-0.693248	1.15269	-0.601419	0.547561	0.926908	SSU72	NA	NA
ENST00000359060.5	ENSG00000160075.12	549.646	-0.0497649	0.0947781	-0.525068	0.599536	0.940893	SSU72	NA	NA
ENST00000422725.4	ENSG00000228594.4	110.754	0.425961	0.190116	2.24054	0.0250561	0.289581	FNDC10	NA	NA
ENST00000477990.1	ENSG00000197530.12	151.493	-0.12181	0.2176	-0.559786	0.575625	0.934711	MIB2	NA	NA
ENST00000507082.1	ENSG00000197530.12	73.2442	-0.155628	0.338635	-0.459573	0.645823	0.950764	MIB2	NA	NA
ENST00000512004.1	ENSG00000197530.12	26.9383	0.110065	0.351658	0.312988	0.75429	0.970206	MIB2	NA	NA
ENST00000508455.1	ENSG00000197530.12	12.9096	-0.472549	0.455504	-1.03742	0.299541	0.810251	MIB2	NA	NA
ENST00000473511.5	ENSG00000197530.12	96.0309	0.716848	0.353056	2.03041	0.0423148	0.37944	MIB2	NA	NA
ENST00000464570.1	ENSG00000197530.12	54.4591	0.154604	0.227198	0.680479	0.496201	0.909562	MIB2	NA	NA
ENST00000483015.1	ENSG00000197530.12	90.8025	0.147082	0.260997	0.563542	0.573066	0.93433	MIB2	NA	NA
ENST00000511910.1	ENSG00000197530.12	115.986	0.465195	0.271843	1.71126	0.0870333	0.53298	MIB2	NA	NA
ENST00000470373.1	ENSG00000197530.12	70.7081	0.544554	0.426126	1.27792	0.201279	0.725724	MIB2	NA	NA
ENST00000490017.1	ENSG00000189409.14	25.2067	0.439466	0.379796	1.15711	0.247228	0.768097	MMP23B	NA	NA
ENST00000341832.10	ENSG00000248333.8	336.496	0.458276	0.313884	1.46002	0.144285	0.644505	CDK11B	FALSE	NA
ENST00000407249.7	ENSG00000248333.8	343.418	-0.0719632	0.241103	-0.298475	0.765341	0.971165	CDK11B	FALSE	NA
ENST00000615951.4	ENSG00000248333.8	210.682	0.345093	0.212972	1.62037	0.105153	0.572833	CDK11B	TRUE	NA
ENST00000629289.2	ENSG00000248333.8	162.33	0.0706806	0.273455	0.258472	0.796042	0.976714	CDK11B	FALSE	NA
ENST00000341028.8	ENSG00000248333.8	40.6717	0.844167	0.342075	2.46779	0.0135951	0.204228	CDK11B	NA	NA
ENST00000607013.1	ENSG00000272004.1	12.5739	-0.134233	0.934891	-0.143581	0.885831	0.989137	FO704657.1	NA	NA
ENST00000617444.5	ENSG00000189339.12	669.413	-0.346041	0.170278	-2.03222	0.0421318	0.378451	SLC35E2B	NA	TRUE
ENST00000611123.1	ENSG00000189339.12	795.385	0.539899	0.342853	1.57473	0.11532	0.594231	SLC35E2B	NA	TRUE
ENST00000597891.1	ENSG00000269737.2	30.352	-0.308795	0.409905	-0.753334	0.451249	0.894675	AL691432.1	NA	NA
ENST00000404249.8	ENSG00000008128.23	631.194	0.0941181	0.132052	0.712737	0.476008	0.9028	CDK11A	NA	NA
ENST00000478901.1	ENSG00000008128.23	131.253	0.0520511	0.207441	0.250921	0.801876	0.977654	CDK11A	NA	FALSE
ENST00000492390.5	ENSG00000008128.23	61.4594	-0.0848871	0.481707	-0.176221	0.86012	0.986093	CDK11A	NA	FALSE
ENST00000474916.1	ENSG00000008128.23	56.5778	0.177789	0.263003	0.675996	0.499043	0.910736	CDK11A	NA	NA
ENST00000479362.1	ENSG00000008128.23	114.044	0.0761356	0.232237	0.327836	0.743035	0.96799	CDK11A	NA	NA
ENST00000498810.1	ENSG00000008128.23	22.6865	-0.0988073	0.374172	-0.264069	0.791727	0.975731	CDK11A	NA	NA
ENST00000598846.1	ENSG00000268575.1	291.149	-0.0358757	0.198828	-0.180436	0.856811	0.985534	AL031282.2	NA	NA
ENST00000577672.1	ENSG00000227775.3	11.7243	-0.479632	0.580013	-0.826932	0.408275	0.875136	AL031282.1	NA	NA
ENST00000418950.2	ENSG00000227775.3	26.4885	-0.101525	0.572548	-0.177321	0.859256	0.986057	AL031282.1	NA	NA
ENST00000647043.1	ENSG00000215790.7	142.994	0.181595	0.24934	0.728302	0.466428	0.899473	SLC35E2A	NA	TRUE
ENST00000643905.1	ENSG00000215790.7	378.304	-0.154465	0.217879	-0.708951	0.478355	0.903924	SLC35E2A	NA	TRUE
ENST00000643943.1	ENSG00000215790.7	144.849	0.357799	0.152003	2.35389	0.0185782	0.245695	SLC35E2A	NA	NA
ENST00000341426.9	ENSG00000008130.15	929.385	-0.418674	0.154258	-2.71411	0.00664543	0.130939	NADK	FALSE	NA
ENST00000341991.7	ENSG00000008130.15	1092.19	0.197107	0.198126	0.994857	0.319806	0.82373	NADK	FALSE	NA
ENST00000498806.1	ENSG00000008130.15	12.3188	0.93068	0.553315	1.68201	0.0925673	0.545989	NADK	TRUE	FALSE
ENST00000492768.5	ENSG00000008130.15	33.2337	1.34705	0.500908	2.68921	0.00716213	0.136958	NADK	NA	NA
ENST00000610897.4	ENSG00000078369.18	1367.19	0.055114	0.13353	0.412745	0.679794	0.958162	GNB1	NA	NA
ENST00000378609.9	ENSG00000078369.18	8150.01	-0.157965	0.132919	-1.18843	0.234664	0.75836	GNB1	NA	FALSE
ENST00000471354.1	ENSG00000078369.18	95.0893	-0.148546	0.164172	-0.904819	0.365561	0.850565	GNB1	NA	NA
ENST00000439272.6	ENSG00000078369.18	80.3872	0.31096	0.239972	1.29581	0.195039	0.719529	GNB1	NA	NA
ENST00000434686.6	ENSG00000078369.18	462.99	0.148072	0.25045	0.591225	0.55437	0.92857	GNB1	NA	NA
ENST00000437146.1	ENSG00000078369.18	95.6288	-0.267599	0.320248	-0.835598	0.403381	0.872553	GNB1	NA	FALSE
ENST00000607589.1	ENSG00000078369.18	38.7634	0.685811	0.521089	1.31611	0.188137	0.709609	GNB1	NA	NA
ENST00000472614.2	ENSG00000078369.18	47.1837	-1.27216	0.905166	-1.40545	0.159888	0.670867	GNB1	NA	NA
ENST00000378602.3	ENSG00000178821.13	171.475	-0.129907	0.213165	-0.60942	0.542246	0.925384	TMEM52	NA	NA
ENST00000310991.8	ENSG00000178821.13	107.02	-0.0642276	0.223638	-0.287195	0.773963	0.972356	TMEM52	NA	NA
ENST00000639935.1	ENSG00000187730.9	41.4494	1.02851	0.25744	3.99513	6.46575e-05	0.00429763	GABRD	NA	NA
ENST00000638763.1	ENSG00000187730.9	36.3443	1.02401	0.239523	4.27519	1.90975e-05	0.0016272	GABRD	NA	NA
ENST00000378567.8	ENSG00000067606.17	661.043	0.199891	0.14092	1.41847	0.156054	0.66489	PRKCZ	NA	NA
ENST00000461106.6	ENSG00000067606.17	145.744	-0.0926766	0.408617	-0.226805	0.820575	0.980027	PRKCZ	NA	NA
ENST00000461465.5	ENSG00000067606.17	5.12501	-1.07415	2.69306	-0.398859	0.689997	0.959557	PRKCZ	NA	NA
ENST00000470511.5	ENSG00000067606.17	10.6342	-0.0806081	1.66784	-0.048331	0.961452	0.995859	PRKCZ	NA	NA
ENST00000479263.5	ENSG00000067606.17	98.2185	0.942174	0.821856	1.1464	0.25163	0.772292	PRKCZ	NA	FALSE
ENST00000400918.7	ENSG00000162585.17	28.6367	0.717796	0.700305	1.02498	0.305374	0.813782	FAAP20	NA	NA
ENST00000378543.2	ENSG00000162585.17	38.2197	0.0754683	0.369926	0.204009	0.838346	0.981972	FAAP20	NA	NA
ENST00000378546.9	ENSG00000162585.17	64.5993	-0.335649	0.326108	-1.02926	0.303359	0.812819	FAAP20	NA	NA
ENST00000476803.1	ENSG00000162585.17	107.6	-0.222692	0.27615	-0.806417	0.420002	0.881764	FAAP20	NA	NA
ENST00000420515.1	ENSG00000162585.17	63.6713	-0.0204809	0.264974	-0.077294	0.93839	0.994414	FAAP20	NA	NA
ENST00000378536.5	ENSG00000157933.10	2732.72	-0.0705254	0.10794	-0.653378	0.513513	0.915553	SKI	NA	NA
ENST00000508416.1	ENSG00000157933.10	9.74134	0.406488	0.498787	0.814954	0.415098	0.879261	SKI	NA	NA
ENST00000378513.7	ENSG00000157916.20	223.421	0.116114	0.339301	0.342215	0.732189	0.966531	RER1	NA	NA
ENST00000378518.5	ENSG00000157916.20	166.239	0.0139516	0.236297	0.0590428	0.952918	0.995222	RER1	NA	NA
ENST00000605895.6	ENSG00000157916.20	624.321	-0.133758	0.236432	-0.565736	0.571573	0.933539	RER1	NA	NA
ENST00000306256.13	ENSG00000157916.20	130.429	-0.00693451	0.233843	-0.0296545	0.976343	0.997469	RER1	NA	NA
ENST00000493207.1	ENSG00000157916.20	33.1505	-0.0788709	0.246187	-0.32037	0.748687	0.96873	RER1	NA	NA
ENST00000378512.5	ENSG00000157916.20	871.068	-0.0221097	0.112303	-0.196875	0.843925	0.983309	RER1	NA	NA
ENST00000443438.5	ENSG00000157916.20	339.025	-0.311074	0.191422	-1.62507	0.104148	0.570524	RER1	NA	NA
ENST00000488353.2	ENSG00000157916.20	362.987	-0.0808744	0.117299	-0.689472	0.490526	0.907988	RER1	NA	FALSE
ENST00000462129.1	ENSG00000157916.20	51.4345	0.181335	0.306616	0.591406	0.554248	0.92857	RER1	NA	NA
ENST00000650293.1	ENSG00000157911.11	195.043	-0.0518769	0.259019	-0.200282	0.84126	0.982693	PEX10	NA	NA
ENST00000514502.1	ENSG00000157911.11	23.7335	-0.315334	0.301704	-1.04517	0.295942	0.807282	PEX10	NA	NA
ENST00000378466.9	ENSG00000157881.16	728.2	-0.0429388	0.111362	-0.38558	0.699808	0.961195	PANK4	NA	NA
ENST00000514922.1	ENSG00000157881.16	63.0832	-0.23002	0.228239	-1.0078	0.313548	0.819237	PANK4	NA	NA
ENST00000419916.8	ENSG00000157870.17	185.091	0.311115	0.29172	1.06648	0.286206	0.800054	PRXL2B	NA	NA
ENST00000484099.5	ENSG00000157870.17	106.834	-0.579741	0.711908	-0.814349	0.415445	0.879593	PRXL2B	NA	NA
ENST00000378378.9	ENSG00000130762.15	681.908	0.150291	0.151852	0.989717	0.322312	0.825176	ARHGEF16	NA	NA
ENST00000378373.5	ENSG00000130762.15	65.3048	-0.146117	1.0559	-0.138382	0.889939	0.989243	ARHGEF16	NA	NA
ENST00000606489.1	ENSG00000272088.1	8.7709	0.0562754	0.512544	0.109796	0.912571	0.992052	AL512413.1	NA	NA
ENST00000356575.9	ENSG00000162591.16	478.289	0.0459427	0.165823	0.277059	0.781735	0.973289	MEGF6	NA	TRUE
ENST00000378344.7	ENSG00000158109.15	779.156	-0.00949111	0.157194	-0.0603785	0.951854	0.995114	TPRG1L	NA	NA
ENST00000378322.7	ENSG00000116213.16	254.872	-0.103911	0.259899	-0.399811	0.689296	0.959395	WRAP73	NA	FALSE
ENST00000270708.12	ENSG00000116213.16	592.235	-0.348926	0.133786	-2.60809	0.00910486	0.159712	WRAP73	NA	NA
ENST00000424367.5	ENSG00000116213.16	38.9318	-0.109388	0.524033	-0.208743	0.834649	0.981327	WRAP73	NA	NA
ENST00000419924.2	ENSG00000116213.16	118.095	0.0380081	0.233273	0.162934	0.87057	0.987536	WRAP73	NA	FALSE
ENST00000378295.9	ENSG00000078900.15	582.829	0.333156	0.135353	2.46139	0.01384	0.206744	TP73	NA	FALSE
ENST00000378290.4	ENSG00000078900.15	108.734	0.0482078	0.288499	0.167099	0.867292	0.986911	TP73	NA	NA
ENST00000378251.3	ENSG00000130764.10	1204.71	0.0638421	0.107573	0.593476	0.552863	0.928285	LRRC47	NA	FALSE
ENST00000462356.5	ENSG00000130764.10	294.703	-0.110729	0.15341	-0.721786	0.470426	0.900368	LRRC47	NA	FALSE
ENST00000607459.1	ENSG00000272153.1	32.5739	0.132323	0.304328	0.434804	0.663704	0.954004	AL365330.1	NA	NA
ENST00000378230.8	ENSG00000116198.13	577.239	0.368008	0.104308	3.52808	0.000418586	0.018296	CEP104	NA	TRUE
ENST00000438539.5	ENSG00000116198.13	92.1582	0.353339	0.16396	2.15503	0.0311593	0.324043	CEP104	NA	NA
ENST00000461667.1	ENSG00000116198.13	38.6747	0.151965	0.29544	0.514367	0.606995	0.942171	CEP104	NA	NA
ENST00000495701.1	ENSG00000116198.13	77.064	0.107472	0.201105	0.534409	0.593059	0.939317	CEP104	NA	FALSE
ENST00000460038.5	ENSG00000116198.13	36.5295	0.323622	0.313499	1.03229	0.301936	0.811784	CEP104	NA	FALSE
ENST00000494653.5	ENSG00000116198.13	452.92	0.160338	0.114954	1.3948	0.163077	0.675109	CEP104	NA	NA
ENST00000494951.1	ENSG00000116198.13	24.4093	-0.589518	0.31957	-1.84472	0.0650777	0.470435	CEP104	NA	FALSE
ENST00000378209.8	ENSG00000169598.16	123.064	-0.291889	0.27039	-1.07951	0.280359	0.796485	DFFB	FALSE	NA
ENST00000341385.4	ENSG00000169598.16	15.8562	-0.0989325	0.508208	-0.194669	0.845652	0.98373	DFFB	TRUE	NA
ENST00000474140.1	ENSG00000198912.11	270.061	-0.157306	0.252725	-0.62244	0.533652	0.922278	C1orf174	NA	FALSE
ENST00000361605.4	ENSG00000198912.11	682.878	-0.215445	0.161868	-1.33099	0.183193	0.703451	C1orf174	NA	NA
ENST00000378156.9	ENSG00000131697.18	355.134	-0.219705	0.167333	-1.31298	0.189191	0.71146	NPHP4	NA	TRUE
ENST00000496404.1	ENSG00000116254.18	347.788	0.777473	0.168261	4.62063	3.82571e-06	0.00043747	CHD5	NA	NA
ENST00000234875.9	ENSG00000116251.11	9964.25	0.22857	0.102271	2.23493	0.0254218	0.291727	RPL22	NA	NA
ENST00000480661.1	ENSG00000116251.11	1114.67	-0.148126	0.107788	-1.37424	0.169368	0.682854	RPL22	NA	NA
ENST00000497965.5	ENSG00000116251.11	2637.61	-0.39329	0.241112	-1.63115	0.102858	0.567369	RPL22	NA	NA
ENST00000471204.5	ENSG00000116251.11	904.434	0.388556	0.414728	0.936895	0.348813	0.841307	RPL22	NA	NA
ENST00000496676.5	ENSG00000158286.13	241.698	-0.338574	0.113277	-2.98889	0.00279992	0.073406	RNF207	NA	NA
ENST00000496329.1	ENSG00000158286.13	4.97194	-0.141852	0.661133	-0.214559	0.830111	0.981157	RNF207	NA	NA
ENST00000492476.1	ENSG00000158286.13	44.248	-0.115069	0.29087	-0.395601	0.6924	0.960069	RNF207	NA	NA
ENST00000483336.1	ENSG00000158286.13	40.2563	-0.593898	0.208137	-2.8534	0.00432547	0.0987743	RNF207	NA	NA
ENST00000343813.10	ENSG00000116237.16	2051.2	-0.003388	0.153276	-0.022104	0.982365	0.998365	ICMT	FALSE	NA
ENST00000489498.5	ENSG00000116237.16	2045.72	0.181491	0.148206	1.22459	0.220731	0.746353	ICMT	TRUE	TRUE
ENST00000474756.1	ENSG00000116237.16	213.632	0.769692	0.236561	3.25367	0.00113923	0.038682	ICMT	TRUE	NA
ENST00000608083.5	ENSG00000097021.19	2329.72	-0.188203	0.124138	-1.51608	0.1295	0.621451	ACOT7	NA	NA
ENST00000377855.6	ENSG00000097021.19	43.5034	-0.0537411	0.413005	-0.130122	0.89647	0.989934	ACOT7	NA	TRUE
ENST00000545482.5	ENSG00000097021.19	634.934	0.1389	0.0838031	1.65746	0.0974263	0.556335	ACOT7	NA	NA
ENST00000473466.2	ENSG00000097021.19	174.514	-0.290327	0.418204	-0.694222	0.487543	0.906843	ACOT7	NA	NA
ENST00000377836.8	ENSG00000069812.11	10.9081	0.191992	0.823507	0.233139	0.815653	0.979599	HES2	NA	FALSE
ENST00000377834.8	ENSG00000069812.11	241.642	0.167148	0.181944	0.918676	0.358265	0.846695	HES2	NA	NA
ENST00000645284.1	ENSG00000187017.17	345.103	-0.321369	0.153298	-2.09636	0.0360502	0.348874	ESPN	NA	NA
ENST00000418286.1	ENSG00000187017.17	42.6107	-0.150551	0.278718	-0.540158	0.589088	0.938496	ESPN	NA	NA
ENST00000633239.1	ENSG00000187017.17	104.664	-0.146497	0.245956	-0.595623	0.551427	0.928105	ESPN	NA	NA
ENST00000475479.2	ENSG00000187017.17	13.5406	-0.280386	0.493529	-0.568123	0.569951	0.933212	ESPN	NA	NA
ENST00000434576.2	ENSG00000187017.17	12.7517	0.796649	1.34332	0.593046	0.553151	0.928323	ESPN	NA	NA
ENST00000468561.2	ENSG00000187017.17	44.5121	-0.34065	0.290976	-1.17071	0.241713	0.763994	ESPN	NA	NA
ENST00000647810.1	ENSG00000215788.10	101.004	-0.00323424	0.225909	-0.0143166	0.988577	0.998789	TNFRSF25	NA	NA
ENST00000513135.5	ENSG00000215788.10	218.699	-0.0486184	0.283924	-0.171237	0.864037	0.986853	TNFRSF25	NA	NA
ENST00000475730.5	ENSG00000215788.10	21.9187	-0.608148	0.352497	-1.72526	0.0844811	0.526233	TNFRSF25	NA	NA
ENST00000340850.9	ENSG00000171680.22	308.227	0.0890068	0.224063	0.39724	0.691191	0.959865	PLEKHG5	NA	TRUE
ENST00000377705.6	ENSG00000162408.11	2286.61	-0.125896	0.117363	-1.0727	0.283405	0.797676	NOL9	NA	NA
ENST00000464383.1	ENSG00000162408.11	186.265	-0.1708	0.139095	-1.22794	0.219469	0.745216	NOL9	NA	NA
ENST00000462798.1	ENSG00000162408.11	57.7729	-0.191798	0.32475	-0.590603	0.554787	0.928744	NOL9	NA	NA
ENST00000460777.1	ENSG00000162408.11	47.922	-0.146609	0.223942	-0.654671	0.51268	0.915163	NOL9	NA	NA
ENST00000456162.2	ENSG00000229519.2	12.3258	-0.118587	0.399564	-0.29679	0.766627	0.971216	AL591866.1	NA	NA
ENST00000377674.9	ENSG00000204859.13	157.273	0.103734	0.248043	0.418207	0.675795	0.956659	ZBTB48	FALSE	FALSE
ENST00000435905.5	ENSG00000204859.13	65.1497	-0.365112	0.325686	-1.12106	0.262264	0.780255	ZBTB48	NA	NA
ENST00000488936.1	ENSG00000204859.13	88.9124	0.0886377	0.252675	0.350797	0.725741	0.965909	ZBTB48	NA	FALSE
ENST00000466813.1	ENSG00000204859.13	91.7981	-0.162184	0.180372	-0.89916	0.368568	0.852324	ZBTB48	TRUE	NA
ENST00000377658.8	ENSG00000162413.16	1350.3	0.44736	0.163993	2.72793	0.00637333	0.127718	KLHL21	NA	TRUE
ENST00000377663.3	ENSG00000162413.16	677.547	0.0837019	0.142454	0.587572	0.55682	0.929147	KLHL21	NA	NA
ENST00000496707.5	ENSG00000162413.16	39.1409	0.607751	1.04449	0.581861	0.56066	0.930512	KLHL21	NA	NA
ENST00000377648.5	ENSG00000116273.6	1035.63	-0.0134046	0.131337	-0.102063	0.918707	0.992507	PHF13	NA	NA
ENST00000054650.8	ENSG00000041988.15	275.545	0.104595	0.15778	0.662917	0.507384	0.913456	THAP3	NA	NA
ENST00000307896.10	ENSG00000041988.15	58.0706	-0.109408	0.319744	-0.342174	0.73222	0.966531	THAP3	NA	FALSE
ENST00000377627.7	ENSG00000041988.15	161.442	0.109557	0.175543	0.624102	0.532561	0.922069	THAP3	NA	NA
ENST00000377577.10	ENSG00000007923.16	1576.97	0.140121	0.132652	1.05631	0.290828	0.804601	DNAJC11	NA	NA
ENST00000294401.11	ENSG00000007923.16	492.932	-0.22974	0.123697	-1.85727	0.0632725	0.464087	DNAJC11	NA	FALSE
ENST00000426784.1	ENSG00000007923.16	96.103	-0.529803	0.200281	-2.64529	0.00816205	0.148858	DNAJC11	NA	FALSE
ENST00000473993.5	ENSG00000007923.16	91.3045	0.436972	0.342778	1.27479	0.202382	0.727149	DNAJC11	NA	NA
ENST00000485073.5	ENSG00000007923.16	146.326	-0.028131	0.210426	-0.133686	0.893651	0.989444	DNAJC11	NA	NA
ENST00000460594.5	ENSG00000007923.16	72.3872	0.0247769	0.238091	0.104065	0.917118	0.992359	DNAJC11	NA	NA
ENST00000303635.12	ENSG00000171735.19	232.025	0.30377	0.203375	1.49364	0.135269	0.630307	CAMTA1	FALSE	NA
ENST00000476163.5	ENSG00000171735.19	63.2785	0.917421	0.341253	2.68839	0.00717976	0.137065	CAMTA1	NA	TRUE
ENST00000473578.5	ENSG00000171735.19	64.4016	-0.20432	0.308075	-0.663216	0.507192	0.913313	CAMTA1	FALSE	NA
ENST00000557126.5	ENSG00000171735.19	18.0048	0.900805	0.440985	2.04271	0.0410809	0.374219	CAMTA1	FALSE	NA
ENST00000461311.1	ENSG00000171735.19	13.6246	2.34836	0.842092	2.78872	0.00529164	0.114121	CAMTA1	TRUE	NA
ENST00000486138.1	ENSG00000171735.19	12.4871	0.345113	0.811728	0.425158	0.670721	0.955681	CAMTA1	TRUE	NA
ENST00000490905.5	ENSG00000171735.19	15.0404	-0.221937	1.13908	-0.194839	0.845519	0.983651	CAMTA1	FALSE	NA
ENST00000602973.1	ENSG00000270035.1	20.4889	0.0573194	0.296838	0.1931	0.84688	0.984378	AL359881.2	NA	NA
ENST00000054666.11	ENSG00000049245.13	1706.9	0.0666164	0.200734	0.331863	0.739992	0.967773	VAMP3	NA	FALSE
ENST00000470357.1	ENSG00000049245.13	254.375	0.628525	0.154553	4.06673	4.76779e-05	0.00337596	VAMP3	NA	NA
ENST00000487194.1	ENSG00000049245.13	6.90277	0.544025	0.488523	1.11361	0.265445	0.783464	VAMP3	NA	NA
ENST00000602406.1	ENSG00000269925.1	11.6485	-0.0397988	0.395762	-0.100562	0.919898	0.992507	Z98884.2	NA	NA
ENST00000377516.6	ENSG00000049247.13	68.2694	0.000852521	0.328964	0.00259153	0.997932	0.999804	UTS2	NA	NA
ENST00000361696.9	ENSG00000049247.13	37.0965	0.214981	0.391518	0.549096	0.58294	0.93678	UTS2	NA	NA
ENST00000054668.5	ENSG00000049247.13	17.9901	0.138035	0.424879	0.324881	0.745271	0.968541	UTS2	NA	NA
ENST00000493373.5	ENSG00000116288.13	422.131	0.0152209	1.28177	0.011875	0.990525	0.998789	PARK7	NA	NA
ENST00000460192.5	ENSG00000116288.13	318.594	-0.080394	0.253254	-0.317444	0.750907	0.969125	PARK7	NA	NA
ENST00000493678.5	ENSG00000116288.13	728.644	-0.373355	0.630707	-0.591962	0.553876	0.928471	PARK7	NA	NA
ENST00000377493.9	ENSG00000116288.13	483.07	-0.263755	0.448728	-0.587784	0.556678	0.929147	PARK7	NA	NA
ENST00000338639.10	ENSG00000116288.13	2048.11	-0.273862	0.135331	-2.02365	0.0430064	0.382272	PARK7	NA	NA
ENST00000377491.5	ENSG00000116288.13	79.0464	-0.0651262	0.346489	-0.18796	0.850908	0.985425	PARK7	NA	NA
ENST00000377488.5	ENSG00000116288.13	60.3804	-0.482277	0.362374	-1.33088	0.183228	0.703451	PARK7	NA	NA
ENST00000469225.1	ENSG00000116288.13	376.537	-0.489002	0.245885	-1.98874	0.0467294	0.399036	PARK7	NA	NA
ENST00000641354.1	ENSG00000284747.1	65.6374	-0.474676	0.203239	-2.33556	0.0195141	0.252317	AL034417.5	NA	NA
ENST00000377482.10	ENSG00000116285.13	10307.1	-0.30554	0.217265	-1.40631	0.159634	0.670449	ERRFI1	FALSE	NA
ENST00000467067.1	ENSG00000116285.13	1052.13	-0.364602	0.2326	-1.5675	0.116997	0.597478	ERRFI1	FALSE	NA
ENST00000469499.5	ENSG00000116285.13	135.81	-0.0237407	0.353576	-0.0671446	0.946467	0.994525	ERRFI1	FALSE	NA
ENST00000487559.1	ENSG00000116285.13	116.937	-0.411608	0.260384	-1.58077	0.113931	0.591505	ERRFI1	TRUE	NA
ENST00000400908.7	ENSG00000142599.19	686.668	0.206789	0.142396	1.45221	0.146443	0.647949	RERE	NA	FALSE
ENST00000400907.6	ENSG00000142599.19	166.574	0.1562	0.389563	0.400963	0.688447	0.959281	RERE	NA	NA
ENST00000469251.1	ENSG00000142599.19	44.7798	0.374539	0.356439	1.05078	0.29336	0.805798	RERE	NA	NA
ENST00000514428.1	ENSG00000142599.19	12.1719	0.495496	0.398188	1.24438	0.213361	0.738991	RERE	NA	NA
ENST00000468247.1	ENSG00000142599.19	13.242	-0.0588076	0.41487	-0.141749	0.887278	0.989137	RERE	NA	FALSE
ENST00000437586.1	ENSG00000234619.1	21.4985	0.0768925	0.484578	0.158679	0.873922	0.987837	RPL7P11	NA	NA
ENST00000433876.2	ENSG00000228423.2	9.90381	0.346926	0.420389	0.82525	0.409229	0.875485	AL357552.3	NA	NA
ENST00000234590.10	ENSG00000074800.16	46703.4	-0.1555	0.101139	-1.53748	0.124175	0.610749	ENO1	FALSE	NA
ENST00000464920.2	ENSG00000074800.16	808.984	-0.412165	0.146171	-2.81975	0.00480613	0.106587	ENO1	NA	NA
ENST00000646370.2	ENSG00000074800.16	103.838	-0.293153	0.214582	-1.36616	0.17189	0.687108	ENO1	TRUE	FALSE
ENST00000645609.1	ENSG00000074800.16	693.023	0.167802	0.17939	0.935401	0.349582	0.841558	ENO1	NA	NA
ENST00000645600.1	ENSG00000074800.16	995.076	0.16138	0.715943	0.225409	0.821661	0.98016	ENO1	NA	NA
ENST00000497492.1	ENSG00000074800.16	1417.13	-0.377379	0.381737	-0.988583	0.322867	0.82535	ENO1	NA	NA
ENST00000646660.1	ENSG00000074800.16	254.48	-0.666998	1.25391	-0.531934	0.594772	0.939911	ENO1	NA	NA
ENST00000646680.1	ENSG00000074800.16	5630.14	-0.155852	0.163839	-0.951247	0.341479	0.837055	ENO1	TRUE	NA
ENST00000646906.1	ENSG00000074800.16	447.096	-0.156789	0.229125	-0.684293	0.49379	0.908786	ENO1	NA	NA
ENST00000646156.1	ENSG00000074800.16	166.147	-0.33801	0.155225	-2.17755	0.0294398	0.315026	ENO1	NA	NA
ENST00000643438.1	ENSG00000074800.16	82.2375	-0.300618	0.279746	-1.07461	0.282551	0.79708	ENO1	NA	NA
ENST00000486051.5	ENSG00000074800.16	258.237	-0.362131	0.219688	-1.64839	0.0992726	0.560602	ENO1	NA	FALSE
ENST00000492343.2	ENSG00000074800.16	412.312	-0.451227	0.195933	-2.30297	0.0212807	0.265715	ENO1	NA	NA
ENST00000377411.5	ENSG00000180758.12	339.795	-0.231979	0.196217	-1.18226	0.237103	0.759739	GPR157	NA	NA
ENST00000635687.1	ENSG00000228526.7	198.355	0.192355	0.203182	0.946713	0.343785	0.837875	MIR34AHG	NA	NA
ENST00000635405.2	ENSG00000228526.7	188.878	0.18118	0.228929	0.791422	0.428698	0.886278	MIR34AHG	NA	NA
ENST00000328089.11	ENSG00000171621.14	342.258	-0.000675407	0.128393	-0.00526047	0.995803	0.999767	SPSB1	NA	FALSE
ENST00000302692.7	ENSG00000171612.7	753.674	-0.0983497	0.14117	-0.696673	0.486007	0.906728	SLC25A33	NA	NA
ENST00000340381.11	ENSG00000188807.13	443.122	0.0181028	0.174336	0.103839	0.917297	0.992411	TMEM201	NA	FALSE
ENST00000340305.9	ENSG00000188807.13	388.116	-0.00428868	0.237306	-0.0180724	0.985581	0.998763	TMEM201	NA	NA
ENST00000377346.9	ENSG00000171608.16	384.661	0.0320133	0.208313	0.153679	0.877863	0.988582	PIK3CD	NA	NA
ENST00000415330.2	ENSG00000231789.2	81.4207	-0.230845	0.161869	-1.42612	0.153835	0.66149	PIK3CD-AS2	NA	NA
ENST00000377298.9	ENSG00000171603.18	808.638	-0.110263	0.23741	-0.464443	0.64233	0.950375	CLSTN1	FALSE	NA
ENST00000650348.1	ENSG00000171603.18	946.646	-0.0278369	0.257403	-0.108145	0.913881	0.992092	CLSTN1	TRUE	NA
ENST00000435891.5	ENSG00000171603.18	1173.41	-0.020298	0.14544	-0.139563	0.889005	0.989226	CLSTN1	FALSE	TRUE
ENST00000361311.4	ENSG00000171603.18	1367.01	-0.119008	0.219634	-0.541847	0.587924	0.938202	CLSTN1	FALSE	TRUE
ENST00000464286.1	ENSG00000171603.18	26.2473	-0.15729	0.343098	-0.458442	0.646635	0.950893	CLSTN1	NA	NA
ENST00000377263.6	ENSG00000178585.15	257.901	0.290452	0.289541	1.00314	0.315791	0.821358	CTNNBIP1	NA	NA
ENST00000400904.7	ENSG00000178585.15	175.465	-0.222542	0.249191	-0.893058	0.371826	0.855041	CTNNBIP1	NA	NA
ENST00000377258.5	ENSG00000178585.15	31.9272	-0.520824	0.251018	-2.07484	0.0380009	0.359702	CTNNBIP1	NA	NA
ENST00000377256.1	ENSG00000178585.15	50.7126	-0.0259556	0.322437	-0.0804983	0.935841	0.994212	CTNNBIP1	NA	NA
ENST00000377223.6	ENSG00000162441.12	553.49	0.194884	0.222929	0.874197	0.382011	0.86162	LZIC	NA	NA
ENST00000400903.6	ENSG00000162441.12	65.1312	-0.0283181	0.599599	-0.0472285	0.962331	0.99588	LZIC	NA	NA
ENST00000377213.1	ENSG00000162441.12	302.087	0.116696	0.188244	0.619923	0.535309	0.92311	LZIC	NA	NA
ENST00000403197.5	ENSG00000173614.14	52.1923	-0.121004	0.287882	-0.420326	0.674247	0.95631	NMNAT1	FALSE	NA
ENST00000462686.1	ENSG00000173614.14	87.6312	-0.385944	0.26026	-1.48292	0.138096	0.635056	NMNAT1	TRUE	NA
ENST00000377205.6	ENSG00000173614.14	206.338	-0.183473	0.176368	-1.04029	0.298206	0.809394	NMNAT1	FALSE	TRUE
ENST00000492735.1	ENSG00000173614.14	19.7625	-0.0730213	0.373758	-0.195371	0.845103	0.983583	NMNAT1	NA	NA
ENST00000365545.1	ENSG00000202415.1	19.893	-0.105208	0.433272	-0.242822	0.808144	0.978756	RN7SKP269	NA	NA
ENST00000636827.2	ENSG00000283611.2	20.8591	-0.19195	0.304635	-0.630099	0.52863	0.920717	TMEM274P	NA	NA
ENST00000294435.8	ENSG00000162444.12	553.554	-0.141407	0.174265	-0.811448	0.417109	0.880894	RBP7	NA	NA
ENST00000253251.12	ENSG00000130939.20	1188.58	0.026307	0.155058	0.169659	0.865278	0.986911	UBE4B	NA	FALSE
ENST00000343090.11	ENSG00000130939.20	759.672	-0.0297514	0.2486	-0.119676	0.90474	0.991096	UBE4B	NA	FALSE
ENST00000470736.1	ENSG00000130939.20	40.777	0.25088	0.372926	0.672734	0.501116	0.911777	UBE4B	NA	NA
ENST00000377093.8	ENSG00000054523.17	814.016	0.828279	0.228415	3.6262	0.00028762	0.0139947	KIF1B	NA	FALSE
ENST00000263934.10	ENSG00000054523.17	680.357	-0.321143	0.188034	-1.7079	0.0876549	0.533926	KIF1B	NA	FALSE
ENST00000377086.5	ENSG00000054523.17	781.965	-0.0661672	0.343571	-0.192587	0.847283	0.984408	KIF1B	NA	NA
ENST00000377083.5	ENSG00000054523.17	350.963	1.21919	0.746502	1.6332	0.102428	0.566587	KIF1B	NA	NA
ENST00000620295.2	ENSG00000054523.17	545.121	-0.0931261	0.261265	-0.356443	0.721509	0.965208	KIF1B	NA	NA
ENST00000487775.1	ENSG00000142657.21	174.006	-0.283605	0.154921	-1.83064	0.0671545	0.477607	PGD	NA	NA
ENST00000270776.13	ENSG00000142657.21	4601.69	-0.388307	0.0796997	-4.87212	1.10408e-06	0.000154697	PGD	FALSE	NA
ENST00000477958.5	ENSG00000142657.21	12.0939	0.171028	0.524221	0.326253	0.744233	0.968059	PGD	TRUE	TRUE
ENST00000483936.5	ENSG00000142657.21	416.993	-0.298772	0.111132	-2.68843	0.00717882	0.137065	PGD	NA	NA
ENST00000465632.5	ENSG00000142657.21	34.7124	-0.553285	0.328542	-1.68407	0.092169	0.545798	PGD	NA	NA
ENST00000460189.1	ENSG00000142657.21	58.7253	0.0432772	0.381366	0.11348	0.90965	0.99174	PGD	NA	NA
ENST00000602787.6	ENSG00000251503.8	29.9562	0.542162	0.667792	0.811872	0.416865	0.880739	CENPS-CORT	NA	NA
ENST00000309048.8	ENSG00000175279.22	131.367	0.558082	0.342415	1.62984	0.103134	0.567833	CENPS	FALSE	NA
ENST00000477755.1	ENSG00000175279.22	97.5058	0.54538	0.280853	1.94187	0.0521529	0.421353	CENPS	TRUE	NA
ENST00000462462.1	ENSG00000175279.22	8.4419	0.310773	1.63062	0.190586	0.84885	0.984901	CENPS	FALSE	NA
ENST00000377038.8	ENSG00000160049.12	3373.66	-0.113446	0.154769	-0.733001	0.463558	0.898657	DFFA	FALSE	FALSE
ENST00000476658.5	ENSG00000160049.12	190.718	-0.325593	0.203868	-1.59708	0.110248	0.583464	DFFA	TRUE	NA
ENST00000377036.2	ENSG00000160049.12	934.213	-0.134455	0.103897	-1.29412	0.195624	0.720313	DFFA	FALSE	NA
ENST00000472851.1	ENSG00000142655.13	48.122	0.175709	0.267986	0.655662	0.512042	0.915035	PEX14	NA	NA
ENST00000356607.9	ENSG00000142655.13	524.253	0.0266035	0.116772	0.227825	0.819782	0.980027	PEX14	NA	FALSE
ENST00000491661.2	ENSG00000142655.13	30.981	0.528788	0.623137	0.84859	0.396109	0.869755	PEX14	NA	NA
ENST00000461850.3	ENSG00000243267.3	3.9811	0.100863	0.794931	0.126883	0.899033	0.990001	RN7SL614P	NA	NA
ENST00000639083.1	ENSG00000120948.18	700.138	-0.148869	0.416601	-0.357341	0.720836	0.965165	TARDBP	FALSE	FALSE
ENST00000629725.2	ENSG00000120948.18	212.617	-0.0474388	0.210131	-0.225758	0.821389	0.980027	TARDBP	NA	NA
ENST00000439080.6	ENSG00000120948.18	188.915	0.48198	0.403355	1.19493	0.232115	0.756844	TARDBP	TRUE	NA
ENST00000613864.4	ENSG00000120948.18	197.369	-0.0057098	0.221239	-0.0258082	0.97941	0.99783	TARDBP	NA	NA
ENST00000240185.8	ENSG00000120948.18	775.444	0.212951	0.396234	0.537436	0.590966	0.93903	TARDBP	FALSE	NA
ENST00000315091.7	ENSG00000120948.18	1104.36	-0.109078	0.207611	-0.525395	0.599309	0.940893	TARDBP	FALSE	FALSE
ENST00000618606.1	ENSG00000120948.18	40.5352	-0.0124715	0.237873	-0.0524294	0.958187	0.99531	TARDBP	NA	NA
ENST00000621573.1	ENSG00000120948.18	485.356	0.164664	0.420765	0.391344	0.695543	0.960686	TARDBP	TRUE	TRUE
ENST00000617757.1	ENSG00000120948.18	164.901	0.00894053	0.3509	0.0254789	0.979673	0.997951	TARDBP	NA	NA
ENST00000400897.8	ENSG00000009724.17	101.668	0.150574	0.289396	0.520303	0.602852	0.941196	MASP2	NA	NA
ENST00000612387.1	ENSG00000271895.2	31.6006	-0.250459	0.327923	-0.763775	0.445001	0.892092	AL109811.2	NA	NA
ENST00000475189.1	ENSG00000116649.10	63.9444	0.275374	0.285594	0.964215	0.334938	0.832995	SRM	NA	NA
ENST00000376957.7	ENSG00000116649.10	1379.28	-0.216528	0.167929	-1.28941	0.197257	0.721633	SRM	FALSE	NA
ENST00000465788.1	ENSG00000116649.10	27.0402	-0.252569	0.349688	-0.72227	0.470129	0.900362	SRM	NA	NA
ENST00000459997.1	ENSG00000116649.10	18.5099	0.136557	0.672439	0.203077	0.839075	0.981972	SRM	TRUE	NA
ENST00000304457.11	ENSG00000171824.14	63.2823	1.21492	1.45033	0.837686	0.402207	0.87205	EXOSC10	NA	NA
ENST00000376936.9	ENSG00000171824.14	2290.87	0.0291796	0.215365	0.135489	0.892225	0.989243	EXOSC10	NA	NA
ENST00000474216.5	ENSG00000171824.14	123.283	0.13452	0.18514	0.726582	0.467482	0.899705	EXOSC10	NA	NA
ENST00000472078.1	ENSG00000171824.14	45.9083	0.00284251	0.21055	0.0135004	0.989229	0.998789	EXOSC10	NA	NA
ENST00000485606.1	ENSG00000171824.14	32.4167	0.157881	0.278437	0.567026	0.570697	0.933242	EXOSC10	NA	NA
ENST00000361445.9	ENSG00000198793.13	5991.3	-0.196619	0.078796	-2.49529	0.0125856	0.195332	MTOR	NA	TRUE
ENST00000376810.5	ENSG00000120942.13	588.562	-0.090858	0.108555	-0.836974	0.402607	0.872216	UBIAD1	NA	NA
ENST00000483738.1	ENSG00000120942.13	82.5708	0.218606	0.183781	1.18949	0.234247	0.75836	UBIAD1	NA	NA
ENST00000642025.1	ENSG00000116661.11	115.107	-0.107023	0.281371	-0.380364	0.703676	0.961384	FBXO2	TRUE	NA
ENST00000354287.5	ENSG00000116661.11	221.099	-0.0880942	0.186254	-0.47298	0.636227	0.948781	FBXO2	FALSE	TRUE
ENST00000425796.5	ENSG00000132879.14	117.585	0.18641	0.211518	0.881294	0.378159	0.859625	FBXO44	NA	NA
ENST00000251547.10	ENSG00000132879.14	344.58	0.0446935	0.188997	0.236477	0.813063	0.979363	FBXO44	NA	NA
ENST00000376768.5	ENSG00000132879.14	103.695	0.0846022	0.236748	0.357351	0.720829	0.965165	FBXO44	NA	NA
ENST00000376760.5	ENSG00000132879.14	68.0354	0.205468	0.365834	0.561643	0.574359	0.934572	FBXO44	NA	NA
ENST00000376762.8	ENSG00000132879.14	81.9843	3.91776	1.12537	3.48132	0.000498952	0.0210504	FBXO44	NA	NA
ENST00000376753.9	ENSG00000116663.11	403.01	-0.131584	0.130105	-1.01137	0.31184	0.8185	FBXO6	NA	FALSE
ENST00000376692.9	ENSG00000116670.15	1505.17	0.0821831	0.132082	0.622214	0.533801	0.922383	MAD2L2	NA	NA
ENST00000376669.9	ENSG00000116670.15	81.5747	-0.21414	0.17314	-1.2368	0.21616	0.741636	MAD2L2	NA	NA
ENST00000376667.7	ENSG00000116670.15	78.8572	0.527857	0.562791	0.937928	0.348281	0.841091	MAD2L2	NA	NA
ENST00000456915.1	ENSG00000116670.15	72.3561	0.0275193	0.17706	0.155424	0.876487	0.988529	MAD2L2	NA	NA
ENST00000400895.6	ENSG00000177674.16	20.3185	-0.0519461	0.475215	-0.109311	0.912956	0.992052	AGTRAP	NA	TRUE
ENST00000494437.1	ENSG00000177674.16	43.1401	-0.360782	0.303125	-1.19021	0.233965	0.758265	AGTRAP	NA	NA
ENST00000314340.10	ENSG00000177674.16	311.559	-0.00401067	0.179043	-0.0224006	0.982128	0.998365	AGTRAP	NA	NA
ENST00000376629.8	ENSG00000177674.16	69.6575	0.312481	0.679965	0.459555	0.645836	0.950764	AGTRAP	NA	NA
ENST00000413656.5	ENSG00000177000.13	17.4333	0.70606	0.383333	1.8419	0.0654904	0.47199	MTHFR	NA	NA
ENST00000346436.11	ENSG00000011021.23	407.761	-0.131626	0.179142	-0.734754	0.462489	0.898626	CLCN6	NA	TRUE
ENST00000650448.1	ENSG00000285646.2	825.172	0.361546	0.246601	1.46612	0.142617	0.641791	AL021155.4	NA	NA
ENST00000666735.1	ENSG00000285646.2	69.2042	-0.524945	0.276242	-1.90031	0.0573928	0.443081	AL021155.4	NA	NA
ENST00000658167.1	ENSG00000285646.2	52.4354	-0.214426	0.356818	-0.600941	0.547879	0.926945	AL021155.4	NA	NA
ENST00000376572.8	ENSG00000116685.16	2452.55	-0.132013	0.121102	-1.09009	0.275672	0.793209	KIAA2013	NA	NA
ENST00000616327.1	ENSG00000116685.16	210.631	1.00002	1.36555	0.732317	0.463975	0.898657	KIAA2013	NA	NA
ENST00000449038.5	ENSG00000083444.17	87.1315	-0.195362	0.248899	-0.784905	0.432509	0.887466	PLOD1	NA	TRUE
ENST00000196061.5	ENSG00000083444.17	3820.79	-0.0515363	0.125596	-0.410335	0.68156	0.95872	PLOD1	NA	TRUE
ENST00000491536.5	ENSG00000083444.17	15.4683	-0.093622	0.674819	-0.138736	0.889658	0.989243	PLOD1	NA	NA
ENST00000470133.1	ENSG00000083444.17	44.06	0.101388	0.269845	0.375728	0.707119	0.96231	PLOD1	NA	FALSE
ENST00000490079.5	ENSG00000116688.17	75.0161	0.120394	0.247264	0.486906	0.626325	0.94753	MFN2	NA	FALSE
ENST00000484391.5	ENSG00000116688.17	51.2042	-0.10548	0.225917	-0.4669	0.640572	0.949997	MFN2	NA	NA
ENST00000497302.1	ENSG00000116688.17	189.784	-0.25526	0.309708	-0.824196	0.409828	0.875941	MFN2	NA	TRUE
ENST00000235329.10	ENSG00000116688.17	5765.92	0.0493161	0.103586	0.476089	0.634011	0.948198	MFN2	NA	FALSE
ENST00000412236.1	ENSG00000116688.17	36.8221	0.229148	0.362303	0.632478	0.527075	0.920017	MFN2	NA	NA
ENST00000478749.5	ENSG00000116691.11	40.3582	0.309727	0.357957	0.865263	0.386895	0.86432	MIIP	NA	NA
ENST00000235332.6	ENSG00000116691.11	414.443	-0.0583601	0.115412	-0.505668	0.61309	0.943377	MIIP	NA	FALSE
ENST00000620676.6	ENSG00000048707.15	842.152	0.377983	0.77205	0.489583	0.624429	0.947035	VPS13D	NA	FALSE
ENST00000613099.4	ENSG00000048707.15	3219.01	0.453782	0.274247	1.65465	0.0979955	0.557572	VPS13D	NA	NA
ENST00000643711.1	ENSG00000048707.15	37.8507	0.735963	0.501436	1.46771	0.142183	0.641172	VPS13D	NA	NA
ENST00000616661.5	ENSG00000162496.9	1352.04	0.228572	0.15434	1.48096	0.138617	0.636066	DHRS3	NA	TRUE
ENST00000464917.5	ENSG00000162496.9	37.3793	0.295409	0.260658	1.13332	0.257081	0.775509	DHRS3	NA	TRUE
ENST00000606790.1	ENSG00000272482.1	19.4739	0.126506	0.371722	0.340323	0.733613	0.967036	AC254633.1	NA	NA
ENST00000413440.5	ENSG00000116731.22	435.033	0.706627	0.703664	1.00421	0.315277	0.820914	PRDM2	NA	FALSE
ENST00000343137.8	ENSG00000116731.22	339.126	0.575863	0.305919	1.8824	0.0597811	0.450681	PRDM2	NA	NA
ENST00000400798.6	ENSG00000189337.17	341.617	-0.243305	0.251149	-0.968767	0.332661	0.831889	KAZN	NA	NA
ENST00000428417.5	ENSG00000171729.14	40.4229	0.632077	1.20554	0.524308	0.600064	0.940893	TMEM51	NA	NA
ENST00000400796.7	ENSG00000171729.14	187.363	0.25011	0.297848	0.839724	0.401063	0.87157	TMEM51	NA	FALSE
ENST00000376008.3	ENSG00000171729.14	349.795	0.0714226	0.138647	0.515139	0.606456	0.942014	TMEM51	NA	NA
ENST00000424792.5	ENSG00000204464.7	5.69441	0.291737	0.535762	0.544528	0.586078	0.937781	C1orf195	NA	NA
ENST00000625027.2	ENSG00000204464.7	17.3196	0.616791	0.40623	1.51833	0.128931	0.620686	C1orf195	NA	NA
ENST00000433640.6	ENSG00000142621.19	15.4166	0.234783	0.376976	0.622807	0.533411	0.922278	FHAD1	NA	NA
ENST00000375998.8	ENSG00000142621.19	110.857	0.420988	0.339299	1.24076	0.214695	0.740055	FHAD1	NA	NA
ENST00000375997.8	ENSG00000142621.19	18.7148	1.18083	0.594884	1.98497	0.0471473	0.400813	FHAD1	NA	NA
ENST00000375980.9	ENSG00000142634.13	2278.34	0.289844	0.128754	2.25116	0.0243757	0.285055	EFHD2	NA	FALSE
ENST00000348549.9	ENSG00000132906.18	97.4402	-0.11758	0.248286	-0.473569	0.635807	0.948678	CASP9	NA	NA
ENST00000546969.1	ENSG00000132906.18	26.298	-0.256339	0.378429	-0.677375	0.498168	0.910331	CASP9	NA	NA
ENST00000375838.5	ENSG00000116138.13	222.393	0.157531	0.190507	0.826901	0.408293	0.875136	DNAJC16	NA	NA
ENST00000616884.4	ENSG00000116138.13	326.448	1.31353	0.271532	4.83749	1.31486e-06	0.000176079	DNAJC16	NA	NA
ENST00000375847.8	ENSG00000116138.13	948.143	-0.146809	0.319341	-0.459724	0.645714	0.950764	DNAJC16	NA	NA
ENST00000490811.1	ENSG00000116138.13	36.401	0.292686	0.309395	0.945996	0.344151	0.838053	DNAJC16	NA	NA
ENST00000480945.6	ENSG00000197312.12	1935.31	0.748745	0.296879	2.52205	0.0116673	0.186172	DDI2	FALSE	FALSE
ENST00000546927.1	ENSG00000197312.12	50.397	0.118803	0.319456	0.371892	0.709973	0.962768	DDI2	NA	NA
ENST00000320153.10	ENSG00000197312.12	84.7556	0.670579	1.03257	0.649427	0.516063	0.916471	DDI2	TRUE	NA
ENST00000548451.1	ENSG00000197312.12	19.9201	-0.523411	0.32421	-1.61442	0.106437	0.575092	DDI2	NA	NA
ENST00000345034.1	ENSG00000215695.1	254.621	1.09712	0.570168	1.92421	0.0543278	0.430122	RSC1A1	NA	NA
ENST00000375793.2	ENSG00000116786.13	1060.81	0.215243	0.159063	1.3532	0.175992	0.693294	PLEKHM2	NA	NA
ENST00000462455.1	ENSG00000116786.13	56.4991	0.526816	0.274298	1.9206	0.0547821	0.432061	PLEKHM2	NA	NA
ENST00000642363.1	ENSG00000116786.13	563.603	-0.0679841	0.236409	-0.28757	0.773676	0.972356	PLEKHM2	NA	NA
ENST00000431782.1	ENSG00000224321.1	32.3497	-0.074838	0.442034	-0.169304	0.865558	0.986911	RPL12P14	NA	NA
ENST00000321418.6	ENSG00000178715.8	26.2095	-0.0685312	0.320826	-0.213608	0.830852	0.981192	AL450998.1	NA	NA
ENST00000673875.1	ENSG00000065526.12	205.828	0.14348	0.226751	0.632762	0.526889	0.919968	SPEN	NA	FALSE
ENST00000375759.8	ENSG00000065526.12	3082.24	0.763157	0.365223	2.08956	0.0366569	0.352567	SPEN	NA	NA
ENST00000471538.1	ENSG00000065526.12	198.811	0.599707	0.232459	2.57985	0.00988443	0.168693	SPEN	NA	TRUE
ENST00000438066.1	ENSG00000065526.12	217.658	0.663549	0.240899	2.75447	0.0058788	0.122086	SPEN	NA	NA
ENST00000442985.1	ENSG00000065526.12	34.219	1.57213	0.495962	3.16986	0.00152513	0.047848	SPEN	NA	NA
ENST00000604816.1	ENSG00000270620.1	4.74685	0.0337588	0.734905	0.0459362	0.963361	0.995989	AL034555.1	NA	NA
ENST00000375743.8	ENSG00000116809.11	494.815	0.0663832	0.129969	0.51076	0.609519	0.942171	ZBTB17	NA	TRUE
ENST00000375662.5	ENSG00000185519.9	134.704	0.157649	0.144269	1.09274	0.274508	0.791872	FAM131C	NA	NA
ENST00000358432.8	ENSG00000142627.13	7312.88	0.0986091	0.182465	0.540428	0.588902	0.938496	EPHA2	NA	FALSE
ENST00000462805.1	ENSG00000142627.13	13.6403	0.390818	0.747431	0.522881	0.601057	0.941094	EPHA2	NA	NA
ENST00000480202.1	ENSG00000142627.13	30.1231	1.88196	1.15441	1.63024	0.103051	0.567674	EPHA2	NA	NA
ENST00000461614.1	ENSG00000142627.13	179.159	0.148905	0.324323	0.459126	0.646143	0.950764	EPHA2	NA	NA
ENST00000424774.1	ENSG00000227959.1	30.4841	0.180586	0.282781	0.638606	0.523079	0.919505	AL451042.2	NA	NA
ENST00000426353.1	ENSG00000224621.1	14.8366	-0.171671	0.347532	-0.493972	0.621326	0.945939	AL451042.1	NA	NA
ENST00000478117.5	ENSG00000142632.17	239.613	0.116884	0.190311	0.614171	0.539102	0.924431	ARHGEF19	NA	NA
ENST00000270747.8	ENSG00000142632.17	472.443	-0.570966	0.138916	-4.11016	3.95383e-05	0.00289015	ARHGEF19	NA	TRUE
ENST00000449495.1	ENSG00000142632.17	52.5127	-0.27266	0.450892	-0.604712	0.54537	0.926467	ARHGEF19	NA	NA
ENST00000375592.8	ENSG00000037637.11	840.563	-0.126109	0.107644	-1.17154	0.241381	0.763727	FBXO42	NA	FALSE
ENST00000471507.5	ENSG00000055070.17	260.091	-0.0966523	0.201693	-0.479204	0.631793	0.948198	SZRD1	NA	NA
ENST00000401089.3	ENSG00000055070.17	2439.94	0.19513	0.156572	1.24627	0.212666	0.738023	SZRD1	NA	NA
ENST00000401088.9	ENSG00000055070.17	586.958	0.19283	0.22761	0.847195	0.396887	0.87042	SZRD1	NA	NA
ENST00000475554.5	ENSG00000055070.17	67.0041	0.0805983	0.340711	0.236559	0.812999	0.979363	SZRD1	NA	NA
ENST00000472351.5	ENSG00000055070.17	236.058	-0.0822828	0.203548	-0.404243	0.686034	0.959038	SZRD1	NA	NA
ENST00000492354.1	ENSG00000055070.17	1226.67	-0.273307	0.165654	-1.64986	0.0989708	0.560106	SZRD1	NA	NA
ENST00000472461.1	ENSG00000055070.17	42.3865	0.174094	0.292329	0.595542	0.551481	0.928105	SZRD1	NA	NA
ENST00000445689.1	ENSG00000226457.1	27.275	-0.222965	0.327663	-0.68047	0.496207	0.909562	RPL22P3	NA	NA
ENST00000337132.10	ENSG00000157191.20	871.753	0.183266	0.110172	1.66346	0.0962202	0.553766	NECAP2	NA	TRUE
ENST00000486390.1	ENSG00000157191.20	35.0512	-0.132916	0.253174	-0.524998	0.599584	0.940893	NECAP2	NA	NA
ENST00000443980.6	ENSG00000157191.20	107.488	0.336784	0.353358	0.953097	0.340541	0.836395	NECAP2	NA	NA
ENST00000508680.5	ENSG00000157191.20	16.5582	0.0476232	0.669514	0.0711309	0.943294	0.994518	NECAP2	NA	NA
ENST00000457898.1	ENSG00000226029.1	174.118	-0.0626764	0.192089	-0.326289	0.744206	0.968059	LINC01772	NA	NA
ENST00000263511.8	ENSG00000080947.15	248.566	-0.0126747	0.178595	-0.070969	0.943422	0.994518	CROCCP3	NA	NA
ENST00000591316.1	ENSG00000080947.15	104.945	-0.30908	0.187675	-1.64689	0.0995811	0.561297	CROCCP3	NA	NA
ENST00000589964.1	ENSG00000080947.15	4.49776	-0.258773	0.633278	-0.408624	0.682815	0.958865	CROCCP3	NA	NA
ENST00000562878.1	ENSG00000261135.1	332.473	-0.215465	0.154053	-1.39864	0.16192	0.673614	AL137802.2	NA	NA
ENST00000648419.1	ENSG00000285853.1	120.07	-0.27511	0.207928	-1.32311	0.1858	0.706267	AL137802.3	NA	NA
ENST00000415386.2	ENSG00000233421.4	55.659	-0.348197	0.230368	-1.51148	0.130666	0.622949	LINC01783	NA	NA
ENST00000430580.6	ENSG00000219481.10	1735.91	0.26883	0.214538	1.25307	0.210182	0.735214	NBPF1	FALSE	FALSE
ENST00000392963.5	ENSG00000219481.10	749.117	0.416524	0.212928	1.95618	0.0504443	0.414859	NBPF1	TRUE	FALSE
ENST00000420513.1	ENSG00000219481.10	100.845	0.291371	0.159607	1.82555	0.067918	0.479861	NBPF1	NA	FALSE
ENST00000599069.5	ENSG00000219481.10	110.411	0.231516	0.547605	0.422779	0.672456	0.955746	NBPF1	NA	NA
ENST00000599908.1	ENSG00000219481.10	1055.74	0.436581	0.20338	2.14662	0.0318233	0.327214	NBPF1	NA	NA
ENST00000449853.2	ENSG00000219481.10	984.17	0.169118	0.163222	1.03612	0.300145	0.810445	NBPF1	NA	TRUE
ENST00000639481.1	ENSG00000215908.10	181.837	0.806366	0.27444	2.93822	0.00330098	0.0824442	CROCCP2	NA	TRUE
ENST00000640476.1	ENSG00000215908.10	64.8261	2.33867	0.565371	4.13651	3.52625e-05	0.00264161	CROCCP2	NA	NA
ENST00000639594.1	ENSG00000215908.10	170.904	0.28889	0.217894	1.32583	0.184898	0.705124	CROCCP2	NA	NA
ENST00000639456.1	ENSG00000215908.10	441.423	1.11153	0.17134	6.48727	8.74056e-11	3.54281e-08	CROCCP2	NA	TRUE
ENST00000633763.1	ENSG00000282143.1	63.7156	0.16346	2.32598	0.0702758	0.943974	0.994518	AL137798.2	NA	NA
ENST00000624828.1	ENSG00000280114.1	96.4947	-0.155414	0.24568	-0.632586	0.527004	0.920011	AL021920.2	NA	NA
ENST00000419267.1	ENSG00000236698.1	293.612	-0.109532	0.337662	-0.324382	0.745649	0.968566	EIF1AXP1	NA	NA
ENST00000414828.1	ENSG00000268869.6	26.0898	-0.0413666	0.28359	-0.145868	0.884026	0.989137	ESPNP	NA	NA
ENST00000624517.1	ENSG00000279151.1	8.52509	-0.457932	0.488918	-0.936622	0.348953	0.841307	AL021920.1	NA	NA
ENST00000633433.1	ENSG00000282740.1	52.9703	-0.544142	1.25245	-0.434463	0.663952	0.954004	AL021920.3	NA	NA
ENST00000494191.6	ENSG00000058453.17	282.09	0.13719	0.153367	0.894523	0.371042	0.854495	CROCC	NA	FALSE
ENST00000650268.1	ENSG00000186715.11	107.179	0.15139	0.236526	0.640056	0.522136	0.919074	MST1L	NA	NA
ENST00000666785.1	ENSG00000228549.4	38.4355	-0.667426	0.968645	-0.689031	0.490804	0.908172	BX284668.2	NA	NA
ENST00000606899.1	ENSG00000272426.1	23.2544	-0.221147	0.490728	-0.45065	0.652242	0.951778	BX284668.6	NA	NA
ENST00000375534.7	ENSG00000117122.14	51.4404	0.163251	0.33328	0.489832	0.624253	0.946999	MFAP2	NA	NA
ENST00000375535.4	ENSG00000117122.14	586.429	-0.175484	0.133962	-1.30995	0.190211	0.712872	MFAP2	NA	NA
ENST00000476788.5	ENSG00000117122.14	70.0763	0.0543942	0.231073	0.235398	0.8139	0.979363	MFAP2	NA	NA
ENST00000326735.13	ENSG00000159363.18	634.979	0.120084	0.434633	0.276289	0.782326	0.973346	ATP13A2	NA	NA
ENST00000452699.5	ENSG00000159363.18	479.616	-0.0680064	0.424651	-0.160147	0.872766	0.98778	ATP13A2	NA	NA
ENST00000510069.5	ENSG00000159363.18	61.8593	0.355293	0.27225	1.30502	0.191885	0.714855	ATP13A2	NA	NA
ENST00000511957.5	ENSG00000159363.18	23.992	0.818696	0.875402	0.935222	0.349674	0.84159	ATP13A2	NA	NA
ENST00000375499.8	ENSG00000117118.10	2734.02	-0.519035	0.30854	-1.68223	0.0925244	0.545989	SDHB	NA	NA
ENST00000475049.5	ENSG00000117118.10	16.7083	-0.350974	0.735464	-0.477214	0.63321	0.948198	SDHB	NA	NA
ENST00000485515.5	ENSG00000117118.10	29.4792	-0.00564332	0.642852	-0.00877857	0.992996	0.999269	SDHB	NA	NA
ENST00000475506.1	ENSG00000117118.10	21.0187	-0.858192	0.725699	-1.18257	0.236978	0.759739	SDHB	NA	NA
ENST00000375436.9	ENSG00000179051.14	9010.64	-0.0973771	0.103995	-0.936363	0.349087	0.841307	RCC2	NA	NA
ENST00000375415.5	ENSG00000074964.17	240.186	0.119906	0.182702	0.656293	0.511636	0.914871	ARHGEF10L	NA	NA
ENST00000375341.8	ENSG00000159423.17	346.183	-0.0671265	0.155634	-0.43131	0.666243	0.954847	ALDH4A1	NA	FALSE
ENST00000455833.7	ENSG00000169991.11	1324.01	0.191014	0.161624	1.18184	0.237269	0.759739	IFFO2	NA	NA
ENST00000416166.1	ENSG00000169991.11	236.565	0.254825	0.157159	1.62145	0.104921	0.572356	IFFO2	NA	NA
ENST00000375254.8	ENSG00000127481.15	14365.8	0.136554	0.125933	1.08434	0.278216	0.795201	UBR4	NA	NA
ENST00000375224.1	ENSG00000127481.15	192.67	-0.213767	0.177183	-1.20647	0.227635	0.75178	UBR4	NA	FALSE
ENST00000483922.1	ENSG00000127481.15	21.2622	0.280208	0.343357	0.816083	0.414452	0.878865	UBR4	NA	NA
ENST00000494503.1	ENSG00000127481.15	23.5546	-0.341972	0.326227	-1.04826	0.294517	0.806502	UBR4	NA	FALSE
ENST00000466969.1	ENSG00000127481.15	50.6692	-0.258688	0.236399	-1.09428	0.27383	0.791457	UBR4	NA	NA
ENST00000425413.5	ENSG00000127481.15	198.504	0.356931	0.318648	1.12014	0.262653	0.780387	UBR4	NA	NA
ENST00000465036.1	ENSG00000127481.15	19.6121	0.370225	0.405457	0.913105	0.361187	0.848091	UBR4	NA	NA
ENST00000419533.1	ENSG00000127481.15	352.544	0.102803	0.179673	0.572166	0.567209	0.932344	UBR4	NA	NA
ENST00000477853.6	ENSG00000127463.15	1076.52	-0.0833798	0.129834	-0.642203	0.520741	0.918559	EMC1	NA	NA
ENST00000375199.7	ENSG00000127463.15	740.971	0.103921	0.136406	0.76185	0.44615	0.892584	EMC1	NA	TRUE
ENST00000375208.7	ENSG00000127463.15	1414.01	0.0276947	0.124531	0.222393	0.824008	0.980535	EMC1	NA	TRUE
ENST00000494770.6	ENSG00000127463.15	53.813	-0.385461	0.347612	-1.10888	0.267481	0.785283	EMC1	NA	NA
ENST00000462505.1	ENSG00000127463.15	25.6904	-0.350344	0.274551	-1.27606	0.201933	0.726572	EMC1	NA	NA
ENST00000467423.2	ENSG00000127463.15	29.2295	-0.276728	0.323712	-0.854858	0.39263	0.868159	EMC1	NA	NA
ENST00000488681.1	ENSG00000127463.15	71.4902	-0.099321	0.196874	-0.50449	0.613917	0.943565	EMC1	NA	NA
ENST00000330263.5	ENSG00000053372.5	2608.23	-0.1343	0.172792	-0.777231	0.437023	0.889037	MRTO4	NA	NA
ENST00000479559.1	ENSG00000053372.5	24.745	-0.354558	0.324087	-1.09402	0.273946	0.791457	MRTO4	NA	NA
ENST00000235835.7	ENSG00000053371.12	997.638	-0.304121	0.1075	-2.82903	0.00466887	0.104513	AKR7A2	FALSE	FALSE
ENST00000481966.1	ENSG00000053371.12	21.4426	1.09229	0.427245	2.5566	0.01057	0.174999	AKR7A2	TRUE	NA
ENST00000375155.7	ENSG00000040487.13	99.2318	0.373248	0.337487	1.10596	0.268743	0.786379	SLC66A1	NA	NA
ENST00000432465.1	ENSG00000040487.13	49.0616	0.169461	0.233209	0.72665	0.46744	0.899705	SLC66A1	NA	TRUE
ENST00000264202.8	ENSG00000077549.19	2727.74	-0.185376	0.104794	-1.76896	0.0769013	0.505111	CAPZB	NA	TRUE
ENST00000433834.5	ENSG00000077549.19	83.0209	0.300861	0.375194	0.801881	0.422622	0.883207	CAPZB	NA	NA
ENST00000498067.1	ENSG00000173436.15	25.0867	0.234862	0.297719	0.788871	0.430187	0.886944	MICOS10	NA	NA
ENST00000467029.5	ENSG00000173436.15	93.4645	-0.0894844	0.260267	-0.343818	0.730983	0.966531	MICOS10	NA	NA
ENST00000481464.5	ENSG00000173436.15	15.5134	-0.0256589	0.489951	-0.0523703	0.958234	0.99531	MICOS10	NA	TRUE
ENST00000498642.5	ENSG00000173436.15	139.841	-0.380967	0.283231	-1.34507	0.178601	0.697092	MICOS10	NA	NA
ENST00000485362.1	ENSG00000173436.15	113.205	-0.410516	0.289978	-1.41568	0.156868	0.665707	MICOS10	NA	NA
ENST00000375136.8	ENSG00000158747.15	686.938	0.165705	0.176762	0.937447	0.348529	0.841307	NBL1	NA	NA
ENST00000425400.5	ENSG00000158747.15	18.9913	-0.129732	0.501306	-0.258788	0.795799	0.976714	NBL1	NA	NA
ENST00000427894.5	ENSG00000158747.15	269.689	0.158541	0.19631	0.807607	0.419317	0.881755	NBL1	NA	NA
ENST00000294543.10	ENSG00000162542.13	184.926	0.306337	0.163144	1.87771	0.0604204	0.452475	TMCO4	NA	TRUE
ENST00000375120.4	ENSG00000169914.6	1121.84	0.506654	0.315756	1.60457	0.108588	0.580494	OTUD3	NA	FALSE
ENST00000466697.1	ENSG00000169914.6	34.3866	0.53109	0.316054	1.68038	0.0928838	0.546625	OTUD3	NA	NA
ENST00000375078.4	ENSG00000162545.6	273.344	-0.213934	0.168557	-1.26921	0.204367	0.728973	CAMK2N1	NA	NA
ENST00000264198.5	ENSG00000090432.7	849.387	0.046654	0.151147	0.308667	0.757575	0.970586	MUL1	NA	FALSE
ENST00000461985.1	ENSG00000158825.6	40.1118	0.0218906	0.292821	0.0747578	0.940407	0.994518	CDA	NA	NA
ENST00000375071.4	ENSG00000158825.6	117.059	-0.0145607	0.235886	-0.0617278	0.95078	0.994777	CDA	NA	NA
ENST00000321556.5	ENSG00000158828.8	738.749	-0.0882834	0.243783	-0.362139	0.717248	0.964541	PINK1	NA	TRUE
ENST00000400490.2	ENSG00000158828.8	130.842	0.319234	0.380215	0.839615	0.401124	0.87157	PINK1	NA	TRUE
ENST00000451424.1	ENSG00000117242.7	340.391	0.0426475	0.186436	0.228751	0.819062	0.980027	PINK1-AS	NA	NA
ENST00000415136.6	ENSG00000244038.10	73.3191	-0.226888	1.9827	-0.114434	0.908894	0.99174	DDOST	NA	NA
ENST00000602624.7	ENSG00000244038.10	3666.52	-0.15876	0.12247	-1.29632	0.194866	0.719096	DDOST	NA	NA
ENST00000375048.7	ENSG00000244038.10	1181.74	-0.347124	0.272881	-1.27207	0.203348	0.727912	DDOST	NA	TRUE
ENST00000475210.1	ENSG00000244038.10	11.513	0.273744	0.434837	0.629532	0.529001	0.9208	DDOST	NA	NA
ENST00000464364.1	ENSG00000244038.10	714.979	-0.227646	0.209979	-1.08414	0.278303	0.795201	DDOST	NA	NA
ENST00000477229.1	ENSG00000244038.10	45.6466	-0.200818	0.234992	-0.854575	0.392786	0.868211	DDOST	NA	NA
ENST00000438032.6	ENSG00000127483.19	312.875	0.187621	0.276716	0.678027	0.497754	0.910014	HP1BP3	NA	NA
ENST00000312239.10	ENSG00000127483.19	2580.74	-0.0637142	0.231471	-0.275258	0.783118	0.973473	HP1BP3	NA	TRUE
ENST00000375003.6	ENSG00000127483.19	736.085	0.305073	0.152583	1.99939	0.0455662	0.394392	HP1BP3	NA	NA
ENST00000488722.5	ENSG00000127483.19	488.074	0.188817	0.221653	0.851858	0.394293	0.869054	HP1BP3	NA	TRUE
ENST00000491748.1	ENSG00000127483.19	67.5076	0.210028	0.27239	0.771056	0.440673	0.889811	HP1BP3	NA	NA
ENST00000419948.5	ENSG00000127483.19	55.4783	0.492464	0.365883	1.34596	0.178315	0.697092	HP1BP3	NA	NA
ENST00000424732.5	ENSG00000127483.19	481.412	0.228459	0.12194	1.87354	0.0609943	0.454673	HP1BP3	NA	FALSE
ENST00000417710.5	ENSG00000127483.19	176.655	0.379039	0.226415	1.67409	0.094113	0.548769	HP1BP3	NA	FALSE
ENST00000487117.1	ENSG00000127483.19	350.528	0.277022	0.238762	1.16024	0.24595	0.76694	HP1BP3	NA	NA
ENST00000375000.5	ENSG00000127483.19	88.2881	0.114744	0.216188	0.530761	0.595584	0.93993	HP1BP3	NA	NA
ENST00000437575.5	ENSG00000127483.19	76.0874	0.377159	0.1955	1.9292	0.053706	0.42796	HP1BP3	NA	NA
ENST00000443615.1	ENSG00000127483.19	53.1748	-0.0748168	0.331253	-0.22586	0.82131	0.980027	HP1BP3	NA	NA
ENST00000264211.12	ENSG00000075151.20	543.06	0.587865	0.584942	1.005	0.314898	0.820502	EIF4G3	NA	TRUE
ENST00000400422.6	ENSG00000075151.20	269.354	0.624631	0.416021	1.50144	0.133242	0.626837	EIF4G3	NA	TRUE
ENST00000356916.7	ENSG00000075151.20	105.848	-0.31438	0.278424	-1.12914	0.258838	0.776519	EIF4G3	NA	NA
ENST00000634778.1	ENSG00000075151.20	105.797	0.0301185	0.205436	0.146608	0.883442	0.989137	EIF4G3	NA	NA
ENST00000415912.6	ENSG00000117298.16	1227.52	0.49871	0.135668	3.67597	0.000236944	0.0120996	ECE1	NA	NA
ENST00000357071.8	ENSG00000117298.16	307.491	0.243733	0.2755	0.884691	0.376323	0.858005	ECE1	NA	NA
ENST00000436918.6	ENSG00000117298.16	244.497	0.28049	0.35228	0.796212	0.425909	0.884572	ECE1	NA	NA
ENST00000264205.10	ENSG00000117298.16	356.067	0.584741	0.524689	1.11445	0.265085	0.783194	ECE1	NA	NA
ENST00000470394.1	ENSG00000117298.16	51.0169	0.0397229	0.443091	0.0896494	0.928566	0.993562	ECE1	NA	NA
ENST00000528294.1	ENSG00000117298.16	118.071	0.0889846	0.364939	0.243834	0.80736	0.978654	ECE1	NA	NA
ENST00000453025.1	ENSG00000227001.3	54.6205	-0.0128569	0.265419	-0.0484398	0.961366	0.995859	NBPF2P	NA	NA
ENST00000318220.10	ENSG00000142794.18	668.901	0.843796	0.157809	5.34695	8.9448e-08	1.69195e-05	NBPF3	TRUE	NA
ENST00000478653.6	ENSG00000142794.18	222.02	0.72098	0.321175	2.24482	0.0247795	0.287629	NBPF3	NA	NA
ENST00000485941.2	ENSG00000142794.18	76.6232	-0.039468	0.227536	-0.173458	0.862292	0.986433	NBPF3	NA	NA
ENST00000318249.9	ENSG00000142794.18	243.302	1.48807	0.5568	2.67254	0.00752801	0.14116	NBPF3	FALSE	NA
ENST00000374761.6	ENSG00000076864.19	159.285	-0.0977813	0.219801	-0.444863	0.656419	0.952375	RAP1GAP	NA	NA
ENST00000495204.5	ENSG00000076864.19	222.615	-0.0295666	0.182338	-0.162153	0.871185	0.987749	RAP1GAP	NA	NA
ENST00000308271.14	ENSG00000090686.16	434.467	0.52309	0.433085	1.20782	0.227115	0.75127	USP48	FALSE	FALSE
ENST00000374732.7	ENSG00000090686.16	239.795	0.133143	0.251062	0.530319	0.595891	0.93993	USP48	FALSE	NA
ENST00000529637.5	ENSG00000090686.16	657.228	0.244161	0.251335	0.971457	0.331321	0.830741	USP48	FALSE	FALSE
ENST00000487880.2	ENSG00000090686.16	44.3702	0.501153	0.313105	1.60059	0.109467	0.582521	USP48	NA	NA
ENST00000421625.6	ENSG00000090686.16	348.326	0.0652122	0.154866	0.421089	0.67369	0.956232	USP48	FALSE	FALSE
ENST00000374730.2	ENSG00000090686.16	17.4078	0.380383	0.484101	0.785751	0.432013	0.887401	USP48	TRUE	TRUE
ENST00000374695.8	ENSG00000142798.20	2280.64	-0.0648773	0.286021	-0.226827	0.820558	0.980027	HSPG2	NA	TRUE
ENST00000412328.5	ENSG00000142798.20	20.4536	-0.274285	0.539007	-0.50887	0.610843	0.942283	HSPG2	NA	NA
ENST00000423231.1	ENSG00000232037.3	22.0775	-0.891113	0.496563	-1.79456	0.0727235	0.494374	AL590556.1	NA	NA
ENST00000416769.2	ENSG00000218510.8	96.2931	-0.270595	0.226703	-1.19361	0.23263	0.757185	LINC00339	NA	NA
ENST00000400259.5	ENSG00000070831.17	441.106	0.122979	0.39337	0.31263	0.754562	0.970206	CDC42	FALSE	NA
ENST00000344548.7	ENSG00000070831.17	6527.88	-0.139662	0.184773	-0.755856	0.449736	0.893924	CDC42	FALSE	NA
ENST00000498236.1	ENSG00000070831.17	1386.43	-0.154139	0.18422	-0.836712	0.402754	0.872216	CDC42	TRUE	TRUE
ENST00000656825.1	ENSG00000070831.17	676.146	0.0644654	0.273811	0.235438	0.813869	0.979363	CDC42	FALSE	NA
ENST00000651171.1	ENSG00000070831.17	39.4819	-0.435345	0.46814	-0.929947	0.352399	0.84317	CDC42	NA	NA
ENST00000411827.1	ENSG00000070831.17	58.9753	-0.124044	0.440693	-0.281475	0.778346	0.972867	CDC42	NA	NA
ENST00000662562.1	ENSG00000070831.17	102.208	0.0357699	0.321841	0.111141	0.911504	0.991819	CDC42	FALSE	NA
ENST00000604049.1	ENSG00000271428.1	19.201	0.234572	0.401273	0.58457	0.558837	0.929787	MPHOSPH6P1	NA	NA
ENST00000650433.1	ENSG00000184677.18	140.29	-0.0708264	0.169494	-0.41787	0.676042	0.95684	ZBTB40	NA	NA
ENST00000375647.5	ENSG00000184677.18	1587.23	-0.0607779	0.0943509	-0.644169	0.519466	0.917939	ZBTB40	NA	FALSE
ENST00000438551.1	ENSG00000237200.1	8.66204	0.272445	0.468521	0.5815	0.560904	0.930643	ZBTB40-IT1	NA	NA
ENST00000374630.7	ENSG00000133216.16	177.097	-0.450531	0.320641	-1.4051	0.159993	0.670965	EPHB2	NA	NA
ENST00000374632.7	ENSG00000133216.16	269.406	-0.311555	0.226169	-1.37753	0.168348	0.680966	EPHB2	NA	FALSE
ENST00000465864.2	ENSG00000004487.17	365.221	-0.282646	0.241849	-1.16869	0.242528	0.764081	KDM1A	NA	NA
ENST00000356634.7	ENSG00000004487.17	5150.57	-0.414125	0.127677	-3.24353	0.00118056	0.0397335	KDM1A	NA	NA
ENST00000400181.9	ENSG00000004487.17	1445.41	-0.372412	0.0963164	-3.86654	0.000110388	0.00664659	KDM1A	NA	FALSE
ENST00000602503.1	ENSG00000004487.17	203.283	0.0826145	0.162649	0.50793	0.611502	0.942755	KDM1A	NA	NA
ENST00000418342.5	ENSG00000169641.13	2118.11	0.0497566	0.12975	0.383481	0.701363	0.961384	LUZP1	NA	TRUE
ENST00000314174.5	ENSG00000169641.13	344.335	0.00689479	0.175085	0.0393798	0.968588	0.997012	LUZP1	NA	NA
ENST00000471849.5	ENSG00000169641.13	140.017	-0.104476	0.212858	-0.490824	0.623551	0.94681	LUZP1	NA	FALSE
ENST00000374619.1	ENSG00000179546.4	163.741	-0.210275	0.135446	-1.55247	0.12055	0.604239	HTR1D	NA	FALSE
ENST00000566551.1	ENSG00000261326.4	247.748	-0.311569	0.340193	-0.91586	0.35974	0.84749	LINC01355	NA	NA
ENST00000641772.1	ENSG00000284726.1	23.2533	0.293719	0.537236	0.546722	0.58457	0.937032	AL109936.8	NA	NA
ENST00000464516.1	ENSG00000125944.20	40.9624	0.123465	0.323674	0.381448	0.702871	0.961384	HNRNPR	NA	NA
ENST00000478691.5	ENSG00000125944.20	1281.66	-0.0832136	0.231502	-0.359452	0.719257	0.964688	HNRNPR	NA	NA
ENST00000374616.7	ENSG00000125944.20	1289.43	0.233385	0.32875	0.709917	0.477756	0.903765	HNRNPR	NA	NA
ENST00000476660.1	ENSG00000125944.20	77.2495	-0.508567	0.212202	-2.39662	0.016547	0.231204	HNRNPR	NA	NA
ENST00000374612.5	ENSG00000125944.20	1894.69	0.130247	0.283397	0.459593	0.645808	0.950764	HNRNPR	NA	NA
ENST00000606561.5	ENSG00000125944.20	812.202	0.399577	0.37099	1.07706	0.281455	0.796661	HNRNPR	NA	NA
ENST00000470941.5	ENSG00000125944.20	67.0357	0.191899	0.353948	0.542167	0.587703	0.93816	HNRNPR	NA	NA
ENST00000476451.1	ENSG00000125944.20	165.119	-0.0212902	0.251314	-0.0847153	0.932488	0.994022	HNRNPR	NA	NA
ENST00000490652.1	ENSG00000125944.20	40.073	-0.161217	0.26766	-0.60232	0.546961	0.926855	HNRNPR	NA	NA
ENST00000374608.3	ENSG00000125945.15	212.034	0.0493177	0.228972	0.215387	0.829465	0.980952	ZNF436	NA	FALSE
ENST00000605350.1	ENSG00000271420.1	55.9355	0.0229644	0.210239	0.10923	0.91302	0.992052	AL109936.3	NA	NA
ENST00000336689.8	ENSG00000088280.19	445.842	-0.251765	0.161277	-1.56108	0.118506	0.599874	ASAP3	NA	FALSE
ENST00000361729.3	ENSG00000007968.7	947.962	0.0612528	0.182429	0.335762	0.73705	0.967451	E2F2	NA	NA
ENST00000487237.1	ENSG00000007968.7	24.3576	-0.434462	0.361223	-1.20275	0.229072	0.753795	E2F2	NA	NA
ENST00000374561.6	ENSG00000117318.9	1442.66	0.40121	0.214444	1.87093	0.0613544	0.455801	ID3	NA	NA
ENST00000463312.1	ENSG00000117318.9	53.8983	0.488397	0.424997	1.14918	0.250483	0.771345	ID3	NA	NA
ENST00000486541.1	ENSG00000117318.9	59.9243	0.383263	0.241826	1.58487	0.112996	0.589407	ID3	NA	NA
ENST00000374550.8	ENSG00000142676.14	2868.94	-0.0278926	0.160813	-0.173448	0.8623	0.986433	RPL11	FALSE	NA
ENST00000443624.6	ENSG00000142676.14	475.218	-0.211825	0.136292	-1.5542	0.120136	0.603521	RPL11	NA	NA
ENST00000643754.2	ENSG00000142676.14	9648.62	-0.0572657	0.152131	-0.376424	0.706602	0.96231	RPL11	FALSE	NA
ENST00000467075.2	ENSG00000142676.14	138.564	0.488967	0.172063	2.84178	0.0044862	0.101072	RPL11	TRUE	NA
ENST00000458455.2	ENSG00000142676.14	132.047	-0.243103	0.185743	-1.30881	0.190597	0.71373	RPL11	FALSE	NA
ENST00000482370.2	ENSG00000142676.14	1488.57	0.580138	1.31416	0.441452	0.658886	0.952834	RPL11	NA	NA
ENST00000427796.5	ENSG00000236810.6	25.0731	0.149333	0.951831	0.15689	0.875331	0.988094	ELOA-AS1	NA	NA
ENST00000664563.1	ENSG00000236810.6	56.8118	-0.463429	0.287509	-1.61188	0.106989	0.576358	ELOA-AS1	NA	NA
ENST00000613537.4	ENSG00000011007.12	1944.34	0.0398477	0.255549	0.15593	0.876088	0.988411	ELOA	NA	NA
ENST00000609199.1	ENSG00000011007.12	1323.69	0.303853	0.299631	1.01409	0.310539	0.81771	ELOA	NA	NA
ENST00000487554.1	ENSG00000011007.12	21.4291	0.223009	0.406294	0.548885	0.583085	0.93678	ELOA	NA	NA
ENST00000246151.9	ENSG00000057757.10	1433.44	0.431632	0.108907	3.96331	7.39189e-05	0.00484227	PITHD1	NA	NA
ENST00000415372.1	ENSG00000057757.10	71.7493	-0.363903	0.202288	-1.79893	0.0720293	0.492531	PITHD1	NA	NA
ENST00000374514.8	ENSG00000011009.11	1268.79	0.0648696	0.134217	0.483318	0.62887	0.947897	LYPLA2	NA	TRUE
ENST00000420982.5	ENSG00000011009.11	15.7719	0.434665	0.627764	0.692401	0.488686	0.907104	LYPLA2	NA	NA
ENST00000374503.7	ENSG00000011009.11	56.7379	1.089	0.913617	1.19196	0.233277	0.757716	LYPLA2	NA	NA
ENST00000374502.7	ENSG00000011009.11	79.6738	0.276563	0.170226	1.62468	0.10423	0.570524	LYPLA2	NA	NA
ENST00000421070.1	ENSG00000011009.11	20.9776	0.616475	0.379621	1.62392	0.104392	0.570974	LYPLA2	NA	NA
ENST00000617979.5	ENSG00000117308.15	903.072	0.213878	0.203357	1.05174	0.292921	0.805483	GALE	NA	NA
ENST00000481736.5	ENSG00000117308.15	216.282	-0.179257	0.214023	-0.83756	0.402278	0.872121	GALE	NA	NA
ENST00000374497.7	ENSG00000117308.15	50.2778	1.08326	2.59883	0.416825	0.676806	0.957004	GALE	NA	NA
ENST00000456977.5	ENSG00000117308.15	14.3807	0.665831	0.716371	0.92945	0.352656	0.843192	GALE	NA	NA
ENST00000459934.5	ENSG00000117308.15	54.3175	1.49303	0.72978	2.04586	0.0407701	0.372931	GALE	NA	FALSE
ENST00000429356.5	ENSG00000117308.15	43.4849	0.774159	0.680887	1.13699	0.255544	0.774014	GALE	NA	FALSE
ENST00000418277.5	ENSG00000117308.15	175.387	0.219909	0.342062	0.642893	0.520293	0.918485	GALE	NA	NA
ENST00000445705.1	ENSG00000117308.15	45.0594	0.486815	0.601498	0.809338	0.418321	0.88123	GALE	NA	NA
ENST00000486382.1	ENSG00000117308.15	10.7778	-0.154411	0.619163	-0.249387	0.803062	0.977787	GALE	NA	NA
ENST00000470383.1	ENSG00000117308.15	93.9689	0.219444	0.194862	1.12615	0.260102	0.778059	GALE	NA	NA
ENST00000466250.5	ENSG00000117308.15	34.3297	-0.009828	0.440514	-0.0223103	0.9822	0.998365	GALE	NA	NA
ENST00000374490.8	ENSG00000117305.15	450.598	-0.0779197	0.229092	-0.340125	0.733763	0.967036	HMGCL	NA	TRUE
ENST00000374479.3	ENSG00000179163.11	369.496	-0.302321	0.221157	-1.367	0.171625	0.686635	FUCA1	NA	TRUE
ENST00000647887.1	ENSG00000189266.13	87.3208	0.359127	0.64321	0.558336	0.576615	0.934712	PNRC2	NA	NA
ENST00000374468.1	ENSG00000189266.13	133.315	0.303931	0.518537	0.586133	0.557786	0.929582	PNRC2	NA	NA
ENST00000334351.8	ENSG00000189266.13	2719.19	0.129992	0.230258	0.564552	0.572379	0.93396	PNRC2	NA	TRUE
ENST00000492112.3	ENSG00000188529.15	725.641	0.0468857	0.291895	0.160625	0.872389	0.987749	SRSF10	FALSE	NA
ENST00000344989.10	ENSG00000188529.15	249.877	-0.601773	0.301921	-1.99315	0.0462449	0.396708	SRSF10	FALSE	NA
ENST00000453840.7	ENSG00000188529.15	457.215	-0.183489	0.384386	-0.477355	0.633109	0.948198	SRSF10	FALSE	NA
ENST00000341154.10	ENSG00000188529.15	226.921	0.148756	0.274471	0.541976	0.587835	0.93816	SRSF10	NA	FALSE
ENST00000484146.6	ENSG00000188529.15	251.503	-0.140239	0.291681	-0.480795	0.630662	0.947926	SRSF10	FALSE	NA
ENST00000473858.5	ENSG00000188529.15	29.6196	0.528296	0.724238	0.729451	0.465726	0.898995	SRSF10	TRUE	FALSE
ENST00000374452.9	ENSG00000188529.15	124.349	0.31888	0.683779	0.46635	0.640965	0.950197	SRSF10	FALSE	NA
ENST00000343255.9	ENSG00000188529.15	521.016	0.471256	0.350655	1.34393	0.178971	0.697764	SRSF10	FALSE	NA
ENST00000485841.5	ENSG00000188529.15	947.784	-0.0751388	0.139097	-0.540192	0.589065	0.938496	SRSF10	NA	FALSE
ENST00000338597.9	ENSG00000188529.15	106.454	0.789534	0.604485	1.30613	0.19151	0.714453	SRSF10	NA	NA
ENST00000495785.1	ENSG00000188529.15	117.246	0.27819	0.266404	1.04424	0.296372	0.807644	SRSF10	TRUE	NA
ENST00000473754.1	ENSG00000188529.15	68.7438	0.574315	0.660514	0.869497	0.384575	0.862986	SRSF10	NA	NA
ENST00000485292.1	ENSG00000188529.15	210.298	0.378289	0.146089	2.58945	0.00961306	0.165933	SRSF10	NA	NA
ENST00000469303.1	ENSG00000188529.15	22.6636	-0.171025	0.315759	-0.541631	0.588073	0.938275	SRSF10	NA	NA
ENST00000374434.4	ENSG00000142661.19	267.867	0.548827	0.246487	2.2266	0.0259743	0.295857	MYOM3	NA	NA
ENST00000327535.6	ENSG00000185436.12	441.528	0.195992	0.128938	1.52005	0.128498	0.620085	IFNLR1	NA	NA
ENST00000337248.9	ENSG00000001460.18	252.528	-0.0586602	0.185385	-0.316424	0.751681	0.969425	STPG1	NA	TRUE
ENST00000374399.9	ENSG00000001461.17	507.415	0.132048	0.289132	0.456706	0.647883	0.950911	NIPAL3	NA	NA
ENST00000339255.2	ENSG00000001461.17	59.7242	0.333007	0.258661	1.28743	0.197945	0.722495	NIPAL3	NA	NA
ENST00000538532.6	ENSG00000117602.12	142.693	0.207251	0.329501	0.628983	0.52936	0.921059	RCAN3	NA	NA
ENST00000374395.9	ENSG00000117602.12	729.605	0.289871	0.266857	1.08624	0.277372	0.794679	RCAN3	NA	FALSE
ENST00000610732.4	ENSG00000117602.12	144.912	0.578183	1.09272	0.529121	0.596721	0.940342	RCAN3	NA	NA
ENST00000412742.5	ENSG00000117602.12	34.2215	0.256096	0.420485	0.609048	0.542492	0.925384	RCAN3	NA	NA
ENST00000374392.3	ENSG00000184454.7	108.493	0.571915	0.400079	1.4295	0.152859	0.660236	NCMAP	NA	NA
ENST00000593639.5	ENSG00000133226.17	37.4543	0.138169	0.266771	0.517932	0.604506	0.941368	SRRM1	NA	NA
ENST00000466910.5	ENSG00000133226.17	169.744	-0.042587	0.174717	-0.243749	0.807425	0.978654	SRRM1	NA	NA
ENST00000468822.5	ENSG00000133226.17	391.218	-0.154181	0.196616	-0.784175	0.432937	0.887466	SRRM1	NA	NA
ENST00000462710.5	ENSG00000133226.17	409.229	0.0493511	0.269683	0.182997	0.8548	0.985528	SRRM1	NA	NA
ENST00000374389.8	ENSG00000133226.17	1870.04	0.00325663	0.42472	0.0076677	0.993882	0.999408	SRRM1	NA	NA
ENST00000323848.14	ENSG00000133226.17	3247.64	-0.101122	0.301666	-0.335213	0.737465	0.967451	SRRM1	NA	NA
ENST00000490543.5	ENSG00000133226.17	7.561	1.44866	0.749068	1.93394	0.05312	0.425531	SRRM1	NA	NA
ENST00000485441.5	ENSG00000133226.17	24.6107	-0.265931	0.350556	-0.758596	0.448094	0.893413	SRRM1	NA	NA
ENST00000470243.5	ENSG00000133226.17	61.5929	0.293769	0.347234	0.846026	0.397538	0.870828	SRRM1	NA	NA
ENST00000496882.5	ENSG00000133226.17	133.034	-0.00925695	0.418657	-0.0221111	0.982359	0.998365	SRRM1	NA	NA
ENST00000461768.5	ENSG00000133226.17	55.0015	-0.107287	0.547073	-0.196111	0.844523	0.983453	SRRM1	NA	NA
ENST00000488317.1	ENSG00000133226.17	7.83874	0.168649	0.52391	0.321905	0.747525	0.968566	SRRM1	NA	NA
ENST00000497755.1	ENSG00000169504.15	48.4123	1.32899	0.49615	2.6786	0.007393	0.139667	CLIC4	NA	NA
ENST00000488683.1	ENSG00000169504.15	430.427	0.77749	0.289437	2.68621	0.00722669	0.137769	CLIC4	TRUE	FALSE
ENST00000489758.1	ENSG00000169504.15	31.8662	1.34098	0.875735	1.53126	0.125704	0.61416	CLIC4	NA	NA
ENST00000374379.9	ENSG00000169504.15	4682.18	1.17003	0.16386	7.14041	9.30503e-13	5.0894e-10	CLIC4	FALSE	FALSE
ENST00000308873.10	ENSG00000020633.18	680.871	-0.020827	0.119856	-0.173767	0.862048	0.986433	RUNX3	NA	NA
ENST00000236273.9	ENSG00000117614.10	461.526	0.235846	0.251061	0.9394	0.347526	0.840344	SYF2	NA	FALSE
ENST00000354361.3	ENSG00000117614.10	101.284	0.0978394	0.272281	0.359333	0.719346	0.964688	SYF2	NA	NA
ENST00000641729.1	ENSG00000284602.1	125.292	-0.165447	0.163106	-1.01435	0.310416	0.81771	AL031432.4	NA	NA
ENST00000243189.12	ENSG00000117616.18	38.264	1.85859	1.02905	1.80612	0.0708994	0.489095	RSRP1	FALSE	NA
ENST00000498238.1	ENSG00000117616.18	426.366	0.0831626	0.211517	0.393172	0.694193	0.960285	RSRP1	NA	NA
ENST00000566395.5	ENSG00000117616.18	6.9219	-4.49781	2.02319	-2.22313	0.0262072	0.297366	RSRP1	TRUE	NA
ENST00000565733.5	ENSG00000117616.18	16.145	1.70056	0.839271	2.02624	0.0427407	0.381123	RSRP1	FALSE	NA
ENST00000568254.5	ENSG00000117616.18	153.739	0.0898041	0.348248	0.257874	0.796504	0.976796	RSRP1	TRUE	NA
ENST00000473314.6	ENSG00000117616.18	110.071	-0.0456666	0.340802	-0.133998	0.893405	0.989444	RSRP1	TRUE	TRUE
ENST00000491378.1	ENSG00000117616.18	43.8203	0.0514189	0.276452	0.185996	0.852448	0.985528	RSRP1	NA	NA
ENST00000431849.3	ENSG00000117616.18	92.5444	0.479201	1.8094	0.26484	0.791133	0.975582	RSRP1	FALSE	NA
ENST00000568212.1	ENSG00000117616.18	53.6658	-0.826352	0.457523	-1.80614	0.0708962	0.489095	RSRP1	NA	NA
ENST00000568701.1	ENSG00000117616.18	23.2451	0.11174	0.489997	0.228042	0.819614	0.980027	RSRP1	NA	NA
ENST00000568399.1	ENSG00000117616.18	50.889	-0.0700277	0.216975	-0.322745	0.746888	0.968566	RSRP1	NA	FALSE
ENST00000566599.1	ENSG00000117616.18	43.2548	-0.24033	0.385601	-0.62326	0.533114	0.922278	RSRP1	NA	TRUE
ENST00000564413.1	ENSG00000117616.18	30.9465	-0.128742	0.245251	-0.52494	0.599625	0.940893	RSRP1	NA	NA
ENST00000498135.5	ENSG00000183726.11	243.289	-0.0086015	0.110425	-0.0778943	0.937912	0.994349	TMEM50A	NA	NA
ENST00000480937.5	ENSG00000183726.11	185.682	0.110904	0.194499	0.570204	0.56854	0.932762	TMEM50A	NA	FALSE
ENST00000374358.5	ENSG00000183726.11	609.819	-0.0162391	0.258155	-0.0629044	0.949843	0.994762	TMEM50A	NA	FALSE
ENST00000468704.1	ENSG00000183726.11	39.8455	0.454963	0.344211	1.32176	0.186249	0.706907	TMEM50A	NA	NA
ENST00000374343.5	ENSG00000204178.11	102.886	0.499537	0.259575	1.92444	0.0542995	0.430107	MACO1	FALSE	NA
ENST00000647928.1	ENSG00000204178.11	128.679	-0.0330415	0.274423	-0.120404	0.904163	0.991039	MACO1	TRUE	TRUE
ENST00000374338.5	ENSG00000157978.12	497.778	-0.0257979	0.131545	-0.196115	0.84452	0.983453	LDLRAP1	NA	FALSE
ENST00000485476.2	ENSG00000157978.12	9.28193	-0.0615348	0.406295	-0.151454	0.879618	0.988749	LDLRAP1	NA	NA
ENST00000462394.1	ENSG00000157978.12	15.6984	0.156756	0.649784	0.241243	0.809366	0.978756	LDLRAP1	NA	NA
ENST00000374315.1	ENSG00000162430.17	1937.06	0.126567	0.139547	0.906986	0.364414	0.849856	SELENON	NA	NA
ENST00000494537.1	ENSG00000162430.17	98.2187	-0.109611	0.270451	-0.40529	0.685264	0.959038	SELENON	NA	NA
ENST00000474295.5	ENSG00000117640.18	131.776	0.590932	0.194644	3.03597	0.00239764	0.0657677	MTFR1L	NA	TRUE
ENST00000374303.7	ENSG00000117640.18	473.865	0.0298785	0.244999	0.121954	0.902936	0.991039	MTFR1L	NA	FALSE
ENST00000469815.5	ENSG00000117640.18	16.4896	0.54973	1.22122	0.450148	0.652603	0.951941	MTFR1L	NA	NA
ENST00000524618.5	ENSG00000117640.18	72.7139	-0.224199	0.491007	-0.456611	0.647951	0.950911	MTFR1L	NA	FALSE
ENST00000538789.5	ENSG00000127423.11	334.6	-0.105241	0.247956	-0.424434	0.67125	0.955681	AUNIP	NA	NA
ENST00000374298.4	ENSG00000127423.11	256.479	-0.0859582	0.193146	-0.445042	0.65629	0.952375	AUNIP	NA	NA
ENST00000374296.3	ENSG00000182749.5	430.01	-0.0114452	0.159483	-0.0717641	0.94279	0.994518	PAQR7	NA	TRUE
ENST00000426559.6	ENSG00000117632.23	134.033	-0.126797	0.173104	-0.732492	0.463869	0.898657	STMN1	NA	NA
ENST00000455785.7	ENSG00000117632.23	2132.05	-0.0574322	0.190221	-0.301924	0.76271	0.971165	STMN1	NA	NA
ENST00000465604.1	ENSG00000117632.23	273.347	0.160029	0.263416	0.607513	0.543511	0.925571	STMN1	NA	NA
ENST00000357865.6	ENSG00000117632.23	20.3494	0.562369	3.00134	0.187373	0.851369	0.985528	STMN1	NA	NA
ENST00000374291.5	ENSG00000117632.23	1844.25	-0.0868568	0.177354	-0.489736	0.624321	0.946999	STMN1	NA	NA
ENST00000485226.1	ENSG00000117632.23	430.4	-0.139278	0.263158	-0.529255	0.596629	0.940293	STMN1	NA	NA
ENST00000446334.1	ENSG00000117632.23	32.4076	0.10785	0.357413	0.301751	0.762842	0.971165	STMN1	NA	NA
ENST00000374282.8	ENSG00000158006.14	453.765	0.0576546	0.14346	0.401886	0.687768	0.959246	PAFAH2	NA	TRUE
ENST00000476611.1	ENSG00000158006.14	4.66169	1.00749	1.07691	0.935542	0.349509	0.841558	PAFAH2	NA	NA
ENST00000374269.2	ENSG00000175087.10	169.587	-0.161016	0.443479	-0.363075	0.716549	0.964399	PDIK1L	NA	NA
ENST00000648649.1	ENSG00000236782.7	114.569	-0.0203585	0.16391	-0.124205	0.901153	0.990627	AL391650.1	NA	NA
ENST00000374266.7	ENSG00000142684.9	709.586	0.0876572	0.159529	0.549475	0.58268	0.93678	ZNF593	NA	NA
ENST00000361530.11	ENSG00000142675.18	225.689	0.230473	0.185837	1.24019	0.214904	0.740101	CNKSR1	NA	NA
ENST00000640292.2	ENSG00000130695.15	769.605	0.11702	0.100145	1.16851	0.242603	0.764081	CEP85	NA	NA
ENST00000451429.7	ENSG00000130695.15	1432.9	0.169805	0.0975152	1.74132	0.0816282	0.518408	CEP85	NA	NA
ENST00000468163.1	ENSG00000130695.15	22.5437	-0.0904314	0.328718	-0.275103	0.783237	0.97354	CEP85	NA	NA
ENST00000491670.1	ENSG00000130695.15	111.334	0.00764505	0.200062	0.0382134	0.969518	0.997115	CEP85	NA	NA
ENST00000270792.10	ENSG00000142669.15	533.252	-0.109937	0.158458	-0.693789	0.487815	0.906889	SH3BGRL3	NA	FALSE
ENST00000319041.6	ENSG00000142669.15	23.7285	-0.0709573	0.421287	-0.16843	0.866245	0.986911	SH3BGRL3	NA	NA
ENST00000520372.5	ENSG00000176092.15	18.5425	-0.355749	0.390461	-0.911101	0.362242	0.848238	CRYBG2	NA	NA
ENST00000434391.6	ENSG00000117682.17	174.034	0.725077	0.228153	3.17802	0.00148283	0.0470085	DHDDS	TRUE	NA
ENST00000236342.12	ENSG00000117682.17	816.518	-0.0128539	0.169783	-0.0757074	0.939652	0.994518	DHDDS	FALSE	NA
ENST00000527611.1	ENSG00000117682.17	32.8187	0.132465	0.235806	0.561753	0.574285	0.934572	DHDDS	NA	NA
ENST00000374185.7	ENSG00000117682.17	56.8089	0.436156	0.209224	2.08463	0.0371026	0.355123	DHDDS	FALSE	NA
ENST00000487944.5	ENSG00000117682.17	40.8739	-0.0436143	0.23422	-0.186211	0.852279	0.985528	DHDDS	NA	FALSE
ENST00000360009.6	ENSG00000117682.17	256.937	0.658528	0.184613	3.56707	0.000361001	0.0164542	DHDDS	FALSE	NA
ENST00000530781.5	ENSG00000117682.17	20.8204	0.238179	0.335702	0.709497	0.478016	0.903886	DHDDS	NA	FALSE
ENST00000446498.1	ENSG00000223583.1	16.6964	0.384636	0.450325	0.854129	0.393034	0.868263	AL513365.1	NA	NA
ENST00000361427.6	ENSG00000198830.11	2715.87	0.0258771	0.213305	0.121315	0.903442	0.991039	HMGN2	NA	NA
ENST00000464888.5	ENSG00000198830.11	28.1334	0.472865	0.663783	0.712379	0.47623	0.902888	HMGN2	NA	NA
ENST00000619352.4	ENSG00000198830.11	3106.94	0.0186065	0.132339	0.140598	0.888188	0.989183	HMGN2	NA	NA
ENST00000466194.1	ENSG00000198830.11	117.313	0.150476	0.174823	0.860734	0.389385	0.866082	HMGN2	NA	FALSE
ENST00000493418.1	ENSG00000198830.11	127.601	-0.212961	0.184196	-1.15617	0.247612	0.768553	HMGN2	NA	NA
ENST00000374168.7	ENSG00000117676.14	887.301	-0.421683	0.149686	-2.81712	0.0048457	0.107151	RPS6KA1	NA	NA
ENST00000530003.5	ENSG00000117676.14	150.632	-0.157298	0.772089	-0.203731	0.838564	0.981972	RPS6KA1	NA	NA
ENST00000324856.13	ENSG00000117713.20	365.197	0.488127	0.433738	1.1254	0.260421	0.7783	ARID1A	NA	NA
ENST00000637465.1	ENSG00000117713.20	39.6464	0.397643	0.875095	0.4544	0.649541	0.950911	ARID1A	NA	NA
ENST00000457599.6	ENSG00000117713.20	283.404	-0.366789	1.80107	-0.203651	0.838626	0.981972	ARID1A	NA	NA
ENST00000524572.1	ENSG00000117713.20	30.7213	0.3355	0.439792	0.762861	0.445546	0.892424	ARID1A	NA	NA
ENST00000636219.1	ENSG00000117713.20	3310.97	0.00033609	0.128185	0.00262191	0.997908	0.999802	ARID1A	NA	FALSE
ENST00000430291.2	ENSG00000117713.20	26.9054	-0.157148	0.356268	-0.441095	0.659144	0.952834	ARID1A	NA	NA
ENST00000637788.1	ENSG00000117713.20	197.469	0.204326	0.145453	1.40476	0.160093	0.671194	ARID1A	NA	NA
ENST00000374142.9	ENSG00000204160.12	951.337	0.22659	0.13724	1.65105	0.098728	0.559545	ZDHHC18	NA	TRUE
ENST00000374141.6	ENSG00000204160.12	289.86	0.16242	0.143751	1.12987	0.258531	0.776519	ZDHHC18	NA	NA
ENST00000478902.1	ENSG00000204160.12	20.0012	-0.330253	0.396943	-0.831991	0.405414	0.873665	ZDHHC18	NA	NA
ENST00000339276.6	ENSG00000175793.12	5874.67	0.0376701	0.128093	0.294085	0.768693	0.971386	SFN	NA	NA
ENST00000374135.9	ENSG00000142751.15	637.743	-0.014035	0.129319	-0.10853	0.913575	0.992092	GPN2	FALSE	FALSE
ENST00000374133.3	ENSG00000142751.15	158.562	0.204272	0.178435	1.1448	0.252294	0.772434	GPN2	FALSE	NA
ENST00000477418.2	ENSG00000142751.15	36.3939	-0.415939	0.334888	-1.24202	0.214228	0.740055	GPN2	NA	NA
ENST00000431781.2	ENSG00000142751.15	123.284	0.106691	0.177174	0.602181	0.547053	0.926855	GPN2	TRUE	NA
ENST00000361720.10	ENSG00000198746.13	362.51	0.274907	0.158031	1.73958	0.0819327	0.519048	GPATCH3	NA	FALSE
ENST00000321265.10	ENSG00000090273.14	4023.54	-0.0825975	0.166887	-0.49493	0.62065	0.945663	NUDC	NA	FALSE
ENST00000452707.1	ENSG00000090273.14	63.91	-0.529515	0.200339	-2.64309	0.00821536	0.149262	NUDC	NA	FALSE
ENST00000484772.1	ENSG00000090273.14	53.5739	-0.114177	0.208925	-0.5465	0.584722	0.937032	NUDC	NA	FALSE
ENST00000320567.6	ENSG00000175707.9	452.74	-0.361722	0.157643	-2.29457	0.021758	0.26875	KDF1	FALSE	NA
ENST00000616918.1	ENSG00000175707.9	224.09	0.783345	0.409072	1.91493	0.0555012	0.434562	KDF1	TRUE	NA
ENST00000310055.5	ENSG00000172746.6	33.2091	0.0319765	0.432024	0.0740157	0.940998	0.994518	RPL12P13	NA	NA
ENST00000522111.3	ENSG00000253368.4	1059.5	-1.02668	0.214161	-4.79397	1.63515e-06	0.000213922	TRNP1	NA	NA
ENST00000531285.1	ENSG00000253368.4	76.9673	-0.843484	0.284765	-2.96203	0.00305616	0.0782078	TRNP1	NA	NA
ENST00000289166.6	ENSG00000158246.8	165.312	-0.709535	0.193993	-3.65753	0.000254656	0.0127741	TENT5B	NA	NA
ENST00000263980.8	ENSG00000090020.11	403.913	0.10609	0.12297	0.862729	0.388287	0.865089	SLC9A1	NA	FALSE
ENST00000449818.1	ENSG00000225159.1	20.7602	0.503868	0.610323	0.825575	0.409045	0.875475	NPM1P39	NA	NA
ENST00000319394.8	ENSG00000142784.16	176.022	-1.03016	0.449924	-2.28962	0.0220433	0.270666	WDTC1	FALSE	NA
ENST00000447062.2	ENSG00000142784.16	153.74	-1.22699	0.227985	-5.38192	7.36963e-08	1.44831e-05	WDTC1	TRUE	NA
ENST00000374076.8	ENSG00000186501.14	227.113	0.879372	0.287965	3.05374	0.00226005	0.0632939	TMEM222	FALSE	NA
ENST00000464720.5	ENSG00000186501.14	22.5988	0.66111	1.62342	0.407232	0.683837	0.958893	TMEM222	TRUE	TRUE
ENST00000466759.5	ENSG00000186501.14	15.7945	-0.82082	0.64579	-1.27103	0.203717	0.728431	TMEM222	FALSE	NA
ENST00000486082.5	ENSG00000186501.14	73.9964	1.59284	0.358303	4.44552	8.76799e-06	0.000856001	TMEM222	TRUE	NA
ENST00000486001.1	ENSG00000241547.1	31.7531	0.162915	0.239381	0.68057	0.496144	0.909562	ACTG1P20	NA	NA
ENST00000618673.4	ENSG00000142765.18	67.3913	0.0494014	0.427852	0.115464	0.908078	0.99161	SYTL1	NA	NA
ENST00000473280.1	ENSG00000142765.18	7.61583	0.27298	0.700454	0.389719	0.696744	0.960932	SYTL1	NA	NA
ENST00000543823.1	ENSG00000142765.18	136.484	-0.0519289	0.29208	-0.17779	0.858888	0.986	SYTL1	NA	NA
ENST00000490170.5	ENSG00000142765.18	233.494	0.142677	0.197161	0.723654	0.469278	0.900028	SYTL1	NA	NA
ENST00000615284.1	ENSG00000142765.18	19.1012	-0.375461	0.965549	-0.388858	0.697381	0.960932	SYTL1	NA	NA
ENST00000357582.3	ENSG00000142733.17	428.704	0.0231146	0.171452	0.134816	0.892757	0.989324	MAP3K6	NA	NA
ENST00000618852.5	ENSG00000158195.11	3720.31	0.113593	0.14714	0.772003	0.440112	0.889784	WASF2	NA	FALSE
ENST00000536657.1	ENSG00000158195.11	696.692	0.0608637	0.241854	0.251654	0.801308	0.977652	WASF2	NA	NA
ENST00000247087.10	ENSG00000126705.15	365.289	0.319648	0.206161	1.55048	0.121027	0.60516	AHDC1	NA	FALSE
ENST00000644550.1	ENSG00000126705.15	13.5771	-0.265454	0.336269	-0.789411	0.429872	0.886762	AHDC1	NA	NA
ENST00000646921.1	ENSG00000126705.15	19.4857	0.329538	0.571299	0.576823	0.564059	0.931543	AHDC1	NA	NA
ENST00000361157.11	ENSG00000126709.15	32.1651	-0.217297	0.291144	-0.746355	0.455453	0.896215	IFI6	NA	NA
ENST00000373954.10	ENSG00000009780.15	217.6	0.0232099	0.308981	0.0751178	0.940121	0.994518	FAM76A	NA	FALSE
ENST00000530324.5	ENSG00000009780.15	54.3838	-0.14242	0.358628	-0.397124	0.691276	0.959865	FAM76A	NA	NA
ENST00000373943.9	ENSG00000117758.14	842.485	0.137716	0.228635	0.602341	0.546947	0.926855	STX12	NA	NA
ENST00000440806.2	ENSG00000117758.14	43.9213	0.47684	0.337059	1.41471	0.157155	0.665953	STX12	NA	NA
ENST00000472285.1	ENSG00000117758.14	7.73812	0.157019	1.00783	0.155798	0.876192	0.988432	STX12	NA	NA
ENST00000311772.10	ENSG00000117751.18	1371.09	-0.0733752	0.161873	-0.453288	0.650342	0.950962	PPP1R8	NA	FALSE
ENST00000431586.1	ENSG00000117751.18	331.13	-0.0789376	0.199163	-0.396347	0.691849	0.959972	PPP1R8	NA	NA
ENST00000486634.2	ENSG00000117751.18	6.09992	3.49984	1.89607	1.84584	0.064915	0.469783	PPP1R8	NA	NA
ENST00000373927.7	ENSG00000130775.16	11.3467	-0.386282	0.802321	-0.481455	0.630193	0.947926	THEMIS2	NA	NA
ENST00000373912.8	ENSG00000117748.10	1629.7	0.190496	0.162368	1.17324	0.240701	0.763118	RPA2	NA	FALSE
ENST00000373909.7	ENSG00000117748.10	180.888	0.115739	0.243337	0.47563	0.634338	0.948198	RPA2	NA	NA
ENST00000444045.1	ENSG00000117748.10	165.326	0.0294035	0.17438	0.168617	0.866098	0.986911	RPA2	NA	NA
ENST00000373894.8	ENSG00000130768.15	118.28	-0.50426	0.258582	-1.9501	0.0511647	0.417306	SMPDL3B	NA	FALSE
ENST00000373884.6	ENSG00000158156.8	308.419	0.445646	0.15496	2.87588	0.00402906	0.0942727	XKR8	NA	NA
ENST00000540618.5	ENSG00000158161.16	1343.82	0.124947	0.261845	0.477178	0.633236	0.948198	EYA3	NA	FALSE
ENST00000373863.3	ENSG00000158161.16	217.706	-0.0983322	0.342366	-0.287214	0.773948	0.972356	EYA3	NA	NA
ENST00000471498.5	ENSG00000158161.16	248.06	0.0671232	0.211132	0.31792	0.750545	0.969124	EYA3	NA	NA
ENST00000468665.1	ENSG00000158161.16	22.804	0.21261	0.911966	0.233133	0.815658	0.979599	EYA3	NA	NA
ENST00000476501.3	ENSG00000240750.3	62.614	-0.0371316	0.28936	-0.128323	0.897893	0.990001	RN7SL559P	NA	NA
ENST00000436160.1	ENSG00000228589.3	62.2333	0.827199	0.866897	0.954207	0.339979	0.836116	SPCS2P4	NA	FALSE
ENST00000603289.5	ENSG00000126698.11	9.29668	0.294495	1.01439	0.290317	0.771574	0.972158	DNAJC8	NA	NA
ENST00000263697.6	ENSG00000126698.11	1703.36	-0.0389007	0.389497	-0.0998743	0.920444	0.992549	DNAJC8	NA	FALSE
ENST00000489277.5	ENSG00000126698.11	338.842	0.510427	0.314909	1.62087	0.105045	0.572613	DNAJC8	NA	NA
ENST00000482674.5	ENSG00000126698.11	41.1598	0.0391331	0.215732	0.181396	0.856057	0.985528	DNAJC8	NA	FALSE
ENST00000497986.5	ENSG00000130770.18	113.641	-0.140495	0.195022	-0.720407	0.471274	0.90074	ATP5IF1	NA	NA
ENST00000335514.10	ENSG00000130770.18	876.366	-0.349162	0.105609	-3.30619	0.000945753	0.0337534	ATP5IF1	NA	FALSE
ENST00000465645.1	ENSG00000130770.18	340.103	-0.114882	0.133939	-0.857716	0.391049	0.867328	ATP5IF1	NA	NA
ENST00000253063.4	ENSG00000130766.5	475.528	0.33496	0.141612	2.36533	0.0180138	0.241649	SESN2	NA	TRUE
ENST00000479574.5	ENSG00000130772.14	101.061	-0.108635	0.285156	-0.380967	0.703228	0.961384	MED18	NA	NA
ENST00000373842.9	ENSG00000130772.14	211.045	-0.0831916	0.193735	-0.42941	0.667625	0.955088	MED18	FALSE	NA
ENST00000398997.2	ENSG00000130772.14	60.4225	-0.0517431	0.859319	-0.0602141	0.951985	0.995125	MED18	TRUE	NA
ENST00000475655.1	ENSG00000130772.14	32.8869	-0.619734	0.278568	-2.22472	0.0261003	0.296664	MED18	NA	NA
ENST00000632202.1	ENSG00000204138.13	69.1583	0.707127	0.25632	2.75876	0.00580208	0.121102	PHACTR4	NA	NA
ENST00000373839.8	ENSG00000204138.13	783.629	0.249863	0.175498	1.42374	0.154522	0.6624	PHACTR4	FALSE	NA
ENST00000493669.2	ENSG00000204138.13	210.637	-0.131705	0.281232	-0.468314	0.63956	0.949661	PHACTR4	TRUE	NA
ENST00000373836.4	ENSG00000204138.13	352.006	0.799532	0.381108	2.09791	0.0359128	0.348695	PHACTR4	FALSE	NA
ENST00000438601.2	ENSG00000229820.2	11.0281	-0.054533	0.365778	-0.149088	0.881484	0.989034	CR391992.1	NA	NA
ENST00000398958.6	ENSG00000180198.16	1437.29	-0.0250683	0.112555	-0.222721	0.823752	0.980535	RCC1	NA	NA
ENST00000649185.1	ENSG00000180198.16	409.986	-0.0853882	0.256197	-0.33329	0.738915	0.967451	RCC1	NA	NA
ENST00000373833.10	ENSG00000180198.16	301.799	0.240247	0.180064	1.33423	0.182128	0.701906	RCC1	NA	NA
ENST00000419074.5	ENSG00000180198.16	57.1541	0.842744	0.399177	2.1112	0.0347548	0.342957	RCC1	NA	NA
ENST00000373832.5	ENSG00000180198.16	1431.22	0.12908	0.230843	0.559167	0.576048	0.934711	RCC1	NA	FALSE
ENST00000411533.5	ENSG00000180198.16	163.165	0.279746	0.310772	0.900164	0.368033	0.852022	RCC1	NA	NA
ENST00000486790.2	ENSG00000180198.16	18.4998	0.150602	0.315536	0.477291	0.633155	0.948198	RCC1	NA	NA
ENST00000478232.1	ENSG00000180198.16	45.0991	-0.0493514	0.249563	-0.197751	0.84324	0.983082	RCC1	NA	NA
ENST00000413987.1	ENSG00000242125.3	1078.33	-0.188899	0.201792	-0.93611	0.349217	0.841385	SNHG3	NA	NA
ENST00000447507.1	ENSG00000242125.3	407.164	-0.146552	0.326475	-0.448893	0.653509	0.951941	SNHG3	NA	NA
ENST00000437681.1	ENSG00000242125.3	5461.72	0.0309386	0.171582	0.180313	0.856907	0.985534	SNHG3	NA	NA
ENST00000364938.1	ENSG00000274266.1	2557.08	0.157942	0.196405	0.804166	0.421301	0.882593	SNORA73A	NA	NA
ENST00000363217.1	ENSG00000200087.1	2438.55	0.182287	0.17223	1.05839	0.289877	0.80335	SNORA73B	NA	NA
ENST00000447051.2	ENSG00000231468.2	25.5574	-0.171419	0.34165	-0.50174	0.61585	0.944582	PRDX3P2	NA	NA
ENST00000624273.1	ENSG00000279443.1	120.687	-0.0143053	0.172087	-0.0831284	0.933749	0.994022	AL513497.1	NA	NA
ENST00000373830.4	ENSG00000180098.9	421.623	-0.247195	0.177685	-1.3912	0.164164	0.67591	TRNAU1AP	NA	NA
ENST00000480930.5	ENSG00000180098.9	92.5638	1.40546	0.300443	4.67795	2.89764e-06	0.000351722	TRNAU1AP	NA	FALSE
ENST00000491577.5	ENSG00000180098.9	111.734	-0.372022	0.379957	-0.979117	0.327522	0.828785	TRNAU1AP	NA	NA
ENST00000484775.1	ENSG00000180098.9	52.3219	-0.306854	0.312062	-0.983309	0.325455	0.827436	TRNAU1AP	NA	NA
ENST00000464612.5	ENSG00000197989.14	32.366	-0.20676	0.648264	-0.318944	0.749769	0.968971	SNHG12	NA	NA
ENST00000531126.6	ENSG00000197989.14	50.3443	-0.397799	0.275043	-1.44631	0.148089	0.651538	SNHG12	NA	NA
ENST00000461448.6	ENSG00000197989.14	334.126	-0.0953768	0.280425	-0.340115	0.73377	0.967036	SNHG12	NA	NA
ENST00000481368.6	ENSG00000197989.14	236.617	0.0418451	0.235906	0.17738	0.85921	0.986057	SNHG12	NA	NA
ENST00000461832.2	ENSG00000197989.14	683.217	-0.0942663	0.169846	-0.555011	0.578887	0.935322	SNHG12	NA	NA
ENST00000470977.6	ENSG00000197989.14	50.0773	-0.364514	1.1206	-0.325285	0.744965	0.968365	SNHG12	NA	NA
ENST00000475441.6	ENSG00000197989.14	19.3861	2.24751	1.36559	1.64581	0.0998019	0.561782	SNHG12	NA	NA
ENST00000474814.1	ENSG00000197989.14	651.526	-0.243886	0.123443	-1.97571	0.0481881	0.40526	SNHG12	NA	NA
ENST00000650239.1	ENSG00000197989.14	82.1765	-0.00413833	0.196635	-0.0210457	0.983209	0.998473	SNHG12	NA	NA
ENST00000373824.8	ENSG00000120656.11	717.383	-0.250931	0.172083	-1.4582	0.144785	0.645393	TAF12	NA	NA
ENST00000263974.4	ENSG00000120656.11	205.544	0.074944	0.199253	0.376124	0.706824	0.96231	TAF12	NA	NA
ENST00000495422.1	ENSG00000120656.11	61.6764	0.323377	0.255829	1.26404	0.206217	0.730977	TAF12	NA	NA
ENST00000420776.1	ENSG00000229388.1	38.9205	0.0166762	0.27899	0.0597736	0.952336	0.995222	LINC01715	NA	NA
ENST00000427804.1	ENSG00000229388.1	18.7676	-0.226561	0.288384	-0.785624	0.432088	0.887401	LINC01715	NA	NA
ENST00000373816.5	ENSG00000162419.12	413.362	-0.162953	0.152627	-1.06765	0.285677	0.799511	GMEB1	NA	NA
ENST00000361872.8	ENSG00000162419.12	178.958	-0.0506575	0.188131	-0.269267	0.787724	0.974564	GMEB1	NA	NA
ENST00000294409.2	ENSG00000162419.12	151.702	-0.15572	0.235433	-0.66142	0.508343	0.913809	GMEB1	NA	NA
ENST00000373812.8	ENSG00000198492.16	3263.34	-0.170574	0.164954	-1.03408	0.301101	0.810837	YTHDF2	NA	FALSE
ENST00000478283.5	ENSG00000198492.16	189.544	0.0711849	0.227975	0.312249	0.754852	0.970241	YTHDF2	NA	TRUE
ENST00000468863.1	ENSG00000198492.16	78.0217	0.168415	0.217934	0.772777	0.439654	0.889755	YTHDF2	NA	NA
ENST00000647103.1	ENSG00000159023.21	367.626	0.0013498	0.329818	0.00409256	0.996735	0.999779	EPB41	NA	NA
ENST00000356093.6	ENSG00000159023.21	521.719	-0.383737	0.320168	-1.19855	0.230703	0.755444	EPB41	NA	NA
ENST00000482464.6	ENSG00000159023.21	54.0409	0.0763981	0.982013	0.0777975	0.937989	0.994349	EPB41	NA	NA
ENST00000373797.2	ENSG00000159023.21	122.142	-0.658312	0.439419	-1.49814	0.134096	0.628233	EPB41	NA	NA
ENST00000646871.1	ENSG00000159023.21	36.5331	-0.350592	0.374344	-0.936549	0.348991	0.841307	EPB41	NA	NA
ENST00000490308.2	ENSG00000159023.21	145.889	-0.376075	0.587629	-0.639988	0.52218	0.919074	EPB41	NA	NA
ENST00000425821.2	ENSG00000225616.2	8.53505	-0.00357586	0.624406	-0.00572682	0.995431	0.999728	AL138785.2	NA	NA
ENST00000521452.2	ENSG00000253304.2	204.411	-0.434214	0.248872	-1.74473	0.0810321	0.517386	TMEM200B	NA	NA
ENST00000373795.7	ENSG00000116350.17	1801.58	-0.221976	0.116929	-1.89839	0.0576449	0.443784	SRSF4	FALSE	NA
ENST00000634348.1	ENSG00000116350.17	1020.06	0.392437	0.291505	1.34625	0.178223	0.696903	SRSF4	NA	NA
ENST00000466448.4	ENSG00000116350.17	104.502	-0.384766	0.543214	-0.708313	0.478751	0.904004	SRSF4	NA	NA
ENST00000497015.5	ENSG00000116350.17	69.9992	0.224756	0.729176	0.308233	0.757905	0.970621	SRSF4	NA	NA
ENST00000605204.1	ENSG00000116350.17	64.6038	0.487043	0.337106	1.44478	0.148521	0.652406	SRSF4	TRUE	NA
ENST00000263702.11	ENSG00000116353.16	151.417	0.174115	0.182646	0.95329	0.340443	0.836395	MECR	NA	NA
ENST00000373791.7	ENSG00000116353.16	213.519	0.451714	0.148366	3.04459	0.00232998	0.0645359	MECR	NA	NA
ENST00000483435.5	ENSG00000116353.16	25.4264	-1.09362	1.0653	-1.02659	0.304615	0.813351	MECR	NA	NA
ENST00000453185.5	ENSG00000116353.16	34.3731	-0.476292	0.230141	-2.06956	0.0384933	0.362473	MECR	NA	NA
ENST00000490529.5	ENSG00000116353.16	78.9077	-0.0366056	0.285046	-0.12842	0.897817	0.990001	MECR	NA	FALSE
ENST00000464511.1	ENSG00000116353.16	15.1153	-0.0591981	0.370308	-0.159862	0.87299	0.987794	MECR	NA	NA
ENST00000484012.5	ENSG00000116353.16	40.717	0.0162895	0.276166	0.0589844	0.952965	0.995222	MECR	NA	NA
ENST00000345512.7	ENSG00000060656.20	396.583	-0.421385	0.272455	-1.54662	0.121954	0.606503	PTPRU	NA	NA
ENST00000428026.6	ENSG00000060656.20	777.106	-0.552624	0.233962	-2.36202	0.0181757	0.24254	PTPRU	NA	NA
ENST00000527027.1	ENSG00000060656.20	43.6427	-0.178755	0.262663	-0.680548	0.496158	0.909562	PTPRU	NA	NA
ENST00000410852.1	ENSG00000222784.1	281.019	0.169374	0.218419	0.775455	0.438071	0.889231	RN7SKP91	NA	NA
ENST00000339394.7	ENSG00000162512.16	838.613	-0.179043	0.161492	-1.10868	0.267567	0.785384	SDC3	NA	NA
ENST00000471567.1	ENSG00000162512.16	26.4088	-0.547242	0.392777	-1.39326	0.163541	0.675669	SDC3	NA	NA
ENST00000578099.2	ENSG00000266210.2	8.65814	-0.302422	0.475995	-0.635347	0.525202	0.91973	RN7SL371P	NA	NA
ENST00000257075.9	ENSG00000134644.15	899.607	0.215342	0.386567	0.557063	0.577484	0.935025	PUM1	FALSE	FALSE
ENST00000373747.7	ENSG00000134644.15	950.002	-0.0469786	0.270902	-0.173416	0.862325	0.986433	PUM1	FALSE	NA
ENST00000426105.6	ENSG00000134644.15	276.658	0.0170231	2.51416	0.00677088	0.994598	0.999552	PUM1	FALSE	NA
ENST00000440538.6	ENSG00000134644.15	255.62	0.17147	0.348212	0.492431	0.622415	0.946417	PUM1	FALSE	NA
ENST00000373742.6	ENSG00000134644.15	238.8	0.309341	0.228263	1.3552	0.175355	0.69234	PUM1	FALSE	NA
ENST00000526128.1	ENSG00000134644.15	36.7123	0.388271	0.290997	1.33428	0.182113	0.701906	PUM1	NA	NA
ENST00000525948.5	ENSG00000134644.15	97.5363	0.462527	0.498496	0.927844	0.353489	0.843767	PUM1	TRUE	FALSE
ENST00000480602.1	ENSG00000134644.15	49.4952	0.271509	0.360249	0.753672	0.451046	0.894559	PUM1	TRUE	NA
ENST00000417263.2	ENSG00000237329.2	25.4293	0.186395	0.37396	0.498435	0.618177	0.944822	AL356320.2	NA	NA
ENST00000429616.1	ENSG00000232768.1	6.63196	0.145453	0.472463	0.30786	0.758189	0.970621	AL356320.1	NA	NA
ENST00000263694.9	ENSG00000060688.13	2640.01	-0.354723	0.126231	-2.81011	0.00495241	0.109108	SNRNP40	NA	NA
ENST00000486941.1	ENSG00000060688.13	32.8036	-0.0429819	0.36347	-0.118254	0.905866	0.991299	SNRNP40	NA	NA
ENST00000489853.1	ENSG00000060688.13	108.658	-0.0532432	0.334473	-0.159185	0.873523	0.987837	SNRNP40	NA	NA
ENST00000373720.3	ENSG00000060688.13	64.4609	-0.0913955	0.236836	-0.385903	0.699569	0.961195	SNRNP40	NA	NA
ENST00000474025.1	ENSG00000060688.13	98.4452	-0.0954576	0.692617	-0.137822	0.890381	0.989243	SNRNP40	NA	FALSE
ENST00000463988.1	ENSG00000060688.13	35.9253	0.0294454	0.278436	0.105753	0.915779	0.992118	SNRNP40	NA	NA
ENST00000452686.2	ENSG00000229447.2	61.9922	0.389895	0.286326	1.36172	0.173287	0.689458	AC114495.2	NA	NA
ENST00000616393.4	ENSG00000121766.15	118.998	0.738876	0.248495	2.97341	0.00294515	0.0762406	ZCCHC17	NA	NA
ENST00000344147.9	ENSG00000121766.15	840.614	0.108236	0.145517	0.743804	0.456995	0.897172	ZCCHC17	NA	FALSE
ENST00000479629.5	ENSG00000121766.15	63.5393	0.407554	0.405022	1.00625	0.314295	0.819908	ZCCHC17	NA	NA
ENST00000373709.8	ENSG00000168528.12	967.311	-0.438806	0.226217	-1.93975	0.0524098	0.422301	SERINC2	NA	TRUE
ENST00000639047.1	ENSG00000284543.1	283.417	0.0291576	0.144958	0.201145	0.840585	0.982232	LINC01226	NA	NA
ENST00000271064.12	ENSG00000142910.16	762.848	0.816007	0.218641	3.73218	0.000189833	0.0102228	TINAGL1	NA	NA
ENST00000461030.5	ENSG00000142910.16	66.55	0.24275	0.332356	0.730391	0.465151	0.898676	TINAGL1	NA	NA
ENST00000466998.1	ENSG00000142910.16	47.4192	0.268281	0.324354	0.827123	0.408167	0.875136	TINAGL1	NA	NA
ENST00000481165.5	ENSG00000142910.16	264.572	0.22351	0.260632	0.857569	0.391131	0.867358	TINAGL1	NA	NA
ENST00000468635.5	ENSG00000142910.16	85.736	0.190885	0.287653	0.663597	0.506949	0.913313	TINAGL1	NA	NA
ENST00000498429.5	ENSG00000142910.16	171.34	0.470266	0.321402	1.46317	0.14342	0.64292	TINAGL1	NA	NA
ENST00000480586.1	ENSG00000142910.16	76.2055	0.0857333	0.340255	0.251967	0.801066	0.977652	TINAGL1	NA	NA
ENST00000373703.5	ENSG00000162517.13	936.43	0.447678	0.113531	3.94321	8.03976e-05	0.0051551	PEF1	NA	FALSE
ENST00000478502.5	ENSG00000162517.13	149.421	0.362333	0.233168	1.55396	0.120195	0.603521	PEF1	NA	NA
ENST00000602889.1	ENSG00000269967.1	41.9831	0.676161	0.344064	1.96522	0.0493887	0.410421	AL136115.2	NA	NA
ENST00000602725.5	ENSG00000184007.21	2897.82	0.283159	0.31178	0.908201	0.363772	0.849187	PTP4A2	FALSE	NA
ENST00000647444.2	ENSG00000184007.21	1280.1	0.195539	0.312786	0.625152	0.531871	0.921921	PTP4A2	FALSE	NA
ENST00000457805.6	ENSG00000184007.21	2020.5	0.176582	0.10736	1.64476	0.100019	0.562245	PTP4A2	FALSE	FALSE
ENST00000602683.5	ENSG00000184007.21	456.553	0.299583	0.199398	1.50244	0.132985	0.626702	PTP4A2	FALSE	NA
ENST00000470404.5	ENSG00000184007.21	21.1848	0.41333	0.814111	0.507708	0.611658	0.942774	PTP4A2	FALSE	TRUE
ENST00000532001.6	ENSG00000184007.21	127.31	0.171509	0.308681	0.55562	0.578471	0.935267	PTP4A2	TRUE	FALSE
ENST00000528253.3	ENSG00000184007.21	15.7439	4.4652	1.92868	2.31516	0.0206044	0.260987	PTP4A2	TRUE	NA
ENST00000627328.2	ENSG00000184007.21	357.201	-0.0679034	0.711691	-0.0954114	0.923988	0.993124	PTP4A2	NA	NA
ENST00000484483.1	ENSG00000184007.21	45.435	0.508466	0.350081	1.45243	0.146383	0.647759	PTP4A2	NA	NA
ENST00000468531.1	ENSG00000184007.21	29.167	-2.86333	2.92589	-0.978617	0.327769	0.828785	PTP4A2	NA	NA
ENST00000524384.5	ENSG00000184007.21	68.2819	1.21147	0.891378	1.3591	0.174114	0.691053	PTP4A2	NA	NA
ENST00000528840.1	ENSG00000184007.21	58.2863	0.72095	1.03799	0.694567	0.487327	0.906843	PTP4A2	NA	NA
ENST00000494444.2	ENSG00000184007.21	63.9909	-0.124595	0.655926	-0.189953	0.849346	0.984998	PTP4A2	NA	NA
ENST00000529477.5	ENSG00000184007.21	294.975	0.359616	0.302935	1.18711	0.235186	0.75836	PTP4A2	NA	NA
ENST00000533408.1	ENSG00000184007.21	103.272	0.283381	0.302375	0.937184	0.348664	0.841307	PTP4A2	NA	NA
ENST00000475464.1	ENSG00000184007.21	56.4129	0.281483	0.183298	1.53566	0.124622	0.611484	PTP4A2	NA	NA
ENST00000447478.1	ENSG00000228634.1	21.8843	0.138571	0.286824	0.48312	0.629011	0.947897	AL136115.1	NA	NA
ENST00000327300.12	ENSG00000121774.18	4776.67	-0.109873	0.205528	-0.534591	0.592933	0.939312	KHDRBS1	NA	FALSE
ENST00000307714.12	ENSG00000121774.18	284.038	0.210032	0.188528	1.11406	0.265254	0.783355	KHDRBS1	NA	NA
ENST00000492989.1	ENSG00000121774.18	78.7868	0.460247	0.415662	1.10726	0.268181	0.785864	KHDRBS1	NA	NA
ENST00000484270.2	ENSG00000121774.18	411.626	0.089461	0.16361	0.546795	0.58452	0.937032	KHDRBS1	NA	TRUE
ENST00000366152.3	ENSG00000203325.3	33.6334	-0.0279252	0.328092	-0.0851138	0.932171	0.994022	AL445248.1	NA	NA
ENST00000438825.5	ENSG00000121775.18	30.7214	0.582064	0.39897	1.45892	0.144588	0.645256	TMEM39B	NA	NA
ENST00000441402.5	ENSG00000121775.18	257.556	0.329985	0.175245	1.88299	0.0597013	0.450681	TMEM39B	NA	FALSE
ENST00000373625.8	ENSG00000025800.14	6389.66	-0.0333101	0.141341	-0.235673	0.813687	0.979363	KPNA6	NA	FALSE
ENST00000469790.1	ENSG00000025800.14	349.774	-0.210357	0.162986	-1.29064	0.196828	0.721227	KPNA6	NA	NA
ENST00000515055.1	ENSG00000250135.1	36.0071	0.508515	0.248694	2.04474	0.0408806	0.373487	AL049795.2	NA	NA
ENST00000373610.8	ENSG00000084652.16	2055.89	0.200439	0.10668	1.87888	0.0602602	0.452342	TXLNA	NA	FALSE
ENST00000373609.1	ENSG00000084652.16	910.802	-0.0760622	0.177334	-0.42892	0.667982	0.955094	TXLNA	NA	NA
ENST00000291358.10	ENSG00000160051.11	89.476	0.410262	0.366289	1.12005	0.262693	0.780387	IQCC	NA	NA
ENST00000373586.1	ENSG00000084623.11	4895.86	-0.316899	0.234059	-1.35393	0.175759	0.692737	EIF3I	NA	NA
ENST00000471486.5	ENSG00000084623.11	325.269	-0.101509	0.518277	-0.195859	0.844721	0.983453	EIF3I	NA	NA
ENST00000483517.5	ENSG00000084623.11	48.0788	-0.871593	1.06185	-0.820824	0.411747	0.877004	EIF3I	NA	FALSE
ENST00000474371.1	ENSG00000084623.11	158.621	0.790404	0.294774	2.68139	0.00733171	0.138798	EIF3I	NA	NA
ENST00000373548.8	ENSG00000116478.12	4141.21	-0.255865	0.113002	-2.26424	0.0235594	0.280127	HDAC1	NA	FALSE
ENST00000463172.5	ENSG00000116478.12	93.3817	-0.195399	0.212249	-0.92061	0.357254	0.846055	HDAC1	NA	FALSE
ENST00000428704.1	ENSG00000116478.12	102.892	-0.126696	0.384263	-0.329712	0.741618	0.967889	HDAC1	NA	NA
ENST00000490081.5	ENSG00000116478.12	145.741	-0.257989	0.18997	-1.35805	0.174447	0.6913	HDAC1	NA	NA
ENST00000476391.5	ENSG00000116478.12	478.38	-0.19659	0.130585	-1.50545	0.132208	0.625519	HDAC1	NA	TRUE
ENST00000471488.1	ENSG00000116478.12	49.0693	0.116945	0.224762	0.520306	0.60285	0.941196	HDAC1	NA	NA
ENST00000329421.8	ENSG00000175130.7	2015.63	-0.319435	0.0920329	-3.47088	0.000518763	0.0216256	MARCKSL1	NA	NA
ENST00000455895.6	ENSG00000160058.18	505.548	-0.169306	0.193368	-0.875562	0.381268	0.861206	BSDC1	NA	NA
ENST00000446293.6	ENSG00000160058.18	131.386	0.414467	0.287666	1.44079	0.149644	0.654411	BSDC1	NA	NA
ENST00000444107.1	ENSG00000224333.1	223.792	-0.199025	0.234214	-0.849756	0.395461	0.869508	GAPDHP20	NA	NA
ENST00000373510.9	ENSG00000160062.15	441.33	0.0744939	0.254259	0.292985	0.769534	0.971559	ZBTB8A	NA	NA
ENST00000316459.4	ENSG00000160062.15	181.981	0.150394	0.27076	0.555452	0.578586	0.935267	ZBTB8A	NA	NA
ENST00000341885.5	ENSG00000176261.15	5.95162	-0.567692	1.29038	-0.439943	0.659978	0.952883	ZBTB8OS	FALSE	NA
ENST00000468695.5	ENSG00000176261.15	94.5143	0.312572	0.249047	1.25507	0.209453	0.734705	ZBTB8OS	FALSE	NA
ENST00000492007.5	ENSG00000176261.15	58.0338	0.128055	0.249621	0.512998	0.607953	0.942171	ZBTB8OS	FALSE	NA
ENST00000373506.7	ENSG00000176261.15	105.29	-0.0293067	0.272256	-0.107644	0.914278	0.992092	ZBTB8OS	FALSE	NA
ENST00000373501.6	ENSG00000176261.15	42.142	0.569183	0.254674	2.23494	0.025421	0.291727	ZBTB8OS	FALSE	TRUE
ENST00000473294.6	ENSG00000176261.15	44.4587	0.399977	0.197642	2.02375	0.0429964	0.382272	ZBTB8OS	TRUE	TRUE
ENST00000436661.5	ENSG00000176261.15	187.047	0.0933856	0.26796	0.348505	0.727461	0.966511	ZBTB8OS	FALSE	NA
ENST00000476493.5	ENSG00000176261.15	71.4111	0.593551	0.302073	1.96493	0.0494228	0.410546	ZBTB8OS	TRUE	TRUE
ENST00000465588.2	ENSG00000176261.15	27.1014	0.150843	0.256442	0.588217	0.556387	0.929147	ZBTB8OS	FALSE	NA
ENST00000479075.5	ENSG00000176261.15	57.5445	0.684253	0.260704	2.62463	0.00867421	0.15485	ZBTB8OS	TRUE	TRUE
ENST00000473383.1	ENSG00000176261.15	38.4719	0.159222	0.29532	0.539151	0.589783	0.93872	ZBTB8OS	NA	NA
ENST00000466361.1	ENSG00000176261.15	22.6127	0.325761	0.351418	0.92699	0.353932	0.844167	ZBTB8OS	NA	FALSE
ENST00000414241.7	ENSG00000162521.19	559.68	-0.174842	0.246609	-0.708988	0.478332	0.903924	RBBP4	FALSE	NA
ENST00000527118.5	ENSG00000162521.19	149.759	0.173315	0.347135	0.499271	0.617589	0.944632	RBBP4	TRUE	FALSE
ENST00000373493.10	ENSG00000162521.19	1838.57	0.0480722	0.354291	0.135685	0.89207	0.989243	RBBP4	FALSE	NA
ENST00000401893.7	ENSG00000162521.19	803.459	0.19456	0.241848	0.804471	0.421125	0.88246	RBBP4	NA	NA
ENST00000492348.6	ENSG00000162521.19	2733.65	0.0895638	0.244634	0.366114	0.71428	0.96377	RBBP4	TRUE	NA
ENST00000525506.1	ENSG00000162521.19	181.861	-0.0890775	0.387585	-0.229827	0.818226	0.980027	RBBP4	NA	NA
ENST00000465780.1	ENSG00000162521.19	50.2139	-0.658168	0.330773	-1.98978	0.0466147	0.398487	RBBP4	NA	NA
ENST00000458695.6	ENSG00000162521.19	47.574	0.490741	1.0258	0.4784	0.632366	0.948198	RBBP4	FALSE	FALSE
ENST00000531983.1	ENSG00000162521.19	20.638	-0.417424	0.395934	-1.05428	0.291756	0.805108	RBBP4	NA	NA
ENST00000463378.5	ENSG00000162521.19	47.6265	0.0508894	0.297222	0.171217	0.864053	0.986853	RBBP4	FALSE	FALSE
ENST00000460669.5	ENSG00000162521.19	32.2507	0.177996	0.770276	0.231081	0.817252	0.980027	RBBP4	TRUE	NA
ENST00000409190.8	ENSG00000162520.15	729.096	-0.0059789	0.232284	-0.0257396	0.979465	0.997844	SYNC	NA	TRUE
ENST00000421619.1	ENSG00000224409.1	7.93808	0.329975	0.438276	0.752892	0.451515	0.894928	AC114489.2	NA	NA
ENST00000401073.7	ENSG00000162522.11	1415.38	0.249845	0.160921	1.55259	0.120521	0.604162	KIAA1522	NA	NA
ENST00000373481.7	ENSG00000162522.11	605.95	0.0128418	0.325392	0.0394657	0.968519	0.996981	KIAA1522	NA	TRUE
ENST00000469100.5	ENSG00000134684.10	446.028	0.132896	0.160961	0.82564	0.409008	0.875466	YARS1	NA	NA
ENST00000373477.8	ENSG00000134684.10	1501.69	0.323216	0.367392	0.879757	0.378991	0.860043	YARS1	NA	FALSE
ENST00000490826.1	ENSG00000134684.10	255.598	0.14721	0.148356	0.992274	0.321064	0.824676	YARS1	NA	NA
ENST00000487404.5	ENSG00000134684.10	283.609	-0.0207791	0.178586	-0.116354	0.907372	0.991496	YARS1	NA	NA
ENST00000478828.1	ENSG00000134684.10	693.536	0.250412	0.136367	1.83631	0.0663122	0.474509	YARS1	NA	FALSE
ENST00000616261.1	ENSG00000134684.10	1781.68	0.122449	0.129611	0.944742	0.344791	0.838364	YARS1	NA	NA
ENST00000481895.5	ENSG00000134684.10	115.433	1.27329	0.210483	6.04938	1.45407e-09	4.43023e-07	YARS1	NA	FALSE
ENST00000470377.1	ENSG00000134684.10	74.0749	0.119041	0.285521	0.416927	0.676732	0.957	YARS1	NA	NA
ENST00000472692.1	ENSG00000134684.10	40.02	0.170616	0.261312	0.652921	0.513807	0.91558	YARS1	NA	NA
ENST00000529027.5	ENSG00000116497.18	15.9729	0.242606	0.411044	0.59022	0.555043	0.928744	S100PBP	NA	NA
ENST00000531123.5	ENSG00000116497.18	135.989	-0.0771719	0.200742	-0.384433	0.700658	0.961318	S100PBP	NA	NA
ENST00000356689.7	ENSG00000116497.18	200.213	0.166215	0.191448	0.868196	0.385287	0.863282	S100PBP	NA	FALSE
ENST00000373475.10	ENSG00000116497.18	507.597	0.186682	0.329089	0.56727	0.570531	0.933212	S100PBP	NA	NA
ENST00000531256.1	ENSG00000116497.18	55.4383	-0.104235	0.241071	-0.432382	0.665464	0.954685	S100PBP	NA	NA
ENST00000477248.1	ENSG00000116497.18	23.1808	-0.108303	0.283137	-0.382511	0.702082	0.961384	S100PBP	NA	NA
ENST00000530552.1	ENSG00000116497.18	23.7195	0.32788	0.316954	1.03447	0.300915	0.810769	S100PBP	NA	NA
ENST00000524535.5	ENSG00000116497.18	22.7046	0.441334	0.541222	0.81544	0.414821	0.879055	S100PBP	NA	NA
ENST00000527692.1	ENSG00000116497.18	19.0161	-0.000716318	0.552064	-0.00129753	0.998965	0.999845	S100PBP	NA	NA
ENST00000373463.8	ENSG00000121900.19	937.07	0.0258734	0.13757	0.188075	0.850818	0.985406	TMEM54	NA	NA
ENST00000373456.11	ENSG00000116514.16	245.274	-0.336886	0.349831	-0.962994	0.33555	0.833217	RNF19B	NA	TRUE
ENST00000356990.9	ENSG00000116514.16	277.418	0.156375	0.236477	0.661271	0.508438	0.913809	RNF19B	NA	NA
ENST00000235150.4	ENSG00000116514.16	447.776	0.138864	0.16416	0.845907	0.397605	0.87089	RNF19B	NA	NA
ENST00000633169.1	ENSG00000278966.2	13.2795	-0.667032	0.958599	-0.695841	0.486529	0.906817	AL031602.1	NA	NA
ENST00000447420.1	ENSG00000239670.1	10.0411	0.184872	0.575048	0.321489	0.74784	0.968566	AL355864.2	NA	NA
ENST00000427524.1	ENSG00000236065.2	107.963	0.12532	0.296328	0.422911	0.67236	0.955681	AL020995.1	NA	NA
ENST00000629371.2	ENSG00000004455.17	204.286	-0.00246696	0.183749	-0.0134257	0.989288	0.998789	AK2	TRUE	NA
ENST00000373449.7	ENSG00000004455.17	2801.31	0.0731177	0.135807	0.538395	0.590304	0.93878	AK2	FALSE	NA
ENST00000354858.11	ENSG00000004455.17	1259.22	-0.309869	0.169331	-1.82996	0.0672552	0.47766	AK2	FALSE	NA
ENST00000548033.5	ENSG00000004455.17	142.586	-0.238249	2.32205	-0.102603	0.918278	0.992507	AK2	FALSE	NA
ENST00000467905.5	ENSG00000004455.17	1336.19	-0.19737	0.133986	-1.47307	0.140733	0.639361	AK2	FALSE	NA
ENST00000480134.5	ENSG00000004455.17	374.423	-0.0418002	0.18929	-0.220826	0.825228	0.98054	AK2	FALSE	NA
ENST00000550338.5	ENSG00000004455.17	40.2525	0.780374	0.253692	3.07607	0.00209752	0.0602665	AK2	TRUE	TRUE
ENST00000469238.1	ENSG00000004455.17	40.6999	-0.35542	0.498483	-0.713003	0.475844	0.9028	AK2	NA	NA
ENST00000673291.1	ENSG00000004455.17	259.336	-0.0601831	0.18032	-0.333758	0.738562	0.967451	AK2	FALSE	NA
ENST00000487289.1	ENSG00000004455.17	76.4885	-0.223127	0.244617	-0.912149	0.36169	0.848155	AK2	FALSE	NA
ENST00000551979.1	ENSG00000004455.17	23.768	-0.340614	0.248319	-1.37168	0.170164	0.683561	AK2	NA	NA
ENST00000610352.1	ENSG00000276645.1	13.7184	0.112976	0.403771	0.279802	0.77963	0.972867	AL020995.2	NA	NA
ENST00000291416.10	ENSG00000116525.14	198.842	-0.493986	0.174703	-2.82758	0.00469012	0.104628	TRIM62	NA	FALSE
ENST00000627421.1	ENSG00000225313.5	51.0858	-0.470925	0.194683	-2.41893	0.0155662	0.22264	AL513327.1	NA	NA
ENST00000630229.1	ENSG00000225313.5	106.919	-0.738622	0.219706	-3.36187	0.000774177	0.0291795	AL513327.1	NA	NA
ENST00000628643.2	ENSG00000225313.5	90.5133	-0.633388	0.16452	-3.84991	0.000118163	0.00700294	AL513327.1	NA	NA
ENST00000630909.2	ENSG00000225313.5	150.558	-0.436145	0.259158	-1.68293	0.0923888	0.545989	AL513327.1	NA	NA
ENST00000627130.1	ENSG00000225313.5	110.769	-0.528201	0.269616	-1.95908	0.050103	0.413701	AL513327.1	NA	NA
ENST00000431992.5	ENSG00000134686.18	1270.09	-0.356053	0.206054	-1.72796	0.0839948	0.52472	PHC2	NA	NA
ENST00000373418.7	ENSG00000134686.18	480.143	0.635596	0.290279	2.1896	0.0285533	0.309955	PHC2	NA	NA
ENST00000373422.7	ENSG00000134686.18	780.587	-0.0265831	0.221948	-0.119772	0.904664	0.991096	PHC2	NA	NA
ENST00000257118.5	ENSG00000134686.18	708.243	-0.284303	0.200332	-1.41916	0.155853	0.66448	PHC2	NA	NA
ENST00000467894.5	ENSG00000134686.18	117.124	-0.255231	0.373949	-0.682531	0.494903	0.909288	PHC2	NA	NA
ENST00000486897.5	ENSG00000134686.18	46.5103	0.647633	0.556064	1.16467	0.244151	0.764777	PHC2	NA	NA
ENST00000493483.5	ENSG00000134686.18	60.4973	-0.586627	0.316325	-1.85451	0.0636663	0.46572	PHC2	NA	NA
ENST00000473158.1	ENSG00000134686.18	103.696	0.05096	0.162859	0.312909	0.75435	0.970206	PHC2	NA	NA
ENST00000459964.1	ENSG00000134686.18	40.4696	-0.67646	0.303542	-2.22856	0.0258434	0.294851	PHC2	NA	NA
ENST00000468406.5	ENSG00000134686.18	86.1293	-0.337838	0.200386	-1.68593	0.0918084	0.544814	PHC2	NA	NA
ENST00000484692.1	ENSG00000134686.18	48.9571	-0.971273	0.293975	-3.30394	0.000953377	0.0339146	PHC2	NA	NA
ENST00000410180.1	ENSG00000222112.1	29.3262	-0.252587	0.3654	-0.691261	0.489402	0.907387	RN7SKP16	NA	NA
ENST00000432703.1	ENSG00000233246.1	38.3308	-0.567134	0.372331	-1.5232	0.127709	0.618917	PHC2-AS1	NA	NA
ENST00000361328.7	ENSG00000121903.14	354.565	0.353079	0.1956	1.8051	0.0710584	0.489356	ZSCAN20	NA	TRUE
ENST00000521580.3	ENSG00000163866.9	395.653	-0.0310619	0.124205	-0.250086	0.802521	0.977654	SMIM12	NA	FALSE
ENST00000446026.1	ENSG00000163866.9	203.624	-0.0676687	0.15549	-0.435197	0.663419	0.954004	SMIM12	NA	NA
ENST00000456842.1	ENSG00000163866.9	335.901	-0.00289624	0.202627	-0.0142935	0.988596	0.998789	SMIM12	NA	FALSE
ENST00000423898.1	ENSG00000163866.9	68.4776	0.561367	0.372563	1.50677	0.13187	0.625071	SMIM12	NA	NA
ENST00000338513.1	ENSG00000189280.3	72.1961	-0.0785355	0.179115	-0.438465	0.66105	0.953355	GJB5	NA	TRUE
ENST00000373366.3	ENSG00000188910.8	414.678	0.252188	0.151297	1.66683	0.0955476	0.55144	GJB3	NA	NA
ENST00000373362.3	ENSG00000188910.8	478.197	-0.0657079	0.230075	-0.285594	0.775189	0.972356	GJB3	NA	NA
ENST00000487874.1	ENSG00000271741.1	187.052	0.589689	0.313956	1.87826	0.0603462	0.452475	AC114490.2	NA	NA
ENST00000373337.3	ENSG00000243749.1	253.693	-0.653824	0.215055	-3.04027	0.00236369	0.0651714	TMEM35B	NA	NA
ENST00000357182.9	ENSG00000163867.17	168.344	0.504261	0.498415	1.01173	0.311667	0.818462	ZMYM6	NA	NA
ENST00000466345.1	ENSG00000163867.17	4.85929	1.30076	0.880298	1.47763	0.139507	0.637654	ZMYM6	NA	NA
ENST00000415531.5	ENSG00000163867.17	20.418	0.237188	0.326216	0.727088	0.467172	0.899705	ZMYM6	NA	NA
ENST00000466390.5	ENSG00000197056.11	19.7452	0.698972	0.305936	2.2847	0.0223302	0.272947	ZMYM1	NA	FALSE
ENST00000359858.9	ENSG00000197056.11	822.063	0.499552	0.31988	1.56169	0.118362	0.599874	ZMYM1	NA	NA
ENST00000373329.5	ENSG00000197056.11	125.566	-0.240265	0.754986	-0.318238	0.750304	0.969124	ZMYM1	NA	NA
ENST00000463393.1	ENSG00000197056.11	44.1626	-0.443224	0.564551	-0.785091	0.4324	0.887401	ZMYM1	NA	NA
ENST00000471991.5	ENSG00000116560.11	30.649	-0.0659416	0.273483	-0.241118	0.809464	0.978756	SFPQ	NA	NA
ENST00000468598.5	ENSG00000116560.11	910.492	0.341145	0.353442	0.96521	0.33444	0.832606	SFPQ	NA	NA
ENST00000470472.5	ENSG00000116560.11	3300.07	-0.189197	0.159503	-1.18617	0.235557	0.758509	SFPQ	TRUE	NA
ENST00000485365.1	ENSG00000116560.11	229.826	0.499909	0.319972	1.56235	0.118205	0.599706	SFPQ	NA	NA
ENST00000485454.1	ENSG00000116560.11	8.18419	-0.358871	0.636529	-0.563794	0.572894	0.934151	SFPQ	NA	NA
ENST00000357214.6	ENSG00000116560.11	9650.32	-0.206274	0.141642	-1.4563	0.145309	0.645891	SFPQ	FALSE	NA
ENST00000314607.11	ENSG00000146463.12	2986.43	0.323075	0.275167	1.1741	0.240353	0.76241	ZMYM4	NA	FALSE
ENST00000441447.1	ENSG00000146463.12	67.016	-0.0487731	0.241652	-0.201832	0.840048	0.982231	ZMYM4	NA	NA
ENST00000470175.1	ENSG00000146463.12	19.8585	0.121436	0.402622	0.301613	0.762947	0.971165	ZMYM4	NA	NA
ENST00000434805.1	ENSG00000229994.1	46.1715	0.369491	0.273972	1.34865	0.177451	0.695839	RPL5P4	NA	NA
ENST00000432683.1	ENSG00000227409.1	12.4927	-0.0203058	0.506021	-0.0401284	0.967991	0.996911	ZMYM4-AS1	NA	NA
ENST00000325722.8	ENSG00000142687.18	664.478	-0.142095	0.120075	-1.18338	0.236658	0.759463	KIAA0319L	FALSE	TRUE
ENST00000426982.6	ENSG00000142687.18	330.832	-0.0142684	0.26345	-0.0541599	0.956808	0.99531	KIAA0319L	NA	TRUE
ENST00000474856.1	ENSG00000142687.18	4.72027	0.40121	0.846415	0.474011	0.635492	0.948651	KIAA0319L	NA	NA
ENST00000492544.1	ENSG00000142687.18	26.385	0.187143	0.778338	0.240439	0.80999	0.979023	KIAA0319L	NA	NA
ENST00000440579.5	ENSG00000142687.18	88.0307	0.359867	1.13095	0.3182	0.750333	0.969124	KIAA0319L	NA	NA
ENST00000470388.5	ENSG00000142687.18	41.3293	-0.129275	0.622746	-0.207588	0.835551	0.981541	KIAA0319L	TRUE	NA
ENST00000356090.8	ENSG00000020129.16	404.077	0.0585118	0.231246	0.253029	0.800246	0.977419	NCDN	NA	NA
ENST00000373243.7	ENSG00000020129.16	326.61	-0.0682239	0.1524	-0.447662	0.654397	0.951941	NCDN	NA	TRUE
ENST00000423723.1	ENSG00000020129.16	49.0556	-0.335734	0.365788	-0.917839	0.358703	0.846915	NCDN	NA	NA
ENST00000373237.4	ENSG00000126067.12	2183.06	-0.0891096	0.0951339	-0.936676	0.348925	0.841307	PSMB2	NA	FALSE
ENST00000630477.1	ENSG00000126067.12	976.951	-0.14095	0.123518	-1.14113	0.253817	0.772982	PSMB2	NA	FALSE
ENST00000270815.5	ENSG00000142686.8	390.398	0.0240722	0.110013	0.218812	0.826797	0.980622	C1orf216	NA	NA
ENST00000251195.9	ENSG00000092853.14	224.062	0.441215	0.439319	1.00432	0.315226	0.820899	CLSPN	NA	FALSE
ENST00000318121.8	ENSG00000092853.14	979.428	0.227496	0.278102	0.81803	0.41334	0.878072	CLSPN	NA	NA
ENST00000373220.7	ENSG00000092853.14	412.892	0.961575	0.887797	1.0831	0.278763	0.795711	CLSPN	NA	NA
ENST00000520551.1	ENSG00000092853.14	943.469	0.413934	0.512749	0.807285	0.419503	0.881764	CLSPN	NA	NA
ENST00000373210.4	ENSG00000134698.11	405.589	0.448644	0.23459	1.91246	0.0558177	0.436062	AGO4	NA	TRUE
ENST00000496257.1	ENSG00000134698.11	8.43355	0.420801	0.547675	0.76834	0.442285	0.89083	AGO4	NA	NA
ENST00000373206.5	ENSG00000092847.13	426.345	-0.0659718	0.177023	-0.372674	0.709391	0.962654	AGO1	FALSE	NA
ENST00000674304.1	ENSG00000092847.13	1590.58	0.00772563	0.123696	0.0624564	0.950199	0.994762	AGO1	FALSE	TRUE
ENST00000373204.6	ENSG00000092847.13	796.626	0.226914	0.381094	0.595429	0.551557	0.928105	AGO1	FALSE	FALSE
ENST00000674426.1	ENSG00000092847.13	796.626	0.226914	0.381094	0.595429	0.551557	0.928105	AGO1	FALSE	FALSE
ENST00000635259.1	ENSG00000092847.13	135.24	0.580177	0.439368	1.32048	0.186675	0.707484	AGO1	TRUE	NA
ENST00000634486.1	ENSG00000126070.20	260.033	0.428055	0.224094	1.91016	0.0561128	0.437392	AGO3	TRUE	NA
ENST00000373191.9	ENSG00000126070.20	1518.61	0.206762	0.206239	1.00253	0.316085	0.821523	AGO3	FALSE	FALSE
ENST00000246314.10	ENSG00000126070.20	342.38	0.0984522	0.300746	0.32736	0.743396	0.968016	AGO3	FALSE	NA
ENST00000491443.2	ENSG00000126070.20	30.5031	-0.0286004	0.312826	-0.0914259	0.927154	0.993508	AGO3	NA	NA
ENST00000373178.5	ENSG00000116863.11	671.034	0.117832	0.140766	0.837073	0.402552	0.872216	ADPRS	NA	TRUE
ENST00000616395.4	ENSG00000054116.12	66.1541	0.133058	0.353511	0.376389	0.706628	0.96231	TRAPPC3	NA	NA
ENST00000373166.8	ENSG00000054116.12	946.477	-0.0838181	0.0992564	-0.84446	0.398412	0.871271	TRAPPC3	NA	NA
ENST00000462715.1	ENSG00000054116.12	154.05	0.0555368	0.147303	0.377025	0.706155	0.96222	TRAPPC3	NA	NA
ENST00000373159.1	ENSG00000054116.12	28.218	0.154078	0.316913	0.486183	0.626837	0.94762	TRAPPC3	NA	NA
ENST00000497251.1	ENSG00000054116.12	43.2921	0.160978	0.261281	0.616111	0.537821	0.923833	TRAPPC3	NA	NA
ENST00000429533.6	ENSG00000116871.15	151.064	0.0667503	0.196948	0.338924	0.734667	0.967314	MAP7D1	NA	NA
ENST00000316156.8	ENSG00000116871.15	91.9134	0.583044	0.329164	1.77129	0.0765126	0.504644	MAP7D1	NA	TRUE
ENST00000373150.8	ENSG00000116871.15	892.614	0.130749	0.124228	1.05249	0.292575	0.805353	MAP7D1	NA	NA
ENST00000373151.6	ENSG00000116871.15	201.651	0.11716	0.377137	0.310657	0.756061	0.970258	MAP7D1	NA	NA
ENST00000530729.1	ENSG00000116871.15	52.3155	-0.543187	0.299463	-1.81387	0.0696975	0.485657	MAP7D1	NA	NA
ENST00000373148.5	ENSG00000116871.15	341.847	-0.0864802	0.219978	-0.393131	0.694223	0.960285	MAP7D1	NA	FALSE
ENST00000469141.6	ENSG00000054118.15	1810.05	0.0192318	0.213078	0.0902573	0.928083	0.993508	THRAP3	NA	NA
ENST00000648638.1	ENSG00000054118.15	1092.11	-0.286799	0.191433	-1.49817	0.134089	0.628233	THRAP3	NA	FALSE
ENST00000354618.10	ENSG00000054118.15	4504.7	-0.089321	0.204675	-0.436404	0.662543	0.953954	THRAP3	NA	NA
ENST00000466743.1	ENSG00000054118.15	255.485	-0.0471425	0.330759	-0.142528	0.886663	0.989137	THRAP3	NA	NA
ENST00000447495.1	ENSG00000231849.1	5.37634	0.00901829	0.646425	0.013951	0.988869	0.998789	UBE2V2P4	NA	NA
ENST00000373129.7	ENSG00000196182.11	484.55	0.477513	0.174224	2.74081	0.00612884	0.125217	STK40	NA	NA
ENST00000373132.4	ENSG00000196182.11	334.121	0.57876	1.3472	0.429602	0.667485	0.955088	STK40	NA	TRUE
ENST00000473733.5	ENSG00000196182.11	55.5795	0.171913	0.298287	0.576336	0.564388	0.931632	STK40	NA	NA
ENST00000482458.1	ENSG00000196182.11	48.6605	0.320434	0.288431	1.11096	0.266587	0.784381	STK40	NA	NA
ENST00000315732.3	ENSG00000181817.6	627.646	-0.154698	0.128731	-1.20172	0.229473	0.754606	LSM10	NA	NA
ENST00000235532.9	ENSG00000116885.18	47.6493	-0.00785966	0.40748	-0.0192884	0.984611	0.998665	OSCP1	NA	TRUE
ENST00000373116.6	ENSG00000116898.12	1258.45	-0.0952455	0.296803	-0.320905	0.748282	0.96869	MRPS15	NA	NA
ENST00000477040.1	ENSG00000116898.12	34.4448	-0.239435	0.260325	-0.919754	0.357702	0.846104	MRPS15	NA	NA
ENST00000373087.7	ENSG00000163874.11	187.577	0.0384703	0.172511	0.223002	0.823534	0.980526	ZC3H12A	NA	NA
ENST00000373075.6	ENSG00000163875.15	136.913	-0.23	0.156291	-1.47161	0.141126	0.640028	MEAF6	NA	NA
ENST00000296214.9	ENSG00000163875.15	716.769	-0.343248	0.121494	-2.82523	0.00472474	0.105193	MEAF6	NA	NA
ENST00000475828.5	ENSG00000163875.15	82.2988	0.240814	0.335427	0.717931	0.4728	0.901326	MEAF6	NA	NA
ENST00000373073.8	ENSG00000163875.15	95.5021	0.561697	0.446565	1.25782	0.208458	0.733424	MEAF6	NA	FALSE
ENST00000485039.1	ENSG00000163875.15	43.9673	-0.214503	0.217165	-0.98774	0.32328	0.825493	MEAF6	NA	NA
ENST00000296215.8	ENSG00000163877.11	478.681	-0.161978	0.13997	-1.15723	0.247176	0.768097	SNIP1	FALSE	FALSE
ENST00000638725.1	ENSG00000163877.11	238.884	0.203963	0.137173	1.48691	0.13704	0.634205	SNIP1	NA	NA
ENST00000468040.2	ENSG00000163877.11	61.2249	0.177683	0.323905	0.548564	0.583304	0.93678	SNIP1	TRUE	FALSE
ENST00000493916.1	ENSG00000163877.11	34.5911	0.472509	0.37204	1.27005	0.204067	0.728518	SNIP1	NA	NA
ENST00000423216.2	ENSG00000237749.4	43.8702	-0.123587	0.231272	-0.534377	0.593081	0.939317	AL034379.1	NA	NA
ENST00000373062.8	ENSG00000134697.13	2048.81	0.406526	0.354495	1.14678	0.251474	0.772113	GNL2	NA	NA
ENST00000462812.5	ENSG00000134697.13	124.724	0.0547387	0.167792	0.32623	0.74425	0.968059	GNL2	NA	FALSE
ENST00000479255.1	ENSG00000134697.13	33.6731	0.0345088	0.639588	0.0539547	0.956971	0.99531	GNL2	NA	NA
ENST00000489146.1	ENSG00000134697.13	46.5351	-0.0640022	0.231591	-0.276359	0.782272	0.973346	GNL2	NA	NA
ENST00000488496.1	ENSG00000134697.13	25.9044	-0.0296455	0.463846	-0.0639125	0.94904	0.994604	GNL2	NA	NA
ENST00000358011.8	ENSG00000116922.14	437.291	0.331074	0.18569	1.78294	0.0745956	0.499694	C1orf109	NA	FALSE
ENST00000464178.1	ENSG00000116922.14	87.2508	0.580576	0.320108	1.81369	0.0697256	0.485712	C1orf109	NA	FALSE
ENST00000491981.5	ENSG00000116922.14	29.5053	0.516662	0.43707	1.1821	0.237164	0.759739	C1orf109	NA	NA
ENST00000327331.2	ENSG00000134690.11	1161.12	-0.0677118	0.128834	-0.525572	0.599185	0.940893	CDCA8	NA	NA
ENST00000373055.6	ENSG00000134690.11	1397.52	-0.111906	0.177439	-0.630676	0.528253	0.920423	CDCA8	NA	NA
ENST00000373045.10	ENSG00000185090.14	221.889	0.0408136	0.172776	0.236223	0.81326	0.979363	MANEAL	NA	NA
ENST00000397631.7	ENSG00000185090.14	262.325	0.43487	0.148524	2.92795	0.00341205	0.0842747	MANEAL	NA	NA
ENST00000532512.1	ENSG00000185090.14	75.1797	0.524868	0.582444	0.901146	0.36751	0.851566	MANEAL	NA	NA
ENST00000329006.5	ENSG00000185090.14	160.037	-0.454108	0.366968	-1.23746	0.215916	0.741555	MANEAL	NA	NA
ENST00000433474.1	ENSG00000233728.1	13.8846	0.804843	1.93349	0.416264	0.677217	0.957119	AL929472.3	NA	NA
ENST00000373044.3	ENSG00000196449.4	1449.27	0.00168563	0.145144	0.0116136	0.990734	0.998797	YRDC	NA	NA
ENST00000468084.1	ENSG00000197982.14	306.134	0.158484	0.148534	1.06699	0.285978	0.799777	C1orf122	NA	FALSE
ENST00000373036.5	ENSG00000188786.10	1303.71	0.108022	0.24561	0.439813	0.660073	0.952883	MTF1	NA	NA
ENST00000468190.1	ENSG00000188786.10	39.2712	-0.0746881	0.316429	-0.236034	0.813406	0.979363	MTF1	NA	NA
ENST00000373027.5	ENSG00000204084.13	456.114	-0.296775	0.193553	-1.5333	0.125202	0.612743	INPP5B	NA	NA
ENST00000373026.5	ENSG00000204084.13	184.575	-0.386864	0.19933	-1.94082	0.0522796	0.421927	INPP5B	NA	NA
ENST00000373019.5	ENSG00000183431.12	1895.62	-0.0114504	0.301528	-0.0379746	0.969708	0.997115	SF3A3	NA	NA
ENST00000460925.1	ENSG00000183431.12	80.1588	0.0969474	0.240625	0.402898	0.687023	0.959242	SF3A3	NA	NA
ENST00000461869.5	ENSG00000183431.12	245.873	0.0410595	0.332338	0.123547	0.901674	0.990748	SF3A3	NA	FALSE
ENST00000462258.1	ENSG00000183431.12	163.018	0.262909	0.351515	0.747933	0.454501	0.895788	SF3A3	NA	NA
ENST00000373016.4	ENSG00000183386.10	132.896	0.101344	0.195607	0.518099	0.604389	0.941368	FHL3	NA	NA
ENST00000483182.5	ENSG00000183520.12	242.427	0.119752	0.310222	0.38602	0.699482	0.961195	UTP11	NA	NA
ENST00000373014.5	ENSG00000183520.12	709.092	0.0520792	0.299089	0.174126	0.861767	0.986425	UTP11	NA	NA
ENST00000488453.1	ENSG00000183520.12	213.075	-0.182498	0.16949	-1.07675	0.281594	0.796661	UTP11	NA	NA
ENST00000373001.4	ENSG00000116954.8	233.41	0.343661	0.245862	1.39778	0.162179	0.673908	RRAGC	NA	FALSE
ENST00000397572.5	ENSG00000214114.9	742.899	0.0484839	0.219812	0.22057	0.825427	0.98054	MYCBP	NA	NA
ENST00000494695.4	ENSG00000214114.9	175.751	-0.259337	0.269136	-0.963589	0.335252	0.833166	MYCBP	NA	NA
ENST00000495043.5	ENSG00000214114.9	39.3801	-1.20912	0.460506	-2.62563	0.00864881	0.154518	MYCBP	NA	NA
ENST00000465771.3	ENSG00000214114.9	50.6696	-0.308818	0.470244	-0.656718	0.511362	0.91483	MYCBP	NA	NA
ENST00000432648.8	ENSG00000174574.16	1337.77	-0.00864252	0.167979	-0.05145	0.958967	0.99541	AKIRIN1	NA	TRUE
ENST00000372984.8	ENSG00000174574.16	255.55	-0.0870784	0.178718	-0.48724	0.626088	0.94753	AKIRIN1	NA	TRUE
ENST00000531822.1	ENSG00000174574.16	229.245	-0.0120728	0.103733	-0.116383	0.907349	0.991496	AKIRIN1	NA	NA
ENST00000372967.3	ENSG00000168653.11	4376.55	-0.268137	0.116668	-2.29829	0.0215452	0.267676	NDUFS5	NA	NA
ENST00000372969.8	ENSG00000168653.11	1160.86	-0.256938	0.101777	-2.52452	0.0115856	0.18539	NDUFS5	NA	NA
ENST00000467673.5	ENSG00000127603.29	39.7806	0.16495	0.319089	0.516942	0.605197	0.941644	MACF1	NA	NA
ENST00000671089.1	ENSG00000127603.29	5094.4	0.305273	0.314698	0.97005	0.332021	0.83151	MACF1	NA	NA
ENST00000472385.1	ENSG00000127603.29	29.273	-0.258082	0.249837	-1.033	0.301604	0.811503	MACF1	NA	NA
ENST00000372925.6	ENSG00000127603.29	1726.99	1.99436	1.16836	1.70697	0.0878278	0.53435	MACF1	NA	FALSE
ENST00000530275.3	ENSG00000127603.29	2686.62	0.482896	0.261189	1.84884	0.0644807	0.468581	MACF1	NA	FALSE
ENST00000473843.1	ENSG00000127603.29	44.2108	0.464314	0.385597	1.20414	0.228535	0.753217	MACF1	NA	NA
ENST00000469490.1	ENSG00000127603.29	323.563	0.602659	0.355529	1.6951	0.0900555	0.539632	MACF1	NA	FALSE
ENST00000487656.1	ENSG00000127603.29	9.28444	0.226001	0.426756	0.529578	0.596405	0.940103	MACF1	NA	NA
ENST00000360115.8	ENSG00000127603.29	89.1903	-1.05696	0.938604	-1.1261	0.260123	0.778063	MACF1	NA	NA
ENST00000497964.1	ENSG00000127603.29	200.257	0.251884	0.14046	1.79328	0.0729275	0.495019	MACF1	NA	NA
ENST00000446276.5	ENSG00000127603.29	109.772	1.93852	0.666139	2.91009	0.00361328	0.0878116	MACF1	NA	FALSE
ENST00000462496.5	ENSG00000127603.29	25.0154	0.789697	0.548612	1.43945	0.150024	0.654997	MACF1	NA	FALSE
ENST00000331593.6	ENSG00000183682.8	344.339	-0.0921209	0.157059	-0.586536	0.557515	0.92954	BMP8A	NA	NA
ENST00000447263.1	ENSG00000237624.1	108.31	0.0072432	0.182218	0.0397503	0.968292	0.996911	OXCT2P1	NA	NA
ENST00000482028.5	ENSG00000090621.14	7.26334	1.24163	1.56446	0.793651	0.427399	0.885739	PABPC4	NA	NA
ENST00000492468.5	ENSG00000090621.14	239.205	-0.218445	0.393527	-0.555096	0.578829	0.935322	PABPC4	NA	NA
ENST00000437136.5	ENSG00000090621.14	38.0537	-0.451047	0.428147	-1.05349	0.292117	0.805179	PABPC4	FALSE	NA
ENST00000468476.1	ENSG00000090621.14	591.309	-0.0911267	0.132625	-0.687103	0.492018	0.908612	PABPC4	NA	NA
ENST00000372862.7	ENSG00000090621.14	2301.89	-0.222056	0.176406	-1.25878	0.208111	0.732971	PABPC4	FALSE	NA
ENST00000372857.7	ENSG00000090621.14	234.75	-0.680459	0.405081	-1.67981	0.0929943	0.546641	PABPC4	FALSE	NA
ENST00000372856.7	ENSG00000090621.14	631.485	-0.00921221	0.175381	-0.0525269	0.958109	0.99531	PABPC4	FALSE	NA
ENST00000372858.8	ENSG00000090621.14	3394.22	-0.151882	0.140945	-1.0776	0.281214	0.796661	PABPC4	FALSE	NA
ENST00000530186.1	ENSG00000090621.14	56.9262	0.145719	0.382678	0.380786	0.703362	0.961384	PABPC4	FALSE	NA
ENST00000421687.6	ENSG00000090621.14	436.953	0.970936	1.22968	0.789584	0.429771	0.886751	PABPC4	FALSE	NA
ENST00000525045.5	ENSG00000090621.14	32.5338	-0.161369	1.04824	-0.153943	0.877655	0.988582	PABPC4	NA	NA
ENST00000527718.1	ENSG00000090621.14	229.831	-0.382756	0.227858	-1.6798	0.0929953	0.546641	PABPC4	NA	NA
ENST00000483770.1	ENSG00000090621.14	15.0607	0.238604	0.686316	0.347659	0.728096	0.966511	PABPC4	NA	NA
ENST00000525669.5	ENSG00000090621.14	85.8218	-0.318924	0.321728	-0.991285	0.321547	0.825059	PABPC4	NA	NA
ENST00000470443.5	ENSG00000090621.14	589.706	0.14444	0.158156	0.913275	0.361098	0.848091	PABPC4	TRUE	NA
ENST00000513632.2	ENSG00000090621.14	64.3293	-0.216601	0.166513	-1.3008	0.193326	0.716676	PABPC4	NA	NA
ENST00000525751.5	ENSG00000090621.14	265.831	-0.412595	0.231193	-1.78464	0.0743205	0.498786	PABPC4	NA	FALSE
ENST00000474378.1	ENSG00000090621.14	66.9126	0.0314125	0.333081	0.0943089	0.924864	0.993179	PABPC4	NA	NA
ENST00000492519.1	ENSG00000090621.14	24.9799	0.108373	0.434913	0.249184	0.803219	0.977865	PABPC4	NA	NA
ENST00000415255.2	ENSG00000228060.3	172.24	-0.00222198	0.234914	-0.0094587	0.992453	0.999092	PABPC4-AS1	NA	NA
ENST00000650144.1	ENSG00000228060.3	74.5684	0.0247407	0.218537	0.113211	0.909864	0.99174	PABPC4-AS1	NA	NA
ENST00000364587.1	ENSG00000201457.1	5.67994	-0.11818	0.675789	-0.174877	0.861176	0.986321	SNORA55	NA	NA
ENST00000372852.4	ENSG00000163909.8	526.996	0.0708788	0.160264	0.442263	0.658299	0.952834	HEYL	NA	NA
ENST00000372844.8	ENSG00000116983.13	322.213	0.214736	0.290943	0.73807	0.460472	0.897758	HPCAL4	NA	NA
ENST00000485507.5	ENSG00000084072.17	130.41	-0.377415	0.273784	-1.37851	0.168045	0.680922	PPIE	NA	NA
ENST00000324379.10	ENSG00000084072.17	428.546	0.183145	0.16571	1.10522	0.269066	0.786772	PPIE	FALSE	TRUE
ENST00000356511.6	ENSG00000084072.17	793.514	0.0190928	0.148607	0.128478	0.89777	0.990001	PPIE	FALSE	NA
ENST00000456578.6	ENSG00000084072.17	31.5386	0.24214	0.297844	0.812975	0.416233	0.880385	PPIE	NA	NA
ENST00000495526.5	ENSG00000084072.17	325.981	-0.255627	0.153964	-1.6603	0.0968536	0.554879	PPIE	TRUE	NA
ENST00000497370.5	ENSG00000084072.17	99.2432	0.22626	0.390105	0.579998	0.561916	0.930831	PPIE	NA	TRUE
ENST00000372830.5	ENSG00000084072.17	39.4393	0.551054	0.454186	1.21328	0.225024	0.748827	PPIE	FALSE	NA
ENST00000475350.5	ENSG00000084072.17	417.589	0.277214	0.222479	1.24602	0.212756	0.738247	PPIE	TRUE	NA
ENST00000372827.8	ENSG00000116985.12	613.322	0.0848124	0.152983	0.554392	0.579311	0.935472	BMP8B	NA	NA
ENST00000327582.5	ENSG00000198754.5	110.77	0.39348	0.157044	2.50554	0.0122263	0.191794	OXCT2	NA	NA
ENST00000537440.5	ENSG00000043514.17	247.035	0.346223	0.287724	1.20332	0.228854	0.753666	TRIT1	FALSE	NA
ENST00000441669.6	ENSG00000043514.17	43.3556	-0.172062	0.939823	-0.183079	0.854736	0.985528	TRIT1	FALSE	NA
ENST00000372818.5	ENSG00000043514.17	235.984	-0.0379231	0.291012	-0.130315	0.896318	0.989924	TRIT1	FALSE	FALSE
ENST00000495175.6	ENSG00000043514.17	118.784	0.579869	0.366275	1.58315	0.113387	0.590618	TRIT1	TRUE	NA
ENST00000492612.6	ENSG00000043514.17	51.0995	-0.578839	0.694469	-0.833498	0.404564	0.873281	TRIT1	TRUE	NA
ENST00000467774.1	ENSG00000043514.17	23.0501	0.0165401	0.339686	0.0486923	0.961165	0.995859	TRIT1	NA	NA
ENST00000489945.5	ENSG00000043514.17	9.13282	2.55771	2.15263	1.18818	0.234763	0.75836	TRIT1	TRUE	NA
ENST00000462243.2	ENSG00000043514.17	19.6455	0.112942	0.467233	0.241726	0.808992	0.978756	TRIT1	NA	NA
ENST00000365352.1	ENSG00000202222.1	4.29309	-0.0927533	0.628277	-0.147631	0.882634	0.989034	AL033527.1	NA	NA
ENST00000372797.7	ENSG00000131236.17	552.567	-0.0553379	0.2653	-0.208586	0.834772	0.981327	CAP1	NA	FALSE
ENST00000421589.5	ENSG00000131236.17	164.272	0.00307061	0.342183	0.00897357	0.99284	0.999201	CAP1	NA	FALSE
ENST00000414893.5	ENSG00000131236.17	119.073	-0.122528	0.299667	-0.40888	0.682628	0.958776	CAP1	NA	NA
ENST00000372792.7	ENSG00000131236.17	3627.1	-0.254095	0.191743	-1.32519	0.18511	0.7053	CAP1	NA	NA
ENST00000414281.5	ENSG00000131236.17	90.0057	0.311378	0.366653	0.849243	0.395746	0.869732	CAP1	NA	NA
ENST00000420216.5	ENSG00000131236.17	65.8274	0.704442	0.397763	1.77101	0.0765589	0.504692	CAP1	NA	NA
ENST00000340450.7	ENSG00000131236.17	1426.75	-0.28326	0.231336	-1.22445	0.220783	0.746353	CAP1	NA	FALSE
ENST00000372805.7	ENSG00000131236.17	1540.75	-0.016265	0.380816	-0.042711	0.965932	0.996474	CAP1	NA	FALSE
ENST00000427843.5	ENSG00000131236.17	90.4454	-0.564897	1.9272	-0.293118	0.769432	0.971526	CAP1	NA	FALSE
ENST00000417287.5	ENSG00000131236.17	37.1165	0.311247	0.668948	0.465278	0.641732	0.950308	CAP1	NA	NA
ENST00000424977.1	ENSG00000131236.17	51.1638	-0.0382107	1.91158	-0.0199891	0.984052	0.998641	CAP1	NA	NA
ENST00000479759.5	ENSG00000131236.17	143.487	-0.122432	0.752175	-0.162771	0.870699	0.987585	CAP1	NA	NA
ENST00000461993.1	ENSG00000131236.17	59.235	0.529747	0.279824	1.89314	0.0583393	0.445938	CAP1	NA	NA
ENST00000642050.1	ENSG00000131238.17	1228.9	-0.197064	0.214281	-0.919653	0.357754	0.846104	PPT1	NA	TRUE
ENST00000439754.6	ENSG00000131238.17	419.516	-0.00889758	0.317218	-0.0280488	0.977623	0.997641	PPT1	NA	NA
ENST00000449045.7	ENSG00000131238.17	40.2086	-0.657286	1.36804	-0.480458	0.630901	0.947926	PPT1	NA	NA
ENST00000372775.2	ENSG00000131238.17	60.3644	0.294742	0.388134	0.759383	0.447623	0.893039	PPT1	NA	NA
ENST00000372771.5	ENSG00000117000.9	1914.21	0.0798933	0.329639	0.242366	0.808497	0.978756	RLF	NA	NA
ENST00000567508.1	ENSG00000259943.1	68.5834	-0.0648701	0.216081	-0.300212	0.764016	0.971165	AL050341.2	NA	NA
ENST00000479131.5	ENSG00000084073.9	27.2388	0.745521	0.403623	1.84708	0.0647363	0.468938	ZMPSTE24	NA	NA
ENST00000372759.4	ENSG00000084073.9	1451.29	0.0624436	0.269792	0.231451	0.816964	0.980027	ZMPSTE24	NA	NA
ENST00000447743.1	ENSG00000231296.1	12.198	-0.283852	0.387669	-0.732203	0.464045	0.898657	AL050341.1	NA	NA
ENST00000600955.1	ENSG00000227311.3	6.65136	-2.72155	1.75732	-1.54869	0.121457	0.605796	AL031985.2	NA	NA
ENST00000435168.6	ENSG00000084070.12	10.4132	1.33966	1.59501	0.83991	0.400959	0.87157	SMAP2	NA	NA
ENST00000372718.8	ENSG00000084070.12	386.13	-0.180723	0.17926	-1.00816	0.313377	0.819161	SMAP2	NA	NA
ENST00000372708.5	ENSG00000084070.12	157.059	-1.44789	0.500565	-2.89251	0.00382175	0.0911697	SMAP2	NA	NA
ENST00000372699.8	ENSG00000117010.17	50.2025	0.539594	0.701591	0.7691	0.441834	0.890551	ZNF684	NA	NA
ENST00000467203.5	ENSG00000066136.20	86.4931	0.390452	0.218226	1.78921	0.0735812	0.496488	NFYC	NA	NA
ENST00000427410.6	ENSG00000066136.20	279.346	-0.169087	0.415519	-0.406929	0.68406	0.958893	NFYC	NA	NA
ENST00000447388.7	ENSG00000066136.20	444.152	-0.488468	0.253815	-1.92451	0.0542912	0.430107	NFYC	NA	NA
ENST00000425457.6	ENSG00000066136.20	75.7482	-0.0335327	0.555975	-0.0603134	0.951906	0.995117	NFYC	NA	NA
ENST00000372652.5	ENSG00000066136.20	166.676	0.324104	0.233691	1.38689	0.165475	0.677006	NFYC	NA	TRUE
ENST00000372651.5	ENSG00000066136.20	141.531	-0.0130985	0.652125	-0.0200859	0.983975	0.998641	NFYC	NA	NA
ENST00000525290.5	ENSG00000066136.20	135.176	-0.213913	0.192366	-1.11201	0.266134	0.783802	NFYC	NA	NA
ENST00000483091.1	ENSG00000066136.20	5.35528	0.69075	0.674151	1.02462	0.305541	0.813815	NFYC	NA	NA
ENST00000506017.1	ENSG00000117013.17	148.764	0.577435	0.252403	2.28775	0.0221522	0.271607	KCNQ4	NA	NA
ENST00000480420.6	ENSG00000171793.16	612.097	-0.185109	0.158646	-1.16681	0.243288	0.764471	CTPS1	NA	NA
ENST00000650070.2	ENSG00000171793.16	961.359	0.109602	0.296359	0.369828	0.711511	0.963256	CTPS1	FALSE	NA
ENST00000649864.1	ENSG00000171793.16	617.095	-0.178483	0.11108	-1.60679	0.1081	0.579112	CTPS1	FALSE	NA
ENST00000648020.1	ENSG00000171793.16	389.673	-0.12576	0.13844	-0.908407	0.363663	0.849187	CTPS1	TRUE	NA
ENST00000463285.6	ENSG00000171793.16	115.666	-0.102724	0.182396	-0.563193	0.573303	0.934385	CTPS1	FALSE	NA
ENST00000475060.1	ENSG00000171793.16	52.4785	-0.26854	0.263985	-1.01726	0.309031	0.816784	CTPS1	NA	NA
ENST00000372616.1	ENSG00000171793.16	130.638	-0.206572	0.232998	-0.886582	0.375304	0.857155	CTPS1	FALSE	NA
ENST00000486889.2	ENSG00000171793.16	243.467	-0.0953048	0.203459	-0.468424	0.639481	0.949661	CTPS1	NA	NA
ENST00000464283.5	ENSG00000171793.16	157.568	0.00739917	0.412447	0.0179397	0.985687	0.998763	CTPS1	NA	NA
ENST00000359345.5	ENSG00000171790.15	304.218	0.0548174	0.118927	0.460933	0.644847	0.95059	SLFNL1	NA	NA
ENST00000326197.11	ENSG00000010803.16	192.393	0.304055	0.23138	1.31409	0.188815	0.710985	SCMH1	NA	NA
ENST00000489421.1	ENSG00000010803.16	31.9667	0.171555	0.270953	0.633154	0.526633	0.919911	SCMH1	NA	NA
ENST00000482530.1	ENSG00000010803.16	15.7551	1.0658	0.582566	1.8295	0.0673255	0.47777	SCMH1	NA	NA
ENST00000488592.1	ENSG00000010803.16	64.9	0.515858	0.185725	2.77754	0.00547728	0.116519	SCMH1	NA	NA
ENST00000372572.5	ENSG00000198815.9	243.817	0.271047	0.250473	1.08214	0.279189	0.795971	FOXJ3	NA	NA
ENST00000545068.5	ENSG00000198815.9	386.16	-1.38866	1.18751	-1.16939	0.242248	0.763994	FOXJ3	NA	NA
ENST00000361346.6	ENSG00000198815.9	956.158	-0.100862	0.506866	-0.198991	0.84227	0.982833	FOXJ3	NA	FALSE
ENST00000445886.5	ENSG00000198815.9	346.137	-0.261611	0.18834	-1.38904	0.164822	0.67659	FOXJ3	NA	NA
ENST00000372560.3	ENSG00000127125.9	87.454	-0.266029	0.304377	-0.87401	0.382113	0.861652	PPCS	NA	NA
ENST00000372561.4	ENSG00000127125.9	157.214	-0.428534	0.243053	-1.76313	0.0778788	0.507907	PPCS	NA	NA
ENST00000372556.3	ENSG00000127125.9	473.582	-0.406602	0.278989	-1.45742	0.145002	0.645393	PPCS	NA	FALSE
ENST00000471420.1	ENSG00000127125.9	20.8848	-1.09597	0.527911	-2.07606	0.0378885	0.359236	PPCS	NA	NA
ENST00000482168.1	ENSG00000127125.9	36.0371	0.381216	0.285507	1.33523	0.181802	0.701895	PPCS	NA	TRUE
ENST00000469615.1	ENSG00000127125.9	82.2814	-0.286084	0.281427	-1.01655	0.309369	0.816937	PPCS	NA	NA
ENST00000304979.8	ENSG00000171960.11	1359.39	-0.183263	0.129631	-1.41373	0.157441	0.666481	PPIH	NA	NA
ENST00000372550.5	ENSG00000171960.11	24.209	0.727125	0.388741	1.87046	0.0614199	0.456198	PPIH	NA	NA
ENST00000667389.1	ENSG00000285728.2	205.823	-0.226812	0.229687	-0.987485	0.323405	0.825506	AC098484.4	NA	NA
ENST00000321358.12	ENSG00000065978.19	9701.85	-0.42236	0.195394	-2.16159	0.0306501	0.321493	YBX1	NA	NA
ENST00000332220.10	ENSG00000065978.19	3985.96	-0.273388	0.26592	-1.02808	0.303912	0.81302	YBX1	NA	FALSE
ENST00000436427.1	ENSG00000065978.19	22718.8	-0.365111	0.195656	-1.86608	0.0620302	0.458357	YBX1	NA	NA
ENST00000467957.1	ENSG00000065978.19	2736.39	-0.151567	0.250972	-0.60392	0.545897	0.926824	YBX1	NA	FALSE
ENST00000296388.10	ENSG00000117385.16	370.998	-0.0617185	0.184689	-0.334175	0.738247	0.967451	P3H1	NA	TRUE
ENST00000463465.1	ENSG00000117385.16	42.1284	-0.387351	0.534188	-0.72512	0.468378	0.900028	P3H1	NA	NA
ENST00000468913.2	ENSG00000164008.16	17.2245	0.385065	0.559821	0.687835	0.491557	0.908559	C1orf50	NA	NA
ENST00000650521.1	ENSG00000283580.3	38.1873	-0.0840484	0.279941	-0.300236	0.763997	0.971165	AC098484.3	NA	FALSE
ENST00000603943.6	ENSG00000283580.3	22.8535	1.26466	0.395531	3.19738	0.00138681	0.0448719	AC098484.3	NA	TRUE
ENST00000372521.9	ENSG00000177868.12	151.546	0.0504674	0.170493	0.296008	0.767224	0.971216	SVBP	NA	NA
ENST00000372508.7	ENSG00000164011.18	72.3589	-0.209031	0.721597	-0.289678	0.772062	0.972356	ZNF691	NA	NA
ENST00000372507.5	ENSG00000164011.18	91.1756	0.14738	0.2891	0.50979	0.610198	0.942171	ZNF691	NA	FALSE
ENST00000426263.9	ENSG00000117394.23	4194.44	-0.325349	0.111562	-2.91632	0.00354191	0.0866337	SLC2A1	FALSE	NA
ENST00000630287.2	ENSG00000117394.23	3562.54	-0.430763	0.142377	-3.0255	0.00248224	0.0673156	SLC2A1	TRUE	NA
ENST00000625233.2	ENSG00000117394.23	48.804	-0.582721	0.222625	-2.61749	0.00885779	0.156954	SLC2A1	NA	NA
ENST00000415851.6	ENSG00000117394.23	393.325	0.395982	1.34671	0.294037	0.76873	0.971386	SLC2A1	NA	NA
ENST00000630821.1	ENSG00000117394.23	130.874	-0.333357	0.253011	-1.31756	0.18765	0.709034	SLC2A1	NA	NA
ENST00000629908.1	ENSG00000117394.23	38.712	-0.339222	0.28077	-1.20818	0.226976	0.751198	SLC2A1	NA	NA
ENST00000639582.1	ENSG00000284138.1	31.7631	-0.318512	0.248529	-1.28159	0.199987	0.724492	ATP6V0CP4	NA	NA
ENST00000431759.5	ENSG00000227533.6	54.5746	-0.191244	0.244791	-0.781256	0.434652	0.888064	SLC2A1-AS1	NA	NA
ENST00000431635.6	ENSG00000117395.12	31.0616	0.0335759	0.463759	0.0723995	0.942284	0.994518	EBNA1BP2	NA	TRUE
ENST00000236051.2	ENSG00000117395.12	2147.6	0.0691921	0.382536	0.180877	0.856464	0.985534	EBNA1BP2	NA	NA
ENST00000463906.1	ENSG00000117395.12	157.19	-0.314373	0.249621	-1.2594	0.207885	0.732885	EBNA1BP2	NA	NA
ENST00000472982.5	ENSG00000117395.12	71.976	-0.0882183	0.239658	-0.368101	0.712798	0.963433	EBNA1BP2	NA	NA
ENST00000483082.1	ENSG00000117395.12	75.2933	0.308296	0.485811	0.634601	0.525689	0.91973	EBNA1BP2	NA	NA
ENST00000432792.6	ENSG00000179178.11	77.4467	-0.192083	0.268038	-0.716627	0.473604	0.901738	TMEM125	NA	NA
ENST00000424948.1	ENSG00000234694.1	42.0434	-0.480223	0.258051	-1.86096	0.0627493	0.461466	AL139289.1	NA	NA
ENST00000310955.11	ENSG00000117399.14	6923.81	-0.168913	0.132293	-1.27681	0.201669	0.72614	CDC20	NA	NA
ENST00000372462.1	ENSG00000117399.14	455.387	0.0219036	0.246576	0.0888311	0.929216	0.993562	CDC20	NA	NA
ENST00000478882.1	ENSG00000117399.14	83.5632	-0.171093	0.173187	-0.987913	0.323195	0.825493	CDC20	NA	NA
ENST00000482046.1	ENSG00000117399.14	99.2536	-0.412069	0.220718	-1.86695	0.0619093	0.458062	CDC20	NA	NA
ENST00000621943.4	ENSG00000066322.15	464.208	-0.141165	0.184736	-0.764145	0.444781	0.891939	ELOVL1	NA	NA
ENST00000413844.3	ENSG00000066322.15	402.377	0.0295693	0.196615	0.150392	0.880455	0.988767	ELOVL1	NA	NA
ENST00000372458.8	ENSG00000066322.15	366.071	0.41959	0.519178	0.808181	0.418986	0.881576	ELOVL1	NA	NA
ENST00000464204.5	ENSG00000066322.15	215.571	-0.212235	0.162546	-1.30569	0.191658	0.71446	ELOVL1	NA	NA
ENST00000470968.6	ENSG00000066322.15	33.1306	2.24451	1.06517	2.10719	0.0351014	0.345062	ELOVL1	NA	NA
ENST00000487209.5	ENSG00000066322.15	242.672	0.43029	0.240014	1.79277	0.073009	0.495277	ELOVL1	NA	NA
ENST00000470769.5	ENSG00000066322.15	48.9309	1.32958	0.611162	2.17549	0.0295934	0.315587	ELOVL1	NA	NA
ENST00000482302.5	ENSG00000066322.15	36.5153	0.488451	1.45571	0.335543	0.737216	0.967451	ELOVL1	NA	NA
ENST00000465321.5	ENSG00000066322.15	56.7621	-1.30102	0.969647	-1.34175	0.179677	0.698271	ELOVL1	NA	NA
ENST00000479686.5	ENSG00000066322.15	10.0346	-0.843099	0.813272	-1.03668	0.299887	0.810445	ELOVL1	NA	NA
ENST00000372457.9	ENSG00000159479.17	357.4	-0.369088	0.223496	-1.65143	0.0986504	0.559503	MED8	NA	FALSE
ENST00000290663.10	ENSG00000159479.17	95.9005	0.0869391	0.363773	0.238992	0.811111	0.979363	MED8	NA	NA
ENST00000372455.4	ENSG00000159479.17	121.618	-0.221742	0.351366	-0.631084	0.527985	0.920326	MED8	NA	NA
ENST00000406439.7	ENSG00000198198.17	178.308	-0.0948561	0.215113	-0.44096	0.659242	0.952834	SZT2	NA	NA
ENST00000357658.4	ENSG00000198198.17	317.831	0.246765	0.275402	0.896018	0.370243	0.853845	SZT2	NA	FALSE
ENST00000639852.1	ENSG00000198198.17	64.4733	0.0838158	0.245016	0.342083	0.732289	0.966531	SZT2	NA	NA
ENST00000638642.1	ENSG00000198198.17	11.1602	0.0371503	0.446761	0.0831549	0.933728	0.994022	SZT2	NA	NA
ENST00000372430.7	ENSG00000178922.16	27.9294	0.137475	0.433938	0.316808	0.751389	0.969305	HYI	NA	FALSE
ENST00000496043.5	ENSG00000142949.17	21.7357	0.253268	0.609112	0.415798	0.677558	0.957362	PTPRF	NA	NA
ENST00000481019.5	ENSG00000142949.17	5.80852	-0.558962	1.86632	-0.2995	0.764559	0.971165	PTPRF	NA	NA
ENST00000359947.9	ENSG00000142949.17	3137.96	0.0896413	0.156174	0.573985	0.565978	0.931934	PTPRF	NA	TRUE
ENST00000438120.5	ENSG00000142949.17	4201.27	0.184703	0.144275	1.28022	0.200468	0.724945	PTPRF	NA	NA
ENST00000437607.1	ENSG00000142949.17	366.195	-0.0694781	0.290423	-0.239231	0.810927	0.979354	PTPRF	NA	NA
ENST00000467464.1	ENSG00000142949.17	33.3352	0.268803	0.42375	0.634342	0.525858	0.91973	PTPRF	NA	FALSE
ENST00000429895.5	ENSG00000142949.17	1015.03	-0.622657	0.81457	-0.764399	0.444629	0.891939	PTPRF	NA	NA
ENST00000414879.5	ENSG00000142949.17	648.782	0.526261	0.239523	2.19712	0.0280118	0.306721	PTPRF	NA	TRUE
ENST00000496447.5	ENSG00000142949.17	1546.88	-0.133078	0.196977	-0.675599	0.499295	0.910777	PTPRF	NA	NA
ENST00000372407.4	ENSG00000142949.17	363.34	0.802627	0.310031	2.58886	0.00962934	0.166025	PTPRF	NA	TRUE
ENST00000477970.1	ENSG00000142949.17	233.711	-0.180198	0.18891	-0.953881	0.340144	0.836123	PTPRF	NA	NA
ENST00000372396.4	ENSG00000066135.13	2004.6	0.270029	0.113162	2.38621	0.017023	0.235221	KDM4A	FALSE	FALSE
ENST00000463151.5	ENSG00000066135.13	68.085	0.180497	0.327806	0.550621	0.581894	0.936492	KDM4A	NA	FALSE
ENST00000485249.1	ENSG00000066135.13	91.6309	-0.0690693	0.283422	-0.243698	0.807465	0.978654	KDM4A	TRUE	NA
ENST00000472265.1	ENSG00000066135.13	11.2372	-0.0953803	0.541819	-0.176037	0.860265	0.986163	KDM4A	NA	NA
ENST00000372359.10	ENSG00000117407.17	134.869	1.07247	0.319493	3.35678	0.00078856	0.0296098	ARTN	NA	NA
ENST00000372343.8	ENSG00000117408.11	755.007	-0.0298004	0.116224	-0.256405	0.797638	0.976944	IPO13	NA	FALSE
ENST00000489061.1	ENSG00000117408.11	7.21054	0.852253	0.490155	1.73874	0.0820802	0.519455	IPO13	NA	NA
ENST00000471934.1	ENSG00000132768.14	137.344	0.321206	0.212413	1.51218	0.130489	0.622758	DPH2	NA	NA
ENST00000255108.8	ENSG00000132768.14	1084.66	0.0355453	0.152494	0.233093	0.815689	0.979599	DPH2	FALSE	NA
ENST00000495421.1	ENSG00000132768.14	114.606	1.1343	0.538017	2.10829	0.0350056	0.344596	DPH2	TRUE	TRUE
ENST00000396758.6	ENSG00000132768.14	90.3831	0.232877	0.76085	0.306075	0.759547	0.970727	DPH2	FALSE	NA
ENST00000459879.1	ENSG00000132768.14	85.4694	1.00513	0.478793	2.09929	0.0357911	0.348597	DPH2	FALSE	NA
ENST00000527319.1	ENSG00000132768.14	29.8609	0.177021	1.6557	0.106916	0.914855	0.992092	DPH2	TRUE	NA
ENST00000532642.5	ENSG00000117410.14	152.56	-0.292449	0.113974	-2.56592	0.0102902	0.172392	ATP6V0B	NA	NA
ENST00000236067.8	ENSG00000117410.14	320.004	0.607435	0.19043	3.1898	0.00142371	0.0456765	ATP6V0B	NA	TRUE
ENST00000472277.5	ENSG00000117410.14	11.3599	-0.143919	0.513557	-0.28024	0.779294	0.972867	ATP6V0B	NA	TRUE
ENST00000472174.7	ENSG00000117410.14	940.802	0.0391501	0.153175	0.25559	0.798267	0.976949	ATP6V0B	NA	NA
ENST00000498664.1	ENSG00000117410.14	46.0889	-1.02814	1.51002	-0.680879	0.495948	0.909562	ATP6V0B	NA	NA
ENST00000356836.10	ENSG00000117411.16	236.957	0.323117	0.156457	2.06521	0.0389031	0.364372	B4GALT2	NA	FALSE
ENST00000309519.8	ENSG00000117411.16	1155.2	0.288061	0.108505	2.65483	0.00793487	0.145782	B4GALT2	NA	FALSE
ENST00000485678.5	ENSG00000117411.16	289.253	0.204256	0.215203	0.949133	0.342553	0.837251	B4GALT2	NA	NA
ENST00000481924.1	ENSG00000117411.16	124.361	0.283663	0.202924	1.39787	0.162151	0.673908	B4GALT2	NA	NA
ENST00000315913.9	ENSG00000178028.14	137.122	-0.639507	0.699043	-0.914832	0.36028	0.847567	DMAP1	NA	NA
ENST00000463950.1	ENSG00000178028.14	26.7995	-0.0986973	0.295277	-0.334253	0.738188	0.967451	DMAP1	NA	NA
ENST00000488433.5	ENSG00000178028.14	504.671	-0.0451913	0.128195	-0.35252	0.724448	0.965638	DMAP1	NA	NA
ENST00000483741.1	ENSG00000178028.14	54.6139	0.00731419	0.334984	0.0218345	0.98258	0.9984	DMAP1	NA	NA
ENST00000372257.7	ENSG00000117419.16	979.455	0.124372	0.154066	0.807265	0.419514	0.881764	ERI3	FALSE	FALSE
ENST00000649995.1	ENSG00000117419.16	171.953	0.376971	0.331205	1.13818	0.255046	0.773484	ERI3	TRUE	NA
ENST00000479101.1	ENSG00000117419.16	11.5908	0.402112	0.399	1.0078	0.31355	0.819237	ERI3	FALSE	NA
ENST00000495828.1	ENSG00000117419.16	48.2393	0.127447	0.529946	0.24049	0.80995	0.979023	ERI3	NA	NA
ENST00000355387.6	ENSG00000187147.18	94.5579	0.0376419	0.314616	0.119644	0.904765	0.991096	RNF220	NA	NA
ENST00000453863.5	ENSG00000187147.18	3.64612	3.45472	1.86994	1.8475	0.0646746	0.468938	RNF220	NA	NA
ENST00000497469.5	ENSG00000187147.18	39.8398	-0.219498	0.301381	-0.728306	0.466426	0.899473	RNF220	NA	NA
ENST00000475378.5	ENSG00000187147.18	62.2874	0.0687395	0.375729	0.18295	0.854837	0.985528	RNF220	NA	NA
ENST00000484745.5	ENSG00000187147.18	367.525	0.175807	0.150383	1.16906	0.242378	0.764028	RNF220	NA	NA
ENST00000474394.5	ENSG00000187147.18	80.5566	0.00305786	0.232004	0.0131802	0.989484	0.998789	RNF220	NA	NA
ENST00000372235.7	ENSG00000126106.14	37.3406	-0.280155	0.410161	-0.683035	0.494584	0.909089	TMEM53	NA	NA
ENST00000452259.5	ENSG00000142945.13	307.873	-0.327323	0.345406	-0.947647	0.343309	0.837761	KIF2C	NA	NA
ENST00000493027.5	ENSG00000142945.13	132.564	-0.133074	0.191521	-0.694827	0.487164	0.906843	KIF2C	NA	FALSE
ENST00000372224.9	ENSG00000142945.13	4623.87	-0.0227334	0.143869	-0.158014	0.874445	0.987872	KIF2C	NA	NA
ENST00000455186.5	ENSG00000142945.13	102.816	0.252741	0.479653	0.526924	0.598246	0.940516	KIF2C	NA	NA
ENST00000472235.1	ENSG00000142945.13	35.5446	-0.182259	0.308291	-0.59119	0.554393	0.92857	KIF2C	NA	NA
ENST00000428791.1	ENSG00000225721.5	40.69	0.0183134	0.206307	0.0887677	0.929267	0.993562	AL592166.1	NA	NA
ENST00000396651.8	ENSG00000142937.12	23424.7	-0.147169	0.200666	-0.733404	0.463312	0.898657	RPS8	NA	NA
ENST00000372209.3	ENSG00000142937.12	403.599	0.104074	0.241044	0.431764	0.665913	0.954784	RPS8	NA	NA
ENST00000485390.5	ENSG00000142937.12	278.865	0.494762	0.186646	2.6508	0.00803015	0.147231	RPS8	NA	NA
ENST00000464658.1	ENSG00000142937.12	120.957	-0.0558764	0.173087	-0.322823	0.746829	0.968566	RPS8	NA	FALSE
ENST00000484599.1	ENSG00000142937.12	138.024	0.211728	0.178982	1.18296	0.236826	0.759586	RPS8	NA	NA
ENST00000474582.1	ENSG00000142937.12	54.6401	0.0405871	0.202847	0.200087	0.841412	0.982727	RPS8	NA	NA
ENST00000364043.1	ENSG00000200913.1	5.73426	0.293289	0.503959	0.58197	0.560587	0.930476	SNORD46	NA	NA
ENST00000594193.1	ENSG00000234093.3	17.5457	0.0515947	0.323098	0.159687	0.873128	0.987794	RPS15AP11	NA	NA
ENST00000372201.5	ENSG00000173846.13	932.706	0.0262212	0.146422	0.17908	0.857875	0.985549	PLK3	NA	NA
ENST00000465443.5	ENSG00000173846.13	86.749	0.361619	0.350118	1.03285	0.301674	0.811562	PLK3	NA	NA
ENST00000476731.1	ENSG00000173846.13	72.6494	0.442108	0.197429	2.23932	0.0251348	0.289899	PLK3	NA	FALSE
ENST00000461358.5	ENSG00000173846.13	34.1924	0.097138	0.285458	0.340288	0.73364	0.967036	PLK3	NA	NA
ENST00000485668.5	ENSG00000222009.8	123.71	0.112402	0.268959	0.417913	0.676011	0.95684	BTBD19	NA	NA
ENST00000495433.1	ENSG00000222009.8	18.9954	0.750624	0.385583	1.94673	0.0515677	0.419205	BTBD19	NA	NA
ENST00000360403.7	ENSG00000070785.17	264.294	-0.116118	0.304568	-0.381254	0.703015	0.961384	EIF2B3	NA	NA
ENST00000372183.7	ENSG00000070785.17	198.037	-0.306251	0.290111	-1.05563	0.291137	0.804819	EIF2B3	NA	NA
ENST00000372182.6	ENSG00000070785.17	27.973	-0.68475	0.766802	-0.892995	0.37186	0.855041	EIF2B3	NA	NA
ENST00000372172.5	ENSG00000126107.15	642.781	-0.392637	0.140055	-2.80345	0.00505586	0.11088	HECTD3	NA	NA
ENST00000651476.1	ENSG00000126088.14	74.1555	-0.00756731	0.674491	-0.0112193	0.991048	0.998797	UROD	NA	TRUE
ENST00000636293.1	ENSG00000126088.14	158.547	-0.0183736	0.241052	-0.0762224	0.939242	0.994518	UROD	NA	NA
ENST00000246337.9	ENSG00000126088.14	399.661	-0.528304	0.221757	-2.38236	0.0172023	0.236348	UROD	NA	NA
ENST00000529984.5	ENSG00000132781.18	69.7856	-0.120412	0.19887	-0.605478	0.544861	0.926101	MUTYH	NA	NA
ENST00000354383.10	ENSG00000132781.18	66.4013	-0.661992	0.43413	-1.52487	0.127291	0.618235	MUTYH	NA	NA
ENST00000355498.6	ENSG00000132781.18	110.429	-0.641049	0.355871	-1.80135	0.0716473	0.491548	MUTYH	NA	NA
ENST00000474703.1	ENSG00000132781.18	22.5327	-0.882826	0.495189	-1.78281	0.0746177	0.499694	MUTYH	NA	NA
ENST00000477731.5	ENSG00000132773.12	47.4674	-0.227236	0.326155	-0.696712	0.485983	0.906728	TOE1	NA	FALSE
ENST00000372090.6	ENSG00000132773.12	382.856	-0.159333	0.259278	-0.614527	0.538867	0.924431	TOE1	NA	NA
ENST00000495703.5	ENSG00000132773.12	124.023	0.972502	0.372516	2.61064	0.00903742	0.158897	TOE1	NA	TRUE
ENST00000460057.1	ENSG00000132773.12	8.78334	-1.23463	0.94483	-1.30672	0.191309	0.71412	TOE1	NA	NA
ENST00000372086.4	ENSG00000070759.17	140.234	0.335821	0.301965	1.11212	0.266088	0.783802	TESK2	NA	TRUE
ENST00000401061.9	ENSG00000132763.15	2267.36	-0.196931	0.104257	-1.8889	0.0589059	0.448082	MMACHC	NA	NA
ENST00000262746.5	ENSG00000117450.14	588.786	-0.181346	0.103001	-1.76063	0.0783017	0.509158	PRDX1	NA	NA
ENST00000319248.13	ENSG00000117450.14	22152.1	-0.155847	0.103126	-1.51122	0.130731	0.623077	PRDX1	NA	NA
ENST00000447184.5	ENSG00000117450.14	74.2935	-0.433279	0.43882	-0.987373	0.32346	0.825543	PRDX1	NA	NA
ENST00000424390.1	ENSG00000117450.14	462.901	-0.0206483	0.13862	-0.148956	0.881588	0.989034	PRDX1	NA	FALSE
ENST00000372070.7	ENSG00000117448.13	258.774	-0.0282165	0.177329	-0.159119	0.873575	0.987837	AKR1A1	NA	FALSE
ENST00000621846.4	ENSG00000117448.13	479.533	-0.0139703	0.206598	-0.0676205	0.946088	0.994518	AKR1A1	NA	NA
ENST00000434299.5	ENSG00000117448.13	96.673	-0.0705402	0.900781	-0.07831	0.937581	0.994349	AKR1A1	NA	NA
ENST00000496999.5	ENSG00000117448.13	68.4267	-0.255425	0.311772	-0.819269	0.412633	0.877888	AKR1A1	NA	TRUE
ENST00000351829.8	ENSG00000117448.13	591.891	-0.794118	0.177797	-4.46644	7.95309e-06	0.000802349	AKR1A1	NA	NA
ENST00000471651.1	ENSG00000117448.13	122.276	-0.262483	0.192287	-1.36506	0.172235	0.687892	AKR1A1	NA	NA
ENST00000497973.5	ENSG00000117448.13	130.124	0.855052	0.139968	6.10891	1.00315e-09	3.25285e-07	AKR1A1	NA	TRUE
ENST00000475919.1	ENSG00000117448.13	35.1386	-0.540898	0.248451	-2.17708	0.0294745	0.315133	AKR1A1	NA	NA
ENST00000475985.1	ENSG00000117448.13	14.7041	-0.640977	0.461597	-1.38861	0.164952	0.676698	AKR1A1	NA	NA
ENST00000437362.6	ENSG00000132780.17	79.2331	-1.75562	0.644582	-2.72366	0.0064563	0.12889	NASP	TRUE	NA
ENST00000464190.6	ENSG00000132780.17	548.176	-0.0559504	0.218616	-0.25593	0.798005	0.976944	NASP	NA	FALSE
ENST00000350030.8	ENSG00000132780.17	1056.21	0.0329494	0.380203	0.0866626	0.93094	0.993719	NASP	FALSE	NA
ENST00000527359.5	ENSG00000132780.17	14.9036	2.4833	0.998298	2.48753	0.0128634	0.197818	NASP	TRUE	NA
ENST00000529333.5	ENSG00000132780.17	45.7844	0.0997993	0.335345	0.297602	0.766007	0.971216	NASP	TRUE	NA
ENST00000527470.5	ENSG00000132780.17	16.0172	0.849975	0.970647	0.875679	0.381205	0.861206	NASP	NA	NA
ENST00000525515.5	ENSG00000132780.17	109.641	-0.319571	0.319489	-1.00026	0.317186	0.822066	NASP	NA	NA
ENST00000453748.5	ENSG00000132780.17	222.744	4.67194	1.00177	4.66368	3.10603e-06	0.000371064	NASP	TRUE	NA
ENST00000470768.5	ENSG00000132780.17	44.3627	0.940714	0.495639	1.89798	0.0576986	0.443806	NASP	NA	NA
ENST00000351223.7	ENSG00000132780.17	2546.18	-0.168534	0.259105	-0.650444	0.515405	0.916273	NASP	FALSE	NA
ENST00000530073.5	ENSG00000132780.17	383.502	0.428065	0.335756	1.27493	0.202334	0.72713	NASP	NA	NA
ENST00000481782.1	ENSG00000132780.17	470.352	0.480872	0.290067	1.6578	0.0973586	0.556228	NASP	NA	NA
ENST00000527932.1	ENSG00000132780.17	40.2768	0.0158721	0.280259	0.0566338	0.954837	0.995222	NASP	NA	NA
ENST00000534450.1	ENSG00000132780.17	98.2964	-0.0993321	0.414385	-0.23971	0.810555	0.979199	NASP	FALSE	NA
ENST00000472408.1	ENSG00000132780.17	21.6015	-0.0575932	0.401448	-0.143464	0.885924	0.989137	NASP	NA	NA
ENST00000355105.8	ENSG00000159592.11	2151.56	0.2629	0.243144	1.08125	0.279585	0.796089	GPBP1L1	NA	FALSE
ENST00000290795.7	ENSG00000159592.11	1490.88	0.11544	0.197311	0.585068	0.558502	0.92967	GPBP1L1	NA	NA
ENST00000467032.1	ENSG00000159592.11	89.9563	-0.333789	0.701694	-0.47569	0.634295	0.948198	GPBP1L1	NA	NA
ENST00000487436.1	ENSG00000159592.11	27.9167	0.506579	0.599553	0.844927	0.398152	0.871156	GPBP1L1	NA	NA
ENST00000468724.1	ENSG00000159592.11	37.2643	0.167548	0.384732	0.435492	0.663205	0.953977	GPBP1L1	NA	NA
ENST00000496278.1	ENSG00000159592.11	93.1935	0.125517	0.164543	0.762823	0.445569	0.892424	GPBP1L1	NA	NA
ENST00000495616.1	ENSG00000159592.11	18.6034	0.12946	0.42144	0.307184	0.758703	0.970727	GPBP1L1	NA	NA
ENST00000488278.5	ENSG00000159592.11	139.835	0.250831	0.243446	1.03033	0.302854	0.81252	GPBP1L1	NA	NA
ENST00000480941.1	ENSG00000159592.11	254.654	-0.0123947	0.19626	-0.0631542	0.949644	0.994716	GPBP1L1	NA	NA
ENST00000480083.5	ENSG00000159592.11	81.1722	0.179784	0.312009	0.576215	0.56447	0.931686	GPBP1L1	NA	NA
ENST00000460859.1	ENSG00000159592.11	36.8637	0.237414	0.327176	0.725647	0.468055	0.899937	GPBP1L1	NA	NA
ENST00000432472.1	ENSG00000225447.1	16.4502	0.0764874	0.405992	0.188396	0.850566	0.985331	RPS15AP10	NA	NA
ENST00000437848.1	ENSG00000234329.1	49.8687	0.607342	0.289538	2.09762	0.0359385	0.348695	AL604028.2	NA	NA
ENST00000372025.5	ENSG00000159596.7	595.359	-0.185243	0.124625	-1.4864	0.137174	0.634259	TMEM69	NA	FALSE
ENST00000496366.1	ENSG00000159596.7	32.6954	-0.394425	0.375424	-1.05061	0.293437	0.805798	TMEM69	NA	NA
ENST00000359942.8	ENSG00000197429.11	103.282	-0.162032	0.236457	-0.685252	0.493185	0.908612	IPP	NA	NA
ENST00000495072.1	ENSG00000197429.11	18.7412	0.809049	0.923679	0.875899	0.381085	0.861206	IPP	NA	FALSE
ENST00000396478.4	ENSG00000197429.11	333.534	0.222071	0.21552	1.0304	0.302824	0.81252	IPP	NA	FALSE
ENST00000430643.1	ENSG00000230896.1	36.9034	0.0973165	0.304304	0.3198	0.74912	0.968828	AL604028.1	NA	NA
ENST00000470809.1	ENSG00000086015.22	11.6212	-0.222356	0.714039	-0.311407	0.755492	0.970258	MAST2	NA	NA
ENST00000361297.7	ENSG00000086015.22	2949.26	0.0408932	0.1126	0.363171	0.716477	0.964336	MAST2	FALSE	FALSE
ENST00000372008.6	ENSG00000086015.22	179.231	-0.0463345	0.282982	-0.163737	0.869938	0.987253	MAST2	NA	NA
ENST00000482881.1	ENSG00000086015.22	155.01	0.0979632	0.35729	0.274184	0.783943	0.973619	MAST2	NA	NA
ENST00000372009.3	ENSG00000086015.22	267.588	0.0988162	0.182204	0.542339	0.587585	0.93816	MAST2	TRUE	NA
ENST00000467367.5	ENSG00000086015.22	43.5462	0.0441114	0.242637	0.1818	0.85574	0.985528	MAST2	NA	NA
ENST00000372003.6	ENSG00000117472.10	56.1205	0.115776	0.314115	0.368578	0.712443	0.96327	TSPAN1	NA	NA
ENST00000472170.1	ENSG00000117472.10	6.00717	-0.363484	1.10349	-0.329395	0.741857	0.967889	TSPAN1	NA	NA
ENST00000371984.8	ENSG00000085998.14	1632.64	0.0768973	0.146964	0.523238	0.600809	0.941094	POMGNT1	NA	FALSE
ENST00000371975.9	ENSG00000085999.13	728.654	-0.179382	0.166542	-1.0771	0.281435	0.796661	RAD54L	FALSE	NA
ENST00000493032.5	ENSG00000085999.13	41.5364	-0.260494	0.352317	-0.739375	0.45968	0.897709	RAD54L	NA	NA
ENST00000473251.2	ENSG00000085999.13	64.9096	-0.117337	0.316643	-0.370565	0.710961	0.96318	RAD54L	TRUE	NA
ENST00000496156.5	ENSG00000132128.16	57.2837	-0.41663	0.254364	-1.63793	0.101437	0.564993	LRRC41	FALSE	NA
ENST00000617190.4	ENSG00000132128.16	350.812	-0.267409	0.157463	-1.69824	0.089463	0.53814	LRRC41	FALSE	TRUE
ENST00000343304.10	ENSG00000132128.16	178.019	0.270065	0.662599	0.407585	0.683578	0.958893	LRRC41	FALSE	FALSE
ENST00000615587.4	ENSG00000132128.16	616.708	-0.480781	0.244866	-1.96345	0.0495944	0.411297	LRRC41	FALSE	NA
ENST00000498402.2	ENSG00000132128.16	171.537	-0.153729	0.183358	-0.838409	0.401801	0.871753	LRRC41	TRUE	NA
ENST00000469150.1	ENSG00000132128.16	202.977	-0.0271478	0.210854	-0.128751	0.897554	0.990001	LRRC41	NA	FALSE
ENST00000311672.10	ENSG00000173660.12	6101.57	-0.128665	0.0829199	-1.55167	0.12074	0.604468	UQCRH	FALSE	NA
ENST00000489056.5	ENSG00000173660.12	120.132	0.0631548	0.178487	0.353833	0.723464	0.965638	UQCRH	TRUE	FALSE
ENST00000486951.1	ENSG00000173660.12	48.719	-0.0510391	0.188055	-0.271404	0.78608	0.97415	UQCRH	NA	FALSE
ENST00000496387.5	ENSG00000173660.12	323.475	0.901138	0.153339	5.87675	4.18387e-09	1.13948e-06	UQCRH	TRUE	TRUE
ENST00000460947.1	ENSG00000173660.12	43.3053	-0.397324	0.261039	-1.52208	0.127988	0.619556	UQCRH	NA	NA
ENST00000474844.5	ENSG00000117481.10	274.103	-0.00765292	0.161885	-0.0472739	0.962295	0.99588	NSUN4	FALSE	TRUE
ENST00000307089.7	ENSG00000117481.10	863.777	0.189935	0.116112	1.63579	0.101884	0.566013	NSUN4	TRUE	TRUE
ENST00000486270.5	ENSG00000117481.10	18.4541	-0.665247	1.35405	-0.491302	0.623213	0.946782	NSUN4	TRUE	FALSE
ENST00000243167.9	ENSG00000117480.16	116.243	-1.67273	0.233564	-7.16178	7.9636e-13	4.41193e-10	FAAH	NA	NA
ENST00000635606.1	ENSG00000232022.7	14.672	-1.38248	0.634085	-2.18027	0.0292375	0.313712	FAAHP1	NA	NA
ENST00000650508.1	ENSG00000079277.21	282.057	0.273869	0.520942	0.525719	0.599084	0.940864	MKNK1	FALSE	NA
ENST00000650026.1	ENSG00000079277.21	192.331	0.315169	0.208489	1.51168	0.130616	0.622941	MKNK1	FALSE	NA
ENST00000531355.6	ENSG00000079277.21	34.8974	0.169671	0.313712	0.540851	0.58861	0.938358	MKNK1	TRUE	NA
ENST00000532783.5	ENSG00000079277.21	14.1816	-0.180619	0.397488	-0.454401	0.649541	0.950911	MKNK1	NA	NA
ENST00000496619.6	ENSG00000079277.21	81.2279	0.443179	0.216957	2.04271	0.0410814	0.374219	MKNK1	NA	NA
ENST00000477883.1	ENSG00000079277.21	32.317	-0.160512	0.330981	-0.484959	0.627705	0.947781	MKNK1	NA	NA
ENST00000319928.7	ENSG00000142961.14	151.531	0.252442	0.261371	0.965839	0.334125	0.832606	MOB3C	NA	TRUE
ENST00000576409.5	ENSG00000123472.12	419.499	-0.0669737	0.220065	-0.304336	0.760872	0.970934	ATPAF1	NA	NA
ENST00000492233.5	ENSG00000123472.12	19.5098	0.282417	0.851042	0.331848	0.740004	0.967773	ATPAF1	NA	NA
ENST00000574428.5	ENSG00000123472.12	423.296	-0.567777	0.428054	-1.32641	0.184703	0.704945	ATPAF1	NA	NA
ENST00000526821.5	ENSG00000123472.12	201.607	-0.119393	0.276053	-0.432501	0.665378	0.954685	ATPAF1	NA	FALSE
ENST00000534216.5	ENSG00000123472.12	118.508	-0.69319	0.196985	-3.519	0.000433179	0.0188002	ATPAF1	NA	FALSE
ENST00000474020.5	ENSG00000123472.12	45.9998	-0.321281	0.420362	-0.764295	0.444691	0.891939	ATPAF1	NA	NA
ENST00000481623.2	ENSG00000159658.13	418.185	-0.259054	0.334498	-0.774456	0.438661	0.889447	EFCAB14	NA	NA
ENST00000674435.1	ENSG00000159658.13	1377.78	0.641233	0.275235	2.32977	0.0198185	0.254945	EFCAB14	FALSE	NA
ENST00000487741.6	ENSG00000159658.13	79.9183	-0.0274592	0.206514	-0.132965	0.894221	0.989444	EFCAB14	TRUE	NA
ENST00000672746.1	ENSG00000159658.13	520.173	0.326012	0.159786	2.0403	0.0413203	0.37533	EFCAB14	NA	FALSE
ENST00000674302.1	ENSG00000159658.13	649.382	-0.0108994	0.206587	-0.0527594	0.957924	0.99531	EFCAB14	NA	NA
ENST00000444042.2	ENSG00000225506.2	100.488	0.0299046	0.166827	0.179255	0.857737	0.985534	CYP4A22-AS1	NA	NA
ENST00000360380.7	ENSG00000123473.15	156.714	0.723421	0.468263	1.54491	0.122369	0.607499	STIL	NA	NA
ENST00000371877.7	ENSG00000123473.15	1123.18	0.448941	0.283004	1.58635	0.112661	0.588915	STIL	NA	NA
ENST00000396221.6	ENSG00000123473.15	473.981	0.571162	0.321507	1.77651	0.0756484	0.501931	STIL	NA	NA
ENST00000447475.6	ENSG00000123473.15	243.794	0.121731	0.22066	0.551669	0.581175	0.936103	STIL	NA	NA
ENST00000436811.1	ENSG00000123473.15	10.3945	1.29813	1.41131	0.919804	0.357675	0.846104	STIL	NA	NA
ENST00000433827.2	ENSG00000123473.15	20.5151	-0.202882	0.401719	-0.505035	0.613534	0.943421	STIL	NA	NA
ENST00000371873.9	ENSG00000162368.13	2249.44	-0.198564	0.203632	-0.975112	0.329505	0.829596	CMPK1	FALSE	NA
ENST00000371871.8	ENSG00000162368.13	105.356	-0.0253119	0.372022	-0.0680387	0.945755	0.994518	CMPK1	TRUE	NA
ENST00000450808.2	ENSG00000162368.13	72.7067	0.255958	0.443445	0.577203	0.563802	0.931486	CMPK1	FALSE	NA
ENST00000371870.3	ENSG00000162368.13	97.8908	0.134708	0.262791	0.512605	0.608228	0.942171	CMPK1	NA	NA
ENST00000420876.1	ENSG00000225762.1	10.4347	-0.394856	0.476915	-0.827939	0.407705	0.874729	LINC01389	NA	NA
ENST00000604015.1	ENSG00000242267.6	49.8402	0.19453	0.600506	0.323943	0.745981	0.968566	SKINT1L	NA	NA
ENST00000396153.7	ENSG00000185104.20	715.057	-0.0652362	0.15923	-0.409697	0.682028	0.958738	FAF1	FALSE	NA
ENST00000494400.5	ENSG00000185104.20	501.54	0.0184858	0.274499	0.0673436	0.946308	0.994525	FAF1	TRUE	NA
ENST00000371778.5	ENSG00000185104.20	847.944	-0.0875217	0.218884	-0.399854	0.689264	0.959395	FAF1	FALSE	NA
ENST00000472808.1	ENSG00000185104.20	128.705	-0.39906	0.393485	-1.01417	0.310502	0.81771	FAF1	NA	NA
ENST00000487898.1	ENSG00000185104.20	233.798	-0.0477594	0.165861	-0.287949	0.773386	0.972356	FAF1	NA	NA
ENST00000424664.1	ENSG00000225767.1	26.6211	0.45805	0.453521	1.00999	0.312502	0.818753	FAF1-AS1	NA	NA
ENST00000453979.2	ENSG00000230585.2	23.7433	0.606054	0.393768	1.53912	0.123776	0.610104	PHBP12	NA	NA
ENST00000396148.2	ENSG00000123080.12	107.971	0.272346	0.188226	1.44691	0.147922	0.651015	CDKN2C	NA	NA
ENST00000366181.2	ENSG00000203356.2	273.295	0.0800176	0.172166	0.46477	0.642096	0.950308	LINC01562	NA	NA
ENST00000242719.4	ENSG00000123091.5	2247.77	-0.137357	0.174484	-0.787219	0.431154	0.887105	RNF11	NA	FALSE
ENST00000486691.1	ENSG00000123091.5	238.222	0.10401	0.155984	0.666799	0.504901	0.912727	RNF11	NA	FALSE
ENST00000480705.1	ENSG00000233406.5	52.766	0.0183035	0.456544	0.0400913	0.96802	0.996911	AL162430.2	NA	NA
ENST00000530004.5	ENSG00000085831.15	44.3351	0.154362	1.15533	0.133609	0.893712	0.989444	TTC39A	NA	NA
ENST00000413473.6	ENSG00000085831.15	372.732	-0.362706	0.221425	-1.63805	0.10141	0.564993	TTC39A	NA	NA
ENST00000534098.1	ENSG00000085831.15	36.363	0.325309	0.685503	0.474555	0.635104	0.94856	TTC39A	NA	NA
ENST00000371733.8	ENSG00000085832.17	1214.89	0.155505	0.27598	0.563465	0.573118	0.934381	EPS15	NA	FALSE
ENST00000493793.1	ENSG00000085832.17	100.122	-0.00491109	0.377627	-0.0130051	0.989624	0.998789	EPS15	NA	FALSE
ENST00000371714.5	ENSG00000117859.19	131.112	0.179903	0.367114	0.490046	0.624101	0.946936	OSBPL9	FALSE	NA
ENST00000447887.5	ENSG00000117859.19	96.8467	0.140144	1.03748	0.135082	0.892547	0.989243	OSBPL9	FALSE	NA
ENST00000495776.5	ENSG00000117859.19	388.509	0.202304	0.227177	0.890511	0.373192	0.856263	OSBPL9	TRUE	TRUE
ENST00000428468.6	ENSG00000117859.19	205.916	0.0524891	0.334104	0.157104	0.875163	0.988079	OSBPL9	FALSE	FALSE
ENST00000453295.5	ENSG00000117859.19	48.6813	-0.600971	1.2278	-0.489469	0.62451	0.947109	OSBPL9	FALSE	NA
ENST00000489990.5	ENSG00000117859.19	35.7496	-0.562817	0.598232	-0.940801	0.346807	0.839903	OSBPL9	TRUE	NA
ENST00000484890.5	ENSG00000117859.19	26.142	-0.222468	0.484963	-0.458731	0.646427	0.950873	OSBPL9	NA	NA
ENST00000534040.5	ENSG00000117859.19	49.7689	0.136938	0.314879	0.434892	0.663641	0.954004	OSBPL9	TRUE	NA
ENST00000531828.5	ENSG00000117859.19	97.6976	1.19869	0.867152	1.38233	0.166871	0.678912	OSBPL9	NA	TRUE
ENST00000462759.5	ENSG00000117859.19	31.0663	0.193275	2.91281	0.0663534	0.947097	0.994562	OSBPL9	FALSE	FALSE
ENST00000475697.5	ENSG00000117859.19	179.618	0.00521938	0.287712	0.018141	0.985526	0.998763	OSBPL9	NA	NA
ENST00000352171.11	ENSG00000078618.21	2193.37	0.202221	0.35713	0.566239	0.571232	0.933505	NRDC	NA	FALSE
ENST00000539524.5	ENSG00000078618.21	472.932	0.118891	0.306591	0.387785	0.698176	0.96101	NRDC	NA	TRUE
ENST00000485608.5	ENSG00000078618.21	249.724	-1.88916	1.34647	-1.40305	0.160603	0.671799	NRDC	NA	NA
ENST00000464385.1	ENSG00000078618.21	23.0993	0.381119	0.397725	0.958248	0.337938	0.834726	NRDC	NA	NA
ENST00000475310.5	ENSG00000078618.21	69.9217	-0.223961	0.163188	-1.37241	0.169935	0.683129	NRDC	NA	NA
ENST00000473805.5	ENSG00000078618.21	119.124	0.101995	0.151578	0.672884	0.501021	0.91169	NRDC	NA	NA
ENST00000491410.1	ENSG00000078618.21	59.8674	0.081007	0.609357	0.132939	0.894242	0.989444	NRDC	NA	NA
ENST00000607338.1	ENSG00000272175.1	6.82424	-0.0231476	0.552319	-0.0419098	0.966571	0.996602	AL050343.3	NA	NA
ENST00000442453.2	ENSG00000230604.2	7.29378	0.792681	0.544327	1.45626	0.145321	0.645891	TSEN15P2	NA	NA
ENST00000371655.4	ENSG00000169213.7	2380.43	0.645902	0.21348	3.02559	0.0024815	0.0673156	RAB3B	NA	FALSE
ENST00000371626.9	ENSG00000117862.13	2079.51	-0.00377419	0.164853	-0.0228942	0.981735	0.998338	TXNDC12	NA	TRUE
ENST00000371614.2	ENSG00000198841.4	382.541	-0.244599	0.181823	-1.34526	0.178543	0.697092	KTI12	NA	FALSE
ENST00000477828.6	ENSG00000134717.18	37.1548	0.388526	0.327392	1.18673	0.235334	0.75836	BTF3L4	TRUE	TRUE
ENST00000489308.6	ENSG00000134717.18	360.046	-0.281688	0.177323	-1.58856	0.112159	0.587817	BTF3L4	FALSE	FALSE
ENST00000313334.13	ENSG00000134717.18	474.139	-0.194676	0.311269	-0.625427	0.531691	0.921921	BTF3L4	FALSE	NA
ENST00000472944.6	ENSG00000134717.18	974.174	-0.0765887	0.158846	-0.482157	0.629694	0.947926	BTF3L4	FALSE	NA
ENST00000524414.5	ENSG00000134717.18	38.9497	0.187864	0.394733	0.475926	0.634127	0.948198	BTF3L4	NA	NA
ENST00000484036.1	ENSG00000134717.18	108.652	-0.142762	0.246441	-0.579295	0.56239	0.930886	BTF3L4	FALSE	NA
ENST00000533836.1	ENSG00000134717.18	30.3463	-0.195064	0.385201	-0.506396	0.612579	0.94319	BTF3L4	NA	NA
ENST00000287727.7	ENSG00000157077.14	590.267	0.321835	0.352418	0.91322	0.361127	0.848091	ZFYVE9	NA	FALSE
ENST00000361625.5	ENSG00000157077.14	142.545	0.325173	0.243106	1.33758	0.181034	0.700573	ZFYVE9	NA	NA
ENST00000371591.1	ENSG00000157077.14	512.446	0.0181691	0.371696	0.0488816	0.961014	0.995859	ZFYVE9	NA	NA
ENST00000371586.6	ENSG00000154222.14	238.896	0.0137147	0.156789	0.0874726	0.930296	0.993694	CC2D1B	NA	TRUE
ENST00000491136.6	ENSG00000154222.14	293.079	-0.0476695	0.140327	-0.339702	0.734081	0.967178	CC2D1B	NA	FALSE
ENST00000284376.7	ENSG00000154222.14	215.738	-0.0666798	0.450676	-0.147955	0.882378	0.989034	CC2D1B	NA	NA
ENST00000371568.8	ENSG00000085840.13	1181.09	-0.268149	0.183273	-1.46311	0.143437	0.642932	ORC1	NA	NA
ENST00000257181.10	ENSG00000134748.13	1063.12	-0.133892	0.209643	-0.638666	0.52304	0.919505	PRPF38A	NA	NA
ENST00000487160.1	ENSG00000134748.13	145.751	-0.111496	0.172687	-0.645653	0.518504	0.91744	PRPF38A	NA	FALSE
ENST00000474048.1	ENSG00000134748.13	458.581	-0.193592	0.222585	-0.869746	0.384439	0.862986	PRPF38A	NA	FALSE
ENST00000474453.6	ENSG00000134744.14	44.1262	0.258677	0.457838	0.564996	0.572077	0.933847	TUT4	NA	NA
ENST00000528642.5	ENSG00000134744.14	283.895	0.526609	0.315747	1.66782	0.0953514	0.55082	TUT4	NA	NA
ENST00000484723.6	ENSG00000134744.14	63.4272	0.57524	0.869201	0.661803	0.508098	0.913809	TUT4	NA	FALSE
ENST00000473856.5	ENSG00000134744.14	58.428	0.455275	0.450578	1.01043	0.312291	0.818566	TUT4	NA	NA
ENST00000524582.1	ENSG00000134744.14	11.7601	0.151677	0.556644	0.272485	0.785249	0.973924	TUT4	NA	FALSE
ENST00000424164.1	ENSG00000182183.15	17.6675	-0.0701018	0.637192	-0.110017	0.912396	0.992052	SHISAL2A	NA	NA
ENST00000371538.5	ENSG00000162377.6	1300.1	0.116224	0.189493	0.61334	0.539652	0.924484	COA7	NA	NA
ENST00000486918.1	ENSG00000162377.6	140.3	0.00659746	0.375795	0.017556	0.985993	0.998763	COA7	NA	NA
ENST00000294353.7	ENSG00000162378.13	1544.75	0.115008	0.262871	0.437506	0.661744	0.953674	ZYG11B	NA	FALSE
ENST00000543419.5	ENSG00000121310.17	9.69676	-0.172534	1.41268	-0.122132	0.902794	0.991039	ECHDC2	NA	NA
ENST00000542552.1	ENSG00000121310.17	44.0768	-0.345244	0.244933	-1.40955	0.158673	0.669206	ECHDC2	NA	NA
ENST00000474789.1	ENSG00000121310.17	23.1676	0.221175	0.38319	0.577195	0.563808	0.931486	ECHDC2	NA	NA
ENST00000371514.8	ENSG00000116171.19	256.433	-0.0670971	0.228661	-0.293435	0.76919	0.971518	SCP2	NA	NA
ENST00000408941.7	ENSG00000116171.19	303.791	-0.406848	0.40315	-1.00917	0.312892	0.819006	SCP2	NA	NA
ENST00000435345.6	ENSG00000116171.19	180.586	0.0572708	0.356641	0.160584	0.872421	0.987749	SCP2	NA	NA
ENST00000371486.4	ENSG00000157184.7	351.867	-0.316133	0.220138	-1.43607	0.150984	0.657162	CPT2	NA	NA
ENST00000294360.5	ENSG00000162384.14	272.975	0.0253676	0.261301	0.0970819	0.922661	0.992853	CZIB	NA	FALSE
ENST00000483739.5	ENSG00000162384.14	115.999	-0.0104126	0.187542	-0.0555215	0.955723	0.995222	CZIB	NA	NA
ENST00000371470.8	ENSG00000162385.11	626.121	-0.121903	0.239434	-0.509132	0.61066	0.942278	MAGOH	NA	NA
ENST00000371466.4	ENSG00000162385.11	127.592	0.14526	0.187129	0.776253	0.4376	0.889231	MAGOH	NA	NA
ENST00000306052.12	ENSG00000157193.18	676.749	0.273914	0.260434	1.05176	0.29291	0.805483	LRP8	FALSE	FALSE
ENST00000529670.6	ENSG00000157193.18	69.0712	-0.150299	0.25211	-0.596165	0.551065	0.928105	LRP8	TRUE	NA
ENST00000654947.1	ENSG00000157193.18	34.0169	-0.0481681	0.290274	-0.16594	0.868204	0.986951	LRP8	FALSE	NA
ENST00000460214.6	ENSG00000157193.18	58.5533	0.174183	0.309436	0.562903	0.573501	0.934385	LRP8	TRUE	NA
ENST00000371429.4	ENSG00000058804.12	2690.95	-0.110298	0.169205	-0.651862	0.51449	0.916046	NDC1	NA	NA
ENST00000480952.1	ENSG00000058804.12	106.111	-0.328944	0.200741	-1.63865	0.101285	0.564953	NDC1	NA	NA
ENST00000464950.6	ENSG00000058799.15	144.313	-0.17607	0.235205	-0.748581	0.45411	0.895788	YIPF1	TRUE	TRUE
ENST00000072644.7	ENSG00000058799.15	215.119	-0.0622643	0.24414	-0.255035	0.798696	0.977051	YIPF1	FALSE	TRUE
ENST00000465897.5	ENSG00000058799.15	23.5319	0.353268	0.38596	0.915297	0.360036	0.847567	YIPF1	NA	NA
ENST00000194214.9	ENSG00000081870.11	327.977	-0.529645	0.23676	-2.23705	0.0252828	0.290573	HSPB11	NA	NA
ENST00000489675.1	ENSG00000081870.11	52.5906	-0.12583	0.219247	-0.57392	0.566022	0.931934	HSPB11	NA	FALSE
ENST00000371377.3	ENSG00000081870.11	91.2625	-0.162215	0.181802	-0.892267	0.37225	0.855306	HSPB11	NA	NA
ENST00000371376.1	ENSG00000081870.11	32.9273	0.31759	0.316777	1.00256	0.316071	0.821523	HSPB11	NA	NA
ENST00000371368.5	ENSG00000116212.15	23.9015	0.139966	1.13791	0.123003	0.902105	0.99097	LRRC42	NA	NA
ENST00000371370.8	ENSG00000116212.15	874.202	-0.270862	0.17295	-1.56612	0.11732	0.598088	LRRC42	NA	TRUE
ENST00000319223.8	ENSG00000116212.15	595.533	-0.283293	0.189001	-1.49889	0.133901	0.628062	LRRC42	NA	NA
ENST00000371348.5	ENSG00000116209.12	184.786	-0.0255745	0.229093	-0.111634	0.911114	0.99177	TMEM59	NA	TRUE
ENST00000371341.5	ENSG00000116209.12	462.798	-0.196302	0.200681	-0.978181	0.327985	0.828785	TMEM59	NA	FALSE
ENST00000440019.5	ENSG00000116209.12	25.0358	-0.104227	0.623852	-0.16707	0.867315	0.986911	TMEM59	NA	TRUE
ENST00000452421.5	ENSG00000116209.12	149.96	0.00554622	0.148306	0.0373971	0.970168	0.997115	TMEM59	NA	TRUE
ENST00000371337.3	ENSG00000116209.12	160.181	-0.308568	0.140442	-2.19712	0.0280121	0.306721	TMEM59	NA	TRUE
ENST00000487096.5	ENSG00000116221.15	31.2342	-0.49221	0.393235	-1.2517	0.210681	0.735602	MRPL37	NA	NA
ENST00000360840.9	ENSG00000116221.15	2997.06	-0.142936	0.116535	-1.22654	0.219994	0.745509	MRPL37	NA	NA
ENST00000605337.5	ENSG00000116221.15	98.1498	0.0706923	0.310377	0.227763	0.819831	0.980027	MRPL37	NA	NA
ENST00000490670.1	ENSG00000116221.15	28.6888	-0.327233	0.303491	-1.07823	0.28093	0.796661	MRPL37	NA	NA
ENST00000481208.5	ENSG00000162390.17	210.109	0.531491	0.304862	1.74339	0.0812664	0.518243	ACOT11	NA	TRUE
ENST00000343744.6	ENSG00000162390.17	350.829	-0.108592	0.197073	-0.551023	0.581618	0.936401	ACOT11	NA	NA
ENST00000371316.3	ENSG00000162390.17	388.532	0.187253	0.231982	0.807189	0.419558	0.881764	ACOT11	NA	FALSE
ENST00000371281.4	ENSG00000243725.7	1161.8	0.00590569	0.173241	0.0340894	0.972806	0.997274	TTC4	NA	NA
ENST00000486621.1	ENSG00000243725.7	114.017	-0.215515	0.2238	-0.962979	0.335558	0.833217	TTC4	NA	NA
ENST00000371284.9	ENSG00000243725.7	130.208	-0.604244	0.71403	-0.846245	0.397416	0.870771	TTC4	NA	FALSE
ENST00000371279.4	ENSG00000162396.6	329.262	-0.256426	0.139834	-1.83379	0.066685	0.475511	PARS2	NA	FALSE
ENST00000371269.9	ENSG00000116133.13	5448.43	-0.678379	0.11544	-5.87644	4.19176e-09	1.13948e-06	DHCR24	NA	NA
ENST00000436604.2	ENSG00000116133.13	449.989	-0.822314	0.228869	-3.59295	0.000326955	0.0153493	DHCR24	NA	NA
ENST00000647585.1	ENSG00000116133.13	312.526	-0.5348	0.27848	-1.92043	0.054804	0.432081	DHCR24	NA	NA
ENST00000648494.1	ENSG00000116133.13	39.5792	-0.527919	0.760319	-0.694339	0.48747	0.906843	DHCR24	NA	NA
ENST00000673726.1	ENSG00000169174.11	80.3164	-1.3453	0.229742	-5.85571	4.74964e-09	1.28345e-06	PCSK9	TRUE	NA
ENST00000302118.5	ENSG00000169174.11	444.92	-1.11621	0.219201	-5.09216	3.54006e-07	5.61917e-05	PCSK9	FALSE	NA
ENST00000294383.7	ENSG00000162402.14	2802.76	0.0941766	0.247495	0.380519	0.70356	0.961384	USP24	FALSE	FALSE
ENST00000634589.1	ENSG00000162402.14	18.1248	0.109755	0.369836	0.296766	0.766646	0.971216	USP24	TRUE	NA
ENST00000422374.1	ENSG00000234810.4	1026.44	0.139302	0.214737	0.64871	0.516526	0.916495	AL603840.1	NA	NA
ENST00000362961.1	ENSG00000199831.1	26.7167	0.281701	0.32826	0.858165	0.390801	0.866985	RN7SKP291	NA	NA
ENST00000371250.4	ENSG00000162407.9	168.331	0.627002	0.243455	2.57544	0.0100114	0.169584	PLPP3	NA	TRUE
ENST00000488067.1	ENSG00000223416.3	13.1064	0.144702	0.515676	0.280607	0.779012	0.972867	RPS26P15	NA	NA
ENST00000371226.8	ENSG00000162600.12	343.525	-0.0637226	0.257647	-0.247325	0.804657	0.978121	OMA1	NA	NA
ENST00000476933.1	ENSG00000162600.12	25.4978	-0.0368087	0.341985	-0.107632	0.914287	0.992092	OMA1	NA	NA
ENST00000467063.1	ENSG00000162600.12	17.9619	-0.716335	0.438288	-1.63439	0.102176	0.566294	OMA1	NA	NA
ENST00000419242.5	ENSG00000162600.12	35.0405	-0.0285037	0.298859	-0.0953753	0.924017	0.993124	OMA1	NA	NA
ENST00000482274.2	ENSG00000162600.12	10.9359	-0.87908	0.562405	-1.56307	0.118035	0.599636	OMA1	NA	NA
ENST00000654217.1	ENSG00000286918.1	278.661	-0.113552	0.379297	-0.299375	0.764654	0.971165	AL035411.3	NA	NA
ENST00000582127.2	ENSG00000264128.2	6.61508	0.0890862	0.594504	0.14985	0.880883	0.988941	RN7SL713P	NA	NA
ENST00000371225.4	ENSG00000184292.7	151.321	1.27411	0.221507	5.752	8.81936e-09	2.17594e-06	TACSTD2	NA	NA
ENST00000493821.6	ENSG00000162601.11	922.515	0.0611234	0.228111	0.267955	0.788734	0.974759	MYSM1	NA	NA
ENST00000472487.6	ENSG00000162601.11	497.229	1.27504	0.859665	1.48318	0.138026	0.635056	MYSM1	FALSE	NA
ENST00000665648.1	ENSG00000162601.11	305.778	0.40825	0.578302	0.705946	0.480221	0.904477	MYSM1	TRUE	NA
ENST00000401044.7	ENSG00000162601.11	126.074	0.547185	0.957548	0.571444	0.567699	0.932675	MYSM1	NA	NA
ENST00000481973.1	ENSG00000162601.11	15.5178	0.176859	0.571817	0.309293	0.757098	0.970361	MYSM1	NA	NA
ENST00000483003.5	ENSG00000162601.11	56.8871	0.428968	0.451932	0.949188	0.342525	0.837251	MYSM1	NA	FALSE
ENST00000489282.1	ENSG00000162601.11	54.5148	-0.124853	0.211575	-0.590111	0.555116	0.928744	MYSM1	NA	NA
ENST00000636386.1	ENSG00000283445.1	173.804	0.463645	0.358584	1.29299	0.196014	0.720992	AL136985.3	NA	NA
ENST00000371222.4	ENSG00000177606.7	487.414	0.463132	0.261365	1.77197	0.0763989	0.504404	JUN	NA	TRUE
ENST00000660872.1	ENSG00000237352.4	261.064	0.519435	0.257948	2.01372	0.0440391	0.387504	LINC01358	NA	NA
ENST00000413489.5	ENSG00000172456.18	13.7093	0.474753	0.527399	0.900179	0.368025	0.852022	FGGY	NA	NA
ENST00000634364.1	ENSG00000172456.18	276.159	0.170965	0.176011	0.971331	0.331383	0.830741	FGGY	NA	NA
ENST00000424725.2	ENSG00000172456.18	155.278	-0.144268	0.377612	-0.382053	0.702422	0.961384	FGGY	NA	NA
ENST00000371208.5	ENSG00000134709.12	1247.66	-0.0887613	0.307429	-0.288721	0.772795	0.972356	HOOK1	NA	FALSE
ENST00000465876.5	ENSG00000134709.12	171.455	0.564033	0.358406	1.57373	0.115551	0.594364	HOOK1	NA	NA
ENST00000476646.5	ENSG00000162599.17	13.8364	-0.860085	0.939938	-0.915044	0.360168	0.847567	NFIA	NA	NA
ENST00000403491.8	ENSG00000162599.17	581.034	0.0286334	0.279495	0.102447	0.918402	0.992507	NFIA	NA	NA
ENST00000357977.5	ENSG00000162599.17	40.0471	0.255687	1.05565	0.242207	0.808619	0.978756	NFIA	NA	NA
ENST00000655960.1	ENSG00000237928.6	302.263	0.090122	0.157126	0.573566	0.566262	0.931938	NFIA-AS2	NA	NA
ENST00000606498.5	ENSG00000162604.12	210.026	0.399182	0.255384	1.56307	0.118036	0.599636	TM2D1	FALSE	NA
ENST00000472989.5	ENSG00000162604.12	42.3311	0.931341	0.498998	1.86642	0.0619821	0.458234	TM2D1	NA	FALSE
ENST00000488410.5	ENSG00000162604.12	18.3848	-0.115086	0.35532	-0.323894	0.746018	0.968566	TM2D1	NA	FALSE
ENST00000496465.1	ENSG00000162604.12	43.2758	0.702316	0.534126	1.31489	0.188547	0.71039	TM2D1	TRUE	TRUE
ENST00000371177.2	ENSG00000162604.12	162.551	0.175239	0.214065	0.818626	0.413	0.878065	TM2D1	FALSE	NA
ENST00000642238.1	ENSG00000132849.20	477.769	-0.08155	0.222509	-0.366501	0.713991	0.96377	PATJ	NA	NA
ENST00000316485.11	ENSG00000132849.20	714.884	0.0555106	0.243066	0.228377	0.819353	0.980027	PATJ	NA	NA
ENST00000635214.1	ENSG00000132849.20	390.748	0.450955	0.231324	1.94945	0.0512412	0.417582	PATJ	NA	NA
ENST00000371158.6	ENSG00000132849.20	497.373	0.202132	0.337468	0.598965	0.549196	0.927318	PATJ	NA	TRUE
ENST00000490547.2	ENSG00000132849.20	14.8342	-0.258779	0.928034	-0.278846	0.780363	0.973112	PATJ	NA	NA
ENST00000465798.2	ENSG00000132849.20	42.6962	0.402669	0.572148	0.703785	0.481567	0.904886	PATJ	NA	NA
ENST00000466769.3	ENSG00000242860.3	7.75026	-0.0443791	0.44183	-0.100444	0.919992	0.992517	RN7SL180P	NA	NA
ENST00000371146.5	ENSG00000162607.13	139.015	0.0263864	1.03729	0.0254379	0.979706	0.997951	USP1	NA	NA
ENST00000339950.5	ENSG00000162607.13	1351.58	0.342959	0.335793	1.02134	0.307094	0.815577	USP1	NA	FALSE
ENST00000454575.6	ENSG00000116641.18	485.866	1.36489	0.778963	1.75219	0.0797408	0.513111	DOCK7	NA	NA
ENST00000340370.10	ENSG00000116641.18	400.026	0.118877	0.871488	0.136407	0.891499	0.989243	DOCK7	NA	NA
ENST00000637255.1	ENSG00000116641.18	59.8558	1.00204	1.03001	0.972848	0.330629	0.830253	DOCK7	NA	NA
ENST00000635123.1	ENSG00000116641.18	839.679	-0.159687	0.427965	-0.373131	0.709051	0.962654	DOCK7	NA	NA
ENST00000635286.1	ENSG00000116641.18	13.5182	0.601177	0.986786	0.609227	0.542374	0.925384	DOCK7	NA	NA
ENST00000635027.1	ENSG00000116641.18	9.87247	0.380321	0.708719	0.536632	0.591522	0.939088	DOCK7	NA	NA
ENST00000317868.9	ENSG00000125703.15	129.2	-0.222808	0.338674	-0.657882	0.510614	0.914805	ATG4C	NA	FALSE
ENST00000371120.7	ENSG00000125703.15	99.3355	0.24918	0.735118	0.338966	0.734635	0.967314	ATG4C	NA	NA
ENST00000371118.1	ENSG00000125703.15	20.33	-0.519835	0.414106	-1.25532	0.209363	0.734559	ATG4C	NA	FALSE
ENST00000647818.1	ENSG00000088035.18	50.8582	0.172719	0.373502	0.462432	0.643771	0.950449	ALG6	NA	NA
ENST00000603108.6	ENSG00000088035.18	68.8991	-1.66653	0.726128	-2.2951	0.0217277	0.268636	ALG6	NA	FALSE
ENST00000650469.1	ENSG00000088035.18	21.2875	-0.574063	0.730217	-0.786154	0.431777	0.887401	ALG6	NA	NA
ENST00000371092.7	ENSG00000142856.16	24.9938	-0.80391	0.356123	-2.25739	0.0239834	0.282212	ITGB3BP	FALSE	FALSE
ENST00000271002.14	ENSG00000142856.16	259.581	-0.12627	0.378813	-0.33333	0.738885	0.967451	ITGB3BP	FALSE	NA
ENST00000489099.5	ENSG00000142856.16	52.6235	-0.28727	0.426634	-0.67334	0.500731	0.911661	ITGB3BP	TRUE	NA
ENST00000461681.5	ENSG00000142856.16	36.7165	0.657782	0.387857	1.69594	0.0898973	0.539218	ITGB3BP	NA	NA
ENST00000478538.1	ENSG00000142856.16	47.1458	0.229157	0.712559	0.321597	0.747758	0.968566	ITGB3BP	NA	FALSE
ENST00000476508.5	ENSG00000142856.16	34.5233	-0.499426	0.317532	-1.57283	0.115757	0.594797	ITGB3BP	NA	NA
ENST00000462285.5	ENSG00000142856.16	29.0383	0.338835	0.349943	0.968259	0.332915	0.831889	ITGB3BP	NA	FALSE
ENST00000489863.5	ENSG00000142856.16	10.2979	-0.833255	0.523267	-1.59241	0.111293	0.585171	ITGB3BP	NA	NA
ENST00000460251.5	ENSG00000142856.16	21.1081	0.132134	0.604367	0.218631	0.826937	0.980688	ITGB3BP	NA	NA
ENST00000371088.5	ENSG00000203965.13	122.593	-0.29245	0.422442	-0.692284	0.488759	0.907111	EFCAB7	NA	NA
ENST00000585186.2	ENSG00000264271.2	8.11813	-0.0899326	0.471759	-0.190633	0.848813	0.984901	RN7SL488P	NA	NA
ENST00000371084.8	ENSG00000079739.17	1543.42	-0.416643	0.145995	-2.85382	0.00431975	0.0986932	PGM1	NA	TRUE
ENST00000424995.1	ENSG00000223949.7	245.035	-0.0737405	0.288277	-0.255797	0.798107	0.976949	ROR1-AS1	NA	NA
ENST00000290039.6	ENSG00000158966.16	388.647	-0.0155156	0.25373	-0.0611503	0.95124	0.994916	CACHD1	NA	NA
ENST00000294428.7	ENSG00000162437.14	296.794	-0.224802	0.318624	-0.705538	0.480475	0.904477	RAVER2	NA	NA
ENST00000371072.8	ENSG00000162437.14	955.93	0.111126	0.24627	0.451237	0.651818	0.951645	RAVER2	NA	NA
ENST00000342505.5	ENSG00000162434.13	361.814	0.0738442	0.479927	0.153865	0.877716	0.988582	JAK1	NA	NA
ENST00000672179.1	ENSG00000162434.13	464.744	-0.749188	0.273922	-2.73504	0.00623734	0.126184	JAK1	NA	NA
ENST00000481702.1	ENSG00000162434.13	9.2963	-0.931464	0.717792	-1.29768	0.194397	0.718026	JAK1	NA	NA
ENST00000497030.5	ENSG00000162433.15	65.4017	1.02341	2.16424	0.472875	0.636302	0.9488	AK4	NA	NA
ENST00000545314.5	ENSG00000162433.15	397.999	0.288827	1.45974	0.197861	0.843154	0.983082	AK4	NA	NA
ENST00000546702.5	ENSG00000162433.15	321.502	-0.323436	0.279902	-1.15554	0.247871	0.768893	AK4	NA	NA
ENST00000327299.8	ENSG00000162433.15	2493.41	-0.125969	0.192583	-0.654102	0.513046	0.915337	AK4	NA	NA
ENST00000474968.5	ENSG00000162433.15	263.035	-0.332285	0.227348	-1.46157	0.143859	0.643853	AK4	NA	FALSE
ENST00000479060.1	ENSG00000162433.15	574.33	-0.242844	0.170695	-1.42268	0.154829	0.663137	AK4	NA	NA
ENST00000395325.7	ENSG00000116675.16	251.705	0.0188061	0.288166	0.0652613	0.947966	0.994562	DNAJC6	NA	NA
ENST00000428703.1	ENSG00000234144.1	3.40863	0.569216	0.695293	0.81867	0.412975	0.878065	COX6CP13	NA	NA
ENST00000475108.5	ENSG00000213625.9	10.1039	0.0866242	0.455025	0.190373	0.849017	0.984944	LEPROT	NA	TRUE
ENST00000497874.5	ENSG00000213625.9	11.8607	-0.241588	0.384606	-0.628143	0.52991	0.921101	LEPROT	NA	NA
ENST00000371065.9	ENSG00000213625.9	311.855	-0.199419	0.260541	-0.765405	0.44403	0.891846	LEPROT	NA	FALSE
ENST00000484243.1	ENSG00000213625.9	17.0059	0.976791	0.440089	2.21953	0.0264505	0.298403	LEPROT	NA	FALSE
ENST00000371059.7	ENSG00000116678.20	118.411	0.678847	0.533745	1.27186	0.203424	0.727991	LEPR	NA	TRUE
ENST00000371060.7	ENSG00000116678.20	287.106	-0.516775	0.485795	-1.06377	0.287432	0.801277	LEPR	NA	TRUE
ENST00000528771.5	ENSG00000184588.18	83.8409	-0.123441	0.190471	-0.648081	0.516933	0.916779	PDE4B	NA	NA
ENST00000371045.9	ENSG00000184588.18	2437.77	0.207078	0.245734	0.842692	0.399401	0.871389	PDE4B	NA	NA
ENST00000526197.5	ENSG00000184588.18	21.5482	-0.0166016	0.894436	-0.018561	0.985191	0.998763	PDE4B	NA	NA
ENST00000480109.2	ENSG00000184588.18	196.55	0.0986803	0.267364	0.369085	0.712064	0.963256	PDE4B	NA	NA
ENST00000534463.5	ENSG00000184588.18	42.6344	-0.267704	0.246965	-1.08397	0.278376	0.795207	PDE4B	NA	NA
ENST00000524999.1	ENSG00000184588.18	40.954	0.172439	0.425531	0.405232	0.685307	0.959038	PDE4B	NA	NA
ENST00000483863.2	ENSG00000184588.18	30.0993	-0.331555	0.45292	-0.732038	0.464145	0.898657	PDE4B	NA	NA
ENST00000502413.2	ENSG00000248458.2	235.574	-0.00156155	0.417437	-0.00374081	0.997015	0.999779	AL139147.1	NA	NA
ENST00000357692.6	ENSG00000198160.14	170.294	0.414136	0.542788	0.76298	0.445475	0.892365	MIER1	NA	FALSE
ENST00000401041.5	ENSG00000198160.14	195.52	0.162855	0.397451	0.409749	0.68199	0.958738	MIER1	NA	TRUE
ENST00000401042.7	ENSG00000198160.14	175.421	0.365573	0.607799	0.601471	0.547526	0.926908	MIER1	NA	NA
ENST00000355356.3	ENSG00000198160.14	733.69	-0.350171	0.708112	-0.494514	0.620943	0.945748	MIER1	NA	FALSE
ENST00000479067.1	ENSG00000198160.14	44.0642	-0.221939	0.21303	-1.04182	0.297493	0.80875	MIER1	NA	NA
ENST00000235345.6	ENSG00000116704.8	580.643	0.0380591	0.283564	0.134217	0.893231	0.989444	SLC35D1	NA	NA
ENST00000370994.8	ENSG00000142864.14	2778.76	-0.0930389	0.185178	-0.502428	0.615366	0.944152	SERBP1	NA	NA
ENST00000370995.6	ENSG00000142864.14	4411.75	-0.0420351	0.2308	-0.182128	0.855482	0.985528	SERBP1	NA	NA
ENST00000361219.10	ENSG00000142864.14	4523.17	-0.124797	0.259022	-0.481799	0.629949	0.947926	SERBP1	NA	FALSE
ENST00000370990.5	ENSG00000142864.14	2421.66	0.0411991	0.331615	0.124238	0.901127	0.990627	SERBP1	NA	FALSE
ENST00000493607.1	ENSG00000142864.14	165.609	0.20715	0.303145	0.683334	0.494396	0.909023	SERBP1	NA	NA
ENST00000462814.1	ENSG00000142864.14	85.0591	0.0263238	0.251419	0.104701	0.916613	0.992315	SERBP1	NA	NA
ENST00000484880.1	ENSG00000142864.14	292.93	-0.254175	0.314241	-0.808854	0.418599	0.88147	SERBP1	NA	NA
ENST00000490406.1	ENSG00000142864.14	32.5397	-0.00937721	0.423597	-0.0221371	0.982339	0.998365	SERBP1	NA	NA
ENST00000370985.4	ENSG00000116717.13	15.2955	0.577962	0.85755	0.673969	0.500331	0.911519	GADD45A	NA	NA
ENST00000370986.9	ENSG00000116717.13	494.554	0.562887	0.220012	2.55844	0.0105144	0.17436	GADD45A	NA	TRUE
ENST00000617962.2	ENSG00000116717.13	260.766	0.0873232	0.690351	0.126491	0.899343	0.990001	GADD45A	NA	NA
ENST00000370982.4	ENSG00000172380.6	2914.9	0.148166	0.230526	0.642731	0.520399	0.918528	GNG12	NA	NA
ENST00000354777.6	ENSG00000116729.14	172.516	0.626281	0.248007	2.52526	0.0115613	0.185328	WLS	NA	NA
ENST00000262348.9	ENSG00000116729.14	1804.03	0.631623	0.175369	3.60169	0.000316154	0.0150445	WLS	NA	NA
ENST00000498615.1	ENSG00000116729.14	31.5397	0.57806	0.301587	1.91673	0.0552728	0.433747	WLS	NA	NA
ENST00000497187.5	ENSG00000116729.14	37.0057	-0.540188	0.739221	-0.730753	0.46493	0.898671	WLS	NA	NA
ENST00000471243.2	ENSG00000116729.14	61.6172	0.50717	0.525153	0.965758	0.334165	0.832606	WLS	NA	NA
ENST00000370971.1	ENSG00000116729.14	56.7285	1.00097	0.430911	2.32291	0.0201839	0.257387	WLS	NA	NA
ENST00000262340.6	ENSG00000116745.7	254.669	-0.705685	0.217368	-3.2465	0.00116832	0.0394629	RPE65	NA	NA
ENST00000456315.7	ENSG00000024526.17	2363.35	-0.0650911	0.352892	-0.184451	0.85366	0.985528	DEPDC1	FALSE	NA
ENST00000370966.9	ENSG00000024526.17	209.372	0.196462	0.536949	0.365886	0.71445	0.96377	DEPDC1	FALSE	NA
ENST00000488146.5	ENSG00000024526.17	218.53	-0.507143	0.229585	-2.20896	0.0271775	0.302023	DEPDC1	NA	NA
ENST00000489862.1	ENSG00000024526.17	41.7995	0.912126	0.67022	1.36094	0.173534	0.689716	DEPDC1	TRUE	NA
ENST00000525124.1	ENSG00000024526.17	151.026	0.184982	0.349227	0.529688	0.596328	0.940103	DEPDC1	NA	NA
ENST00000425820.1	ENSG00000233589.1	118.096	-0.181667	0.195794	-0.92785	0.353486	0.843767	AL138789.1	NA	NA
ENST00000664718.1	ENSG00000223883.2	55.1641	0.177655	0.224801	0.790275	0.429367	0.886555	LINC01707	NA	NA
ENST00000662276.1	ENSG00000287453.1	16	-0.544464	0.542639	-1.00336	0.315685	0.821221	AL359894.1	NA	NA
ENST00000370952.4	ENSG00000066557.6	663.264	-0.45962	0.376239	-1.22162	0.221852	0.747103	LRRC40	NA	NA
ENST00000491451.3	ENSG00000244389.3	37.1082	-0.336893	0.36145	-0.93206	0.351305	0.842749	RN7SL242P	NA	NA
ENST00000370951.5	ENSG00000116754.13	638.619	0.349863	0.418458	0.836077	0.403112	0.872216	SRSF11	NA	NA
ENST00000463877.1	ENSG00000116754.13	53.746	0.480133	0.491934	0.976012	0.329059	0.829567	SRSF11	NA	NA
ENST00000370950.7	ENSG00000116754.13	474.463	-0.178538	0.200725	-0.889465	0.373753	0.856469	SRSF11	NA	NA
ENST00000395136.6	ENSG00000116754.13	199.882	0.373667	0.501355	0.745313	0.456082	0.896582	SRSF11	NA	NA
ENST00000486667.5	ENSG00000116754.13	81.1981	0.272865	0.329317	0.82858	0.407342	0.874539	SRSF11	NA	NA
ENST00000463116.1	ENSG00000116754.13	77.1996	-0.114756	0.213058	-0.538615	0.590153	0.93878	SRSF11	NA	NA
ENST00000484162.5	ENSG00000116754.13	750.37	0.0142543	0.174167	0.0818429	0.934772	0.994162	SRSF11	NA	FALSE
ENST00000370949.1	ENSG00000116754.13	454.447	-0.073258	0.163323	-0.448546	0.653759	0.951941	SRSF11	NA	NA
ENST00000463859.5	ENSG00000116754.13	218.84	0.466192	0.546486	0.853072	0.393619	0.868759	SRSF11	NA	FALSE
ENST00000460795.5	ENSG00000116754.13	87.4678	0.722037	0.441105	1.63688	0.101655	0.565614	SRSF11	NA	NA
ENST00000370944.9	ENSG00000118454.13	500.454	-0.0408133	0.271792	-0.150164	0.880636	0.988841	ANKRD13C	NA	TRUE
ENST00000262346.6	ENSG00000118454.13	515.599	0.0912956	0.195275	0.467523	0.640126	0.949777	ANKRD13C	NA	TRUE
ENST00000464236.1	ENSG00000118454.13	27.7539	0.171183	0.710027	0.241094	0.809483	0.978756	ANKRD13C	NA	FALSE
ENST00000490846.5	ENSG00000118454.13	61.6406	-0.227024	0.342349	-0.663137	0.507243	0.913313	ANKRD13C	NA	NA
ENST00000370938.8	ENSG00000116761.12	151.495	-0.325741	0.27143	-1.20009	0.230104	0.754771	CTH	NA	TRUE
ENST00000602605.1	ENSG00000269933.1	29.2073	-0.263551	0.25456	-1.03532	0.300518	0.810445	AL031429.2	NA	NA
ENST00000370920.8	ENSG00000132485.14	435.071	-0.305454	0.738879	-0.413402	0.679312	0.958072	ZRANB2	NA	NA
ENST00000477096.1	ENSG00000132485.14	424.654	-0.404232	0.192081	-2.10449	0.0353361	0.345944	ZRANB2	NA	FALSE
ENST00000254821.10	ENSG00000132485.14	279.574	0.280282	0.295015	0.950062	0.342081	0.83718	ZRANB2	NA	TRUE
ENST00000487510.1	ENSG00000132485.14	51.6189	-0.176387	0.336583	-0.524053	0.600242	0.940893	ZRANB2	NA	NA
ENST00000611683.1	ENSG00000132485.14	482.467	0.0599681	0.330593	0.181395	0.856057	0.985528	ZRANB2	NA	FALSE
ENST00000370898.7	ENSG00000254685.6	183.648	-0.33106	0.369227	-0.896631	0.369916	0.853338	FPGT	NA	NA
ENST00000340866.10	ENSG00000116791.14	623.343	-0.493149	0.234616	-2.10194	0.0355586	0.347375	CRYZ	NA	NA
ENST00000417775.5	ENSG00000116791.14	87.2845	-0.215297	0.317027	-0.679113	0.497066	0.909921	CRYZ	NA	NA
ENST00000370871.7	ENSG00000116791.14	70.1086	0.0658391	0.276433	0.238173	0.811747	0.979363	CRYZ	NA	FALSE
ENST00000370870.5	ENSG00000116791.14	57.0904	-0.574975	0.511335	-1.12446	0.260819	0.77855	CRYZ	NA	NA
ENST00000457880.6	ENSG00000162623.16	127.816	0.789657	0.522135	1.51236	0.130442	0.622758	TYW3	NA	FALSE
ENST00000370867.8	ENSG00000162623.16	937.583	-5.00279e-05	0.424553	-0.000117837	0.999906	0.999906	TYW3	NA	FALSE
ENST00000479111.5	ENSG00000162623.16	144.968	-0.502288	0.254603	-1.97283	0.0485149	0.406577	TYW3	NA	NA
ENST00000526129.5	ENSG00000117054.14	48.0035	0.42328	0.472864	0.895142	0.370711	0.854124	ACADM	TRUE	NA
ENST00000526196.5	ENSG00000117054.14	45.8295	0.851821	1.38085	0.616881	0.537313	0.923832	ACADM	TRUE	NA
ENST00000370841.9	ENSG00000117054.14	430.883	-0.701367	0.198121	-3.5401	0.000399979	0.0177323	ACADM	FALSE	NA
ENST00000420607.6	ENSG00000117054.14	109.694	-1.10848	0.25382	-4.3672	1.25851e-05	0.0011636	ACADM	FALSE	NA
ENST00000529059.5	ENSG00000117054.14	65.7786	0.0953829	0.308191	0.309493	0.756947	0.970326	ACADM	NA	NA
ENST00000496055.5	ENSG00000137955.16	965.645	-0.0442568	0.144101	-0.307124	0.758749	0.970727	RABGGTB	NA	NA
ENST00000473406.5	ENSG00000137955.16	195.07	0.372386	0.150732	2.47052	0.0134918	0.203214	RABGGTB	NA	NA
ENST00000485459.5	ENSG00000137955.16	34.0735	0.726957	0.4831	1.50477	0.132382	0.626041	RABGGTB	NA	TRUE
ENST00000370826.3	ENSG00000137955.16	490.581	-0.191116	0.158652	-1.20462	0.228349	0.752969	RABGGTB	NA	NA
ENST00000319942.8	ENSG00000137955.16	693.995	0.35311	0.373303	0.945906	0.344197	0.838053	RABGGTB	NA	NA
ENST00000462042.5	ENSG00000137955.16	114.915	-0.550892	0.159263	-3.45901	0.000542157	0.0223545	RABGGTB	NA	TRUE
ENST00000470201.5	ENSG00000137955.16	43.6698	1.18781	0.374957	3.16786	0.00153564	0.0481114	RABGGTB	NA	FALSE
ENST00000471759.5	ENSG00000137955.16	839.491	-0.161121	0.0892521	-1.80524	0.0710378	0.48934	RABGGTB	NA	FALSE
ENST00000491266.5	ENSG00000137955.16	12.4149	-0.545638	0.575428	-0.94823	0.343012	0.83755	RABGGTB	NA	NA
ENST00000467748.1	ENSG00000137955.16	113.02	-0.225457	0.163426	-1.37956	0.167722	0.680619	RABGGTB	NA	NA
ENST00000459697.1	ENSG00000137955.16	258.852	-0.0653685	0.161018	-0.40597	0.684765	0.958933	RABGGTB	NA	NA
ENST00000263187.4	ENSG00000057468.7	96.4081	0.61973	0.203022	3.05252	0.00226927	0.0634942	MSH4	NA	NA
ENST00000420977.1	ENSG00000226415.1	51.8079	-0.192739	0.356976	-0.53992	0.589252	0.938496	TPI1P1	NA	NA
ENST00000370812.8	ENSG00000142892.15	445.953	-0.53612	0.234202	-2.28913	0.0220716	0.270733	PIGK	FALSE	NA
ENST00000487906.5	ENSG00000142892.15	104.173	-0.103489	0.329394	-0.314181	0.753384	0.970029	PIGK	TRUE	NA
ENST00000478391.1	ENSG00000142892.15	65.24	0.106062	0.34925	0.303686	0.761367	0.970962	PIGK	NA	NA
ENST00000471722.1	ENSG00000226084.5	63.9967	0.354269	0.525325	0.67438	0.50007	0.911403	AC113935.1	NA	NA
ENST00000478255.1	ENSG00000154027.19	27.7945	-0.0113306	0.333372	-0.0339879	0.972887	0.997274	AK5	NA	NA
ENST00000370801.8	ENSG00000036549.13	1481.22	0.120056	0.412886	0.290773	0.771225	0.972029	AC118549.1	NA	FALSE
ENST00000370798.5	ENSG00000036549.13	250.019	0.302639	0.367366	0.823807	0.410049	0.876162	AC118549.1	NA	FALSE
ENST00000476195.5	ENSG00000036549.13	37.9846	0.12676	0.370922	0.341743	0.732544	0.966707	AC118549.1	NA	FALSE
ENST00000433749.5	ENSG00000036549.13	78.0473	0.0290405	0.36956	0.0785813	0.937366	0.994349	AC118549.1	NA	NA
ENST00000414381.5	ENSG00000036549.13	8.15693	1.01476	1.2697	0.799214	0.424166	0.883646	AC118549.1	NA	FALSE
ENST00000463166.5	ENSG00000036549.13	35.4452	-0.238163	0.481857	-0.49426	0.621122	0.945894	AC118549.1	NA	FALSE
ENST00000370794.7	ENSG00000077254.14	712.607	0.212461	0.296537	0.716474	0.473699	0.90177	USP33	NA	NA
ENST00000357428.5	ENSG00000077254.14	55.866	1.50044	2.65044	0.566112	0.571318	0.933524	USP33	NA	NA
ENST00000370793.5	ENSG00000077254.14	96.2531	0.784816	1.98264	0.395845	0.692219	0.959972	USP33	NA	NA
ENST00000370792.7	ENSG00000077254.14	604.113	0.0779401	0.223479	0.348757	0.727271	0.966511	USP33	NA	FALSE
ENST00000524536.5	ENSG00000077254.14	191.829	-0.113234	0.424052	-0.267027	0.789448	0.974859	USP33	NA	NA
ENST00000530709.5	ENSG00000077254.14	16.1061	0.468917	0.621708	0.754241	0.450705	0.894376	USP33	NA	NA
ENST00000643390.1	ENSG00000180488.15	105.66	-0.704992	0.87264	-0.807883	0.419158	0.881611	MIGA1	NA	NA
ENST00000483894.5	ENSG00000162613.16	74.9844	-0.12145	0.284381	-0.427069	0.669329	0.955229	FUBP1	NA	NA
ENST00000480673.5	ENSG00000162613.16	11.8089	-0.197119	0.559546	-0.352284	0.724625	0.965666	FUBP1	NA	NA
ENST00000489495.5	ENSG00000162613.16	423.176	-0.107748	0.227739	-0.473119	0.636128	0.948776	FUBP1	NA	NA
ENST00000294623.8	ENSG00000162613.16	1233.9	0.166143	0.288531	0.575823	0.564735	0.931816	FUBP1	TRUE	NA
ENST00000370768.6	ENSG00000162613.16	2337.46	0.00369581	0.295455	0.0125089	0.99002	0.998789	FUBP1	FALSE	NA
ENST00000370767.5	ENSG00000162613.16	286.084	-0.0624253	0.259619	-0.24045	0.809982	0.979023	FUBP1	FALSE	FALSE
ENST00000487684.1	ENSG00000162613.16	60.6387	-0.27344	0.355961	-0.768176	0.442383	0.890844	FUBP1	NA	NA
ENST00000470287.1	ENSG00000162613.16	61.8492	-0.207615	0.260958	-0.795586	0.426273	0.884842	FUBP1	NA	NA
ENST00000421641.1	ENSG00000162613.16	104.348	0.11062	0.243858	0.453627	0.650097	0.950911	FUBP1	NA	NA
ENST00000487931.1	ENSG00000162616.9	167.243	0.174938	0.510189	0.342888	0.731682	0.966531	DNAJB4	NA	TRUE
ENST00000476396.1	ENSG00000162616.9	148.948	-0.0123429	0.284475	-0.0433884	0.965392	0.996474	DNAJB4	NA	TRUE
ENST00000370763.6	ENSG00000162616.9	688.336	0.055101	0.278042	0.198176	0.842908	0.982984	DNAJB4	NA	TRUE
ENST00000608684.1	ENSG00000273338.1	29.3993	-0.386937	0.334326	-1.15736	0.247123	0.768097	AC103591.3	NA	NA
ENST00000260505.13	ENSG00000137941.17	127.309	-0.143308	0.806109	-0.177778	0.858898	0.986	TTLL7	FALSE	FALSE
ENST00000472937.1	ENSG00000137941.17	23.2818	0.179192	0.531252	0.337301	0.73589	0.967451	TTLL7	NA	NA
ENST00000485638.5	ENSG00000137941.17	108.241	-0.129412	0.271556	-0.476557	0.633677	0.948198	TTLL7	TRUE	NA
ENST00000605506.1	ENSG00000271576.1	63.8467	-0.35058	0.270053	-1.29819	0.194221	0.717943	AL359504.1	NA	NA
ENST00000370689.6	ENSG00000142875.19	492.717	-0.796589	0.316165	-2.51953	0.0117511	0.186842	PRKACB	NA	NA
ENST00000370688.7	ENSG00000142875.19	187.046	0.0973501	0.196897	0.494423	0.621008	0.945814	PRKACB	NA	NA
ENST00000370685.7	ENSG00000142875.19	2241.34	0.203194	0.47851	0.424639	0.6711	0.955681	PRKACB	NA	NA
ENST00000470673.5	ENSG00000142875.19	49.8144	-0.310554	0.39806	-0.780169	0.435291	0.888371	PRKACB	NA	NA
ENST00000370684.5	ENSG00000142875.19	234.411	0.632743	0.299671	2.11146	0.0347326	0.342922	PRKACB	NA	NA
ENST00000446538.5	ENSG00000142875.19	221.57	0.706683	0.527365	1.34003	0.180236	0.699392	PRKACB	NA	NA
ENST00000610703.4	ENSG00000142875.19	1199.44	0.460608	1.19303	0.386082	0.699436	0.961195	PRKACB	NA	NA
ENST00000432111.5	ENSG00000142875.19	91.2791	-0.18124	0.67354	-0.269086	0.787864	0.974582	PRKACB	NA	FALSE
ENST00000450730.5	ENSG00000142875.19	65.3012	0.954964	0.286889	3.32869	0.000872547	0.0320122	PRKACB	NA	NA
ENST00000370680.5	ENSG00000142875.19	123.99	0.388013	0.263847	1.4706	0.1414	0.640396	PRKACB	NA	NA
ENST00000417530.5	ENSG00000142875.19	38.7312	0.499362	0.587437	0.850069	0.395287	0.869315	PRKACB	NA	NA
ENST00000614872.4	ENSG00000142875.19	575.595	2.97945	1.64693	1.80909	0.0704367	0.488558	PRKACB	NA	NA
ENST00000394839.6	ENSG00000142875.19	45.14	0.0515439	1.48413	0.0347299	0.972295	0.997115	PRKACB	NA	NA
ENST00000467507.1	ENSG00000142875.19	45.7002	-0.0273882	0.314147	-0.0871827	0.930526	0.993719	PRKACB	NA	NA
ENST00000370668.7	ENSG00000203943.8	102.931	0.172093	0.204141	0.843011	0.399222	0.871389	SAMD13	NA	NA
ENST00000370670.2	ENSG00000203943.8	15.7759	0.820318	0.543125	1.51037	0.13095	0.623443	SAMD13	NA	NA
ENST00000370656.5	ENSG00000117133.11	120.714	0.309592	0.376851	0.821524	0.411348	0.876763	RPF1	NA	NA
ENST00000370654.6	ENSG00000117133.11	1628.75	0.204066	0.320475	0.63676	0.524281	0.919637	RPF1	NA	NA
ENST00000487806.5	ENSG00000174021.11	98.3131	0.217911	0.216114	1.00832	0.313303	0.819068	GNG5	NA	NA
ENST00000370645.9	ENSG00000174021.11	728.665	-0.236043	0.160904	-1.46698	0.142382	0.641559	GNG5	NA	NA
ENST00000477677.5	ENSG00000117151.13	140.388	-0.128087	0.236962	-0.540539	0.588825	0.938486	CTBS	NA	TRUE
ENST00000465118.6	ENSG00000117151.13	36.2747	0.827171	0.715903	1.15542	0.247917	0.76892	CTBS	NA	NA
ENST00000370625.1	ENSG00000117151.13	168.519	-0.204046	0.221073	-0.922982	0.356016	0.845028	CTBS	NA	TRUE
ENST00000342203.7	ENSG00000117155.16	1041.38	-0.105589	0.562935	-0.18757	0.851214	0.985528	SSX2IP	NA	NA
ENST00000605755.5	ENSG00000117155.16	487.781	0.0289904	0.483515	0.0599575	0.952189	0.995157	SSX2IP	NA	NA
ENST00000440886.1	ENSG00000171517.6	639.776	0.0651894	0.238278	0.273586	0.784403	0.973736	LPAR3	NA	FALSE
ENST00000370611.4	ENSG00000171517.6	365.652	0.497246	0.242269	2.05245	0.0401255	0.370128	LPAR3	NA	NA
[truncated: 43,398 more rows]

## Sheet: 2_UPF3BKO+siUPF1vsUPF3BKO+siNC
transcript_id	gene_id	baseMean	log2FoldChange	lfcSE	stat	pvalue	padj	gene_name	PTC	NMD
ENST00000456328.2	ENSG00000223972.5	195.06	0.295867	0.225346	1.31294	0.189202	0.439599	DDX11L1	NA	NA
ENST00000488147.1	ENSG00000227232.5	3773.77	0.830797	0.139085	5.9733	2.32497e-09	9.93502e-08	WASH7P	NA	TRUE
ENST00000466430.5	ENSG00000238009.6	189.276	1.18071	0.334299	3.5319	0.000412592	0.00440003	AL627309.1	NA	NA
ENST00000442987.3	ENSG00000233750.3	1117.78	0.246318	0.159881	1.54064	0.123405	0.338271	CICP27	NA	TRUE
ENST00000494149.2	ENSG00000268903.1	319.744	0.235967	0.253408	0.931172	0.351764	0.624277	AL627309.6	NA	NA
ENST00000493797.1	ENSG00000239906.1	197.34	0.609803	0.461847	1.32036	0.186716	0.43583	AL627309.2	NA	NA
ENST00000484859.1	ENSG00000241860.7	5464.38	-0.0436348	0.121224	-0.359951	0.718884	0.878506	AL627309.5	NA	NA
ENST00000466557.6	ENSG00000241860.7	697.667	-0.0915587	0.360192	-0.254194	0.799346	0.917322	AL627309.5	NA	NA
ENST00000662089.1	ENSG00000241860.7	175.104	-0.711358	0.392313	-1.81324	0.069795	0.233123	AL627309.5	NA	NA
ENST00000655252.1	ENSG00000241860.7	117.796	0.0951508	0.431119	0.220706	0.825321	0.930982	AL627309.5	NA	NA
ENST00000496488.1	ENSG00000241599.1	93.3807	0.599148	0.650949	0.920422	0.357352	0.629007	AL627309.4	NA	NA
ENST00000623083.4	ENSG00000279457.4	2385.5	0.239659	0.166964	1.43539	0.151175	0.384341	WASH9P	NA	FALSE
ENST00000442116.1	ENSG00000228463.10	9.47905	1.18926	2.21628	0.536601	0.591543	NA	AP006222.1	NA	NA
ENST00000424587.7	ENSG00000228463.10	440.6	0.2938	0.181211	1.62132	0.104949	0.30578	AP006222.1	NA	TRUE
ENST00000669836.1	ENSG00000286448.1	25.3951	1.91615	1.26506	1.51466	0.129857	0.349371	AP006222.2	NA	NA
ENST00000458203.2	ENSG00000236679.2	51.4577	2.32322	3.82563	0.607279	0.543666	0.775772	RPL23AP24	NA	NA
ENST00000455464.7	ENSG00000237094.12	48.0044	-0.865786	0.600698	-1.4413	0.1495	0.381495	AL732372.2	NA	NA
ENST00000601814.5	ENSG00000237094.12	192.323	0.0301184	0.277336	0.108599	0.913521	0.969168	AL732372.2	NA	NA
ENST00000419160.4	ENSG00000237094.12	424.178	0.00725998	0.1864	0.0389484	0.968931	0.98885	AL732372.2	NA	FALSE
ENST00000642074.1	ENSG00000237094.12	48.1799	-0.929751	3.73057	-0.249225	0.803187	0.919392	AL732372.2	NA	NA
ENST00000599771.6	ENSG00000237094.12	77.0916	-2.23467	1.26355	-1.76856	0.0769675	0.248485	AL732372.2	NA	TRUE
ENST00000641845.1	ENSG00000237094.12	116.915	0.654859	0.429888	1.52332	0.127678	0.345582	AL732372.2	NA	NA
ENST00000641916.1	ENSG00000237094.12	71.1061	-0.35389	0.465487	-0.760258	0.4471	0.705868	AL732372.2	NA	NA
ENST00000601486.5	ENSG00000237094.12	41.8559	0.6384	1.04092	0.613306	0.539674	0.773011	AL732372.2	NA	NA
ENST00000616947.2	ENSG00000237094.12	285.72	0.00386463	0.275443	0.0140306	0.988806	0.996245	AL732372.2	NA	NA
ENST00000432964.1	ENSG00000237094.12	140.494	-1.06103	0.323523	-3.2796	0.00103953	0.00944347	AL732372.2	NA	NA
ENST00000608420.1	ENSG00000237094.12	201.969	-0.303392	0.392251	-0.773463	0.439249	0.699713	AL732372.2	NA	NA
ENST00000641303.1	ENSG00000237094.12	6.36452	0.036876	1.71545	0.0214963	0.98285	NA	AL732372.2	NA	TRUE
ENST00000641049.1	ENSG00000237094.12	948.255	0.775283	2.22303	0.348751	0.727277	0.881935	AL732372.2	NA	NA
ENST00000642124.1	ENSG00000237094.12	118.62	0.242746	0.350675	0.692225	0.488796	0.73735	AL732372.2	NA	NA
ENST00000514436.1	ENSG00000250575.1	165.586	-0.488909	0.319841	-1.5286	0.126363	0.343307	AL732372.3	NA	NA
ENST00000447954.2	ENSG00000230021.10	19.5551	-1.51658	2.30033	-0.659287	0.509711	0.752178	AL669831.3	NA	NA
ENST00000416931.1	ENSG00000225972.1	199.398	0.157048	0.202361	0.776078	0.437703	0.69865	MTND1P23	NA	NA
ENST00000457540.1	ENSG00000225630.1	517.28	0.199653	0.27815	0.717788	0.472888	0.725192	MTND2P28	NA	NA
ENST00000414273.1	ENSG00000237973.1	833.504	0.054262	0.215913	0.251315	0.801571	0.918552	MTCO1P12	NA	FALSE
ENST00000427426.1	ENSG00000229344.1	28.5163	-0.0684254	0.44782	-0.152797	0.878559	0.954253	MTCO2P12	NA	NA
ENST00000467115.1	ENSG00000240409.1	8.30114	0.495859	1.03801	0.477704	0.632861	NA	MTATP8P1	NA	NA
ENST00000514057.1	ENSG00000248527.1	3272.12	-0.11462	0.137709	-0.83234	0.405217	0.671473	MTATP6P1	NA	NA
ENST00000416718.2	ENSG00000198744.5	105.439	0.157869	0.3549	0.444825	0.656446	0.84358	MTCO3P12	NA	NA
ENST00000438434.2	ENSG00000268663.1	3.38287	-0.520388	3.88346	-0.134001	0.893402	NA	WBP1LP6	NA	NA
ENST00000506640.2	ENSG00000228327.3	2647.06	-0.0245164	0.214018	-0.114553	0.908799	0.967467	AL669831.1	NA	TRUE
ENST00000428504.2	ENSG00000228327.3	39.7095	7.84274	3.91062	2.0055	0.0449099	0.172877	AL669831.1	NA	NA
ENST00000422528.1	ENSG00000229905.1	89.5514	0.0364625	0.412721	0.0883466	0.929601	0.974797	AL669831.2	NA	NA
ENST00000589899.5	ENSG00000237491.10	49.1404	-0.922808	0.517408	-1.78352	0.0745015	0.243584	LINC01409	NA	NA
ENST00000592547.1	ENSG00000237491.10	9.81846	-0.500015	1.08655	-0.460185	0.645384	NA	LINC01409	NA	NA
ENST00000657175.1	ENSG00000228794.10	95.7741	-0.186308	0.4694	-0.396906	0.691437	0.864644	LINC01128	NA	NA
ENST00000661463.1	ENSG00000288531.1	297.769	-0.403407	0.183439	-2.19914	0.027868	0.12234	AL669831.7	NA	NA
ENST00000432963.1	ENSG00000230368.2	32.7365	-0.0626521	0.729835	-0.0858442	0.93159	0.97582	FAM41C	NA	NA
ENST00000427857.1	ENSG00000230368.2	9.59617	-0.973905	1.59957	-0.608853	0.542622	NA	FAM41C	NA	NA
ENST00000620200.4	ENSG00000187634.12	79.0666	-0.981741	0.430106	-2.28255	0.0224566	0.104474	SAMD11	NA	NA
ENST00000327044.7	ENSG00000188976.11	5627.71	-0.157092	0.134193	-1.17064	0.241743	0.505831	NOC2L	NA	NA
ENST00000477976.5	ENSG00000188976.11	578.708	-0.0553863	0.174838	-0.316786	0.751406	0.894286	NOC2L	NA	NA
ENST00000487214.1	ENSG00000188976.11	519.379	-0.104125	0.172006	-0.605356	0.544942	0.776651	NOC2L	NA	NA
ENST00000469563.1	ENSG00000188976.11	90.3437	-0.19941	0.278756	-0.715357	0.474389	0.72604	NOC2L	NA	NA
ENST00000338591.8	ENSG00000187961.14	408.155	0.631965	0.138226	4.57198	4.83146e-06	9.64501e-05	KLHL17	FALSE	NA
ENST00000622660.1	ENSG00000187961.14	136.781	0.414705	0.403886	1.02679	0.30452	0.577237	KLHL17	TRUE	NA
ENST00000463212.1	ENSG00000187961.14	135.318	0.225448	0.224308	1.00508	0.314858	0.588682	KLHL17	NA	NA
ENST00000466300.1	ENSG00000187961.14	54.3924	0.754142	0.392033	1.92367	0.0543963	0.197735	KLHL17	TRUE	NA
ENST00000481067.1	ENSG00000187961.14	47.0027	0.297117	0.359032	0.827551	0.407925	0.673686	KLHL17	NA	NA
ENST00000428771.6	ENSG00000188290.11	55.4226	-1.47142	0.399241	-3.68555	0.000228205	0.00269449	HES4	NA	NA
ENST00000304952.11	ENSG00000188290.11	143.682	-1.24419	0.299869	-4.14912	3.33762e-05	0.000528105	HES4	NA	FALSE
ENST00000481869.1	ENSG00000188290.11	107.227	-0.206076	0.364298	-0.56568	0.571611	0.793602	HES4	NA	FALSE
ENST00000649529.1	ENSG00000187608.10	900.788	-0.0797064	0.221925	-0.35916	0.719475	0.878692	ISG15	NA	NA
ENST00000379370.7	ENSG00000188157.15	2479.79	0.57428	0.102332	5.61192	2.00092e-08	7.10236e-07	AGRN	NA	TRUE
ENST00000479707.1	ENSG00000188157.15	56.345	0.0457906	0.421926	0.108528	0.913577	0.969168	AGRN	NA	NA
ENST00000466223.1	ENSG00000188157.15	88.7879	0.531233	0.29822	1.78135	0.0748558	0.244301	AGRN	NA	NA
ENST00000478677.1	ENSG00000188157.15	23.7414	0.668942	0.541316	1.23577	0.216544	0.475297	AGRN	NA	NA
ENST00000461111.1	ENSG00000188157.15	605.087	0.459886	0.168445	2.73019	0.00632978	0.0404119	AGRN	NA	NA
ENST00000427998.5	ENSG00000217801.10	33.773	0.571753	0.453679	1.26026	0.207576	0.464043	AL390719.1	NA	NA
ENST00000456409.5	ENSG00000217801.10	55.8284	0.486831	0.442805	1.09943	0.271583	0.540532	AL390719.1	NA	NA
ENST00000433695.1	ENSG00000217801.10	31.8261	1.1197	0.670771	1.66927	0.095063	0.287274	AL390719.1	NA	FALSE
ENST00000606993.1	ENSG00000272141.1	37.3416	0.246498	0.511619	0.481801	0.629948	0.827969	AL390719.2	NA	NA
ENST00000379268.7	ENSG00000186891.14	129.117	-0.412157	0.343887	-1.19852	0.230713	0.493442	TNFRSF18	NA	NA
ENST00000360001.11	ENSG00000078808.18	1606.67	-0.326202	0.11708	-2.78615	0.00533375	0.0352535	SDF4	NA	NA
ENST00000660930.1	ENSG00000078808.18	227.588	0.187131	0.182598	1.02482	0.305446	0.578143	SDF4	NA	TRUE
ENST00000403997.2	ENSG00000078808.18	260.602	-0.130641	0.270021	-0.483818	0.628515	0.827233	SDF4	NA	FALSE
ENST00000379198.5	ENSG00000176022.7	222.011	-0.0556128	0.276676	-0.201004	0.840696	0.937517	B3GALT6	NA	NA
ENST00000349431.11	ENSG00000160087.21	315.079	0.0820029	0.23774	0.344926	0.73015	0.883805	UBE2J2	FALSE	FALSE
ENST00000400929.6	ENSG00000160087.21	61.9108	-1.17989	0.540431	-2.18323	0.0290188	0.125852	UBE2J2	FALSE	NA
ENST00000464036.5	ENSG00000160087.21	339.052	0.308276	0.180288	1.7099	0.0872835	0.270792	UBE2J2	TRUE	NA
ENST00000360466.6	ENSG00000160087.21	179.582	0.617537	0.379361	1.62784	0.10356	0.303566	UBE2J2	FALSE	NA
ENST00000467339.1	ENSG00000160087.21	36.4572	0.0227679	0.501513	0.0453983	0.96379	0.986732	UBE2J2	NA	NA
ENST00000473215.5	ENSG00000160087.21	45.9844	0.789869	0.923181	0.855595	0.392222	0.660268	UBE2J2	TRUE	NA
ENST00000471154.1	ENSG00000160087.21	10.9253	-0.696905	0.847974	-0.821847	0.411164	NA	UBE2J2	NA	NA
ENST00000502382.1	ENSG00000160087.21	32.8811	0.122926	0.445845	0.275714	0.782768	0.909474	UBE2J2	NA	NA
ENST00000461142.3	ENSG00000160087.21	52.6471	-0.4651	0.360853	-1.28889	0.197437	0.450119	UBE2J2	NA	NA
ENST00000488418.2	ENSG00000160087.21	96.3511	0.0947087	0.267685	0.353807	0.723484	0.879941	UBE2J2	NA	NA
ENST00000354700.10	ENSG00000131584.19	301.119	0.639798	0.275983	2.31825	0.0204359	0.0977191	ACAP3	NA	FALSE
ENST00000438966.1	ENSG00000131584.19	9.43103	0.182292	0.907776	0.200812	0.840845	NA	ACAP3	NA	NA
ENST00000379031.10	ENSG00000169972.12	655.651	0.518955	0.1716	3.02421	0.00249281	0.0192887	PUSL1	NA	FALSE
ENST00000470520.5	ENSG00000169972.12	59.5407	1.32047	0.37439	3.52699	0.00042032	0.00446272	PUSL1	NA	NA
ENST00000618806.4	ENSG00000127054.21	130.722	-0.122346	0.442214	-0.276666	0.782036	0.909237	INTS11	FALSE	NA
ENST00000435064.6	ENSG00000127054.21	697.234	-1.04023	0.152257	-6.83204	8.3713e-12	5.97483e-10	INTS11	FALSE	NA
ENST00000478641.5	ENSG00000127054.21	322.453	0.433058	0.22902	1.89091	0.058636	0.20802	INTS11	NA	FALSE
ENST00000450926.6	ENSG00000127054.21	133.067	-0.390988	2.05901	-0.189891	0.849394	0.941653	INTS11	FALSE	NA
ENST00000461514.6	ENSG00000127054.21	58.5455	0.433626	0.340694	1.27277	0.203098	0.457914	INTS11	NA	NA
ENST00000525164.5	ENSG00000127054.21	55.0615	0.506996	0.384759	1.3177	0.187605	0.437248	INTS11	NA	FALSE
ENST00000528879.5	ENSG00000127054.21	94.1023	1.23253	1.44431	0.85337	0.393454	0.661293	INTS11	TRUE	NA
ENST00000533916.5	ENSG00000127054.21	20.7009	0.485075	0.601455	0.806502	0.419953	0.68366	INTS11	NA	FALSE
ENST00000488042.6	ENSG00000127054.21	101.847	0.581956	0.258025	2.25542	0.0241068	0.110088	INTS11	NA	NA
ENST00000526797.5	ENSG00000127054.21	43.7457	0.47786	0.711752	0.671386	0.501975	0.746676	INTS11	TRUE	TRUE
ENST00000526332.5	ENSG00000127054.21	29.9085	0.0360814	1.45487	0.0248004	0.980214	0.993339	INTS11	NA	NA
ENST00000526113.1	ENSG00000127054.21	40.8691	0.827459	0.535684	1.54468	0.122424	0.336415	INTS11	NA	NA
ENST00000526904.5	ENSG00000127054.21	45.388	0.861352	0.410682	2.09737	0.0359607	0.14704	INTS11	NA	NA
ENST00000525603.1	ENSG00000127054.21	25.5797	-1.00714	0.729919	-1.37979	0.167651	0.408922	INTS11	NA	NA
ENST00000429572.5	ENSG00000127054.21	215.795	0.0369082	0.38981	0.0946826	0.924567	0.972963	INTS11	FALSE	NA
ENST00000534345.5	ENSG00000127054.21	24.1391	0.402321	1.55417	0.258866	0.795739	0.915742	INTS11	NA	FALSE
ENST00000531019.5	ENSG00000127054.21	18.9257	-0.539648	1.41208	-0.382166	0.702338	0.869939	INTS11	TRUE	NA
ENST00000444968.1	ENSG00000240731.1	63.6632	0.926175	0.324174	2.85703	0.00427625	0.0296339	AL139287.1	NA	NA
ENST00000343938.9	ENSG00000224051.7	382.748	-0.0250313	0.218517	-0.114551	0.908801	0.967467	CPTP	NA	NA
ENST00000378891.9	ENSG00000107404.20	2061.29	0.046591	0.182741	0.254957	0.798756	0.917185	DVL1	NA	FALSE
ENST00000378888.10	ENSG00000107404.20	300.809	-0.808496	0.341263	-2.36913	0.0178302	0.0882648	DVL1	NA	NA
ENST00000632445.1	ENSG00000107404.20	218.897	-0.51921	0.289925	-1.79085	0.073318	0.240841	DVL1	NA	NA
ENST00000634054.1	ENSG00000107404.20	130.709	-0.269725	0.278356	-0.968993	0.332549	0.606719	DVL1	NA	NA
ENST00000472445.1	ENSG00000107404.20	82.6727	0.44577	0.342061	1.30319	0.19251	0.443998	DVL1	NA	NA
ENST00000338370.7	ENSG00000175756.13	87.2285	-0.109864	0.30304	-0.362538	0.71695	0.877581	AURKAIP1	NA	NA
ENST00000338338.9	ENSG00000175756.13	347.172	-0.287169	0.211843	-1.35557	0.175235	0.419724	AURKAIP1	NA	FALSE
ENST00000321751.9	ENSG00000175756.13	868.234	-0.252655	0.146569	-1.7238	0.0847445	0.265458	AURKAIP1	NA	NA
ENST00000378853.3	ENSG00000175756.13	138.4	-0.219038	0.425297	-0.515022	0.606537	0.815173	AURKAIP1	NA	NA
ENST00000400809.8	ENSG00000221978.12	212.706	-0.295179	0.256829	-1.14932	0.250424	0.516232	CCNL2	FALSE	NA
ENST00000482621.5	ENSG00000221978.12	136.203	0.0936411	0.29258	0.320053	0.748928	0.892804	CCNL2	TRUE	NA
ENST00000463260.5	ENSG00000221978.12	126.457	-0.310485	0.366291	-0.847646	0.396635	0.664161	CCNL2	NA	FALSE
ENST00000481223.6	ENSG00000221978.12	172.319	1.05931	0.582619	1.81819	0.0690347	0.231254	CCNL2	TRUE	NA
ENST00000418865.6	ENSG00000221978.12	1172.39	0.113508	0.185544	0.611756	0.540699	0.773654	CCNL2	NA	NA
ENST00000471930.5	ENSG00000221978.12	70.6466	0.153438	0.423273	0.362503	0.716976	0.877581	CCNL2	NA	NA
ENST00000408918.8	ENSG00000221978.12	452.133	0.0471322	0.190489	0.247427	0.804577	0.920087	CCNL2	FALSE	NA
ENST00000473872.5	ENSG00000221978.12	46.8775	-0.47776	0.444912	-1.07383	0.282899	0.553027	CCNL2	NA	NA
ENST00000463895.1	ENSG00000221978.12	29.9431	0.0221957	0.651403	0.0340736	0.972818	0.990172	CCNL2	NA	NA
ENST00000497013.1	ENSG00000221978.12	31.5662	-0.167173	0.695506	-0.240361	0.81005	0.922813	CCNL2	NA	NA
ENST00000448629.6	ENSG00000224870.7	107.082	1.12468	0.413144	2.72223	0.00648421	0.0411478	MRPL20-AS1	NA	NA
ENST00000444362.2	ENSG00000224870.7	122.49	-0.389338	0.307873	-1.26461	0.206012	0.461791	MRPL20-AS1	NA	NA
ENST00000344843.12	ENSG00000242485.6	1016.44	0.0717339	0.104668	0.685344	0.493127	0.74063	MRPL20	NA	NA
ENST00000487659.1	ENSG00000242485.6	101.835	-0.167041	0.295603	-0.565083	0.572017	0.793782	MRPL20	NA	NA
ENST00000492508.1	ENSG00000242485.6	55.4996	-0.374737	0.360867	-1.03843	0.299068	0.571521	MRPL20	NA	NA
ENST00000482352.1	ENSG00000242485.6	98.5009	0.118935	0.29208	0.4072	0.683861	0.860411	MRPL20	NA	NA
ENST00000607307.1	ENSG00000272455.1	191.994	0.257452	0.216267	1.19044	0.233875	0.496851	AL391244.2	NA	NA
ENST00000338660.5	ENSG00000179403.12	186.193	0.179934	0.331115	0.543419	0.586842	0.803008	VWA1	NA	NA
ENST00000476993.2	ENSG00000179403.12	409.393	0.031243	0.18024	0.173341	0.862383	0.94722	VWA1	NA	NA
ENST00000673477.1	ENSG00000160072.20	282.335	-0.12107	0.264542	-0.457658	0.647198	0.837895	ATAD3B	FALSE	NA
ENST00000308647.8	ENSG00000160072.20	616.653	-0.116078	0.194459	-0.59693	0.550554	0.779678	ATAD3B	TRUE	NA
ENST00000472194.6	ENSG00000160072.20	797.682	0.0206515	0.245815	0.0840123	0.933047	0.976078	ATAD3B	NA	FALSE
ENST00000378736.3	ENSG00000160072.20	579.497	-0.138453	0.244937	-0.565259	0.571898	0.793741	ATAD3B	NA	NA
ENST00000485748.5	ENSG00000160072.20	319.297	-0.459329	0.223223	-2.05771	0.0396179	0.157767	ATAD3B	NA	FALSE
ENST00000474481.1	ENSG00000160072.20	243.139	-0.631021	0.269405	-2.34228	0.0191666	0.0931536	ATAD3B	NA	NA
ENST00000378756.8	ENSG00000197785.14	2440.97	0.313706	0.202262	1.55099	0.120905	0.333783	ATAD3A	FALSE	FALSE
ENST00000672388.1	ENSG00000197785.14	389.545	-0.270256	0.210299	-1.2851	0.198756	0.451975	ATAD3A	NA	FALSE
ENST00000339113.9	ENSG00000197785.14	564.513	-0.641854	0.179249	-3.5808	0.000342545	0.00376648	ATAD3A	TRUE	NA
ENST00000536055.6	ENSG00000197785.14	938.736	-0.349785	0.364149	-0.960554	0.336777	0.610657	ATAD3A	FALSE	NA
ENST00000439513.1	ENSG00000197785.14	55.4522	-0.253918	0.419809	-0.604843	0.545283	0.776854	ATAD3A	NA	NA
ENST00000429957.1	ENSG00000197785.14	342.245	-0.461109	0.250397	-1.84151	0.0655468	0.223921	ATAD3A	NA	NA
ENST00000291386.4	ENSG00000160075.12	1767.82	-0.119243	0.0814557	-1.4639	0.143222	0.371495	SSU72	NA	NA
ENST00000378725.3	ENSG00000160075.12	7.37873	-1.29475	1.89139	-0.684551	0.493627	NA	SSU72	NA	NA
ENST00000359060.5	ENSG00000160075.12	511.361	-0.223379	0.181655	-1.22969	0.218814	0.478318	SSU72	NA	NA
ENST00000422725.4	ENSG00000228594.4	69.7743	-2.22627	0.403626	-5.51569	3.4742e-08	1.1826e-06	FNDC10	NA	NA
ENST00000477990.1	ENSG00000197530.12	126.337	0.22482	0.24788	0.90697	0.364423	0.6355	MIB2	NA	NA
ENST00000507082.1	ENSG00000197530.12	56.6363	0.441638	0.724943	0.609203	0.54239	0.774801	MIB2	NA	NA
ENST00000512004.1	ENSG00000197530.12	26.4535	0.612302	0.765483	0.799889	0.423775	0.687157	MIB2	NA	NA
ENST00000508455.1	ENSG00000197530.12	18.7064	0.652305	0.614593	1.06136	0.288526	0.559301	MIB2	NA	NA
ENST00000473511.5	ENSG00000197530.12	125.433	-0.0436091	0.412716	-0.105664	0.915849	0.969914	MIB2	NA	NA
ENST00000464570.1	ENSG00000197530.12	47.2386	-0.578454	0.448389	-1.29007	0.197026	0.44949	MIB2	NA	NA
ENST00000483015.1	ENSG00000197530.12	91.6993	-0.170717	0.427212	-0.399607	0.689446	0.863334	MIB2	NA	NA
ENST00000511910.1	ENSG00000197530.12	161.949	0.217863	0.392893	0.554509	0.579231	0.798105	MIB2	NA	NA
ENST00000470373.1	ENSG00000197530.12	48.198	-0.653084	0.479236	-1.36276	0.172958	0.416458	MIB2	NA	NA
ENST00000490017.1	ENSG00000189409.14	24.8024	-0.390854	0.586571	-0.666337	0.505196	0.749396	MMP23B	NA	NA
ENST00000341832.10	ENSG00000248333.8	380.245	-0.667045	0.314091	-2.12373	0.0336927	0.140229	CDK11B	FALSE	NA
ENST00000407249.7	ENSG00000248333.8	370.067	-0.12763	0.246289	-0.518212	0.60431	0.814018	CDK11B	FALSE	NA
ENST00000615951.4	ENSG00000248333.8	246.308	-0.0146692	0.317195	-0.0462468	0.963114	0.986553	CDK11B	TRUE	NA
ENST00000611150.3	ENSG00000248333.8	85.2963	9.62217	1.62979	5.90392	3.54958e-09	1.46788e-07	CDK11B	TRUE	NA
ENST00000629289.2	ENSG00000248333.8	204.816	0.206994	0.293229	0.705913	0.480242	0.730925	CDK11B	FALSE	NA
ENST00000341028.8	ENSG00000248333.8	47.8543	-0.380075	0.60461	-0.628628	0.529593	0.765894	CDK11B	NA	NA
ENST00000607013.1	ENSG00000272004.1	8.05491	0.742776	1.09707	0.677052	0.498373	NA	FO704657.1	NA	NA
ENST00000617444.5	ENSG00000189339.12	508.076	-0.237602	0.296674	-0.800886	0.423198	0.686528	SLC35E2B	NA	TRUE
ENST00000611123.1	ENSG00000189339.12	517.344	-0.90964	0.418494	-2.1736	0.029735	0.128204	SLC35E2B	NA	TRUE
ENST00000597891.1	ENSG00000269737.2	19.373	0.11021	0.592556	0.185991	0.852451	0.943336	AL691432.1	NA	NA
ENST00000404249.8	ENSG00000008128.23	714.912	0.133401	0.181518	0.734916	0.46239	0.717548	CDK11A	NA	NA
ENST00000478901.1	ENSG00000008128.23	121.971	-0.336945	0.249141	-1.35243	0.176238	0.42097	CDK11A	NA	FALSE
ENST00000492390.5	ENSG00000008128.23	79.3417	0.302825	0.395926	0.764852	0.44436	0.703892	CDK11A	NA	FALSE
ENST00000474916.1	ENSG00000008128.23	50.006	-0.815756	0.515967	-1.58102	0.113873	0.321523	CDK11A	NA	NA
ENST00000479362.1	ENSG00000008128.23	91.6198	0.185577	0.3187	0.582292	0.56037	0.785903	CDK11A	NA	NA
ENST00000498810.1	ENSG00000008128.23	15.2734	-0.388965	0.710556	-0.54741	0.584097	NA	CDK11A	NA	NA
ENST00000598846.1	ENSG00000268575.1	286.895	0.708171	0.193191	3.66564	0.000246719	0.00286885	AL031282.2	NA	NA
ENST00000577672.1	ENSG00000227775.3	8.73643	1.64484	1.12606	1.46071	0.144095	NA	AL031282.1	NA	NA
ENST00000418950.2	ENSG00000227775.3	15.0363	0.500941	1.51751	0.330107	0.741319	NA	AL031282.1	NA	NA
ENST00000647043.1	ENSG00000215790.7	145.351	0.122367	0.280821	0.435749	0.663019	0.848066	SLC35E2A	NA	TRUE
ENST00000643905.1	ENSG00000215790.7	265.514	0.282224	0.296137	0.953018	0.340581	0.614144	SLC35E2A	NA	TRUE
ENST00000643943.1	ENSG00000215790.7	123.142	-0.283083	0.245383	-1.15364	0.248648	0.513943	SLC35E2A	NA	NA
ENST00000341426.9	ENSG00000008130.15	573.963	-0.433425	0.269899	-1.60588	0.1083	0.311969	NADK	FALSE	NA
ENST00000341991.7	ENSG00000008130.15	978.954	-0.418432	0.17767	-2.3551	0.0185177	0.0908679	NADK	FALSE	NA
ENST00000498806.1	ENSG00000008130.15	17.9012	-0.167978	0.582618	-0.288316	0.773105	0.905047	NADK	TRUE	FALSE
ENST00000492768.5	ENSG00000008130.15	35.018	-0.496674	0.495536	-1.0023	0.3162	0.589807	NADK	NA	NA
ENST00000610897.4	ENSG00000078369.18	1475.1	0.515291	0.141594	3.63921	0.000273475	0.00311896	GNB1	NA	NA
ENST00000378609.9	ENSG00000078369.18	6909.81	0.338518	0.0850488	3.98028	6.88356e-05	0.000982597	GNB1	NA	FALSE
ENST00000471354.1	ENSG00000078369.18	73.2237	0.148929	0.332994	0.447243	0.6547	0.842716	GNB1	NA	NA
ENST00000439272.6	ENSG00000078369.18	80.0661	0.115068	0.606569	0.189703	0.849542	0.941716	GNB1	NA	NA
ENST00000434686.6	ENSG00000078369.18	693.897	0.706854	0.145747	4.84987	1.23543e-06	2.88746e-05	GNB1	NA	NA
ENST00000437146.1	ENSG00000078369.18	106.616	0.188236	0.499254	0.377034	0.706148	0.871789	GNB1	NA	FALSE
ENST00000607589.1	ENSG00000078369.18	26.6726	-0.534506	0.724929	-0.737322	0.460926	0.716709	GNB1	NA	NA
ENST00000472614.2	ENSG00000078369.18	28.2654	0.739666	1.44049	0.513481	0.607615	0.816025	GNB1	NA	NA
ENST00000378602.3	ENSG00000178821.13	100.063	-1.76519	0.544431	-3.24226	0.00118585	0.0105396	TMEM52	NA	NA
ENST00000310991.8	ENSG00000178821.13	62.0745	-1.65313	0.674963	-2.44922	0.0143167	0.0750626	TMEM52	NA	NA
ENST00000639935.1	ENSG00000187730.9	34.7837	-1.34194	0.478832	-2.80252	0.0050705	0.0338992	GABRD	NA	NA
ENST00000638763.1	ENSG00000187730.9	27.4449	-1.43879	0.604283	-2.38099	0.017266	0.0862779	GABRD	NA	NA
ENST00000378567.8	ENSG00000067606.17	738.635	0.394512	0.142687	2.76487	0.00569455	0.037185	PRKCZ	NA	NA
ENST00000461106.6	ENSG00000067606.17	108.073	0.312436	0.579101	0.53952	0.589528	0.804589	PRKCZ	NA	NA
ENST00000461465.5	ENSG00000067606.17	6.14238	2.98805	3.13533	0.953028	0.340576	NA	PRKCZ	NA	NA
ENST00000470511.5	ENSG00000067606.17	6.13564	0.459512	3.47627	0.132185	0.894838	NA	PRKCZ	NA	NA
ENST00000479263.5	ENSG00000067606.17	156.968	0.106417	0.671147	0.15856	0.874016	0.952276	PRKCZ	NA	FALSE
ENST00000400918.7	ENSG00000162585.17	30.4951	0.772876	1.20599	0.640864	0.521611	0.7603	FAAP20	NA	NA
ENST00000378543.2	ENSG00000162585.17	51.2495	0.510132	0.696101	0.732842	0.463655	0.718363	FAAP20	NA	NA
ENST00000378546.9	ENSG00000162585.17	42.557	0.0189726	1.46741	0.0129293	0.989684	0.996566	FAAP20	NA	NA
ENST00000476803.1	ENSG00000162585.17	89.0658	-0.353707	0.326992	-1.0817	0.279387	0.549366	FAAP20	NA	NA
ENST00000420515.1	ENSG00000162585.17	42.4984	-1.09603	0.781099	-1.40319	0.16056	0.398259	FAAP20	NA	NA
ENST00000378536.5	ENSG00000157933.10	1809.66	-0.860116	0.112003	-7.67937	1.59871e-14	1.81915e-12	SKI	NA	NA
ENST00000508416.1	ENSG00000157933.10	12.2379	0.263443	0.840276	0.313519	0.753886	NA	SKI	NA	NA
ENST00000378513.7	ENSG00000157916.20	205.886	-0.254537	0.387605	-0.65669	0.51138	0.753328	RER1	NA	NA
ENST00000378518.5	ENSG00000157916.20	138.059	-0.242505	0.477866	-0.507475	0.611822	0.81826	RER1	NA	NA
ENST00000605895.6	ENSG00000157916.20	691.44	0.772295	0.187931	4.10945	3.96601e-05	0.000612924	RER1	NA	NA
ENST00000306256.13	ENSG00000157916.20	104.319	-0.399215	0.430135	-0.928117	0.353347	0.625384	RER1	NA	NA
ENST00000493207.1	ENSG00000157916.20	26.7801	-0.352055	0.576994	-0.610154	0.54176	0.774365	RER1	NA	NA
ENST00000378512.5	ENSG00000157916.20	766.99	-0.0330465	0.103084	-0.320577	0.748531	0.892651	RER1	NA	NA
ENST00000443438.5	ENSG00000157916.20	256.444	0.111439	0.225048	0.495181	0.620472	0.82293	RER1	NA	NA
ENST00000488353.2	ENSG00000157916.20	328.942	-0.177806	0.215494	-0.825107	0.409311	0.674719	RER1	NA	FALSE
ENST00000462129.1	ENSG00000157916.20	39.2279	0.0560152	0.442295	0.126647	0.89922	0.964047	RER1	NA	NA
ENST00000650293.1	ENSG00000157911.11	152.215	-0.13575	0.420954	-0.322481	0.747089	0.891947	PEX10	NA	NA
ENST00000514502.1	ENSG00000157911.11	15.6755	-0.651321	0.677971	-0.960692	0.336707	NA	PEX10	NA	NA
ENST00000378466.9	ENSG00000157881.16	623.686	-0.173054	0.112599	-1.53691	0.124316	0.339786	PANK4	NA	NA
ENST00000514922.1	ENSG00000157881.16	50.4138	0.0516283	0.37331	0.138298	0.890005	0.95959	PANK4	NA	NA
ENST00000419916.8	ENSG00000157870.17	236.613	0.244255	0.326484	0.748137	0.454377	0.711356	PRXL2B	NA	NA
ENST00000484099.5	ENSG00000157870.17	73.8222	-0.568257	0.977889	-0.581106	0.561169	0.786553	PRXL2B	NA	NA
ENST00000378378.9	ENSG00000130762.15	572.154	-0.315536	0.165947	-1.90143	0.0572461	0.204676	ARHGEF16	NA	NA
ENST00000378373.5	ENSG00000130762.15	43.7193	-1.19403	1.43742	-0.830672	0.406159	0.67239	ARHGEF16	NA	NA
ENST00000606489.1	ENSG00000272088.1	7.38722	1.9026	1.02077	1.86389	0.062337	NA	AL512413.1	NA	NA
ENST00000356575.9	ENSG00000162591.16	454.283	0.465581	0.18142	2.56631	0.0102787	0.0584676	MEGF6	NA	TRUE
ENST00000378344.7	ENSG00000158109.15	854.696	0.801835	0.181941	4.40711	1.04757e-05	0.000189897	TPRG1L	NA	NA
ENST00000378322.7	ENSG00000116213.16	252.851	-0.0475145	0.171415	-0.27719	0.781634	0.909232	WRAP73	NA	FALSE
ENST00000270708.12	ENSG00000116213.16	395.679	-0.439373	0.156682	-2.80423	0.00504366	0.0337745	WRAP73	NA	NA
ENST00000424367.5	ENSG00000116213.16	48.7207	0.605113	0.616883	0.980921	0.326632	0.600991	WRAP73	NA	NA
ENST00000419924.2	ENSG00000116213.16	76.442	-0.724139	0.510889	-1.41741	0.156363	0.392123	WRAP73	NA	FALSE
ENST00000378295.9	ENSG00000078900.15	539.487	-0.796432	0.12978	-6.13676	8.42199e-10	3.94605e-08	TP73	NA	FALSE
ENST00000378290.4	ENSG00000078900.15	57.1286	-2.89497	1.11918	-2.58668	0.00969051	0.055806	TP73	NA	NA
ENST00000378251.3	ENSG00000130764.10	1086.67	-0.287284	0.140977	-2.03781	0.0415693	0.163663	LRRC47	NA	FALSE
ENST00000462356.5	ENSG00000130764.10	223.247	-0.302867	0.226053	-1.3398	0.18031	0.42668	LRRC47	NA	FALSE
ENST00000607459.1	ENSG00000272153.1	29.4492	-0.215665	0.582723	-0.370098	0.711309	0.874888	AL365330.1	NA	NA
ENST00000378230.8	ENSG00000116198.13	653.274	0.327144	0.140085	2.33533	0.0195264	0.0943868	CEP104	NA	TRUE
ENST00000438539.5	ENSG00000116198.13	124.699	0.28261	0.236341	1.19577	0.231786	0.4947	CEP104	NA	NA
ENST00000461667.1	ENSG00000116198.13	21.0207	-1.47251	0.747568	-1.96973	0.0488691	0.183731	CEP104	NA	NA
ENST00000495701.1	ENSG00000116198.13	67.4242	-0.145638	0.349836	-0.416303	0.677189	0.856453	CEP104	NA	FALSE
ENST00000460038.5	ENSG00000116198.13	23.1255	-0.370697	0.525537	-0.705368	0.480581	0.731107	CEP104	NA	FALSE
ENST00000494653.5	ENSG00000116198.13	427.156	-0.128156	0.138437	-0.925734	0.354584	0.626461	CEP104	NA	NA
ENST00000494951.1	ENSG00000116198.13	9.90654	-0.0496457	0.75051	-0.0661492	0.947259	NA	CEP104	NA	FALSE
ENST00000378209.8	ENSG00000169598.16	75.0924	-1.39264	1.11493	-1.24908	0.211635	0.469189	DFFB	FALSE	NA
ENST00000341385.4	ENSG00000169598.16	11.578	-0.313653	1.00647	-0.311638	0.755316	NA	DFFB	TRUE	NA
ENST00000474140.1	ENSG00000198912.11	236.827	-0.430476	0.336403	-1.27964	0.200671	0.454809	C1orf174	NA	FALSE
ENST00000361605.4	ENSG00000198912.11	548.188	-0.223393	0.139412	-1.60239	0.109069	0.313371	C1orf174	NA	NA
ENST00000378156.9	ENSG00000131697.18	257.509	-0.359881	0.305969	-1.1762	0.239515	0.50325	NPHP4	NA	TRUE
ENST00000496404.1	ENSG00000116254.18	423.606	0.429444	0.227509	1.8876	0.0590801	0.209035	CHD5	NA	NA
ENST00000234875.9	ENSG00000116251.11	8854.49	-0.165603	0.133829	-1.23742	0.21593	0.474515	RPL22	NA	NA
ENST00000480661.1	ENSG00000116251.11	819.883	-0.400055	0.162763	-2.45789	0.0139755	0.0736869	RPL22	NA	NA
ENST00000497965.5	ENSG00000116251.11	1897.6	0.00163882	0.348185	0.00470675	0.996245	0.998677	RPL22	NA	NA
ENST00000471204.5	ENSG00000116251.11	1016.46	-0.242406	0.134076	-1.80798	0.07061	0.23501	RPL22	NA	NA
ENST00000496676.5	ENSG00000158286.13	186.416	-0.0393752	0.290951	-0.135333	0.892349	0.961025	RNF207	NA	NA
ENST00000492476.1	ENSG00000158286.13	30.9805	-0.577015	0.517948	-1.11404	0.265261	0.533416	RNF207	NA	NA
ENST00000483336.1	ENSG00000158286.13	28.5461	-0.0327977	0.46134	-0.0710922	0.943324	0.980372	RNF207	NA	NA
ENST00000343813.10	ENSG00000116237.16	1999.99	0.32934	0.116728	2.82144	0.00478087	0.0323155	ICMT	FALSE	NA
ENST00000489498.5	ENSG00000116237.16	2056.86	0.0994366	0.120151	0.827597	0.407899	0.673674	ICMT	TRUE	TRUE
ENST00000474756.1	ENSG00000116237.16	296.851	-0.0401141	0.357205	-0.1123	0.910585	0.968096	ICMT	TRUE	NA
ENST00000608083.5	ENSG00000097021.19	2180.05	0.0399197	0.13705	0.291278	0.770838	0.903868	ACOT7	NA	NA
ENST00000377855.6	ENSG00000097021.19	42.6065	0.804863	0.480528	1.67495	0.0939435	0.28482	ACOT7	NA	TRUE
ENST00000545482.5	ENSG00000097021.19	707.972	0.0917047	0.145295	0.631164	0.527933	0.765038	ACOT7	NA	NA
ENST00000473466.2	ENSG00000097021.19	201.337	1.52654	0.440742	3.46358	0.000533041	0.00543077	ACOT7	NA	NA
ENST00000377836.8	ENSG00000069812.11	6.5556	0.338313	2.08661	0.162135	0.871199	NA	HES2	NA	FALSE
ENST00000377834.8	ENSG00000069812.11	243.265	0.331013	0.257432	1.28583	0.198503	0.451696	HES2	NA	NA
ENST00000645284.1	ENSG00000187017.17	210.267	-0.864967	0.365423	-2.36703	0.0179316	0.0886585	ESPN	NA	NA
ENST00000418286.1	ENSG00000187017.17	29.3766	-0.572942	0.527183	-1.0868	0.277126	0.546702	ESPN	NA	NA
ENST00000633239.1	ENSG00000187017.17	74.0018	-0.434685	0.552753	-0.786401	0.431633	0.693461	ESPN	NA	NA
ENST00000475479.2	ENSG00000187017.17	9.0376	0.323756	0.87758	0.368919	0.712188	NA	ESPN	NA	NA
ENST00000434576.2	ENSG00000187017.17	36.8295	3.16006	1.17733	2.68409	0.00727273	0.044899	ESPN	NA	NA
ENST00000468561.2	ENSG00000187017.17	29.7478	-0.504842	0.68671	-0.735161	0.462242	0.717481	ESPN	NA	NA
ENST00000647810.1	ENSG00000215788.10	98.3926	0.761799	0.296023	2.57344	0.0100693	0.0575104	TNFRSF25	NA	NA
ENST00000513135.5	ENSG00000215788.10	208.068	0.701253	0.264213	2.65412	0.00795145	0.0479882	TNFRSF25	NA	NA
ENST00000475730.5	ENSG00000215788.10	14.8512	0.778435	0.706022	1.10257	0.270216	NA	TNFRSF25	NA	NA
ENST00000340850.9	ENSG00000171680.22	315.311	0.0802398	0.270856	0.296245	0.767043	0.90182	PLEKHG5	NA	TRUE
ENST00000377705.6	ENSG00000162408.11	1975.81	-0.0868204	0.143812	-0.603706	0.546039	0.777468	NOL9	NA	NA
ENST00000464383.1	ENSG00000162408.11	137.921	-0.132241	0.235402	-0.56177	0.574273	0.795095	NOL9	NA	NA
ENST00000462798.1	ENSG00000162408.11	31.9421	-0.507962	0.656217	-0.774076	0.438886	0.699359	NOL9	NA	NA
ENST00000460777.1	ENSG00000162408.11	29.1096	-0.317855	0.505251	-0.629104	0.529281	0.765752	NOL9	NA	NA
ENST00000456162.2	ENSG00000229519.2	10.4788	-0.245002	0.761191	-0.321866	0.747554	NA	AL591866.1	NA	NA
ENST00000377674.9	ENSG00000204859.13	166.006	0.00625011	0.231641	0.0269819	0.978474	0.992579	ZBTB48	FALSE	FALSE
ENST00000435905.5	ENSG00000204859.13	60.0769	-0.115701	0.545452	-0.21212	0.832013	0.933791	ZBTB48	NA	NA
ENST00000488936.1	ENSG00000204859.13	67.7155	-0.384504	0.501557	-0.76662	0.443307	0.703237	ZBTB48	NA	FALSE
ENST00000466813.1	ENSG00000204859.13	69.1064	-0.225184	0.330895	-0.680531	0.496168	0.742684	ZBTB48	TRUE	NA
ENST00000377658.8	ENSG00000162413.16	1463.12	-0.212257	0.200315	-1.05962	0.289317	0.560099	KLHL21	NA	TRUE
ENST00000377663.3	ENSG00000162413.16	662.841	-0.0392643	0.161339	-0.243365	0.807722	0.921511	KLHL21	NA	NA
ENST00000496707.5	ENSG00000162413.16	71.9708	0.253249	0.386228	0.655698	0.512018	0.753597	KLHL21	NA	NA
ENST00000377648.5	ENSG00000116273.6	899.335	0.0153922	0.116235	0.132423	0.89465	0.961864	PHF13	NA	NA
ENST00000054650.8	ENSG00000041988.15	260.181	-0.0517635	0.163876	-0.31587	0.752101	0.894578	THAP3	NA	NA
ENST00000307896.10	ENSG00000041988.15	38.4903	-0.310394	0.653047	-0.475301	0.634572	0.830485	THAP3	NA	FALSE
ENST00000377627.7	ENSG00000041988.15	138.357	-0.382732	0.348178	-1.09924	0.271662	0.540664	THAP3	NA	NA
ENST00000377577.10	ENSG00000007923.16	1413.33	-0.570974	0.0949617	-6.01267	1.82488e-09	7.98654e-08	DNAJC11	NA	NA
ENST00000294401.11	ENSG00000007923.16	460.994	0.0130412	0.252931	0.0515602	0.958879	0.985225	DNAJC11	NA	FALSE
ENST00000426784.1	ENSG00000007923.16	83.7984	0.252076	0.365885	0.68895	0.490855	0.738954	DNAJC11	NA	FALSE
ENST00000473993.5	ENSG00000007923.16	69.766	-0.165534	0.490803	-0.337272	0.735912	0.886819	DNAJC11	NA	NA
ENST00000485073.5	ENSG00000007923.16	124.428	-0.373469	0.376382	-0.992259	0.321071	0.595075	DNAJC11	NA	NA
ENST00000460594.5	ENSG00000007923.16	60.4721	-0.303937	0.696451	-0.436408	0.662541	0.847673	DNAJC11	NA	NA
ENST00000303635.12	ENSG00000171735.19	250.401	0.894088	0.268638	3.32823	0.000874007	0.00817517	CAMTA1	FALSE	NA
ENST00000476163.5	ENSG00000171735.19	89.2507	0.0223992	0.283389	0.0790406	0.937	0.977492	CAMTA1	NA	TRUE
ENST00000473578.5	ENSG00000171735.19	70.6268	0.199936	0.437518	0.456979	0.647686	0.838145	CAMTA1	FALSE	NA
ENST00000557126.5	ENSG00000171735.19	21.9247	-0.232188	0.634974	-0.365665	0.714615	0.876502	CAMTA1	FALSE	NA
ENST00000461311.1	ENSG00000171735.19	16.8221	-1.20946	0.619879	-1.95112	0.0510432	NA	CAMTA1	TRUE	NA
ENST00000486138.1	ENSG00000171735.19	8.47704	1.09638	1.64528	0.666377	0.50517	NA	CAMTA1	TRUE	NA
ENST00000602973.1	ENSG00000270035.1	12.1698	0.289896	0.676076	0.428792	0.668074	NA	AL359881.2	NA	NA
ENST00000054666.11	ENSG00000049245.13	1496.49	0.150359	0.106922	1.40626	0.159648	0.396965	VAMP3	NA	FALSE
ENST00000470357.1	ENSG00000049245.13	248.857	-0.355473	0.177344	-2.00443	0.0450241	0.173216	VAMP3	NA	NA
ENST00000487194.1	ENSG00000049245.13	7.42623	-0.391253	0.903868	-0.432865	0.665113	NA	VAMP3	NA	NA
ENST00000602406.1	ENSG00000269925.1	5.80345	-0.790424	0.997291	-0.792571	0.428028	NA	Z98884.2	NA	NA
ENST00000377516.6	ENSG00000049247.13	24.6201	-0.469985	0.535452	-0.877736	0.380087	0.649783	UTS2	NA	NA
ENST00000361696.9	ENSG00000049247.13	20.1693	-0.392147	0.770878	-0.508701	0.610962	0.817688	UTS2	NA	NA
ENST00000054668.5	ENSG00000049247.13	8.0013	-1.37486	1.09396	-1.25677	0.208837	NA	UTS2	NA	NA
ENST00000493373.5	ENSG00000116288.13	500.648	-0.299511	0.143138	-2.09246	0.036397	0.148367	PARK7	NA	NA
ENST00000460192.5	ENSG00000116288.13	338.978	-0.197995	0.162723	-1.21676	0.223694	0.484545	PARK7	NA	NA
ENST00000493678.5	ENSG00000116288.13	298.464	0.196042	1.27863	0.153322	0.878144	0.953963	PARK7	NA	NA
ENST00000377493.9	ENSG00000116288.13	585.383	0.0112695	0.29408	0.0383212	0.969432	0.988949	PARK7	NA	NA
ENST00000338639.10	ENSG00000116288.13	1840.65	-0.1071	0.179596	-0.596342	0.550947	0.780021	PARK7	NA	NA
ENST00000377491.5	ENSG00000116288.13	76.7995	-0.474259	0.358258	-1.32379	0.185572	0.433873	PARK7	NA	NA
ENST00000377488.5	ENSG00000116288.13	36.5898	0.293315	0.494433	0.593235	0.553024	0.78134	PARK7	NA	NA
ENST00000469225.1	ENSG00000116288.13	264.142	-0.179548	0.284395	-0.631333	0.527823	0.764968	PARK7	NA	NA
ENST00000641354.1	ENSG00000284747.1	52.9662	0.345521	0.334236	1.03376	0.301248	0.573886	AL034417.5	NA	NA
ENST00000377482.10	ENSG00000116285.13	5458.72	-0.667127	0.139766	-4.77316	1.81353e-06	4.02821e-05	ERRFI1	FALSE	NA
ENST00000467067.1	ENSG00000116285.13	371.473	-1.13954	0.218707	-5.21033	1.8851e-07	5.35491e-06	ERRFI1	FALSE	NA
ENST00000469499.5	ENSG00000116285.13	69.7702	-1.59755	0.621051	-2.57233	0.0101016	0.0576865	ERRFI1	FALSE	NA
ENST00000487559.1	ENSG00000116285.13	53.2388	-0.959565	0.446779	-2.14774	0.0317345	0.134696	ERRFI1	TRUE	NA
ENST00000400908.7	ENSG00000142599.19	694.374	-0.158812	0.178887	-0.887778	0.37466	0.645051	RERE	NA	FALSE
ENST00000400907.6	ENSG00000142599.19	87.136	-0.34494	0.633997	-0.544072	0.586392	0.802806	RERE	NA	NA
ENST00000469251.1	ENSG00000142599.19	31.4965	-0.180592	0.553003	-0.326566	0.743996	0.890177	RERE	NA	NA
ENST00000514428.1	ENSG00000142599.19	9.01432	-1.14682	1.18999	-0.963722	0.335185	NA	RERE	NA	NA
ENST00000468247.1	ENSG00000142599.19	8.33994	-0.693439	0.950433	-0.729603	0.465633	NA	RERE	NA	FALSE
ENST00000437586.1	ENSG00000234619.1	15.3697	-0.102071	0.669857	-0.152377	0.87889	NA	RPL7P11	NA	NA
ENST00000433876.2	ENSG00000228423.2	7.54094	0.0401741	0.991367	0.0405239	0.967675	NA	AL357552.3	NA	NA
ENST00000234590.10	ENSG00000074800.16	41484.3	0.0576013	0.109495	0.526062	0.598845	0.811064	ENO1	FALSE	NA
ENST00000464920.2	ENSG00000074800.16	525.421	-0.142841	0.124201	-1.15007	0.250113	0.515951	ENO1	NA	NA
ENST00000646370.2	ENSG00000074800.16	89.2216	-0.148788	0.510942	-0.291204	0.770896	0.903868	ENO1	TRUE	FALSE
ENST00000645609.1	ENSG00000074800.16	813.39	0.0336962	0.15575	0.216347	0.828717	0.93291	ENO1	NA	NA
ENST00000645600.1	ENSG00000074800.16	1552.32	0.567556	0.250425	2.26638	0.0234283	0.107837	ENO1	NA	NA
ENST00000497492.1	ENSG00000074800.16	598.676	0.483522	0.20967	2.30611	0.0211042	0.099964	ENO1	NA	NA
ENST00000646660.1	ENSG00000074800.16	118.375	3.43833	1.37055	2.50872	0.0121169	0.0663415	ENO1	NA	NA
ENST00000646680.1	ENSG00000074800.16	4164.42	0.0650276	0.117073	0.555443	0.578591	0.797649	ENO1	TRUE	NA
ENST00000646906.1	ENSG00000074800.16	263.135	-0.0826328	0.234754	-0.351998	0.72484	0.880723	ENO1	NA	NA
ENST00000646156.1	ENSG00000074800.16	119.908	-0.203828	0.290535	-0.701561	0.482953	0.732836	ENO1	NA	NA
ENST00000643438.1	ENSG00000074800.16	51.7634	-0.038437	0.378045	-0.101673	0.919016	0.971331	ENO1	NA	NA
ENST00000486051.5	ENSG00000074800.16	150.547	-0.051121	0.29383	-0.173982	0.86188	0.947007	ENO1	NA	FALSE
ENST00000492343.2	ENSG00000074800.16	251.917	-0.138896	0.221394	-0.627369	0.530417	0.766599	ENO1	NA	NA
ENST00000377411.5	ENSG00000180758.12	231.21	-0.0932509	0.23814	-0.39158	0.695368	0.866323	GPR157	NA	NA
ENST00000635687.1	ENSG00000228526.7	314.784	1.56668	0.241019	6.50024	8.01899e-11	4.78807e-09	MIR34AHG	NA	NA
ENST00000635405.2	ENSG00000228526.7	331.37	1.77766	0.233427	7.61546	2.62754e-14	2.86697e-12	MIR34AHG	NA	NA
ENST00000328089.11	ENSG00000171621.14	334.722	0.343668	0.177198	1.93946	0.0524451	0.1927	SPSB1	NA	FALSE
ENST00000302692.7	ENSG00000171612.7	571.474	-0.457094	0.1483	-3.08223	0.00205454	0.0164503	SLC25A33	NA	NA
ENST00000340381.11	ENSG00000188807.13	356.106	-1.01986	0.15946	-6.39574	1.59773e-10	8.81317e-09	TMEM201	NA	FALSE
ENST00000340305.9	ENSG00000188807.13	354.882	-0.637987	0.222019	-2.87356	0.0040587	0.0283981	TMEM201	NA	NA
ENST00000377346.9	ENSG00000171608.16	343.778	0.485053	0.194152	2.49831	0.0124785	0.0675845	PIK3CD	NA	NA
ENST00000415330.2	ENSG00000231789.2	64.9185	0.0741451	0.329915	0.22474	0.822182	0.929624	PIK3CD-AS2	NA	NA
ENST00000377298.9	ENSG00000171603.18	617.286	0.353101	0.248441	1.42127	0.155238	0.390561	CLSTN1	FALSE	NA
ENST00000650348.1	ENSG00000171603.18	706.709	0.116134	0.349569	0.332222	0.739722	0.888505	CLSTN1	TRUE	NA
ENST00000435891.5	ENSG00000171603.18	1154.48	-0.0700409	0.166821	-0.419856	0.674591	0.855	CLSTN1	FALSE	TRUE
ENST00000361311.4	ENSG00000171603.18	1193.69	-0.130693	0.249085	-0.524692	0.599797	0.811504	CLSTN1	FALSE	TRUE
ENST00000464286.1	ENSG00000171603.18	19.8003	-0.0868995	0.861946	-0.100818	0.919695	0.971533	CLSTN1	NA	NA
ENST00000377263.6	ENSG00000178585.15	279.213	1.05649	0.221638	4.76672	1.87252e-06	4.14076e-05	CTNNBIP1	NA	NA
ENST00000400904.7	ENSG00000178585.15	175.05	0.897854	0.313019	2.86837	0.00412592	0.0287825	CTNNBIP1	NA	NA
ENST00000377258.5	ENSG00000178585.15	51.8238	1.85308	0.459346	4.03416	5.47987e-05	0.000809801	CTNNBIP1	NA	NA
ENST00000377256.1	ENSG00000178585.15	80.6706	0.882702	0.348505	2.53283	0.0113147	0.0629271	CTNNBIP1	NA	NA
ENST00000377223.6	ENSG00000162441.12	604.902	0.578826	0.230001	2.51662	0.0118486	0.065159	LZIC	NA	NA
ENST00000400903.6	ENSG00000162441.12	78.0051	1.25379	0.602729	2.08019	0.0375079	0.151792	LZIC	NA	NA
ENST00000377213.1	ENSG00000162441.12	328.628	0.452703	0.191045	2.36961	0.0178068	0.0881836	LZIC	NA	NA
ENST00000403197.5	ENSG00000173614.14	58.6377	1.00648	0.551289	1.82568	0.0678985	0.228911	NMNAT1	FALSE	NA
ENST00000462686.1	ENSG00000173614.14	68.8204	0.46943	0.324651	1.44595	0.148191	0.379442	NMNAT1	TRUE	NA
ENST00000377205.6	ENSG00000173614.14	189.598	0.397428	0.22498	1.7665	0.0773113	0.249191	NMNAT1	FALSE	TRUE
ENST00000492735.1	ENSG00000173614.14	16.7488	0.379769	0.803282	0.472771	0.636376	NA	NMNAT1	NA	NA
ENST00000365545.1	ENSG00000202415.1	13.692	-0.170999	0.676809	-0.252654	0.800535	NA	RN7SKP269	NA	NA
ENST00000636827.2	ENSG00000283611.2	12.1235	-0.31043	0.704948	-0.440359	0.659677	NA	TMEM274P	NA	NA
ENST00000294435.8	ENSG00000162444.12	526.579	0.277682	0.193601	1.4343	0.151487	0.384832	RBP7	NA	NA
ENST00000253251.12	ENSG00000130939.20	1090.47	-0.20501	0.101623	-2.01736	0.0436577	0.169366	UBE4B	NA	FALSE
ENST00000343090.11	ENSG00000130939.20	588.013	-0.309627	0.271648	-1.13981	0.254366	0.520655	UBE4B	NA	FALSE
ENST00000470736.1	ENSG00000130939.20	24.527	1.15786	0.667435	1.73479	0.0827775	0.261767	UBE4B	NA	NA
ENST00000377093.8	ENSG00000054523.17	967.538	0.550154	0.253163	2.17312	0.0297711	0.128291	KIF1B	NA	FALSE
ENST00000263934.10	ENSG00000054523.17	570.959	-0.103584	0.148008	-0.699853	0.484019	0.733626	KIF1B	NA	FALSE
ENST00000377086.5	ENSG00000054523.17	566.017	-0.515106	0.201421	-2.55736	0.0105469	0.0596647	KIF1B	NA	NA
ENST00000377083.5	ENSG00000054523.17	623.611	0.531847	0.231266	2.29972	0.0214643	0.101077	KIF1B	NA	NA
ENST00000620295.2	ENSG00000054523.17	351.937	0.519126	0.350041	1.48304	0.138063	0.362817	KIF1B	NA	NA
ENST00000487775.1	ENSG00000142657.21	96.1154	-0.841624	0.253989	-3.31362	0.000920961	0.00853378	PGD	NA	NA
ENST00000270776.13	ENSG00000142657.21	3231.65	-0.532184	0.104632	-5.08623	3.65254e-07	9.71717e-06	PGD	FALSE	NA
ENST00000477958.5	ENSG00000142657.21	22.9768	1.123	0.881275	1.27429	0.20256	0.457261	PGD	TRUE	TRUE
ENST00000483936.5	ENSG00000142657.21	310.184	-0.267684	0.218262	-1.22643	0.220035	0.479855	PGD	NA	NA
ENST00000465632.5	ENSG00000142657.21	27.4178	-0.397469	0.727114	-0.546639	0.584627	0.801713	PGD	NA	NA
ENST00000460189.1	ENSG00000142657.21	71.3949	0.281248	0.549187	0.512116	0.60857	0.816422	PGD	NA	NA
ENST00000602787.6	ENSG00000251503.8	44.9286	-0.121848	0.457427	-0.266377	0.789949	0.912812	CENPS-CORT	NA	NA
ENST00000309048.8	ENSG00000175279.22	153.27	-0.0478005	0.441026	-0.108385	0.91369	0.969168	CENPS	FALSE	NA
ENST00000477755.1	ENSG00000175279.22	133.696	0.104057	0.250781	0.41493	0.678193	0.857087	CENPS	TRUE	NA
ENST00000462462.1	ENSG00000175279.22	11.8312	0.282604	2.22764	0.126862	0.899049	NA	CENPS	FALSE	NA
ENST00000377038.8	ENSG00000160049.12	2674.56	0.08526	0.165421	0.515411	0.606266	0.815004	DFFA	FALSE	FALSE
ENST00000476658.5	ENSG00000160049.12	160.599	0.0359653	0.308931	0.116418	0.907321	0.966858	DFFA	TRUE	NA
ENST00000377036.2	ENSG00000160049.12	713.663	-0.771058	0.182274	-4.23022	2.3346e-05	0.000387892	DFFA	FALSE	NA
ENST00000472851.1	ENSG00000142655.13	53.9474	-0.229009	0.398828	-0.574205	0.565829	0.789971	PEX14	NA	NA
ENST00000356607.9	ENSG00000142655.13	486.274	-0.00925048	0.175439	-0.0527274	0.957949	0.985159	PEX14	NA	FALSE
ENST00000491661.2	ENSG00000142655.13	37.8406	0.214327	0.427175	0.50173	0.615857	0.82033	PEX14	NA	NA
ENST00000492696.1	ENSG00000142655.13	5.18382	2.80558	1.71279	1.63802	0.101418	NA	PEX14	NA	NA
ENST00000461850.3	ENSG00000243267.3	3.29081	0.385609	1.54562	0.249484	0.802986	NA	RN7SL614P	NA	NA
ENST00000639083.1	ENSG00000120948.18	841.712	-0.182613	0.157971	-1.15599	0.247685	0.512724	TARDBP	FALSE	FALSE
ENST00000629725.2	ENSG00000120948.18	229.745	0.284914	0.197393	1.44338	0.148912	0.380673	TARDBP	NA	NA
ENST00000439080.6	ENSG00000120948.18	307.401	-0.0543782	0.475125	-0.11445	0.908881	0.967477	TARDBP	TRUE	NA
ENST00000613864.4	ENSG00000120948.18	159.696	-0.640213	0.314097	-2.03826	0.0415235	0.163551	TARDBP	NA	NA
ENST00000240185.8	ENSG00000120948.18	776.909	0.378235	0.266468	1.41944	0.155771	0.391279	TARDBP	FALSE	NA
ENST00000315091.7	ENSG00000120948.18	926.9	-0.244941	0.120032	-2.04063	0.0412872	0.162786	TARDBP	FALSE	FALSE
ENST00000618606.1	ENSG00000120948.18	22.995	-0.158579	0.539954	-0.293689	0.768995	0.902984	TARDBP	NA	NA
ENST00000621573.1	ENSG00000120948.18	350.414	0.526884	0.382519	1.37741	0.168387	0.409837	TARDBP	TRUE	TRUE
ENST00000617757.1	ENSG00000120948.18	198.533	0.193333	0.297891	0.649004	0.516336	0.756709	TARDBP	NA	NA
ENST00000400897.8	ENSG00000009724.17	79.7966	0.325058	0.3359	0.967724	0.333182	0.60728	MASP2	NA	NA
ENST00000612387.1	ENSG00000271895.2	18.528	0.420595	0.748884	0.561628	0.574369	0.795122	AL109811.2	NA	NA
ENST00000475189.1	ENSG00000116649.10	66.2252	-0.540401	0.454728	-1.18841	0.234674	0.49777	SRM	NA	NA
ENST00000376957.7	ENSG00000116649.10	1211.65	-0.521013	0.151115	-3.44778	0.00056521	0.00570308	SRM	FALSE	NA
ENST00000465788.1	ENSG00000116649.10	17.6267	-1.08073	0.822176	-1.31448	0.188685	0.438987	SRM	NA	NA
ENST00000459997.1	ENSG00000116649.10	24.5149	0.847319	0.559134	1.51541	0.129668	0.349114	SRM	TRUE	NA
ENST00000304457.11	ENSG00000171824.14	107.205	0.328922	0.328501	1.00128	0.316691	0.59028	EXOSC10	NA	NA
ENST00000376936.9	ENSG00000171824.14	2539.8	0.0467979	0.0675616	0.69267	0.488516	0.737161	EXOSC10	NA	NA
ENST00000474216.5	ENSG00000171824.14	129.227	0.103824	0.290117	0.35787	0.720441	0.878703	EXOSC10	NA	NA
ENST00000472078.1	ENSG00000171824.14	48.1821	0.449613	0.380737	1.1809	0.237642	0.501128	EXOSC10	NA	NA
ENST00000485606.1	ENSG00000171824.14	30.9733	-0.519657	0.921111	-0.564163	0.572643	0.794112	EXOSC10	NA	NA
ENST00000361445.9	ENSG00000198793.13	5619.42	0.151118	0.107117	1.41077	0.158313	0.395025	MTOR	NA	TRUE
ENST00000376810.5	ENSG00000120942.13	466.082	-0.37773	0.152499	-2.47693	0.0132518	0.0708518	UBIAD1	NA	NA
ENST00000483738.1	ENSG00000120942.13	85.9917	0.277953	0.344373	0.807127	0.419594	0.683326	UBIAD1	NA	NA
ENST00000642025.1	ENSG00000116661.11	129.326	1.26568	0.432843	2.92411	0.00345442	0.0250786	FBXO2	TRUE	NA
ENST00000354287.5	ENSG00000116661.11	351.002	1.36381	0.295106	4.62143	3.81101e-06	7.78064e-05	FBXO2	FALSE	TRUE
ENST00000425796.5	ENSG00000132879.14	65.5708	-1.46147	0.362687	-4.02957	5.58801e-05	0.000823033	FBXO44	NA	NA
ENST00000251547.10	ENSG00000132879.14	284.423	-0.395887	0.245318	-1.61377	0.106578	0.308875	FBXO44	NA	NA
ENST00000376768.5	ENSG00000132879.14	87.3906	-0.264792	0.276807	-0.956596	0.338771	0.612516	FBXO44	NA	NA
ENST00000376760.5	ENSG00000132879.14	99.9858	0.89587	0.321794	2.78399	0.00536949	0.0354695	FBXO44	NA	NA
ENST00000376762.8	ENSG00000132879.14	181.474	0.10349	0.302896	0.341669	0.7326	0.88521	FBXO44	NA	NA
ENST00000376753.9	ENSG00000116663.11	273.807	-0.819093	0.184425	-4.44135	8.93983e-06	0.000165917	FBXO6	NA	FALSE
ENST00000376692.9	ENSG00000116670.15	1395.8	-0.0522594	0.171986	-0.303858	0.761236	0.899273	MAD2L2	NA	NA
ENST00000376669.9	ENSG00000116670.15	65.8298	-0.496315	0.442831	-1.12078	0.262382	0.530196	MAD2L2	NA	NA
ENST00000376667.7	ENSG00000116670.15	54.5465	1.91565	0.526522	3.6383	0.000274444	0.00312822	MAD2L2	NA	NA
ENST00000456915.1	ENSG00000116670.15	73.0688	-0.000744673	0.310099	-0.0024014	0.998084	0.999036	MAD2L2	NA	NA
ENST00000400895.6	ENSG00000177674.16	24.4783	-0.328657	0.7419	-0.442993	0.657771	0.844608	AGTRAP	NA	TRUE
ENST00000494437.1	ENSG00000177674.16	24.0564	-0.055277	0.572926	-0.0964819	0.923138	0.972333	AGTRAP	NA	NA
ENST00000314340.10	ENSG00000177674.16	298.353	-0.0645822	0.184621	-0.349809	0.726482	0.88143	AGTRAP	NA	NA
ENST00000376629.8	ENSG00000177674.16	46.4788	-1.46292	0.957635	-1.52764	0.126603	0.343756	AGTRAP	NA	NA
ENST00000413656.5	ENSG00000177000.13	17.5343	0.337396	0.642459	0.525163	0.59947	0.811346	MTHFR	NA	NA
ENST00000346436.11	ENSG00000011021.23	362.281	0.464157	0.15711	2.95435	0.00313327	0.0232159	CLCN6	NA	TRUE
ENST00000650448.1	ENSG00000285646.2	972.696	1.1122	0.238063	4.67187	2.98467e-06	6.23321e-05	AL021155.4	NA	NA
ENST00000666735.1	ENSG00000285646.2	157.936	2.08652	0.314328	6.63802	3.1792e-11	2.06887e-09	AL021155.4	NA	NA
ENST00000658167.1	ENSG00000285646.2	53.6612	0.917741	0.40389	2.27226	0.0230711	0.106543	AL021155.4	NA	NA
ENST00000376572.8	ENSG00000116685.16	1849.11	-0.408034	0.148729	-2.74347	0.00607939	0.03919	KIAA2013	NA	NA
ENST00000616327.1	ENSG00000116685.16	86.6364	-2.38623	1.68496	-1.4162	0.156718	0.392544	KIAA2013	NA	NA
ENST00000449038.5	ENSG00000083444.17	88.8356	0.383169	0.455581	0.841055	0.400317	0.66741	PLOD1	NA	TRUE
ENST00000196061.5	ENSG00000083444.17	3987.83	0.342933	0.113755	3.01466	0.00257271	0.0197877	PLOD1	NA	TRUE
ENST00000491536.5	ENSG00000083444.17	13.3327	2.01499	1.24509	1.61835	0.105588	NA	PLOD1	NA	NA
ENST00000470133.1	ENSG00000083444.17	19.9427	-2.49712	1.95691	-1.27605	0.201936	0.456405	PLOD1	NA	FALSE
ENST00000490079.5	ENSG00000116688.17	51.4442	-0.332683	0.376308	-0.884071	0.376658	0.647087	MFN2	NA	FALSE
ENST00000484391.5	ENSG00000116688.17	39.6299	-0.00853952	0.435564	-0.0196057	0.984358	0.994622	MFN2	NA	NA
ENST00000497302.1	ENSG00000116688.17	104.092	0.364366	0.342033	1.0653	0.286742	0.557362	MFN2	NA	TRUE
ENST00000235329.10	ENSG00000116688.17	5419	-0.0108733	0.133162	-0.0816548	0.934921	0.976619	MFN2	NA	FALSE
ENST00000412236.1	ENSG00000116688.17	40.3993	0.572258	0.53246	1.07474	0.282489	0.552648	MFN2	NA	NA
ENST00000478749.5	ENSG00000116691.11	47.1214	0.339569	0.52928	0.641567	0.521154	0.759857	MIIP	NA	NA
ENST00000235332.6	ENSG00000116691.11	417.653	-0.0118535	0.139182	-0.0851655	0.93213	0.975969	MIIP	NA	FALSE
ENST00000620676.6	ENSG00000048707.15	693.524	0.392652	0.403927	0.972086	0.331008	0.60503	VPS13D	NA	FALSE
ENST00000613099.4	ENSG00000048707.15	2578.11	0.0328394	0.210435	0.156055	0.87599	0.953116	VPS13D	NA	NA
ENST00000643711.1	ENSG00000048707.15	23.3954	-0.639998	0.841242	-0.760778	0.44679	0.705867	VPS13D	NA	NA
ENST00000616661.5	ENSG00000162496.9	990.017	-0.475696	0.156071	-3.04795	0.0023041	0.018053	DHRS3	NA	TRUE
ENST00000464917.5	ENSG00000162496.9	40.2183	0.254671	0.439916	0.578908	0.562651	0.787802	DHRS3	NA	TRUE
ENST00000606790.1	ENSG00000272482.1	18.79	0.228968	0.641974	0.356663	0.721344	0.879239	AC254633.1	NA	NA
ENST00000413440.5	ENSG00000116731.22	446.05	0.461904	0.365328	1.26435	0.206103	0.461903	PRDM2	NA	FALSE
ENST00000343137.8	ENSG00000116731.22	394.164	0.178992	0.24266	0.737625	0.460742	0.716546	PRDM2	NA	NA
ENST00000400798.6	ENSG00000189337.17	254.303	-0.156476	0.313559	-0.499032	0.617757	0.821407	KAZN	NA	NA
ENST00000428417.5	ENSG00000171729.14	25.6133	1.70984	2.67654	0.638825	0.522937	0.761424	TMEM51	NA	NA
ENST00000400796.7	ENSG00000171729.14	205.66	-0.139161	0.302731	-0.459686	0.645742	0.83719	TMEM51	NA	FALSE
ENST00000376008.3	ENSG00000171729.14	282.187	-0.367693	0.366725	-1.00264	0.316035	0.589611	TMEM51	NA	NA
ENST00000424792.5	ENSG00000204464.7	3.81468	-0.179971	1.23398	-0.145846	0.884043	NA	C1orf195	NA	NA
ENST00000625027.2	ENSG00000204464.7	18.6171	-0.501212	0.632166	-0.79285	0.427865	0.690892	C1orf195	NA	NA
ENST00000433640.6	ENSG00000142621.19	13.3213	-0.359409	1.11655	-0.321891	0.747535	NA	FHAD1	NA	NA
ENST00000375998.8	ENSG00000142621.19	119.099	0.147242	0.602919	0.244215	0.807065	0.9213	FHAD1	NA	NA
ENST00000375997.8	ENSG00000142621.19	23.0182	-0.240504	0.781905	-0.307587	0.758397	0.89783	FHAD1	NA	NA
ENST00000375980.9	ENSG00000142634.13	1871.09	-1.15252	0.175087	-6.58256	4.62418e-11	2.89109e-09	EFHD2	NA	FALSE
ENST00000348549.9	ENSG00000132906.18	70.4014	-0.0744403	0.290794	-0.255989	0.797959	0.916652	CASP9	NA	NA
ENST00000546969.1	ENSG00000132906.18	21.0168	0.0113505	0.742885	0.0152789	0.98781	0.996015	CASP9	NA	NA
ENST00000375838.5	ENSG00000116138.13	219.315	0.200442	0.186684	1.0737	0.282959	0.553113	DNAJC16	NA	NA
ENST00000616884.4	ENSG00000116138.13	507.212	0.545912	0.316174	1.72662	0.0842358	0.264435	DNAJC16	NA	NA
ENST00000375847.8	ENSG00000116138.13	581.499	-0.227832	0.239753	-0.950278	0.341971	0.61548	DNAJC16	NA	NA
ENST00000490811.1	ENSG00000116138.13	27.0172	-0.768606	0.561563	-1.36869	0.171096	0.413551	DNAJC16	NA	NA
ENST00000480945.6	ENSG00000197312.12	1749.34	-0.235254	0.122478	-1.92079	0.0547582	0.198666	DDI2	FALSE	FALSE
ENST00000546927.1	ENSG00000197312.12	34.681	-0.387731	0.694791	-0.558054	0.576808	0.796631	DDI2	NA	NA
ENST00000320153.10	ENSG00000197312.12	107.456	-1.23201	0.335052	-3.67707	0.00023593	0.00277173	DDI2	TRUE	NA
ENST00000548451.1	ENSG00000197312.12	10.6755	-0.370924	0.75757	-0.489624	0.6244	NA	DDI2	NA	NA
ENST00000345034.1	ENSG00000215695.1	170.089	-0.611824	0.400175	-1.52889	0.126291	0.343281	RSC1A1	NA	NA
ENST00000375793.2	ENSG00000116786.13	970.066	-0.312365	0.127153	-2.45661	0.0140255	0.0738667	PLEKHM2	NA	NA
ENST00000462455.1	ENSG00000116786.13	45.9163	-0.441084	0.449725	-0.980787	0.326698	0.601029	PLEKHM2	NA	NA
ENST00000642363.1	ENSG00000116786.13	387.38	-0.183987	0.207879	-0.885066	0.376121	0.646573	PLEKHM2	NA	NA
ENST00000431782.1	ENSG00000224321.1	31.4153	-0.284348	0.476972	-0.596151	0.551074	0.780091	RPL12P14	NA	NA
ENST00000321418.6	ENSG00000178715.8	19.83	-0.443688	0.532879	-0.832625	0.405056	0.671264	AL450998.1	NA	NA
ENST00000673875.1	ENSG00000065526.12	209.664	0.0488129	0.308893	0.158025	0.874437	0.952455	SPEN	NA	FALSE
ENST00000375759.8	ENSG00000065526.12	3145.99	-0.271215	0.132376	-2.04883	0.0404787	0.160297	SPEN	NA	NA
ENST00000471538.1	ENSG00000065526.12	161.773	-0.789773	0.342614	-2.30514	0.0211588	0.100071	SPEN	NA	TRUE
ENST00000438066.1	ENSG00000065526.12	146.332	-0.503598	0.554557	-0.908108	0.363821	0.635088	SPEN	NA	NA
ENST00000442985.1	ENSG00000065526.12	9.27008	-6.60917	2.00836	-3.29084	0.000998902	NA	SPEN	NA	NA
ENST00000375743.8	ENSG00000116809.11	496.408	0.104648	0.195564	0.535111	0.592573	0.806516	ZBTB17	NA	TRUE
ENST00000375662.5	ENSG00000185519.9	123.314	-0.520722	0.323482	-1.60974	0.107455	0.3104	FAM131C	NA	NA
ENST00000358432.8	ENSG00000142627.13	9235	0.879534	0.11811	7.44676	9.5657e-14	9.50034e-12	EPHA2	NA	FALSE
ENST00000462805.1	ENSG00000142627.13	23.2498	0.420255	0.603389	0.696492	0.486121	0.735296	EPHA2	NA	NA
ENST00000480202.1	ENSG00000142627.13	44.6075	-2.37363	1.14851	-2.06671	0.0387617	0.155398	EPHA2	NA	NA
ENST00000461614.1	ENSG00000142627.13	121.186	0.612139	0.308097	1.98684	0.0469405	0.178519	EPHA2	NA	NA
ENST00000424774.1	ENSG00000227959.1	56.5894	1.256	0.427978	2.93473	0.00333838	0.0244222	AL451042.2	NA	NA
ENST00000426353.1	ENSG00000224621.1	24.3522	1.70206	0.64585	2.63538	0.00840428	0.0500643	AL451042.1	NA	NA
ENST00000478117.5	ENSG00000142632.17	217.529	-0.294961	0.220518	-1.33759	0.181032	0.427549	ARHGEF19	NA	NA
ENST00000270747.8	ENSG00000142632.17	312.771	-0.588867	0.310069	-1.89915	0.0575447	0.205264	ARHGEF19	NA	TRUE
ENST00000449495.1	ENSG00000142632.17	29.1902	-0.565454	0.683822	-0.826902	0.408293	0.673854	ARHGEF19	NA	NA
ENST00000375592.8	ENSG00000037637.11	601.977	-0.349911	0.114095	-3.06684	0.00216336	0.0171596	FBXO42	NA	FALSE
ENST00000471507.5	ENSG00000055070.17	225.766	-0.757501	0.205512	-3.68592	0.000227875	0.00269298	SZRD1	NA	NA
ENST00000401089.3	ENSG00000055070.17	1751.29	-1.15728	0.182158	-6.35316	2.10939e-10	1.12161e-08	SZRD1	NA	NA
ENST00000401088.9	ENSG00000055070.17	480.486	-0.344027	0.401635	-0.856567	0.391684	0.659642	SZRD1	NA	NA
ENST00000475554.5	ENSG00000055070.17	52.5931	-0.412554	0.487586	-0.846115	0.397489	0.664947	SZRD1	NA	NA
ENST00000472351.5	ENSG00000055070.17	180.412	-1.17211	0.242692	-4.82961	1.36803e-06	3.15845e-05	SZRD1	NA	NA
ENST00000492354.1	ENSG00000055070.17	672.254	-1.53306	0.284823	-5.38251	7.34535e-08	2.32171e-06	SZRD1	NA	NA
ENST00000472461.1	ENSG00000055070.17	41.0717	0.0355468	0.540346	0.0657854	0.947549	0.981663	SZRD1	NA	NA
ENST00000445689.1	ENSG00000226457.1	17.4904	0.243085	0.638958	0.380439	0.703619	0.8708	RPL22P3	NA	NA
ENST00000337132.10	ENSG00000157191.20	792.321	-0.298324	0.126193	-2.36402	0.0180777	0.0891926	NECAP2	NA	TRUE
ENST00000486390.1	ENSG00000157191.20	25.5492	-0.304555	0.62635	-0.486237	0.626799	0.826395	NECAP2	NA	NA
ENST00000443980.6	ENSG00000157191.20	82.6085	0.291557	0.459407	0.634637	0.525665	0.763387	NECAP2	NA	NA
ENST00000508680.5	ENSG00000157191.20	17.9876	-1.36819	1.35851	-1.00713	0.313875	0.587716	NECAP2	NA	NA
ENST00000457898.1	ENSG00000226029.1	150.207	0.564468	0.210831	2.67735	0.00742075	0.0455025	LINC01772	NA	NA
ENST00000263511.8	ENSG00000080947.15	229.989	0.673096	0.199768	3.36938	0.000753362	0.00723147	CROCCP3	NA	NA
ENST00000591316.1	ENSG00000080947.15	75.5674	-0.060609	0.294849	-0.205559	0.837135	0.935905	CROCCP3	NA	NA
ENST00000589964.1	ENSG00000080947.15	7.07053	1.96317	0.984942	1.99319	0.0462412	NA	CROCCP3	NA	NA
ENST00000562878.1	ENSG00000261135.1	246.989	0.284886	0.192715	1.47828	0.139334	0.364785	AL137802.2	NA	NA
ENST00000648419.1	ENSG00000285853.1	121.823	1.01878	0.414866	2.45568	0.0140619	0.0739898	AL137802.3	NA	NA
ENST00000415386.2	ENSG00000233421.4	72.766	1.13146	0.348487	3.24677	0.00116724	0.010416	LINC01783	NA	NA
ENST00000430580.6	ENSG00000219481.10	3682.61	1.74562	0.178997	9.75223	1.80459e-22	5.98913e-20	NBPF1	FALSE	FALSE
ENST00000392963.5	ENSG00000219481.10	1386.05	1.58702	0.127558	12.4416	1.55386e-35	1.50937e-32	NBPF1	TRUE	FALSE
ENST00000420513.1	ENSG00000219481.10	128.427	1.25365	0.282737	4.43397	9.25134e-06	0.000170576	NBPF1	NA	FALSE
ENST00000599069.5	ENSG00000219481.10	213.733	1.26597	0.353203	3.58427	0.000338025	0.00372398	NBPF1	NA	NA
ENST00000599908.1	ENSG00000219481.10	805.14	0.0942353	0.206171	0.457074	0.647618	0.838111	NBPF1	NA	NA
ENST00000449853.2	ENSG00000219481.10	733.746	0.0404939	0.127444	0.317739	0.750683	0.893853	NBPF1	NA	TRUE
ENST00000639481.1	ENSG00000215908.10	185.827	1.2187	0.327971	3.71587	0.000202508	0.00243143	CROCCP2	NA	TRUE
ENST00000640476.1	ENSG00000215908.10	225.873	1.58563	0.348251	4.55314	5.28508e-06	0.000104097	CROCCP2	NA	NA
ENST00000639594.1	ENSG00000215908.10	202.767	0.0257475	0.2891	0.0890608	0.929034	0.974535	CROCCP2	NA	NA
ENST00000639456.1	ENSG00000215908.10	749.91	0.59867	0.124442	4.81085	1.50289e-06	3.43594e-05	CROCCP2	NA	TRUE
ENST00000633763.1	ENSG00000282143.1	72.7885	2.81958	3.83408	0.735397	0.462098	0.717406	AL137798.2	NA	NA
ENST00000624828.1	ENSG00000280114.1	122.805	1.56719	0.274991	5.69907	1.20464e-08	4.45872e-07	AL021920.2	NA	NA
ENST00000419267.1	ENSG00000236698.1	269.208	-0.123213	0.216037	-0.570333	0.568452	0.791746	EIF1AXP1	NA	NA
ENST00000414828.1	ENSG00000268869.6	41.9259	1.94194	0.457319	4.24635	2.17276e-05	0.000364194	ESPNP	NA	NA
ENST00000624517.1	ENSG00000279151.1	12.9028	1.25365	0.934569	1.34142	0.179783	NA	AL021920.1	NA	NA
ENST00000633433.1	ENSG00000282740.1	57.351	3.84886	1.62984	2.3615	0.0182013	0.0896469	AL021920.3	NA	NA
ENST00000494191.6	ENSG00000058453.17	284.139	0.0496227	0.236954	0.20942	0.834121	0.934678	CROCC	NA	FALSE
ENST00000650268.1	ENSG00000186715.11	114.231	0.332377	0.32294	1.02922	0.303374	0.576238	MST1L	NA	NA
ENST00000666785.1	ENSG00000228549.4	81.3587	1.80165	0.367349	4.90447	9.36807e-07	2.26391e-05	BX284668.2	NA	NA
ENST00000606899.1	ENSG00000272426.1	16.447	1.26523	0.6191	2.04366	0.0409867	NA	BX284668.6	NA	NA
ENST00000375534.7	ENSG00000117122.14	51.4706	0.132347	0.373217	0.354611	0.722881	0.879863	MFAP2	NA	NA
ENST00000375535.4	ENSG00000117122.14	476.123	-0.0440965	0.170963	-0.25793	0.796461	0.91607	MFAP2	NA	NA
ENST00000476788.5	ENSG00000117122.14	73.0071	0.545596	0.387791	1.40693	0.159447	0.396726	MFAP2	NA	NA
ENST00000326735.13	ENSG00000159363.18	551.239	0.259203	0.466191	0.556002	0.578209	0.797547	ATP13A2	NA	NA
ENST00000452699.5	ENSG00000159363.18	441.437	-0.314291	0.808944	-0.38852	0.697631	0.867682	ATP13A2	NA	NA
ENST00000510069.5	ENSG00000159363.18	59.6113	0.224443	0.375717	0.597372	0.550259	0.779463	ATP13A2	NA	NA
ENST00000511957.5	ENSG00000159363.18	27.9112	-0.458574	1.52457	-0.300788	0.763576	0.900589	ATP13A2	NA	NA
ENST00000375499.8	ENSG00000117118.10	1747.5	-0.509852	0.316867	-1.60904	0.107608	0.310571	SDHB	NA	NA
ENST00000475049.5	ENSG00000117118.10	8.3244	0.754355	0.906534	0.832131	0.405335	NA	SDHB	NA	NA
ENST00000485515.5	ENSG00000117118.10	28.8427	-0.606808	1.07798	-0.562913	0.573494	0.794608	SDHB	NA	NA
ENST00000475506.1	ENSG00000117118.10	15.5972	1.19617	2.11824	0.5647	0.572278	NA	SDHB	NA	NA
ENST00000375436.9	ENSG00000179051.14	5960.72	-0.916282	0.0913815	-10.027	1.15996e-23	4.23822e-21	RCC2	NA	NA
ENST00000375415.5	ENSG00000074964.17	251.584	0.372133	0.204451	1.82015	0.0687355	0.230665	ARHGEF10L	NA	NA
ENST00000375341.8	ENSG00000159423.17	347.775	0.304799	0.208583	1.46128	0.143939	0.372507	ALDH4A1	NA	FALSE
ENST00000455833.7	ENSG00000169991.11	1606.63	0.526725	0.158982	3.31311	0.000922652	0.00854547	IFFO2	NA	NA
ENST00000416166.1	ENSG00000169991.11	321.325	0.539416	0.19041	2.83292	0.00461243	0.0313954	IFFO2	NA	NA
ENST00000375254.8	ENSG00000127481.15	17101.4	0.757775	0.119984	6.31564	2.69046e-10	1.40066e-08	UBR4	NA	NA
ENST00000375224.1	ENSG00000127481.15	232.178	0.866545	0.27255	3.1794	0.00147581	0.0126345	UBR4	NA	FALSE
ENST00000483922.1	ENSG00000127481.15	20.5628	-0.0498278	0.532903	-0.0935025	0.925504	0.973308	UBR4	NA	NA
ENST00000494503.1	ENSG00000127481.15	30.0708	1.27252	0.562008	2.26423	0.0235599	0.108273	UBR4	NA	FALSE
ENST00000466969.1	ENSG00000127481.15	51.9906	1.09546	0.344421	3.18058	0.00146979	0.0125965	UBR4	NA	NA
ENST00000425413.5	ENSG00000127481.15	223.918	0.0879412	0.307564	0.285928	0.774933	0.905855	UBR4	NA	NA
ENST00000465036.1	ENSG00000127481.15	13.3908	0.369695	0.833447	0.443573	0.657351	NA	UBR4	NA	NA
ENST00000419533.1	ENSG00000127481.15	238.055	-0.110282	0.247542	-0.445508	0.655953	0.843443	UBR4	NA	NA
ENST00000477853.6	ENSG00000127463.15	1011.82	0.368706	0.176069	2.09409	0.0362516	0.147911	EMC1	NA	NA
ENST00000375199.7	ENSG00000127463.15	805.728	0.167559	0.223142	0.750906	0.452709	0.710386	EMC1	NA	TRUE
ENST00000375208.7	ENSG00000127463.15	1421.27	0.0761771	0.131916	0.577469	0.563623	0.788603	EMC1	NA	TRUE
ENST00000494770.6	ENSG00000127463.15	36.3611	-2.13206	1.16455	-1.8308	0.0671306	0.227415	EMC1	NA	NA
ENST00000462505.1	ENSG00000127463.15	23.1488	0.390613	0.500572	0.780332	0.435195	0.696431	EMC1	NA	NA
ENST00000467423.2	ENSG00000127463.15	23.1328	0.289451	0.574636	0.503712	0.614464	0.819645	EMC1	NA	NA
ENST00000488681.1	ENSG00000127463.15	71.6659	0.340539	0.345619	0.985302	0.324476	0.5986	EMC1	NA	NA
ENST00000330263.5	ENSG00000053372.5	2647.39	-0.0333691	0.107511	-0.31038	0.756272	0.896781	MRTO4	NA	NA
ENST00000479559.1	ENSG00000053372.5	22.5912	-0.433397	0.737509	-0.58765	0.556767	0.783527	MRTO4	NA	NA
ENST00000235835.7	ENSG00000053371.12	665.745	-0.762313	0.12833	-5.94028	2.84536e-09	1.19284e-07	AKR7A2	FALSE	FALSE
ENST00000481966.1	ENSG00000053371.12	59.3353	1.26161	0.583202	2.16325	0.0305219	0.13072	AKR7A2	TRUE	NA
ENST00000375155.7	ENSG00000040487.13	96.8623	-0.194281	0.501707	-0.38724	0.698579	0.868048	SLC66A1	NA	NA
ENST00000432465.1	ENSG00000040487.13	51.0196	0.279246	0.414149	0.674265	0.500143	0.745396	SLC66A1	NA	TRUE
ENST00000264202.8	ENSG00000077549.19	2384.5	-0.0694409	0.105052	-0.661015	0.508603	0.751262	CAPZB	NA	TRUE
ENST00000433834.5	ENSG00000077549.19	74.103	0.321716	0.509102	0.631928	0.527434	0.76471	CAPZB	NA	NA
ENST00000498067.1	ENSG00000173436.15	24.6575	0.352903	0.494894	0.713089	0.475791	0.727151	MICOS10	NA	NA
ENST00000467029.5	ENSG00000173436.15	80.2551	-0.69558	0.365582	-1.90266	0.0570844	0.204226	MICOS10	NA	NA
ENST00000481464.5	ENSG00000173436.15	27.3878	1.42227	0.58494	2.43148	0.0150375	0.0779956	MICOS10	NA	TRUE
ENST00000498642.5	ENSG00000173436.15	113.037	-0.674055	0.315181	-2.13863	0.0324661	0.136796	MICOS10	NA	NA
ENST00000485362.1	ENSG00000173436.15	73.3195	-0.933562	0.593687	-1.57248	0.115839	0.324969	MICOS10	NA	NA
ENST00000375136.8	ENSG00000158747.15	740.97	-0.164328	0.177488	-0.925857	0.354521	0.626409	NBL1	NA	NA
ENST00000425400.5	ENSG00000158747.15	17.75	-0.190115	0.633929	-0.2999	0.764253	0.900987	NBL1	NA	NA
ENST00000427894.5	ENSG00000158747.15	255.58	-0.445601	0.227956	-1.95476	0.050611	0.188206	NBL1	NA	NA
ENST00000294543.10	ENSG00000162542.13	216.472	0.243957	0.219173	1.11308	0.265673	0.533758	TMCO4	NA	TRUE
ENST00000375120.4	ENSG00000169914.6	1727.16	1.01585	0.126296	8.04342	8.73672e-16	1.1755e-13	OTUD3	NA	FALSE
ENST00000466697.1	ENSG00000169914.6	37.9227	0.473717	0.804094	0.589132	0.555773	0.7829	OTUD3	NA	NA
ENST00000375078.4	ENSG00000162545.6	256.422	0.692516	0.203268	3.40691	0.000657018	0.00648325	CAMK2N1	NA	NA
ENST00000264198.5	ENSG00000090432.7	818.961	0.0351569	0.126818	0.277223	0.781609	0.909229	MUL1	NA	FALSE
ENST00000461985.1	ENSG00000158825.6	37.2591	0.535946	0.428915	1.24954	0.211468	0.469032	CDA	NA	NA
ENST00000375071.4	ENSG00000158825.6	129.212	0.764386	0.32563	2.34741	0.0189046	0.0921987	CDA	NA	NA
ENST00000321556.5	ENSG00000158828.8	647.88	0.62362	0.167542	3.72217	0.000197517	0.00238373	PINK1	NA	TRUE
ENST00000400490.2	ENSG00000158828.8	80.7482	0.158625	0.335145	0.473303	0.635997	0.831325	PINK1	NA	TRUE
ENST00000451424.1	ENSG00000117242.7	330.502	0.41529	0.213456	1.94555	0.0517087	0.191052	PINK1-AS	NA	NA
ENST00000415136.6	ENSG00000244038.10	49.4353	-1.82537	2.04376	-0.893144	0.37178	0.642588	DDOST	NA	NA
ENST00000602624.7	ENSG00000244038.10	3425.07	0.157471	0.104125	1.51232	0.130452	0.350164	DDOST	NA	NA
ENST00000375048.7	ENSG00000244038.10	929.307	0.0619425	0.289274	0.214131	0.830445	0.933446	DDOST	NA	TRUE
ENST00000475210.1	ENSG00000244038.10	7.0343	-0.524325	0.99335	-0.527835	0.597614	NA	DDOST	NA	NA
ENST00000464364.1	ENSG00000244038.10	504.043	0.194464	0.164929	1.17908	0.238366	0.501987	DDOST	NA	NA
ENST00000477229.1	ENSG00000244038.10	36.1526	0.173107	0.449045	0.385501	0.699866	0.868625	DDOST	NA	NA
ENST00000438032.6	ENSG00000127483.19	179.275	-0.211504	0.238765	-0.885824	0.375712	0.646183	HP1BP3	NA	NA
ENST00000312239.10	ENSG00000127483.19	2050.72	0.162536	0.127578	1.27401	0.202659	0.457291	HP1BP3	NA	TRUE
ENST00000375003.6	ENSG00000127483.19	585.544	0.190558	0.150258	1.2682	0.204726	0.46011	HP1BP3	NA	NA
ENST00000488722.5	ENSG00000127483.19	579.099	0.301172	0.131217	2.29522	0.0217206	0.10201	HP1BP3	NA	TRUE
ENST00000491748.1	ENSG00000127483.19	57.6357	0.271731	0.340638	0.797711	0.425038	0.688121	HP1BP3	NA	NA
ENST00000419948.5	ENSG00000127483.19	64.0207	-0.173651	0.438883	-0.395666	0.692352	0.864904	HP1BP3	NA	NA
ENST00000424732.5	ENSG00000127483.19	501.483	-0.0762821	0.22342	-0.34143	0.73278	0.885347	HP1BP3	NA	FALSE
ENST00000417710.5	ENSG00000127483.19	187.235	0.132338	0.317677	0.41658	0.676986	0.856354	HP1BP3	NA	FALSE
ENST00000487117.1	ENSG00000127483.19	229.519	0.082459	0.306694	0.268864	0.788035	0.912055	HP1BP3	NA	NA
ENST00000375000.5	ENSG00000127483.19	86.9098	0.700444	0.404634	1.73106	0.0834419	0.263187	HP1BP3	NA	NA
ENST00000437575.5	ENSG00000127483.19	87.49	0.603273	0.30134	2.00197	0.0452884	0.173914	HP1BP3	NA	NA
ENST00000443615.1	ENSG00000127483.19	61.271	0.13693	0.408753	0.334994	0.73763	0.887464	HP1BP3	NA	NA
ENST00000264211.12	ENSG00000075151.20	408.349	0.0974312	0.429895	0.226639	0.820704	0.928861	EIF4G3	NA	TRUE
ENST00000400422.6	ENSG00000075151.20	290.122	0.448806	0.229128	1.95876	0.050141	0.186924	EIF4G3	NA	TRUE
ENST00000356916.7	ENSG00000075151.20	75.9706	0.920251	0.338222	2.72085	0.00651149	0.0412809	EIF4G3	NA	NA
ENST00000634778.1	ENSG00000075151.20	75.7909	0.00483366	0.321483	0.0150355	0.988004	0.996057	EIF4G3	NA	NA
ENST00000415912.6	ENSG00000117298.16	1388.75	-0.146331	0.165747	-0.882858	0.377313	0.647682	ECE1	NA	NA
ENST00000357071.8	ENSG00000117298.16	208.603	-0.627272	0.348844	-1.79815	0.072154	0.238567	ECE1	NA	NA
ENST00000436918.6	ENSG00000117298.16	265.417	-0.364666	0.513118	-0.710686	0.477279	0.728559	ECE1	NA	NA
ENST00000264205.10	ENSG00000117298.16	316.902	0.181804	0.347035	0.523879	0.600363	0.812024	ECE1	NA	NA
ENST00000470394.1	ENSG00000117298.16	21.8297	-0.470758	0.786046	-0.598894	0.549244	0.778683	ECE1	NA	NA
ENST00000528294.1	ENSG00000117298.16	72.2383	-0.325364	0.535671	-0.607395	0.543589	0.775726	ECE1	NA	NA
ENST00000453025.1	ENSG00000227001.3	52.3447	0.673437	0.372384	1.80845	0.0705368	0.234902	NBPF2P	NA	NA
ENST00000318220.10	ENSG00000142794.18	929.032	0.780994	0.263126	2.96814	0.00299608	0.0223658	NBPF3	TRUE	NA
ENST00000478653.6	ENSG00000142794.18	274.923	-0.0592241	0.164491	-0.360045	0.718814	0.878494	NBPF3	NA	NA
ENST00000485941.2	ENSG00000142794.18	61.1586	-0.276323	0.377746	-0.731503	0.464472	0.718693	NBPF3	NA	NA
ENST00000318249.9	ENSG00000142794.18	267.237	-0.683687	1.36606	-0.500482	0.616736	0.820748	NBPF3	FALSE	NA
ENST00000374761.6	ENSG00000076864.19	267.826	1.78286	0.292898	6.08699	1.15055e-09	5.22482e-08	RAP1GAP	NA	NA
ENST00000495204.5	ENSG00000076864.19	199.354	0.339218	0.338846	1.0011	0.31678	0.590362	RAP1GAP	NA	NA
ENST00000308271.14	ENSG00000090686.16	454.444	-0.301724	0.263679	-1.14428	0.252506	0.518687	USP48	FALSE	FALSE
ENST00000374732.7	ENSG00000090686.16	143.886	-0.407651	0.313588	-1.29996	0.193615	0.44528	USP48	FALSE	NA
ENST00000529637.5	ENSG00000090686.16	526.707	-0.0183502	0.214855	-0.0854074	0.931937	0.975893	USP48	FALSE	FALSE
ENST00000487880.2	ENSG00000090686.16	26.7178	-0.413049	0.609033	-0.678205	0.497642	0.743624	USP48	NA	NA
ENST00000421625.6	ENSG00000090686.16	230.891	-0.0446745	0.298182	-0.149823	0.880904	0.955208	USP48	FALSE	FALSE
ENST00000374730.2	ENSG00000090686.16	13.9583	0.29181	0.793502	0.367749	0.71306	NA	USP48	TRUE	TRUE
ENST00000374695.8	ENSG00000142798.20	1829.13	0.544022	0.136717	3.97919	6.91512e-05	0.000986395	HSPG2	NA	TRUE
ENST00000412328.5	ENSG00000142798.20	12.6333	0.542797	1.33769	0.405772	0.68491	NA	HSPG2	NA	NA
ENST00000423231.1	ENSG00000232037.3	21.5867	0.897077	0.830447	1.08023	0.280038	0.549884	AL590556.1	NA	NA
ENST00000416769.2	ENSG00000218510.8	78.4294	0.648872	0.333483	1.94574	0.0516859	0.191015	LINC00339	NA	NA
ENST00000400259.5	ENSG00000070831.17	421.046	0.0175397	0.1928	0.0909733	0.927514	0.973852	CDC42	FALSE	NA
ENST00000344548.7	ENSG00000070831.17	5195.84	0.127041	0.138835	0.91505	0.360165	0.631502	CDC42	FALSE	NA
ENST00000498236.1	ENSG00000070831.17	910.496	0.23094	0.157903	1.46255	0.143591	0.37214	CDC42	TRUE	TRUE
ENST00000656825.1	ENSG00000070831.17	487.196	0.110129	0.177804	0.619386	0.535662	0.770167	CDC42	FALSE	NA
ENST00000651171.1	ENSG00000070831.17	41.7224	2.44616	0.764536	3.19954	0.00137647	0.0119402	CDC42	NA	NA
ENST00000411827.1	ENSG00000070831.17	30.6907	1.07138	0.888295	1.2061	0.227777	0.489899	CDC42	NA	NA
ENST00000662562.1	ENSG00000070831.17	84.738	0.513846	0.281138	1.82774	0.0675891	0.228332	CDC42	FALSE	NA
ENST00000604049.1	ENSG00000271428.1	14.1232	0.475989	0.645468	0.737433	0.460859	NA	MPHOSPH6P1	NA	NA
ENST00000650433.1	ENSG00000184677.18	123.397	0.782914	0.335267	2.3352	0.0195331	0.0943868	ZBTB40	NA	NA
ENST00000375647.5	ENSG00000184677.18	1558.94	0.425597	0.135043	3.15156	0.00162402	0.0136251	ZBTB40	NA	FALSE
ENST00000438551.1	ENSG00000237200.1	3.3239	-0.887122	1.66247	-0.533615	0.593608	NA	ZBTB40-IT1	NA	NA
ENST00000374630.7	ENSG00000133216.16	165.028	1.31036	0.371674	3.52558	0.000422562	0.00448258	EPHB2	NA	NA
ENST00000374632.7	ENSG00000133216.16	327.676	1.60546	0.222085	7.22905	4.86396e-13	4.2762e-11	EPHB2	NA	FALSE
ENST00000465864.2	ENSG00000004487.17	254.551	-0.781019	0.525452	-1.48638	0.13718	0.361549	KDM1A	NA	NA
ENST00000356634.7	ENSG00000004487.17	3353.34	-0.455574	0.0778666	-5.85069	4.89535e-09	1.95942e-07	KDM1A	NA	NA
ENST00000400181.9	ENSG00000004487.17	1011.24	-0.64479	0.123607	-5.21644	1.82391e-07	5.20711e-06	KDM1A	NA	FALSE
ENST00000602503.1	ENSG00000004487.17	171.45	0.431199	0.287091	1.50196	0.133108	0.35471	KDM1A	NA	NA
ENST00000418342.5	ENSG00000169641.13	1885.25	0.206569	0.140071	1.47474	0.140282	0.366641	LUZP1	NA	TRUE
ENST00000314174.5	ENSG00000169641.13	370.894	0.423606	0.168957	2.50718	0.0121698	0.0665215	LUZP1	NA	NA
ENST00000471849.5	ENSG00000169641.13	135.264	0.720749	0.290964	2.4771	0.0132454	0.0708447	LUZP1	NA	FALSE
ENST00000374619.1	ENSG00000179546.4	147.306	0.312033	0.232512	1.34201	0.179593	0.425565	HTR1D	NA	FALSE
ENST00000566551.1	ENSG00000261326.4	93.3495	-0.114057	0.389836	-0.292576	0.769846	0.903467	LINC01355	NA	NA
ENST00000641772.1	ENSG00000284726.1	14.3309	-0.481462	0.718567	-0.67003	0.502838	NA	AL109936.8	NA	NA
ENST00000464516.1	ENSG00000125944.20	17.5827	-0.465138	0.71735	-0.648412	0.516719	0.756965	HNRNPR	NA	NA
ENST00000478691.5	ENSG00000125944.20	543	-0.00540094	0.208918	-0.0258519	0.979375	0.993131	HNRNPR	NA	NA
ENST00000374616.7	ENSG00000125944.20	1062.47	-0.480703	0.0924754	-5.19817	2.01256e-07	5.67758e-06	HNRNPR	NA	NA
ENST00000476660.1	ENSG00000125944.20	45.0004	0.153045	0.579635	0.264036	0.791752	0.913609	HNRNPR	NA	NA
ENST00000374612.5	ENSG00000125944.20	1477.09	-0.104908	0.201165	-0.521505	0.602015	0.812869	HNRNPR	NA	NA
ENST00000606561.5	ENSG00000125944.20	918.397	-0.408944	0.17984	-2.27394	0.0229698	0.106174	HNRNPR	NA	NA
ENST00000470941.5	ENSG00000125944.20	43.2583	-0.0933707	0.455757	-0.20487	0.837674	0.93609	HNRNPR	NA	NA
ENST00000476451.1	ENSG00000125944.20	119.798	-0.65142	0.42085	-1.54787	0.121654	0.335153	HNRNPR	NA	NA
ENST00000490652.1	ENSG00000125944.20	32.7347	0.461198	0.684104	0.674163	0.500208	0.745396	HNRNPR	NA	NA
ENST00000374608.3	ENSG00000125945.15	197.033	0.379374	0.303622	1.24949	0.211484	0.469041	ZNF436	NA	FALSE
ENST00000605350.1	ENSG00000271420.1	39.1971	-0.470574	0.518311	-0.9079	0.363931	0.635169	AL109936.3	NA	NA
ENST00000336689.8	ENSG00000088280.19	279.269	-0.613649	0.275726	-2.22557	0.0260427	0.116406	ASAP3	NA	FALSE
ENST00000361729.3	ENSG00000007968.7	820.966	-0.956269	0.179219	-5.33577	9.51403e-08	2.9214e-06	E2F2	NA	NA
ENST00000487237.1	ENSG00000007968.7	15.7016	-0.447738	0.673024	-0.665264	0.505882	NA	E2F2	NA	NA
ENST00000374561.6	ENSG00000117318.9	1074.07	-0.495048	0.152439	-3.24752	0.00116415	0.0103977	ID3	NA	NA
ENST00000463312.1	ENSG00000117318.9	33.4892	0.816856	0.569923	1.43327	0.15178	0.385263	ID3	NA	NA
ENST00000486541.1	ENSG00000117318.9	71.3236	0.245368	0.305903	0.802111	0.422489	0.685899	ID3	NA	NA
ENST00000374550.8	ENSG00000142676.14	2219.45	-0.43811	0.0992646	-4.41355	1.01687e-05	0.000185006	RPL11	FALSE	NA
ENST00000443624.6	ENSG00000142676.14	341.738	-0.633891	0.204003	-3.10726	0.00188832	0.0153698	RPL11	NA	NA
ENST00000643754.2	ENSG00000142676.14	7414.27	-0.319288	0.0906938	-3.52051	0.00043072	0.00454889	RPL11	FALSE	NA
ENST00000467075.2	ENSG00000142676.14	169.23	-0.197965	0.199889	-0.990372	0.321992	0.595834	RPL11	TRUE	NA
ENST00000458455.2	ENSG00000142676.14	90.9052	-0.961619	0.300332	-3.20185	0.00136546	0.011858	RPL11	FALSE	NA
ENST00000482370.2	ENSG00000142676.14	1904.61	-0.337307	0.207083	-1.62885	0.103345	0.303235	RPL11	NA	NA
ENST00000427796.5	ENSG00000236810.6	19.5332	-0.74096	1.37735	-0.537959	0.590605	0.805115	ELOA-AS1	NA	NA
ENST00000664563.1	ENSG00000236810.6	33.6878	-1.38352	0.551956	-2.50657	0.0121909	0.0665714	ELOA-AS1	NA	NA
ENST00000613537.4	ENSG00000011007.12	1847.84	0.13616	0.0774338	1.75841	0.0786785	0.252352	ELOA	NA	NA
ENST00000609199.1	ENSG00000011007.12	1525.87	-0.464073	0.111927	-4.14621	3.38021e-05	0.000533995	ELOA	NA	NA
ENST00000487554.1	ENSG00000011007.12	20.904	0.0303792	0.689946	0.0440312	0.96488	0.98729	ELOA	NA	NA
ENST00000246151.9	ENSG00000057757.10	1413.82	-0.247076	0.105051	-2.35196	0.0186749	0.0913693	PITHD1	NA	NA
ENST00000415372.1	ENSG00000057757.10	58.9548	0.349599	0.398577	0.877119	0.380422	0.65001	PITHD1	NA	NA
ENST00000374514.8	ENSG00000011009.11	1021.18	-0.590839	0.148176	-3.98741	6.67994e-05	0.000957996	LYPLA2	NA	TRUE
ENST00000420982.5	ENSG00000011009.11	17.3867	-0.319951	1.4671	-0.218084	0.827364	0.932177	LYPLA2	NA	NA
ENST00000374503.7	ENSG00000011009.11	44.9746	0.154103	0.479447	0.321418	0.747894	0.892365	LYPLA2	NA	NA
ENST00000374502.7	ENSG00000011009.11	91.5219	-0.0731814	0.293372	-0.249449	0.803013	0.91935	LYPLA2	NA	NA
ENST00000421070.1	ENSG00000011009.11	21.8146	-0.449125	0.698415	-0.643063	0.520183	0.759202	LYPLA2	NA	NA
ENST00000617979.5	ENSG00000117308.15	953.531	0.342705	0.189028	1.81299	0.0698339	0.233205	GALE	NA	NA
ENST00000481736.5	ENSG00000117308.15	210.764	0.858812	0.198064	4.33603	1.45077e-05	0.000253971	GALE	NA	NA
ENST00000374497.7	ENSG00000117308.15	50.6565	0.377189	3.01414	0.12514	0.900413	0.964556	GALE	NA	NA
ENST00000456977.5	ENSG00000117308.15	53.4796	1.88434	0.484	3.89327	9.89002e-05	0.00132263	GALE	NA	NA
ENST00000459934.5	ENSG00000117308.15	119.217	0.537488	0.583043	0.921866	0.356598	0.628402	GALE	NA	FALSE
ENST00000429356.5	ENSG00000117308.15	88.9236	1.62298	0.487313	3.33046	0.000867016	0.00813231	GALE	NA	FALSE
ENST00000418277.5	ENSG00000117308.15	298.441	1.50152	0.2224	6.75142	1.46405e-11	1.00703e-09	GALE	NA	NA
ENST00000445705.1	ENSG00000117308.15	35.6178	-0.0102009	0.537737	-0.0189701	0.984865	0.994773	GALE	NA	NA
ENST00000486382.1	ENSG00000117308.15	14.6483	1.27662	0.954417	1.33759	0.181029	NA	GALE	NA	NA
ENST00000470383.1	ENSG00000117308.15	126.563	0.761486	0.277221	2.74685	0.006017	0.0388951	GALE	NA	NA
ENST00000466250.5	ENSG00000117308.15	52.8201	0.734906	0.663695	1.1073	0.268166	0.536736	GALE	NA	NA
ENST00000374490.8	ENSG00000117305.15	335.242	0.206424	0.189002	1.09218	0.274754	0.544072	HMGCL	NA	TRUE
ENST00000374479.3	ENSG00000179163.11	396.276	0.873003	0.161783	5.39615	6.80877e-08	2.16586e-06	FUCA1	NA	TRUE
ENST00000647887.1	ENSG00000189266.13	53.7615	0.498434	0.661941	0.752989	0.451457	0.709473	PNRC2	NA	NA
ENST00000374468.1	ENSG00000189266.13	188.011	-0.0152612	0.303331	-0.0503119	0.959874	0.98561	PNRC2	NA	NA
ENST00000334351.8	ENSG00000189266.13	2119.46	0.0948001	0.231923	0.408757	0.682718	0.859687	PNRC2	NA	TRUE
ENST00000492112.3	ENSG00000188529.15	470.43	0.133875	0.210808	0.635055	0.525392	0.763248	SRSF10	FALSE	NA
ENST00000344989.10	ENSG00000188529.15	175.243	0.61081	0.424733	1.4381	0.150405	0.383019	SRSF10	FALSE	NA
ENST00000453840.7	ENSG00000188529.15	298.92	0.197622	0.158608	1.24597	0.212774	0.470696	SRSF10	FALSE	NA
ENST00000341154.10	ENSG00000188529.15	229.659	0.0663245	0.183738	0.360973	0.71812	0.878185	SRSF10	NA	FALSE
ENST00000484146.6	ENSG00000188529.15	208.681	-0.599231	0.218186	-2.74643	0.00602486	0.0389333	SRSF10	FALSE	NA
ENST00000473858.5	ENSG00000188529.15	33.008	0.299717	0.583128	0.513982	0.607265	0.815826	SRSF10	TRUE	FALSE
ENST00000374452.9	ENSG00000188529.15	142.16	0.612793	0.344889	1.77678	0.0756042	0.245718	SRSF10	FALSE	NA
ENST00000343255.9	ENSG00000188529.15	455.42	-0.0467233	0.285839	-0.16346	0.870156	0.95062	SRSF10	FALSE	NA
ENST00000485841.5	ENSG00000188529.15	694.778	-0.0800003	0.192748	-0.415052	0.678104	0.857087	SRSF10	NA	FALSE
ENST00000338597.9	ENSG00000188529.15	201.657	0.689428	0.321931	2.14154	0.0322306	0.136193	SRSF10	NA	NA
ENST00000495785.1	ENSG00000188529.15	119.293	0.571473	0.284261	2.01038	0.0443908	0.171434	SRSF10	TRUE	NA
ENST00000473754.1	ENSG00000188529.15	81.7808	0.104968	0.338298	0.310281	0.756347	0.896799	SRSF10	NA	NA
ENST00000485292.1	ENSG00000188529.15	277.615	0.774464	0.217079	3.56765	0.000360196	0.00392911	SRSF10	NA	NA
ENST00000469303.1	ENSG00000188529.15	14.336	-0.0923168	0.800635	-0.115304	0.908204	NA	SRSF10	NA	NA
ENST00000374434.4	ENSG00000142661.19	573.422	2.06706	0.261466	7.90565	2.66531e-15	3.33801e-13	MYOM3	NA	NA
ENST00000327535.6	ENSG00000185436.12	393.737	-0.161595	0.173355	-0.932158	0.351255	0.623761	IFNLR1	NA	NA
ENST00000337248.9	ENSG00000001460.18	273.774	0.909417	0.230776	3.94069	8.12469e-05	0.00112586	STPG1	NA	TRUE
ENST00000374399.9	ENSG00000001461.17	390.768	0.432222	0.369865	1.16859	0.242568	0.506869	NIPAL3	NA	NA
ENST00000339255.2	ENSG00000001461.17	42.5692	-1.24943	0.517851	-2.41273	0.0158336	0.0810628	NIPAL3	NA	NA
ENST00000538532.6	ENSG00000117602.12	190.579	1.08721	0.251667	4.32003	1.56007e-05	0.000271197	RCAN3	NA	NA
ENST00000374395.9	ENSG00000117602.12	425.801	0.473371	0.351662	1.3461	0.178271	0.423567	RCAN3	NA	FALSE
ENST00000610732.4	ENSG00000117602.12	25.1805	5.46771	2.82187	1.93762	0.0526695	0.193275	RCAN3	NA	NA
ENST00000412742.5	ENSG00000117602.12	48.7965	0.102198	0.372388	0.274439	0.783747	0.910076	RCAN3	NA	NA
ENST00000374392.3	ENSG00000184454.7	149.394	1.3695	0.281184	4.87047	1.11334e-06	2.62988e-05	NCMAP	NA	NA
ENST00000593639.5	ENSG00000133226.17	23.4454	-0.202841	0.579867	-0.349807	0.726484	0.88143	SRRM1	NA	NA
ENST00000466910.5	ENSG00000133226.17	107.008	-0.230392	0.369923	-0.622811	0.533409	0.76861	SRRM1	NA	NA
ENST00000468822.5	ENSG00000133226.17	209.364	-1.63305	0.416487	-3.92101	8.81797e-05	0.0012031	SRRM1	NA	NA
ENST00000462710.5	ENSG00000133226.17	183.894	-0.207163	0.222783	-0.929889	0.352429	0.624853	SRRM1	NA	NA
ENST00000374389.8	ENSG00000133226.17	1259.25	-1.20387	0.313411	-3.84118	0.000122442	0.00158788	SRRM1	NA	NA
ENST00000323848.14	ENSG00000133226.17	2192.4	-0.99258	0.177446	-5.59369	2.22294e-08	7.80695e-07	SRRM1	NA	NA
ENST00000490543.5	ENSG00000133226.17	13.3749	0.177082	0.728169	0.243188	0.807859	NA	SRRM1	NA	NA
ENST00000485441.5	ENSG00000133226.17	9.95471	-1.32715	1.51371	-0.876753	0.380621	NA	SRRM1	NA	NA
ENST00000470243.5	ENSG00000133226.17	43.3295	-0.628967	0.608615	-1.03344	0.301399	0.573999	SRRM1	NA	NA
ENST00000496882.5	ENSG00000133226.17	81.8414	-1.46311	0.60502	-2.41828	0.015594	0.0801353	SRRM1	NA	NA
ENST00000461768.5	ENSG00000133226.17	41.3416	-0.844304	0.697214	-1.21097	0.225908	0.487405	SRRM1	NA	NA
ENST00000497755.1	ENSG00000169504.15	79.583	-0.523484	0.353606	-1.48042	0.138763	0.363929	CLIC4	NA	NA
ENST00000488683.1	ENSG00000169504.15	489.28	-0.283394	0.307809	-0.920683	0.357216	0.628978	CLIC4	TRUE	FALSE
ENST00000489758.1	ENSG00000169504.15	40.0804	-0.180884	0.915629	-0.197552	0.843396	0.938928	CLIC4	NA	NA
ENST00000374379.9	ENSG00000169504.15	2851.98	-0.111805	0.167977	-0.6656	0.505667	0.749508	CLIC4	FALSE	FALSE
ENST00000308873.10	ENSG00000020633.18	417.407	-1.28342	0.15434	-8.31556	9.13189e-17	1.42622e-14	RUNX3	NA	NA
ENST00000236273.9	ENSG00000117614.10	402.986	-0.306134	0.14713	-2.0807	0.0374612	0.151696	SYF2	NA	FALSE
ENST00000354361.3	ENSG00000117614.10	46.8273	-0.929508	1.36634	-0.680292	0.49632	0.742708	SYF2	NA	NA
ENST00000641729.1	ENSG00000284602.1	132.419	0.918885	0.264534	3.4736	0.000513532	0.00526433	AL031432.4	NA	NA
ENST00000243189.12	ENSG00000117616.18	64.5505	-0.758245	1.29634	-0.584913	0.558606	0.784673	RSRP1	FALSE	NA
ENST00000498238.1	ENSG00000117616.18	244.872	-0.31337	0.409428	-0.765385	0.444042	0.703635	RSRP1	NA	NA
ENST00000566395.5	ENSG00000117616.18	5.57988	3.81951	2.11079	1.80952	0.0703707	NA	RSRP1	TRUE	NA
ENST00000565733.5	ENSG00000117616.18	5.62026	-5.88447	2.03509	-2.8915	0.00383403	NA	RSRP1	FALSE	NA
ENST00000568254.5	ENSG00000117616.18	218.799	0.553639	0.375925	1.47274	0.140821	0.367592	RSRP1	TRUE	NA
ENST00000473314.6	ENSG00000117616.18	186.852	1.4342	0.503131	2.85055	0.00436431	0.0300819	RSRP1	TRUE	TRUE
ENST00000491378.1	ENSG00000117616.18	42.4743	0.112781	0.472929	0.238473	0.811514	0.923593	RSRP1	NA	NA
ENST00000431849.3	ENSG00000117616.18	138.985	0.293527	0.469502	0.625189	0.531847	0.767551	RSRP1	FALSE	NA
ENST00000568212.1	ENSG00000117616.18	52.5509	1.85592	0.857337	2.16475	0.0304069	0.130366	RSRP1	NA	NA
ENST00000568701.1	ENSG00000117616.18	36.4433	1.0543	0.676024	1.55955	0.118865	0.330097	RSRP1	NA	NA
ENST00000568399.1	ENSG00000117616.18	31.0454	0.899718	0.533752	1.68565	0.0918637	0.280436	RSRP1	NA	FALSE
ENST00000566599.1	ENSG00000117616.18	43.5387	1.24286	0.445198	2.7917	0.00524322	0.0347738	RSRP1	NA	TRUE
ENST00000564413.1	ENSG00000117616.18	27.2734	0.402453	0.491565	0.818718	0.412947	0.677396	RSRP1	NA	NA
ENST00000498135.5	ENSG00000183726.11	204.702	0.28486	0.271706	1.04841	0.294449	0.56626	TMEM50A	NA	NA
ENST00000480937.5	ENSG00000183726.11	156.808	0.500292	0.246962	2.02579	0.0427868	0.166893	TMEM50A	NA	FALSE
ENST00000374358.5	ENSG00000183726.11	468.106	0.13847	0.271134	0.510708	0.609556	0.816962	TMEM50A	NA	FALSE
ENST00000468704.1	ENSG00000183726.11	32.4355	-0.324601	0.71997	-0.450854	0.652095	0.841376	TMEM50A	NA	NA
ENST00000374343.5	ENSG00000204178.11	142.163	0.972302	0.3339	2.91195	0.00359177	0.0258205	MACO1	FALSE	NA
ENST00000647928.1	ENSG00000204178.11	154.712	0.870386	0.249313	3.49114	0.000480959	0.0049929	MACO1	TRUE	TRUE
ENST00000374338.5	ENSG00000157978.12	412.049	-0.415684	0.148406	-2.801	0.00509446	0.0340137	LDLRAP1	NA	FALSE
ENST00000485476.2	ENSG00000157978.12	13.0236	0.927743	0.764088	1.21418	0.224677	NA	LDLRAP1	NA	NA
ENST00000462394.1	ENSG00000157978.12	14.3645	0.652229	1.51758	0.429783	0.667353	NA	LDLRAP1	NA	NA
ENST00000374315.1	ENSG00000162430.17	1563.2	-0.449743	0.137687	-3.26641	0.00108921	0.00982981	SELENON	NA	NA
ENST00000494537.1	ENSG00000162430.17	64.6741	0.16336	0.340315	0.480025	0.63121	0.828671	SELENON	NA	NA
ENST00000474295.5	ENSG00000117640.18	152.78	0.00286242	0.240742	0.01189	0.990513	0.99709	MTFR1L	NA	TRUE
ENST00000374303.7	ENSG00000117640.18	313.141	-0.631002	0.362974	-1.73842	0.0821362	0.260276	MTFR1L	NA	FALSE
ENST00000524618.5	ENSG00000117640.18	31.6845	-0.207056	1.16763	-0.177331	0.859249	0.94628	MTFR1L	NA	FALSE
ENST00000538789.5	ENSG00000127423.11	272.422	-0.681101	0.211855	-3.21494	0.00130473	0.0114177	AUNIP	NA	NA
ENST00000374298.4	ENSG00000127423.11	249.174	-0.142001	0.255207	-0.556413	0.577929	0.797363	AUNIP	NA	NA
ENST00000374296.3	ENSG00000182749.5	366.704	0.136611	0.175853	0.776847	0.437249	0.698344	PAQR7	NA	TRUE
ENST00000426559.6	ENSG00000117632.23	118.57	0.313548	0.301675	1.03936	0.298639	0.57107	STMN1	NA	NA
ENST00000455785.7	ENSG00000117632.23	1610.16	0.0107077	0.151343	0.0707514	0.943596	0.980472	STMN1	NA	NA
ENST00000465604.1	ENSG00000117632.23	216.332	-0.0824654	0.245726	-0.335598	0.737174	0.887401	STMN1	NA	NA
ENST00000357865.6	ENSG00000117632.23	25.4261	1.68661	1.3594	1.2407	0.214715	0.473072	STMN1	NA	NA
ENST00000374291.5	ENSG00000117632.23	1807.25	0.237014	0.124325	1.90641	0.0565975	0.203233	STMN1	NA	NA
ENST00000485226.1	ENSG00000117632.23	335.707	0.543796	0.214266	2.53795	0.0111505	0.0622745	STMN1	NA	NA
ENST00000446334.1	ENSG00000117632.23	30.1323	0.253529	0.66575	0.380817	0.703339	0.870616	STMN1	NA	NA
ENST00000374282.8	ENSG00000158006.14	535.69	0.826029	0.175551	4.70534	2.53443e-06	5.39188e-05	PAFAH2	NA	TRUE
ENST00000476611.1	ENSG00000158006.14	4.41534	-5.51421	2.25695	-2.44322	0.0145569	NA	PAFAH2	NA	NA
ENST00000374269.2	ENSG00000175087.10	85.377	0.322918	0.459139	0.703311	0.481862	0.732128	PDIK1L	NA	NA
ENST00000648649.1	ENSG00000236782.7	101.526	-0.44654	0.342661	-1.30315	0.192523	0.443998	AL391650.1	NA	NA
ENST00000374266.7	ENSG00000142684.9	654.864	-0.448611	0.189982	-2.36133	0.0182096	0.0896768	ZNF593	NA	NA
ENST00000361530.11	ENSG00000142675.18	225.148	0.0776209	0.319552	0.242905	0.808079	0.921713	CNKSR1	NA	NA
ENST00000640292.2	ENSG00000130695.15	739.16	0.0973343	0.153013	0.636118	0.5247	0.762736	CEP85	NA	NA
ENST00000451429.7	ENSG00000130695.15	1406.74	-0.013462	0.105175	-0.127996	0.898152	0.963583	CEP85	NA	NA
ENST00000468163.1	ENSG00000130695.15	20.2489	-0.353926	0.668698	-0.529277	0.596613	0.809565	CEP85	NA	NA
ENST00000491670.1	ENSG00000130695.15	78.4257	-0.264334	0.308304	-0.857382	0.391234	0.659191	CEP85	NA	NA
ENST00000270792.10	ENSG00000142669.15	548.214	0.337703	0.284784	1.18582	0.235693	0.498948	SH3BGRL3	NA	FALSE
ENST00000319041.6	ENSG00000142669.15	36.7119	1.13865	0.673826	1.68983	0.0910611	0.278769	SH3BGRL3	NA	NA
ENST00000520372.5	ENSG00000176092.15	22.3051	1.5641	0.65006	2.40609	0.0161243	0.0820973	CRYBG2	NA	NA
ENST00000434391.6	ENSG00000117682.17	141.321	-2.23182	1.20794	-1.84763	0.0646561	0.221982	DHDDS	TRUE	NA
ENST00000236342.12	ENSG00000117682.17	717.979	0.122299	0.215123	0.568507	0.569691	0.792473	DHDDS	FALSE	NA
ENST00000527611.1	ENSG00000117682.17	25.6833	-0.507979	0.48594	-1.04535	0.29586	0.567843	DHDDS	NA	NA
ENST00000374185.7	ENSG00000117682.17	52.762	-0.224708	0.499458	-0.449903	0.65278	0.841565	DHDDS	FALSE	NA
ENST00000487944.5	ENSG00000117682.17	30.917	-0.279288	0.452253	-0.617548	0.536873	0.771172	DHDDS	NA	FALSE
ENST00000360009.6	ENSG00000117682.17	299.835	-0.309109	0.21287	-1.45211	0.146472	0.376932	DHDDS	FALSE	NA
ENST00000530781.5	ENSG00000117682.17	35.2123	0.978909	0.593491	1.64941	0.0990641	0.295044	DHDDS	NA	FALSE
ENST00000446498.1	ENSG00000223583.1	12.3758	0.715939	0.703262	1.01803	0.308666	NA	AL513365.1	NA	NA
ENST00000361427.6	ENSG00000198830.11	3507.23	0.179068	0.150223	1.19202	0.233255	0.496266	HMGN2	NA	NA
ENST00000464888.5	ENSG00000198830.11	43.1627	0.854402	0.981257	0.870722	0.383906	0.652948	HMGN2	NA	NA
ENST00000619352.4	ENSG00000198830.11	3565.56	0.379058	0.125037	3.03156	0.00243293	0.0188988	HMGN2	NA	NA
ENST00000466194.1	ENSG00000198830.11	108.805	-0.0206205	0.244372	-0.0843817	0.932753	0.976033	HMGN2	NA	FALSE
ENST00000493418.1	ENSG00000198830.11	91.8718	-0.0362021	0.324372	-0.111607	0.911135	0.968215	HMGN2	NA	NA
ENST00000374168.7	ENSG00000117676.14	788.004	0.164552	0.181281	0.90772	0.364026	0.635222	RPS6KA1	NA	NA
ENST00000530003.5	ENSG00000117676.14	65.0886	-0.452653	1.40727	-0.321654	0.747715	0.892352	RPS6KA1	NA	NA
ENST00000324856.13	ENSG00000117713.20	275.454	-0.323523	0.589549	-0.548764	0.583168	0.8007	ARID1A	NA	NA
ENST00000637465.1	ENSG00000117713.20	43.9677	-0.203697	0.766277	-0.265827	0.790372	0.913022	ARID1A	NA	NA
ENST00000457599.6	ENSG00000117713.20	429.897	0.491518	0.196766	2.49798	0.0124904	0.0676148	ARID1A	NA	NA
ENST00000524572.1	ENSG00000117713.20	31.0052	0.601059	0.513421	1.17069	0.241722	0.505831	ARID1A	NA	NA
ENST00000636219.1	ENSG00000117713.20	2740.7	-0.105027	0.105951	-0.991279	0.321549	0.595518	ARID1A	NA	FALSE
ENST00000430291.2	ENSG00000117713.20	18.1366	0.115523	0.821116	0.14069	0.888115	0.958616	ARID1A	NA	NA
ENST00000637788.1	ENSG00000117713.20	207.828	0.290933	0.216935	1.34111	0.179885	0.42608	ARID1A	NA	NA
ENST00000374142.9	ENSG00000204160.12	1043.15	0.171705	0.187923	0.913697	0.360876	0.63208	ZDHHC18	NA	TRUE
ENST00000374141.6	ENSG00000204160.12	300.977	0.00905061	0.234266	0.0386339	0.969182	0.98885	ZDHHC18	NA	NA
ENST00000478902.1	ENSG00000204160.12	15.1002	0.448495	0.883101	0.507864	0.611548	NA	ZDHHC18	NA	NA
ENST00000339276.6	ENSG00000175793.12	5425.5	-0.547079	0.181573	-3.013	0.0025868	0.0198654	SFN	NA	NA
ENST00000374135.9	ENSG00000142751.15	778.735	0.854461	0.176243	4.8482	1.24586e-06	2.90672e-05	GPN2	FALSE	FALSE
ENST00000374133.3	ENSG00000142751.15	138.393	-0.351638	0.427335	-0.822863	0.410586	0.675563	GPN2	FALSE	NA
ENST00000477418.2	ENSG00000142751.15	24.665	-0.520019	0.539319	-0.964213	0.334939	0.609014	GPN2	NA	NA
ENST00000431781.2	ENSG00000142751.15	100.675	-0.659423	0.369077	-1.78668	0.0739892	0.242327	GPN2	TRUE	NA
ENST00000361720.10	ENSG00000198746.13	455.11	0.174831	0.199444	0.876591	0.380709	0.650287	GPATCH3	NA	FALSE
ENST00000321265.10	ENSG00000090273.14	4529.5	0.0553492	0.142159	0.389346	0.69702	0.867269	NUDC	NA	FALSE
ENST00000452707.1	ENSG00000090273.14	49.635	-0.00990188	0.519086	-0.0190756	0.984781	0.994772	NUDC	NA	FALSE
ENST00000484772.1	ENSG00000090273.14	43.4103	-0.233648	0.432992	-0.539614	0.589463	0.804589	NUDC	NA	FALSE
ENST00000320567.6	ENSG00000175707.9	378.953	-0.176506	0.239939	-0.735628	0.461957	0.717379	KDF1	FALSE	NA
ENST00000616918.1	ENSG00000175707.9	151.624	-1.1225	0.402085	-2.79171	0.00524311	0.0347738	KDF1	TRUE	NA
ENST00000310055.5	ENSG00000172746.6	23.0194	-0.767448	0.645316	-1.18926	0.234338	0.497368	RPL12P13	NA	NA
ENST00000522111.3	ENSG00000253368.4	595.219	0.550578	0.187468	2.93692	0.00331485	0.0242947	TRNP1	NA	NA
ENST00000531285.1	ENSG00000253368.4	44.4463	0.587078	0.425657	1.37923	0.167824	0.409093	TRNP1	NA	NA
ENST00000289166.6	ENSG00000158246.8	243.454	1.69148	0.229849	7.35908	1.85175e-13	1.76009e-11	TENT5B	NA	NA
ENST00000263980.8	ENSG00000090020.11	336.76	-0.459043	0.212004	-2.16526	0.0303676	0.130241	SLC9A1	NA	FALSE
ENST00000449818.1	ENSG00000225159.1	18.7772	-1.23817	0.895796	-1.3822	0.16691	0.407864	NPM1P39	NA	NA
ENST00000319394.8	ENSG00000142784.16	48.8735	-1.46114	1.52196	-0.960038	0.337036	0.610849	WDTC1	FALSE	NA
ENST00000447062.2	ENSG00000142784.16	56.3101	-1.57745	1.33089	-1.18526	0.235915	0.499136	WDTC1	TRUE	NA
ENST00000374076.8	ENSG00000186501.14	350.825	0.475914	0.206512	2.30454	0.0211925	0.10012	TMEM222	FALSE	NA
ENST00000464720.5	ENSG00000186501.14	96.3605	1.97104	0.710442	2.77439	0.00553058	0.0363088	TMEM222	TRUE	TRUE
ENST00000466759.5	ENSG00000186501.14	13.1139	1.49266	1.11647	1.33694	0.181242	NA	TMEM222	FALSE	NA
ENST00000486082.5	ENSG00000186501.14	101.532	-0.425911	0.45886	-0.928195	0.353307	0.625368	TMEM222	TRUE	NA
ENST00000486001.1	ENSG00000241547.1	29.6528	0.224375	0.467125	0.480332	0.630992	0.828572	ACTG1P20	NA	NA
ENST00000618673.4	ENSG00000142765.18	94.5392	1.72435	0.567232	3.03993	0.0023663	0.0184785	SYTL1	NA	NA
ENST00000473280.1	ENSG00000142765.18	8.26706	0.185498	0.912832	0.203211	0.83897	NA	SYTL1	NA	NA
ENST00000543823.1	ENSG00000142765.18	108.571	0.415166	0.357354	1.16178	0.245327	0.510245	SYTL1	NA	NA
ENST00000490170.5	ENSG00000142765.18	256.86	0.348508	0.304108	1.146	0.251794	0.517973	SYTL1	NA	NA
ENST00000615284.1	ENSG00000142765.18	12.328	3.58295	2.00576	1.78633	0.0740462	NA	SYTL1	NA	NA
ENST00000357582.3	ENSG00000142733.17	304.999	-1.10583	0.275917	-4.00782	6.12815e-05	0.000889106	MAP3K6	NA	NA
ENST00000618852.5	ENSG00000158195.11	3063.15	-0.135684	0.141519	-0.958771	0.337674	0.611533	WASF2	NA	FALSE
ENST00000536657.1	ENSG00000158195.11	486.018	0.0501922	0.27187	0.184619	0.853528	0.943977	WASF2	NA	NA
ENST00000247087.10	ENSG00000126705.15	362.403	0.235049	0.396266	0.593159	0.553075	0.78134	AHDC1	NA	FALSE
ENST00000644550.1	ENSG00000126705.15	11.4793	-0.128241	0.785006	-0.163363	0.870232	NA	AHDC1	NA	NA
ENST00000646921.1	ENSG00000126705.15	20.256	0.345069	0.873178	0.395187	0.692705	0.865089	AHDC1	NA	NA
ENST00000361157.11	ENSG00000126709.15	33.1945	0.612649	0.528587	1.15903	0.246444	0.511431	IFI6	NA	NA
ENST00000373954.10	ENSG00000009780.15	159.39	0.549271	0.235645	2.33092	0.0197573	0.0952033	FAM76A	NA	FALSE
ENST00000530324.5	ENSG00000009780.15	46.9908	-0.234541	0.412328	-0.568823	0.569477	0.792341	FAM76A	NA	NA
ENST00000373943.9	ENSG00000117758.14	547.318	0.0496767	0.200802	0.247391	0.804605	0.920087	STX12	NA	NA
ENST00000440806.2	ENSG00000117758.14	54.0847	0.218693	0.36987	0.591269	0.55434	0.78207	STX12	NA	NA
ENST00000472285.1	ENSG00000117758.14	5.16451	0.860349	3.05565	0.28156	0.778281	NA	STX12	NA	NA
ENST00000311772.10	ENSG00000117751.18	1014.59	-0.342143	0.114602	-2.9855	0.00283114	0.0214074	PPP1R8	NA	FALSE
ENST00000431586.1	ENSG00000117751.18	282.268	-0.516596	0.232786	-2.21919	0.0264741	0.117779	PPP1R8	NA	NA
ENST00000486634.2	ENSG00000117751.18	13.7361	1.4045	2.1807	0.644059	0.519537	NA	PPP1R8	NA	NA
ENST00000373927.7	ENSG00000130775.16	13.9609	1.72431	0.843756	2.04362	0.0409915	NA	THEMIS2	NA	NA
ENST00000373912.8	ENSG00000117748.10	1538.86	-0.291939	0.124511	-2.34468	0.0190434	0.0926938	RPA2	NA	FALSE
ENST00000373909.7	ENSG00000117748.10	234.8	0.480505	0.254348	1.88916	0.05887	0.208535	RPA2	NA	NA
ENST00000444045.1	ENSG00000117748.10	172.731	0.115696	0.330481	0.350085	0.726275	0.881356	RPA2	NA	NA
ENST00000373894.8	ENSG00000130768.15	97.982	0.62114	0.298158	2.08326	0.0372275	0.150919	SMPDL3B	NA	FALSE
ENST00000373884.6	ENSG00000158156.8	250	-0.879758	0.200725	-4.3829	1.17109e-05	0.00021009	XKR8	NA	NA
ENST00000540618.5	ENSG00000158161.16	1106.37	0.021566	0.170547	0.126452	0.899374	0.96408	EYA3	NA	FALSE
ENST00000373863.3	ENSG00000158161.16	144.033	-0.631244	0.31765	-1.98723	0.0468965	0.178403	EYA3	NA	NA
ENST00000471498.5	ENSG00000158161.16	184.995	-0.0159686	0.304279	-0.0524801	0.958146	0.985161	EYA3	NA	NA
ENST00000468665.1	ENSG00000158161.16	14.9483	0.788028	1.60962	0.489574	0.624435	NA	EYA3	NA	NA
ENST00000476501.3	ENSG00000240750.3	101.334	1.1035	0.355182	3.10685	0.00189091	0.0153764	RN7SL559P	NA	NA
ENST00000436160.1	ENSG00000228589.3	105.556	0.124309	0.315584	0.393901	0.693654	0.865398	SPCS2P4	NA	FALSE
ENST00000603289.5	ENSG00000126698.11	12.2209	-0.549432	0.834087	-0.658722	0.510074	NA	DNAJC8	NA	NA
ENST00000263697.6	ENSG00000126698.11	1608.65	-0.387615	0.27203	-1.4249	0.154186	0.389015	DNAJC8	NA	FALSE
ENST00000489277.5	ENSG00000126698.11	446.976	0.303087	0.352572	0.859647	0.389984	0.658228	DNAJC8	NA	NA
ENST00000482674.5	ENSG00000126698.11	29.0276	0.0782845	0.594666	0.131645	0.895265	0.96198	DNAJC8	NA	FALSE
ENST00000497986.5	ENSG00000130770.18	107.589	0.370857	0.26431	1.40312	0.160582	0.39829	ATP5IF1	NA	NA
ENST00000335514.10	ENSG00000130770.18	749.801	0.118248	0.199316	0.593268	0.553002	0.78134	ATP5IF1	NA	FALSE
ENST00000465645.1	ENSG00000130770.18	245.766	-0.175944	0.17366	-1.01315	0.310988	0.58452	ATP5IF1	NA	NA
ENST00000253063.4	ENSG00000130766.5	966.701	1.62971	0.226683	7.18936	6.50939e-13	5.61132e-11	SESN2	NA	TRUE
ENST00000479574.5	ENSG00000130772.14	91.187	0.689079	0.565634	1.21824	0.223132	0.483863	MED18	NA	NA
ENST00000373842.9	ENSG00000130772.14	211.346	0.335647	0.240084	1.39804	0.162101	0.400659	MED18	FALSE	NA
ENST00000398997.2	ENSG00000130772.14	33.5701	-2.18498	1.68439	-1.29719	0.194564	0.446517	MED18	TRUE	NA
ENST00000475655.1	ENSG00000130772.14	26.3905	0.290829	0.63018	0.461501	0.644439	0.836498	MED18	NA	NA
ENST00000632202.1	ENSG00000204138.13	99.4156	0.599479	0.390707	1.53435	0.124945	0.340942	PHACTR4	NA	NA
ENST00000373839.8	ENSG00000204138.13	711.201	0.118707	0.157423	0.754061	0.450812	0.708782	PHACTR4	FALSE	NA
ENST00000493669.2	ENSG00000204138.13	144.792	-0.119327	0.326154	-0.365862	0.714468	0.876491	PHACTR4	TRUE	NA
ENST00000373836.4	ENSG00000204138.13	411.375	0.217891	0.298537	0.72986	0.465475	0.719309	PHACTR4	FALSE	NA
ENST00000438601.2	ENSG00000229820.2	6.62064	-0.480034	0.989508	-0.485124	0.627589	NA	CR391992.1	NA	NA
ENST00000398958.6	ENSG00000180198.16	1400.53	0.185671	0.103841	1.78802	0.0737721	0.241854	RCC1	NA	NA
ENST00000649185.1	ENSG00000180198.16	451.952	1.35339	0.169417	7.98853	1.36554e-15	1.78894e-13	RCC1	NA	NA
ENST00000427469.5	ENSG00000180198.16	24.8329	7.26565	2.40945	3.01548	0.00256572	0.019753	RCC1	NA	NA
ENST00000373833.10	ENSG00000180198.16	362.429	0.293865	0.264381	1.11152	0.266345	0.534434	RCC1	NA	NA
ENST00000419074.5	ENSG00000180198.16	112.018	0.959162	0.352763	2.719	0.006548	0.041453	RCC1	NA	NA
ENST00000373832.5	ENSG00000180198.16	1508.93	-0.382496	0.121977	-3.1358	0.00171389	0.0142203	RCC1	NA	FALSE
ENST00000411533.5	ENSG00000180198.16	171.811	-0.681439	0.35611	-1.91356	0.055676	0.201029	RCC1	NA	NA
ENST00000486790.2	ENSG00000180198.16	22.9294	0.269371	0.568921	0.473477	0.635873	0.831286	RCC1	NA	NA
ENST00000478232.1	ENSG00000180198.16	40.4619	0.0343388	0.407886	0.0841874	0.932907	0.976041	RCC1	NA	NA
ENST00000413987.1	ENSG00000242125.3	955.128	0.672372	0.184895	3.63651	0.000276358	0.00314734	SNHG3	NA	NA
ENST00000447507.1	ENSG00000242125.3	307.764	0.863071	0.493306	1.74956	0.0801936	0.255851	SNHG3	NA	NA
ENST00000437681.1	ENSG00000242125.3	6018.09	0.863068	0.188881	4.56938	4.89174e-06	9.73606e-05	SNHG3	NA	NA
ENST00000364938.1	ENSG00000274266.1	2728.88	0.867515	0.193393	4.48576	7.26548e-06	0.000138315	SNORA73A	NA	NA
ENST00000363217.1	ENSG00000200087.1	3058.36	0.892818	0.202786	4.40276	1.06881e-05	0.000193418	SNORA73B	NA	NA
ENST00000447051.2	ENSG00000231468.2	28.8321	1.25419	0.568762	2.20512	0.0274455	0.121071	PRDX3P2	NA	NA
ENST00000624273.1	ENSG00000279443.1	112.933	0.571956	0.301725	1.89562	0.0580098	0.206443	AL513497.1	NA	NA
ENST00000373830.4	ENSG00000180098.9	492.572	1.04774	0.236204	4.43575	9.17503e-06	0.000169561	TRNAU1AP	NA	NA
ENST00000480930.5	ENSG00000180098.9	254.705	1.22914	0.185618	6.6219	3.54618e-11	2.28159e-09	TRNAU1AP	NA	FALSE
ENST00000491577.5	ENSG00000180098.9	86.166	0.165666	0.332892	0.497658	0.618725	0.822066	TRNAU1AP	NA	NA
ENST00000495215.5	ENSG00000180098.9	15.8471	3.66645	1.18116	3.10411	0.0019085	NA	TRNAU1AP	NA	NA
ENST00000484775.1	ENSG00000180098.9	66.2161	1.14126	0.443022	2.57608	0.00999263	0.0571986	TRNAU1AP	NA	NA
ENST00000464612.5	ENSG00000197989.14	12.75	-3.35488	1.60816	-2.08616	0.0369642	NA	SNHG12	NA	NA
ENST00000531126.6	ENSG00000197989.14	60.2928	0.766918	0.358794	2.13749	0.0325584	0.137054	SNHG12	NA	NA
ENST00000461448.6	ENSG00000197989.14	188.318	-0.22214	0.363813	-0.610588	0.541473	0.774243	SNHG12	NA	NA
ENST00000481368.6	ENSG00000197989.14	317.543	0.382952	0.258487	1.48152	0.138469	0.363525	SNHG12	NA	NA
ENST00000461832.2	ENSG00000197989.14	670.747	0.163603	0.154061	1.06194	0.288265	0.559065	SNHG12	NA	NA
ENST00000470977.6	ENSG00000197989.14	54.827	-1.11076	1.31697	-0.843427	0.39899	0.666198	SNHG12	NA	NA
ENST00000475441.6	ENSG00000197989.14	31.5232	1.29293	0.634806	2.03673	0.0416769	0.163998	SNHG12	NA	NA
ENST00000474814.1	ENSG00000197989.14	550.826	0.0939799	0.223956	0.419635	0.674752	0.855	SNHG12	NA	NA
ENST00000650239.1	ENSG00000197989.14	74.2453	-0.52612	0.314079	-1.67512	0.0939111	0.284753	SNHG12	NA	NA
ENST00000373824.8	ENSG00000120656.11	435.079	-0.630885	0.222062	-2.84104	0.00449673	0.0307603	TAF12	NA	NA
ENST00000263974.4	ENSG00000120656.11	210.209	-0.191392	0.175251	-1.09211	0.274786	0.544108	TAF12	NA	NA
ENST00000495422.1	ENSG00000120656.11	62.8252	-0.711231	0.369248	-1.92616	0.0540846	0.196944	TAF12	NA	NA
ENST00000420776.1	ENSG00000229388.1	26.51	-0.532604	0.586854	-0.907557	0.364112	0.63529	LINC01715	NA	NA
ENST00000427804.1	ENSG00000229388.1	16.1453	0.119406	0.628732	0.189916	0.849375	NA	LINC01715	NA	NA
ENST00000373816.5	ENSG00000162419.12	348.536	0.157499	0.238904	0.659257	0.509731	0.752178	GMEB1	NA	NA
ENST00000361872.8	ENSG00000162419.12	176.351	-0.167918	0.203406	-0.82553	0.40907	0.674518	GMEB1	NA	NA
ENST00000294409.2	ENSG00000162419.12	145.599	0.445609	0.25327	1.75942	0.0785055	0.251918	GMEB1	NA	NA
ENST00000373812.8	ENSG00000198492.16	2298.62	-0.397382	0.141565	-2.80706	0.00499955	0.0335205	YTHDF2	NA	FALSE
ENST00000478283.5	ENSG00000198492.16	174.241	-0.339896	0.364481	-0.932549	0.351053	0.623625	YTHDF2	NA	TRUE
ENST00000468863.1	ENSG00000198492.16	65.9163	-0.00396033	0.340159	-0.0116426	0.990711	0.997166	YTHDF2	NA	NA
ENST00000647103.1	ENSG00000159023.21	453.403	0.5206	0.298437	1.74442	0.0810861	0.257945	EPB41	NA	NA
ENST00000356093.6	ENSG00000159023.21	366.834	0.239998	0.43778	0.548215	0.583545	0.800973	EPB41	NA	NA
ENST00000482464.6	ENSG00000159023.21	16.8024	-0.422383	2.00338	-0.210835	0.833016	NA	EPB41	NA	NA
ENST00000373797.2	ENSG00000159023.21	59.7857	0.105006	0.561235	0.187099	0.851583	0.942735	EPB41	NA	NA
ENST00000646871.1	ENSG00000159023.21	27.0105	0.316232	0.551469	0.573435	0.56635	0.790283	EPB41	NA	NA
ENST00000490308.2	ENSG00000159023.21	71.5857	-0.240067	0.517416	-0.463973	0.642667	0.835267	EPB41	NA	NA
ENST00000425821.2	ENSG00000225616.2	10.2936	0.815596	1.01153	0.806298	0.420071	NA	AL138785.2	NA	NA
ENST00000521452.2	ENSG00000253304.2	191.371	0.983906	0.379419	2.59319	0.00950897	0.0550522	TMEM200B	NA	NA
ENST00000373795.7	ENSG00000116350.17	1609.46	-0.189994	0.109355	-1.7374	0.0823172	0.260684	SRSF4	FALSE	NA
ENST00000634348.1	ENSG00000116350.17	640.211	-0.322648	0.234271	-1.37724	0.168437	0.409884	SRSF4	NA	NA
ENST00000466448.4	ENSG00000116350.17	150.824	0.873169	0.58923	1.48188	0.138372	0.363389	SRSF4	NA	NA
ENST00000497015.5	ENSG00000116350.17	28.9558	-0.287122	1.13522	-0.252922	0.800329	0.917692	SRSF4	NA	NA
ENST00000605204.1	ENSG00000116350.17	70.7573	0.376998	0.418221	0.901431	0.367359	0.638246	SRSF4	TRUE	NA
ENST00000263702.11	ENSG00000116353.16	108.553	-0.464021	0.411247	-1.12833	0.259182	0.526699	MECR	NA	NA
ENST00000373791.7	ENSG00000116353.16	231.816	-0.226269	0.332881	-0.679728	0.496677	0.742899	MECR	NA	NA
ENST00000483435.5	ENSG00000116353.16	29.0406	0.210303	0.693925	0.303063	0.761842	0.899676	MECR	NA	NA
ENST00000453185.5	ENSG00000116353.16	25.399	-0.155063	0.492227	-0.315023	0.752745	0.894682	MECR	NA	NA
ENST00000490529.5	ENSG00000116353.16	79.3472	-0.0756573	0.342248	-0.22106	0.825046	0.930829	MECR	NA	FALSE
ENST00000464511.1	ENSG00000116353.16	13.8321	0.404062	0.816498	0.494872	0.620691	NA	MECR	NA	NA
ENST00000484012.5	ENSG00000116353.16	28.2476	-0.30918	0.467585	-0.661227	0.508467	0.751203	MECR	NA	NA
ENST00000345512.7	ENSG00000060656.20	243.487	0.0849713	0.388126	0.218927	0.826707	0.931832	PTPRU	NA	NA
ENST00000428026.6	ENSG00000060656.20	491.913	-0.198997	0.391935	-0.507729	0.611643	0.818194	PTPRU	NA	NA
ENST00000527027.1	ENSG00000060656.20	31.6509	-0.123654	0.722635	-0.171116	0.864133	0.947993	PTPRU	NA	NA
ENST00000410852.1	ENSG00000222784.1	331.75	0.77756	0.260134	2.98907	0.00279828	0.0212001	RN7SKP91	NA	NA
ENST00000339394.7	ENSG00000162512.16	492.48	-0.861884	0.210634	-4.09186	4.27929e-05	0.000653979	SDC3	NA	NA
ENST00000471567.1	ENSG00000162512.16	17.5105	-0.15468	1.08118	-0.143066	0.886238	0.957733	SDC3	NA	NA
ENST00000578099.2	ENSG00000266210.2	6.90106	0.371858	0.994254	0.374007	0.708399	NA	RN7SL371P	NA	NA
ENST00000257075.9	ENSG00000134644.15	564.357	0.0366445	0.348641	0.105107	0.916291	0.970202	PUM1	FALSE	FALSE
ENST00000373747.7	ENSG00000134644.15	757.577	-0.0180813	0.268262	-0.0674015	0.946262	0.981182	PUM1	FALSE	NA
ENST00000426105.6	ENSG00000134644.15	401.377	-1.15348	0.863675	-1.33555	0.181696	0.428386	PUM1	FALSE	NA
ENST00000440538.6	ENSG00000134644.15	259.717	-0.509785	0.52039	-0.97962	0.327274	0.601421	PUM1	FALSE	NA
ENST00000373742.6	ENSG00000134644.15	224.217	-0.410542	0.359825	-1.14095	0.253891	0.520254	PUM1	FALSE	NA
ENST00000526128.1	ENSG00000134644.15	26.7277	0.0350828	0.481318	0.0728891	0.941894	0.979857	PUM1	NA	NA
ENST00000525948.5	ENSG00000134644.15	139.666	-0.115505	0.417189	-0.276864	0.781884	0.909237	PUM1	TRUE	FALSE
ENST00000480602.1	ENSG00000134644.15	52.5953	-0.158493	0.48524	-0.326628	0.743949	0.890177	PUM1	TRUE	NA
ENST00000417263.2	ENSG00000237329.2	14.5449	-0.984574	0.743544	-1.32416	0.185448	NA	AL356320.2	NA	NA
ENST00000429616.1	ENSG00000232768.1	5.61025	0.0681991	1.03139	0.0661232	0.94728	NA	AL356320.1	NA	NA
ENST00000263694.9	ENSG00000060688.13	2019.82	-0.409791	0.0761569	-5.38088	7.41231e-08	2.34007e-06	SNRNP40	NA	NA
ENST00000486941.1	ENSG00000060688.13	19.527	-0.619812	0.60855	-1.01851	0.308437	0.581522	SNRNP40	NA	NA
ENST00000489853.1	ENSG00000060688.13	60.8896	-0.189329	0.443659	-0.426744	0.669566	0.852213	SNRNP40	NA	NA
ENST00000373720.3	ENSG00000060688.13	36.5381	-1.04474	0.513919	-2.0329	0.0420629	0.165109	SNRNP40	NA	NA
ENST00000474025.1	ENSG00000060688.13	55.4056	-0.326887	0.407618	-0.801943	0.422586	0.685899	SNRNP40	NA	FALSE
ENST00000463988.1	ENSG00000060688.13	24.754	-0.720124	0.583275	-1.23462	0.216972	0.475728	SNRNP40	NA	NA
ENST00000452686.2	ENSG00000229447.2	55.8959	-0.166938	0.388122	-0.430117	0.667111	0.850715	AC114495.2	NA	NA
ENST00000616393.4	ENSG00000121766.15	98.6477	-0.779831	0.399392	-1.95254	0.0508737	0.188825	ZCCHC17	NA	NA
ENST00000344147.9	ENSG00000121766.15	875.238	0.0696187	0.0940921	0.7399	0.459361	0.715468	ZCCHC17	NA	FALSE
ENST00000479629.5	ENSG00000121766.15	90.0105	0.437627	0.505107	0.866406	0.386268	0.654672	ZCCHC17	NA	NA
ENST00000373709.8	ENSG00000168528.12	901.288	0.741375	0.113044	6.55828	5.44316e-11	3.34021e-09	SERINC2	NA	TRUE
ENST00000639047.1	ENSG00000284543.1	162.585	-0.0214918	0.220904	-0.0972903	0.922496	0.972108	LINC01226	NA	NA
ENST00000271064.12	ENSG00000142910.16	804.128	-0.494025	0.202088	-2.4446	0.0145013	0.0757949	TINAGL1	NA	NA
ENST00000461030.5	ENSG00000142910.16	111.16	1.19993	0.301762	3.97642	6.99607e-05	0.000995802	TINAGL1	NA	NA
ENST00000466998.1	ENSG00000142910.16	65.4439	0.845439	0.468046	1.80631	0.0708694	0.235596	TINAGL1	NA	NA
ENST00000481165.5	ENSG00000142910.16	476.048	1.19266	0.214011	5.57289	2.50546e-08	8.74517e-07	TINAGL1	NA	NA
ENST00000468635.5	ENSG00000142910.16	103.615	0.371227	0.267855	1.38593	0.16577	0.406139	TINAGL1	NA	NA
ENST00000498429.5	ENSG00000142910.16	186.388	0.138659	0.309626	0.447828	0.654278	0.842405	TINAGL1	NA	NA
ENST00000480586.1	ENSG00000142910.16	98.6249	0.694363	0.403042	1.72281	0.0849232	0.265913	TINAGL1	NA	NA
ENST00000373703.5	ENSG00000162517.13	867.773	-0.724247	0.119663	-6.05237	1.42728e-09	6.32292e-08	PEF1	NA	FALSE
ENST00000478502.5	ENSG00000162517.13	113.833	-0.381033	0.26981	-1.41223	0.157882	0.394196	PEF1	NA	NA
ENST00000602889.1	ENSG00000269967.1	22.1055	-0.539253	0.630503	-0.855273	0.3924	0.660401	AL136115.2	NA	NA
ENST00000602725.5	ENSG00000184007.21	2424.98	0.787554	0.275749	2.85605	0.00428942	0.0297045	PTP4A2	FALSE	NA
ENST00000647444.2	ENSG00000184007.21	1519.83	-0.107643	0.248603	-0.432991	0.665021	0.849373	PTP4A2	FALSE	NA
ENST00000457805.6	ENSG00000184007.21	1604.83	-0.261266	0.16493	-1.5841	0.113172	0.320568	PTP4A2	FALSE	FALSE
ENST00000602683.5	ENSG00000184007.21	464.453	0.0293157	0.206272	0.142121	0.886984	0.958253	PTP4A2	FALSE	NA
ENST00000470404.5	ENSG00000184007.21	26.4578	0.273389	1.01343	0.269766	0.78734	0.91165	PTP4A2	FALSE	TRUE
ENST00000532001.6	ENSG00000184007.21	90.8907	-0.131342	0.446487	-0.294167	0.76863	0.902833	PTP4A2	TRUE	FALSE
ENST00000528253.3	ENSG00000184007.21	13.9268	2.31852	1.14392	2.02681	0.0426817	NA	PTP4A2	TRUE	NA
ENST00000627328.2	ENSG00000184007.21	120.782	-0.707161	0.620043	-1.1405	0.254076	0.520356	PTP4A2	NA	NA
ENST00000484483.1	ENSG00000184007.21	34.1545	-0.267265	0.495277	-0.539628	0.589454	0.804589	PTP4A2	NA	NA
ENST00000468531.1	ENSG00000184007.21	64.8271	9.18987	3.90782	2.35166	0.0186899	0.091398	PTP4A2	NA	NA
ENST00000524384.5	ENSG00000184007.21	39.187	-4.07193	1.70975	-2.3816	0.0172376	0.0861578	PTP4A2	NA	NA
ENST00000528840.1	ENSG00000184007.21	49.4085	-2.02779	1.43248	-1.41559	0.156896	0.392917	PTP4A2	NA	NA
ENST00000494444.2	ENSG00000184007.21	42.1646	0.798581	1.36601	0.58461	0.55881	0.784766	PTP4A2	NA	NA
ENST00000529477.5	ENSG00000184007.21	247.689	0.316301	0.377713	0.83741	0.402362	0.668661	PTP4A2	NA	NA
ENST00000533408.1	ENSG00000184007.21	83.3596	-0.187509	0.449005	-0.417609	0.676233	0.855734	PTP4A2	NA	NA
ENST00000475464.1	ENSG00000184007.21	27.2987	-0.0717714	0.4982	-0.144061	0.885452	0.957332	PTP4A2	NA	NA
ENST00000447478.1	ENSG00000228634.1	16.071	-0.157418	0.697156	-0.2258	0.821357	NA	AL136115.1	NA	NA
ENST00000327300.12	ENSG00000121774.18	3632.5	-0.272014	0.154591	-1.75957	0.0784799	0.251877	KHDRBS1	NA	FALSE
ENST00000307714.12	ENSG00000121774.18	185.138	-0.310328	0.313164	-0.990944	0.321713	0.595711	KHDRBS1	NA	NA
ENST00000492989.1	ENSG00000121774.18	95.0946	-0.824217	0.49425	-1.66761	0.0953932	0.287978	KHDRBS1	NA	NA
ENST00000484270.2	ENSG00000121774.18	420.32	0.153209	0.168796	0.907662	0.364057	0.635222	KHDRBS1	NA	TRUE
ENST00000366152.3	ENSG00000203325.3	26.3444	-0.142231	0.6059	-0.234743	0.814408	0.92546	AL445248.1	NA	NA
ENST00000438825.5	ENSG00000121775.18	45.0752	-0.259295	0.530611	-0.488671	0.625074	0.825514	TMEM39B	NA	NA
ENST00000441402.5	ENSG00000121775.18	199.132	-0.749776	0.223734	-3.35119	0.00080464	0.00764446	TMEM39B	NA	FALSE
ENST00000373625.8	ENSG00000025800.14	5018.45	-0.000967143	0.115431	-0.00837854	0.993315	0.997625	KPNA6	NA	FALSE
ENST00000469790.1	ENSG00000025800.14	277.567	0.245953	0.225064	1.09281	0.274476	0.543817	KPNA6	NA	NA
ENST00000515055.1	ENSG00000250135.1	38.7045	-0.343907	0.48661	-0.70674	0.479728	0.730562	AL049795.2	NA	NA
ENST00000373610.8	ENSG00000084652.16	1874.86	-0.206372	0.141918	-1.45416	0.145901	0.375949	TXLNA	NA	FALSE
ENST00000373609.1	ENSG00000084652.16	862.067	0.0810318	0.184371	0.439504	0.660296	0.84597	TXLNA	NA	NA
ENST00000291358.10	ENSG00000160051.11	92.2588	-0.47367	0.357684	-1.32427	0.185414	0.433656	IQCC	NA	NA
ENST00000373586.1	ENSG00000084623.11	4453.11	-0.27126	0.0967861	-2.80267	0.00506817	0.0338893	EIF3I	NA	NA
ENST00000471486.5	ENSG00000084623.11	306.851	-1.00925	0.258191	-3.90892	9.27108e-05	0.0012529	EIF3I	NA	NA
ENST00000483517.5	ENSG00000084623.11	41.0464	0.28513	2.18464	0.130516	0.896158	0.962598	EIF3I	NA	FALSE
ENST00000474371.1	ENSG00000084623.11	220.614	0.489693	0.231788	2.11267	0.0346288	0.143079	EIF3I	NA	NA
ENST00000373548.8	ENSG00000116478.12	3956.5	0.17002	0.0805631	2.1104	0.0348239	0.143586	HDAC1	NA	FALSE
ENST00000463172.5	ENSG00000116478.12	70.5585	-0.347116	0.365244	-0.950368	0.341925	0.615453	HDAC1	NA	FALSE
ENST00000428704.1	ENSG00000116478.12	87.8767	-0.0110467	0.489852	-0.0225511	0.982008	0.993959	HDAC1	NA	NA
ENST00000490081.5	ENSG00000116478.12	85.506	-0.495634	0.435691	-1.13758	0.255296	0.521981	HDAC1	NA	NA
ENST00000476391.5	ENSG00000116478.12	409.754	0.248735	0.145327	1.71155	0.0869795	0.270305	HDAC1	NA	TRUE
ENST00000471488.1	ENSG00000116478.12	49.412	0.00871341	0.442303	0.0197001	0.984283	0.994622	HDAC1	NA	NA
ENST00000329421.8	ENSG00000175130.7	1264.48	-1.18344	0.111839	-10.5816	3.62616e-26	1.65995e-23	MARCKSL1	NA	NA
ENST00000455895.6	ENSG00000160058.18	341.638	-0.637347	0.211471	-3.01388	0.0025793	0.0198269	BSDC1	NA	NA
ENST00000446293.6	ENSG00000160058.18	111.075	-1.00127	0.319166	-3.13713	0.00170611	0.0141616	BSDC1	NA	NA
ENST00000444107.1	ENSG00000224333.1	252.221	0.739193	0.275982	2.67841	0.00739736	0.0454378	GAPDHP20	NA	NA
ENST00000373510.9	ENSG00000160062.15	299.51	0.299224	0.222519	1.34471	0.178718	0.424217	ZBTB8A	NA	NA
ENST00000316459.4	ENSG00000160062.15	103.488	-0.0556919	0.468242	-0.118938	0.905324	0.965981	ZBTB8A	NA	NA
ENST00000341885.5	ENSG00000176261.15	4.99301	-0.408752	3.68359	-0.110966	0.911644	NA	ZBTB8OS	FALSE	NA
ENST00000468695.5	ENSG00000176261.15	105.75	0.467266	0.462001	1.0114	0.311826	0.585414	ZBTB8OS	FALSE	NA
ENST00000492007.5	ENSG00000176261.15	57.4345	-0.0780426	0.697099	-0.111953	0.91086	0.968149	ZBTB8OS	FALSE	NA
ENST00000373506.7	ENSG00000176261.15	134.078	0.795581	0.379943	2.09395	0.0362648	0.147949	ZBTB8OS	FALSE	NA
ENST00000373501.6	ENSG00000176261.15	32.4723	-0.8243	0.486589	-1.69404	0.0902579	0.277169	ZBTB8OS	FALSE	TRUE
ENST00000473294.6	ENSG00000176261.15	55.696	0.412163	0.4381	0.940796	0.34681	0.61982	ZBTB8OS	TRUE	TRUE
ENST00000436661.5	ENSG00000176261.15	164.852	-0.190426	0.399067	-0.477179	0.633234	0.829661	ZBTB8OS	FALSE	NA
ENST00000476493.5	ENSG00000176261.15	87.1451	0.498127	0.390323	1.27619	0.201888	0.456373	ZBTB8OS	TRUE	TRUE
ENST00000465588.2	ENSG00000176261.15	21.2492	-0.450182	0.637279	-0.706412	0.479932	0.730732	ZBTB8OS	FALSE	NA
ENST00000479075.5	ENSG00000176261.15	102.529	1.03669	0.30751	3.37125	0.000748269	0.00719125	ZBTB8OS	TRUE	TRUE
ENST00000473383.1	ENSG00000176261.15	27.6612	-0.0617273	0.547151	-0.112816	0.910177	0.967933	ZBTB8OS	NA	NA
ENST00000466361.1	ENSG00000176261.15	22.5722	0.0768354	0.552967	0.138951	0.889489	0.959345	ZBTB8OS	NA	FALSE
ENST00000414241.7	ENSG00000162521.19	256.244	-0.72961	0.247346	-2.94976	0.0031802	0.023498	RBBP4	FALSE	NA
ENST00000527118.5	ENSG00000162521.19	150.364	-0.491536	0.419758	-1.171	0.241599	0.505736	RBBP4	TRUE	FALSE
ENST00000373493.10	ENSG00000162521.19	1337.07	-0.0524344	0.135142	-0.387996	0.698019	0.867861	RBBP4	FALSE	NA
ENST00000401893.7	ENSG00000162521.19	739.003	-0.169989	0.194106	-0.875755	0.381163	0.650617	RBBP4	NA	NA
ENST00000492348.6	ENSG00000162521.19	2259	-0.146853	0.117984	-1.24468	0.213249	0.471252	RBBP4	TRUE	NA
ENST00000525506.1	ENSG00000162521.19	173.227	0.0548007	0.575549	0.0952146	0.924144	0.972779	RBBP4	NA	NA
ENST00000465780.1	ENSG00000162521.19	28.2334	0.268745	0.62521	0.429848	0.667306	0.85079	RBBP4	NA	NA
ENST00000458695.6	ENSG00000162521.19	39.95	-1.9906	1.27262	-1.56418	0.117776	0.328263	RBBP4	FALSE	FALSE
ENST00000531983.1	ENSG00000162521.19	15.799	0.306859	0.78027	0.393273	0.694118	NA	RBBP4	NA	NA
ENST00000463378.5	ENSG00000162521.19	44.6888	0.744146	0.459269	1.62028	0.105171	0.306154	RBBP4	FALSE	FALSE
ENST00000460669.5	ENSG00000162521.19	25.8694	1.7261	1.42658	1.20996	0.226296	0.487956	RBBP4	TRUE	NA
ENST00000409190.8	ENSG00000162520.15	618.852	0.0897234	0.187662	0.478111	0.632571	0.829536	SYNC	NA	TRUE
ENST00000421619.1	ENSG00000224409.1	13.3234	1.65403	0.77029	2.14728	0.0317713	NA	AC114489.2	NA	NA
ENST00000401073.7	ENSG00000162522.11	997.197	-1.26254	0.165591	-7.62446	2.45059e-14	2.68125e-12	KIAA1522	NA	NA
ENST00000373481.7	ENSG00000162522.11	350.211	-0.641575	0.378126	-1.69672	0.0897492	0.276204	KIAA1522	NA	TRUE
ENST00000469100.5	ENSG00000134684.10	324.124	-0.729442	0.205805	-3.54434	0.000393601	0.00422978	YARS1	NA	NA
ENST00000373477.8	ENSG00000134684.10	1919.26	-0.262198	0.149417	-1.75481	0.0792916	0.253766	YARS1	NA	FALSE
ENST00000490826.1	ENSG00000134684.10	216.107	-0.281549	0.248995	-1.13074	0.258165	0.52554	YARS1	NA	NA
ENST00000487404.5	ENSG00000134684.10	204.794	-0.139273	0.213413	-0.652596	0.514017	0.754922	YARS1	NA	NA
ENST00000478828.1	ENSG00000134684.10	697.443	-0.298887	0.141534	-2.11176	0.034707	0.143259	YARS1	NA	FALSE
ENST00000616261.1	ENSG00000134684.10	1597.64	-0.394554	0.131592	-2.9983	0.00271491	0.0207094	YARS1	NA	NA
ENST00000481895.5	ENSG00000134684.10	182.362	0.431355	0.260048	1.65875	0.0971661	0.291506	YARS1	NA	FALSE
ENST00000470377.1	ENSG00000134684.10	49.9199	-0.146529	0.567951	-0.257996	0.79641	0.91607	YARS1	NA	NA
ENST00000472692.1	ENSG00000134684.10	35.3168	-0.0258635	0.550487	-0.0469828	0.962527	0.986454	YARS1	NA	NA
ENST00000529027.5	ENSG00000116497.18	13.9589	-0.203452	0.759758	-0.267785	0.788865	NA	S100PBP	NA	NA
ENST00000531123.5	ENSG00000116497.18	111.997	0.213531	0.246747	0.865383	0.386829	0.655243	S100PBP	NA	NA
ENST00000356689.7	ENSG00000116497.18	151.032	0.226395	0.233977	0.967594	0.333247	0.607298	S100PBP	NA	FALSE
ENST00000373475.10	ENSG00000116497.18	386.331	0.193752	0.19899	0.973674	0.330219	0.604403	S100PBP	NA	NA
ENST00000531256.1	ENSG00000116497.18	46.302	-0.372811	0.630184	-0.591591	0.554125	0.781908	S100PBP	NA	NA
ENST00000477248.1	ENSG00000116497.18	22.3238	0.698544	0.623673	1.12005	0.262693	0.530501	S100PBP	NA	NA
ENST00000530552.1	ENSG00000116497.18	13.2486	-0.409658	0.82491	-0.496609	0.619465	NA	S100PBP	NA	NA
ENST00000524535.5	ENSG00000116497.18	8.43375	-0.422729	0.953135	-0.443515	0.657394	NA	S100PBP	NA	NA
ENST00000527692.1	ENSG00000116497.18	7.66122	-3.67136	2.95776	-1.24127	0.214508	NA	S100PBP	NA	NA
ENST00000373463.8	ENSG00000121900.19	777.89	-0.347019	0.154065	-2.25241	0.0242961	0.110711	TMEM54	NA	NA
ENST00000373456.11	ENSG00000116514.16	191.024	0.501797	0.57371	0.874653	0.381763	0.651222	RNF19B	NA	TRUE
ENST00000356990.9	ENSG00000116514.16	212.808	0.191173	0.387138	0.49381	0.62144	0.823528	RNF19B	NA	NA
ENST00000235150.4	ENSG00000116514.16	412.022	-0.526634	0.236311	-2.22856	0.0258431	0.115814	RNF19B	NA	NA
ENST00000633169.1	ENSG00000278966.2	13.4817	1.83113	1.37049	1.33611	0.181513	NA	AL031602.1	NA	NA
ENST00000447420.1	ENSG00000239670.1	30.9036	2.17163	0.628978	3.45264	0.000555131	0.00561831	AL355864.2	NA	NA
ENST00000427524.1	ENSG00000236065.2	69.2682	-0.13929	0.334714	-0.416146	0.677303	0.856543	AL020995.1	NA	NA
ENST00000629371.2	ENSG00000004455.17	272.814	0.898841	0.265739	3.38243	0.000718484	0.00695367	AK2	TRUE	NA
ENST00000373449.7	ENSG00000004455.17	2762.92	0.126296	0.130902	0.964814	0.334638	0.608824	AK2	FALSE	NA
ENST00000354858.11	ENSG00000004455.17	884.473	0.248861	0.129506	1.92162	0.0546542	0.198401	AK2	FALSE	NA
ENST00000548033.5	ENSG00000004455.17	210.586	0.252006	0.417853	0.603097	0.546444	0.777739	AK2	FALSE	NA
ENST00000467905.5	ENSG00000004455.17	1172.35	-0.0324868	0.187673	-0.173103	0.862571	0.9473	AK2	FALSE	NA
ENST00000480134.5	ENSG00000004455.17	359.702	-0.407197	0.308392	-1.32039	0.186705	0.43583	AK2	FALSE	NA
ENST00000550338.5	ENSG00000004455.17	72.0078	1.36286	0.499009	2.73112	0.00631188	0.04033	AK2	TRUE	TRUE
ENST00000469238.1	ENSG00000004455.17	16.7478	0.805083	0.753965	1.0678	0.285612	NA	AK2	NA	NA
ENST00000673291.1	ENSG00000004455.17	208.386	-0.0415771	0.197015	-0.211035	0.83286	0.934262	AK2	FALSE	NA
ENST00000487289.1	ENSG00000004455.17	55.2937	-0.805144	0.434001	-1.85517	0.0635725	0.21953	AK2	FALSE	NA
ENST00000551979.1	ENSG00000004455.17	17.9294	-0.00760455	0.735169	-0.0103439	0.991747	0.997382	AK2	NA	NA
ENST00000610352.1	ENSG00000276645.1	8.27651	0.014102	0.878554	0.0160514	0.987193	NA	AL020995.2	NA	NA
ENST00000291416.10	ENSG00000116525.14	182.483	0.207965	0.275679	0.754374	0.450624	0.708739	TRIM62	NA	FALSE
ENST00000627421.1	ENSG00000225313.5	37.1895	0.00337092	0.441319	0.00763828	0.993906	0.997907	AL513327.1	NA	NA
ENST00000630229.1	ENSG00000225313.5	63.2547	0.422631	0.378391	1.11692	0.26403	0.532085	AL513327.1	NA	NA
ENST00000628643.2	ENSG00000225313.5	64.5395	0.506422	0.368467	1.3744	0.169317	0.411103	AL513327.1	NA	NA
ENST00000630909.2	ENSG00000225313.5	98.2674	0.746404	0.276312	2.70131	0.00690669	0.0431611	AL513327.1	NA	NA
ENST00000627130.1	ENSG00000225313.5	77.8035	0.438695	0.287893	1.52381	0.127556	0.3453	AL513327.1	NA	NA
ENST00000431992.5	ENSG00000134686.18	1101.28	0.346309	0.214673	1.61319	0.106703	0.309013	PHC2	NA	NA
ENST00000373418.7	ENSG00000134686.18	492.768	-0.782506	0.210997	-3.70862	0.00020839	0.00249155	PHC2	NA	NA
ENST00000373422.7	ENSG00000134686.18	604.753	0.322429	0.177986	1.81155	0.0700563	0.233732	PHC2	NA	NA
ENST00000257118.5	ENSG00000134686.18	592.09	0.433097	0.138034	3.1376	0.00170335	0.0141446	PHC2	NA	NA
ENST00000467894.5	ENSG00000134686.18	144.759	1.0415	0.357375	2.91432	0.0035647	0.0256769	PHC2	NA	NA
ENST00000486897.5	ENSG00000134686.18	56.7363	-0.263174	0.514457	-0.511557	0.608961	0.816681	PHC2	NA	NA
ENST00000493483.5	ENSG00000134686.18	38.5127	0.714345	0.45571	1.56754	0.116988	0.326936	PHC2	NA	NA
ENST00000473158.1	ENSG00000134686.18	114.613	0.29585	0.322038	0.91868	0.358263	0.629624	PHC2	NA	NA
ENST00000459964.1	ENSG00000134686.18	22.1496	-0.144957	0.657602	-0.220432	0.825535	0.931091	PHC2	NA	NA
ENST00000468406.5	ENSG00000134686.18	54.6611	0.229312	0.431763	0.531106	0.595345	0.808523	PHC2	NA	NA
ENST00000484692.1	ENSG00000134686.18	30.5824	0.470526	0.54776	0.859	0.390341	0.658549	PHC2	NA	NA
ENST00000410180.1	ENSG00000222112.1	17.8064	0.266236	0.645681	0.412333	0.680095	0.858173	RN7SKP16	NA	NA
ENST00000432703.1	ENSG00000233246.1	19.9188	0.163544	0.646656	0.252907	0.80034	0.917692	PHC2-AS1	NA	NA
ENST00000361328.7	ENSG00000121903.14	479.898	1.03311	0.172736	5.98086	2.21966e-09	9.53615e-08	ZSCAN20	NA	TRUE
ENST00000521580.3	ENSG00000163866.9	324.456	-0.0876553	0.156642	-0.559591	0.575759	0.795932	SMIM12	NA	FALSE
ENST00000446026.1	ENSG00000163866.9	159.923	-0.0971003	0.225446	-0.430704	0.666684	0.85046	SMIM12	NA	NA
ENST00000456842.1	ENSG00000163866.9	295.138	-0.744485	0.20686	-3.59898	0.000319466	0.00355393	SMIM12	NA	FALSE
ENST00000423898.1	ENSG00000163866.9	78.6966	-0.0344068	0.455176	-0.0755901	0.939745	0.978966	SMIM12	NA	NA
ENST00000338513.1	ENSG00000189280.3	61.0005	-0.302767	0.392947	-0.770503	0.441002	0.701355	GJB5	NA	TRUE
ENST00000373366.3	ENSG00000188910.8	636.828	0.968358	0.188085	5.14852	2.62556e-07	7.2015e-06	GJB3	NA	NA
ENST00000373362.3	ENSG00000188910.8	444.719	0.616202	0.240735	2.55967	0.0104773	0.05933	GJB3	NA	NA
ENST00000487874.1	ENSG00000271741.1	127.949	-0.35244	0.275572	-1.27894	0.200918	0.455111	AC114490.2	NA	NA
ENST00000373337.3	ENSG00000243749.1	161.85	-0.0326898	0.348787	-0.0937244	0.925328	0.97325	TMEM35B	NA	NA
ENST00000357182.9	ENSG00000163867.17	98.0021	-1.28528	0.675498	-1.90271	0.057078	0.204221	ZMYM6	NA	NA
ENST00000466345.1	ENSG00000163867.17	2.99651	-0.537774	2.42646	-0.221629	0.824602	NA	ZMYM6	NA	NA
ENST00000415531.5	ENSG00000163867.17	19.1176	-0.238838	0.544193	-0.438884	0.660746	0.846246	ZMYM6	NA	NA
ENST00000466390.5	ENSG00000197056.11	18.1455	0.320134	0.570452	0.561193	0.574666	0.79531	ZMYM1	NA	FALSE
ENST00000359858.9	ENSG00000197056.11	563.148	0.0327199	0.19629	0.166692	0.867613	0.949363	ZMYM1	NA	NA
ENST00000373329.5	ENSG00000197056.11	46.0425	-1.12025	1.41312	-0.792751	0.427923	0.690957	ZMYM1	NA	NA
ENST00000463393.1	ENSG00000197056.11	21.7786	1.99468	1.31941	1.5118	0.130586	0.350292	ZMYM1	NA	NA
ENST00000471991.5	ENSG00000116560.11	23.6127	-0.0109293	0.578988	-0.0188765	0.98494	0.994773	SFPQ	NA	NA
ENST00000468598.5	ENSG00000116560.11	609.771	-0.0796072	0.230717	-0.345043	0.730062	0.883725	SFPQ	NA	NA
ENST00000470472.5	ENSG00000116560.11	2580.85	-0.186687	0.147484	-1.26582	0.205579	0.461236	SFPQ	TRUE	NA
ENST00000485365.1	ENSG00000116560.11	155.644	-0.126785	0.305419	-0.415119	0.678054	0.857087	SFPQ	NA	NA
ENST00000485454.1	ENSG00000116560.11	10.0982	0.524252	0.853115	0.614515	0.538875	NA	SFPQ	NA	NA
ENST00000357214.6	ENSG00000116560.11	6970.17	-0.35029	0.0850798	-4.11719	3.83524e-05	0.000596533	SFPQ	FALSE	NA
ENST00000314607.11	ENSG00000146463.12	2059.61	0.00340649	0.166209	0.0204952	0.983648	0.994462	ZMYM4	NA	FALSE
ENST00000441447.1	ENSG00000146463.12	52.3739	0.470507	0.381125	1.23452	0.217008	0.475782	ZMYM4	NA	NA
ENST00000470175.1	ENSG00000146463.12	13.6902	1.00232	0.741913	1.35099	0.176699	NA	ZMYM4	NA	NA
ENST00000434805.1	ENSG00000229994.1	23.6575	-0.498787	0.587673	-0.84875	0.396021	0.663689	RPL5P4	NA	NA
ENST00000432683.1	ENSG00000227409.1	5.38878	0.864555	1.36623	0.632802	0.526863	NA	ZMYM4-AS1	NA	NA
ENST00000325722.8	ENSG00000142687.18	676.063	0.613761	0.185858	3.30232	0.00095889	0.00883484	KIAA0319L	FALSE	TRUE
ENST00000426982.6	ENSG00000142687.18	336.591	1.01679	0.259411	3.91961	8.86924e-05	0.00120844	KIAA0319L	NA	TRUE
ENST00000474856.1	ENSG00000142687.18	3.07804	-0.276575	2.25663	-0.122561	0.902455	NA	KIAA0319L	NA	NA
ENST00000492544.1	ENSG00000142687.18	18.4409	-0.0902859	2.23757	-0.04035	0.967814	0.988287	KIAA0319L	NA	NA
ENST00000440579.5	ENSG00000142687.18	28.5161	-7.09972	2.65931	-2.66976	0.00759044	0.0462969	KIAA0319L	NA	NA
ENST00000470388.5	ENSG00000142687.18	32.752	1.32455	1.33918	0.989081	0.322624	0.596485	KIAA0319L	TRUE	NA
ENST00000356090.8	ENSG00000020129.16	387.863	-0.797867	0.273456	-2.91772	0.00352604	0.0254537	NCDN	NA	NA
ENST00000373243.7	ENSG00000020129.16	257.527	-0.445804	0.269117	-1.65654	0.0976117	0.29232	NCDN	NA	TRUE
ENST00000423723.1	ENSG00000020129.16	24.0113	-0.361335	0.660175	-0.547332	0.584151	0.801474	NCDN	NA	NA
ENST00000373237.4	ENSG00000126067.12	1712.46	-0.457658	0.0775387	-5.90232	3.58425e-09	1.47618e-07	PSMB2	NA	FALSE
ENST00000630477.1	ENSG00000126067.12	702.465	-0.709155	0.111861	-6.33959	2.30382e-10	1.22011e-08	PSMB2	NA	FALSE
ENST00000270815.5	ENSG00000142686.8	364.723	-0.147009	0.135956	-1.0813	0.279564	0.549514	C1orf216	NA	NA
ENST00000251195.9	ENSG00000092853.14	269.037	-0.154193	0.292465	-0.527217	0.598043	0.810593	CLSPN	NA	FALSE
ENST00000318121.8	ENSG00000092853.14	858.986	-0.58198	0.126277	-4.60875	4.05093e-06	8.19716e-05	CLSPN	NA	NA
ENST00000373220.7	ENSG00000092853.14	274.334	-0.894664	0.399518	-2.23936	0.0251328	0.113498	CLSPN	NA	NA
ENST00000520551.1	ENSG00000092853.14	945.684	-0.487146	0.22768	-2.1396	0.0323869	0.136578	CLSPN	NA	NA
ENST00000373210.4	ENSG00000134698.11	423.855	0.986691	0.19904	4.95726	7.14944e-07	1.76087e-05	AGO4	NA	TRUE
ENST00000496257.1	ENSG00000134698.11	9.43662	1.9113	0.925028	2.0662	0.0388093	NA	AGO4	NA	NA
ENST00000373206.5	ENSG00000092847.13	392.625	0.0877584	0.231171	0.379625	0.704224	0.87092	AGO1	FALSE	NA
ENST00000674304.1	ENSG00000092847.13	1253.4	-0.638976	0.119901	-5.32919	9.86498e-08	3.01753e-06	AGO1	FALSE	TRUE
ENST00000373204.6	ENSG00000092847.13	612.545	0.19952	0.178059	1.12052	0.262491	0.530255	AGO1	FALSE	FALSE
ENST00000674426.1	ENSG00000092847.13	612.545	0.19952	0.178059	1.12052	0.262491	0.530255	AGO1	FALSE	FALSE
ENST00000635259.1	ENSG00000092847.13	122.644	-0.269827	0.559631	-0.482152	0.629698	0.827875	AGO1	TRUE	NA
ENST00000634486.1	ENSG00000126070.20	343.969	0.598141	0.242888	2.46262	0.0137924	0.0728801	AGO3	TRUE	NA
ENST00000373191.9	ENSG00000126070.20	1180.48	0.519844	0.222313	2.33834	0.0193694	0.0938794	AGO3	FALSE	FALSE
ENST00000246314.10	ENSG00000126070.20	252.374	0.238175	0.358234	0.664858	0.506142	0.749715	AGO3	FALSE	NA
ENST00000491443.2	ENSG00000126070.20	31.2447	-0.0834964	0.574081	-0.145443	0.884361	0.95695	AGO3	NA	NA
ENST00000373178.5	ENSG00000116863.11	702.403	-0.0543139	0.145526	-0.373226	0.708981	0.873634	ADPRS	NA	TRUE
ENST00000616395.4	ENSG00000054116.12	57.3524	-0.512899	0.409655	-1.25202	0.210561	0.46795	TRAPPC3	NA	NA
ENST00000373166.8	ENSG00000054116.12	779.9	-0.182143	0.0966135	-1.88527	0.0593933	0.209792	TRAPPC3	NA	NA
ENST00000462715.1	ENSG00000054116.12	114.926	-0.324428	0.337471	-0.961353	0.336375	0.610216	TRAPPC3	NA	NA
ENST00000373159.1	ENSG00000054116.12	24.4314	-1.43983	0.76831	-1.87402	0.060928	0.213352	TRAPPC3	NA	NA
ENST00000497251.1	ENSG00000054116.12	36.9925	-0.344812	0.451133	-0.764324	0.444674	0.704154	TRAPPC3	NA	NA
ENST00000429533.6	ENSG00000116871.15	196.439	0.651181	0.208174	3.12806	0.00175964	0.0145362	MAP7D1	NA	NA
ENST00000316156.8	ENSG00000116871.15	172.556	0.538955	0.424364	1.27003	0.204074	0.459291	MAP7D1	NA	TRUE
ENST00000373150.8	ENSG00000116871.15	1024.64	0.156336	0.189167	0.826442	0.408553	0.674056	MAP7D1	NA	NA
ENST00000373151.6	ENSG00000116871.15	245.643	0.570006	0.422981	1.34759	0.177789	0.422998	MAP7D1	NA	NA
ENST00000530729.1	ENSG00000116871.15	51.1075	0.231613	0.5645	0.410297	0.681588	0.859105	MAP7D1	NA	NA
ENST00000373148.5	ENSG00000116871.15	426.277	0.803638	0.287291	2.79729	0.00515327	0.0343151	MAP7D1	NA	FALSE
ENST00000469141.6	ENSG00000054118.15	1607.81	-0.193095	0.187841	-1.02797	0.303965	0.576875	THRAP3	NA	NA
ENST00000648638.1	ENSG00000054118.15	636.823	-0.406537	0.213997	-1.89973	0.0574688	0.205104	THRAP3	NA	FALSE
ENST00000354618.10	ENSG00000054118.15	4262.88	-0.154805	0.115898	-1.33571	0.181645	0.428386	THRAP3	NA	NA
ENST00000466743.1	ENSG00000054118.15	148.312	-0.167701	0.323994	-0.517607	0.604732	0.814233	THRAP3	NA	NA
ENST00000373129.7	ENSG00000196182.11	476.393	-0.0048025	0.192048	-0.0250068	0.98005	0.993339	STK40	NA	NA
ENST00000373132.4	ENSG00000196182.11	430.455	-0.575486	0.2324	-2.47628	0.013276	0.0709325	STK40	NA	TRUE
ENST00000473733.5	ENSG00000196182.11	60.913	0.681262	0.376995	1.80709	0.0707488	0.235372	STK40	NA	NA
ENST00000482458.1	ENSG00000196182.11	68.1485	0.188881	0.383273	0.492811	0.622146	0.823969	STK40	NA	NA
ENST00000315732.3	ENSG00000181817.6	499.655	-0.558196	0.155462	-3.59056	0.000329965	0.00364831	LSM10	NA	NA
ENST00000235532.9	ENSG00000116885.18	42.4577	-0.475882	0.749363	-0.635049	0.525396	0.763248	OSCP1	NA	TRUE
ENST00000373116.6	ENSG00000116898.12	1311.66	0.0147673	0.229201	0.0644297	0.948628	0.982168	MRPS15	NA	NA
ENST00000477040.1	ENSG00000116898.12	24.1112	-0.942425	0.628329	-1.49989	0.133642	0.35573	MRPS15	NA	NA
ENST00000373087.7	ENSG00000163874.11	203.575	0.602731	0.272793	2.20948	0.0271412	0.119983	ZC3H12A	NA	NA
ENST00000373075.6	ENSG00000163875.15	108.386	0.08547	0.269182	0.317517	0.750851	0.893964	MEAF6	NA	NA
ENST00000296214.9	ENSG00000163875.15	535.516	0.0171303	0.224785	0.0762075	0.939254	0.978721	MEAF6	NA	NA
ENST00000475828.5	ENSG00000163875.15	93.182	-0.0750215	0.395406	-0.189733	0.849519	0.941716	MEAF6	NA	NA
ENST00000373073.8	ENSG00000163875.15	132.524	-0.0982849	0.30461	-0.322658	0.746954	0.891947	MEAF6	NA	FALSE
ENST00000485039.1	ENSG00000163875.15	34.6317	0.0531176	0.453072	0.117239	0.906671	0.966674	MEAF6	NA	NA
ENST00000296215.8	ENSG00000163877.11	375.901	0.027949	0.135001	0.207028	0.835988	0.935419	SNIP1	FALSE	FALSE
ENST00000638725.1	ENSG00000163877.11	190.464	-0.201775	0.247829	-0.814172	0.415547	0.679685	SNIP1	NA	NA
ENST00000468040.2	ENSG00000163877.11	60.6652	0.279059	0.499128	0.559093	0.576098	0.796148	SNIP1	TRUE	FALSE
ENST00000493916.1	ENSG00000163877.11	46.3449	0.141921	0.429809	0.330194	0.741253	0.889138	SNIP1	NA	NA
ENST00000423216.2	ENSG00000237749.4	33.1519	-0.441188	0.540573	-0.816149	0.414415	0.678675	AL034379.1	NA	NA
ENST00000373062.8	ENSG00000134697.13	2115.34	-0.333198	0.0909356	-3.66411	0.000248201	0.00288188	GNL2	NA	NA
ENST00000462812.5	ENSG00000134697.13	103.261	0.132093	0.272757	0.484287	0.628182	0.827041	GNL2	NA	FALSE
ENST00000479255.1	ENSG00000134697.13	24.4672	-0.575994	0.591285	-0.974139	0.329987	0.604261	GNL2	NA	NA
ENST00000489146.1	ENSG00000134697.13	24.4917	-0.722422	0.520481	-1.38799	0.165141	0.40543	GNL2	NA	NA
ENST00000488496.1	ENSG00000134697.13	18.602	0.071629	0.85699	0.083582	0.933389	0.976211	GNL2	NA	NA
ENST00000358011.8	ENSG00000116922.14	443.6	0.19849	0.324036	0.612555	0.540171	0.773315	C1orf109	NA	FALSE
ENST00000464178.1	ENSG00000116922.14	104.663	-0.0261137	0.389787	-0.0669948	0.946586	0.98124	C1orf109	NA	FALSE
ENST00000491981.5	ENSG00000116922.14	16.9219	-1.33626	1.66985	-0.800231	0.423577	NA	C1orf109	NA	NA
ENST00000327331.2	ENSG00000134690.11	945.695	0.0253945	0.146889	0.172882	0.862744	0.947328	CDCA8	NA	NA
ENST00000373055.6	ENSG00000134690.11	1270.25	-0.0368536	0.116963	-0.315088	0.752695	0.894682	CDCA8	NA	NA
ENST00000373045.10	ENSG00000185090.14	152.168	-1.3758	0.455982	-3.01723	0.00255099	0.0196472	MANEAL	NA	NA
ENST00000397631.7	ENSG00000185090.14	198.416	-1.25821	0.22899	-5.49459	3.9162e-08	1.3184e-06	MANEAL	NA	NA
ENST00000532512.1	ENSG00000185090.14	57.6236	-1.81311	0.373718	-4.85155	1.22503e-06	2.86651e-05	MANEAL	NA	NA
ENST00000329006.5	ENSG00000185090.14	87.8398	-1.86622	0.53365	-3.49708	0.000470374	0.00489754	MANEAL	NA	NA
ENST00000433474.1	ENSG00000233728.1	10.1298	-3.66103	2.42228	-1.5114	0.130688	NA	AL929472.3	NA	NA
ENST00000373044.3	ENSG00000196449.4	1392.41	0.117903	0.108164	1.09004	0.275697	0.545116	YRDC	NA	NA
ENST00000468084.1	ENSG00000197982.14	312.573	-0.157962	0.235307	-0.671301	0.502029	0.746706	C1orf122	NA	FALSE
ENST00000373036.5	ENSG00000188786.10	1186.29	-0.0994299	0.141997	-0.700225	0.483787	0.733476	MTF1	NA	NA
ENST00000468190.1	ENSG00000188786.10	38.6383	0.0827311	0.413997	0.199835	0.84161	0.938062	MTF1	NA	NA
ENST00000373027.5	ENSG00000204084.13	312.314	-0.0942214	0.305056	-0.308866	0.757423	0.897398	INPP5B	NA	NA
ENST00000373026.5	ENSG00000204084.13	147.929	0.253106	0.313637	0.807001	0.419666	0.683387	INPP5B	NA	NA
ENST00000373019.5	ENSG00000183431.12	2205.47	0.0630653	0.0775793	0.812914	0.416268	0.680327	SF3A3	NA	NA
ENST00000460925.1	ENSG00000183431.12	81.4451	-0.144979	0.324176	-0.447223	0.654714	0.842716	SF3A3	NA	NA
ENST00000461869.5	ENSG00000183431.12	303.445	0.0684725	0.174448	0.392509	0.694682	0.865872	SF3A3	NA	FALSE
ENST00000462258.1	ENSG00000183431.12	176.734	-0.580962	0.277692	-2.09211	0.036429	0.148452	SF3A3	NA	NA
ENST00000373016.4	ENSG00000183386.10	141.458	0.42693	0.267086	1.59848	0.109937	0.31499	FHL3	NA	NA
ENST00000483182.5	ENSG00000183520.12	214.957	-0.345597	0.210647	-1.64065	0.10087	0.298625	UTP11	NA	NA
ENST00000373014.5	ENSG00000183520.12	646.666	-0.608127	0.239285	-2.54143	0.01104	0.0618047	UTP11	NA	NA
ENST00000488453.1	ENSG00000183520.12	126.86	-0.374292	0.350451	-1.06803	0.285507	0.556073	UTP11	NA	NA
ENST00000373001.4	ENSG00000116954.8	294.245	0.553433	0.438217	1.26292	0.206618	0.462731	RRAGC	NA	FALSE
ENST00000397572.5	ENSG00000214114.9	592.818	-0.56183	0.24479	-2.29514	0.0217248	0.102018	MYCBP	NA	NA
ENST00000494695.4	ENSG00000214114.9	117.613	-0.706375	0.34957	-2.0207	0.0433111	0.168234	MYCBP	NA	NA
ENST00000495043.5	ENSG00000214114.9	18.4817	-0.763441	0.728988	-1.04726	0.294979	0.566841	MYCBP	NA	NA
ENST00000465771.3	ENSG00000214114.9	28.4959	-0.933191	1.40379	-0.664764	0.506201	0.749736	MYCBP	NA	NA
ENST00000432648.8	ENSG00000174574.16	1251.9	0.655079	0.21755	3.01117	0.00260246	0.0199664	AKIRIN1	NA	TRUE
ENST00000372984.8	ENSG00000174574.16	218.008	0.552108	0.311959	1.76981	0.076759	0.248073	AKIRIN1	NA	TRUE
ENST00000531822.1	ENSG00000174574.16	224.876	0.653957	0.235079	2.78186	0.00540485	0.0356557	AKIRIN1	NA	NA
ENST00000372967.3	ENSG00000168653.11	2811.38	-0.450999	0.0767598	-5.87547	4.21656e-09	1.71531e-07	NDUFS5	NA	NA
ENST00000372969.8	ENSG00000168653.11	713.461	-0.717668	0.225985	-3.17574	0.00149455	0.0127565	NDUFS5	NA	NA
ENST00000467673.5	ENSG00000127603.29	56.5942	1.22523	0.362942	3.37582	0.00073596	0.00710382	MACF1	NA	NA
ENST00000671089.1	ENSG00000127603.29	4605.83	0.419777	0.196091	2.14073	0.0322959	0.136355	MACF1	NA	NA
ENST00000472385.1	ENSG00000127603.29	18.6974	0.945341	0.655989	1.44109	0.149559	0.381583	MACF1	NA	NA
ENST00000372925.6	ENSG00000127603.29	1600.53	-0.118164	0.228315	-0.517547	0.604774	0.814233	MACF1	NA	FALSE
ENST00000530275.3	ENSG00000127603.29	2341.7	0.0316026	0.146344	0.215948	0.829028	0.932996	MACF1	NA	FALSE
ENST00000473843.1	ENSG00000127603.29	31.6946	-0.458727	0.448032	-1.02387	0.305897	0.57861	MACF1	NA	NA
ENST00000469490.1	ENSG00000127603.29	230.243	-0.0197871	0.241181	-0.0820424	0.934613	0.97644	MACF1	NA	FALSE
ENST00000487656.1	ENSG00000127603.29	6.33074	-0.0518064	0.928034	-0.0558238	0.955482	NA	MACF1	NA	NA
ENST00000360115.8	ENSG00000127603.29	34.0224	-4.97117	1.5289	-3.25147	0.0011481	0.0102798	MACF1	NA	NA
ENST00000497964.1	ENSG00000127603.29	141.965	0.0646899	0.245229	0.263794	0.791939	0.913692	MACF1	NA	NA
ENST00000446276.5	ENSG00000127603.29	71.8171	-0.690963	0.328513	-2.1033	0.0354393	0.145416	MACF1	NA	FALSE
ENST00000462496.5	ENSG00000127603.29	23.6707	-0.728964	0.657031	-1.10948	0.267222	0.535582	MACF1	NA	FALSE
ENST00000331593.6	ENSG00000183682.8	264.079	0.0564558	0.162364	0.347711	0.728057	0.882532	BMP8A	NA	NA
ENST00000447263.1	ENSG00000237624.1	130.843	0.275931	0.304588	0.905918	0.36498	0.63599	OXCT2P1	NA	NA
ENST00000482028.5	ENSG00000090621.14	23.674	0.848539	0.682257	1.24372	0.213601	0.471662	PABPC4	NA	NA
ENST00000492468.5	ENSG00000090621.14	89.5509	-0.244708	0.638522	-0.383242	0.701541	0.86962	PABPC4	NA	NA
ENST00000437136.5	ENSG00000090621.14	18.0984	-0.144121	0.96931	-0.148684	0.881803	0.955588	PABPC4	FALSE	NA
ENST00000468476.1	ENSG00000090621.14	455.487	-0.247778	0.156105	-1.58725	0.112455	0.319311	PABPC4	NA	NA
ENST00000372862.7	ENSG00000090621.14	1345.41	-1.27467	0.175561	-7.26054	3.85547e-13	3.4661e-11	PABPC4	FALSE	NA
ENST00000372857.7	ENSG00000090621.14	155.785	0.342311	0.379982	0.900863	0.367661	0.638629	PABPC4	FALSE	NA
ENST00000372856.7	ENSG00000090621.14	476.927	-1.80033	0.556302	-3.23625	0.0012111	0.0107328	PABPC4	FALSE	NA
ENST00000372858.8	ENSG00000090621.14	2102.69	-0.825417	0.118244	-6.9806	2.93913e-12	2.27731e-10	PABPC4	FALSE	NA
ENST00000530186.1	ENSG00000090621.14	19.0806	-2.33151	0.763241	-3.05475	0.00225249	0.0177078	PABPC4	FALSE	NA
ENST00000421687.6	ENSG00000090621.14	219.187	-4.83606	1.52559	-3.16995	0.00152464	0.0129744	PABPC4	FALSE	NA
ENST00000525045.5	ENSG00000090621.14	37.9434	-0.736075	0.507522	-1.45033	0.146966	0.377483	PABPC4	NA	NA
ENST00000527718.1	ENSG00000090621.14	151.859	-0.340198	0.364393	-0.9336	0.35051	0.623139	PABPC4	NA	NA
ENST00000483770.1	ENSG00000090621.14	20.379	-0.027223	1.2707	-0.0214237	0.982908	0.994263	PABPC4	NA	NA
ENST00000525669.5	ENSG00000090621.14	82.5555	-0.253546	0.335601	-0.755499	0.44995	0.708232	PABPC4	NA	NA
ENST00000470443.5	ENSG00000090621.14	426.351	-0.525853	0.209233	-2.51324	0.0119629	0.0657017	PABPC4	TRUE	NA
ENST00000513632.2	ENSG00000090621.14	50.0796	-0.0601551	0.398816	-0.150834	0.880106	0.954865	PABPC4	NA	NA
ENST00000525751.5	ENSG00000090621.14	149.259	0.0515596	0.27371	0.188373	0.850584	0.942181	PABPC4	NA	FALSE
ENST00000474378.1	ENSG00000090621.14	36.7858	-0.402328	0.844243	-0.476555	0.633679	0.82997	PABPC4	NA	NA
ENST00000492519.1	ENSG00000090621.14	18.7823	-0.31622	1.44249	-0.219219	0.82648	0.931662	PABPC4	NA	NA
ENST00000415255.2	ENSG00000228060.3	109.257	-0.152588	0.324441	-0.470312	0.638132	0.832899	PABPC4-AS1	NA	NA
ENST00000650144.1	ENSG00000228060.3	50.293	-0.481862	0.374441	-1.28688	0.198135	0.451114	PABPC4-AS1	NA	NA
ENST00000372852.4	ENSG00000163909.8	313.353	-1.3487	0.158991	-8.48286	2.19728e-17	3.80473e-15	HEYL	NA	NA
ENST00000372844.8	ENSG00000116983.13	269.783	0.558894	0.247609	2.25717	0.0239975	0.10969	HPCAL4	NA	NA
ENST00000485507.5	ENSG00000084072.17	57.8381	-0.27814	0.450781	-0.617017	0.537224	0.77139	PPIE	NA	NA
ENST00000324379.10	ENSG00000084072.17	431.437	0.441948	0.203204	2.1749	0.0296378	0.127882	PPIE	FALSE	TRUE
ENST00000356511.6	ENSG00000084072.17	665.151	-0.179746	0.137757	-1.3048	0.191961	0.44337	PPIE	FALSE	NA
ENST00000456578.6	ENSG00000084072.17	30.6879	0.611564	0.548221	1.11554	0.264618	0.532849	PPIE	NA	NA
ENST00000495526.5	ENSG00000084072.17	216.437	0.0149517	0.272478	0.054873	0.95624	0.984724	PPIE	TRUE	NA
ENST00000497370.5	ENSG00000084072.17	125.609	0.0294727	0.310086	0.0950468	0.924278	0.972839	PPIE	NA	TRUE
ENST00000372830.5	ENSG00000084072.17	104.32	2.27872	0.528222	4.31395	1.60367e-05	0.000277806	PPIE	FALSE	NA
ENST00000475350.5	ENSG00000084072.17	433.096	-0.523102	0.1782	-2.93549	0.00333027	0.0243762	PPIE	TRUE	NA
ENST00000372827.8	ENSG00000116985.12	472.492	0.0158435	0.129537	0.122308	0.902655	0.965026	BMP8B	NA	NA
ENST00000327582.5	ENSG00000198754.5	134.675	0.265453	0.306211	0.866896	0.385999	0.654568	OXCT2	NA	NA
ENST00000537440.5	ENSG00000043514.17	261.629	0.0159913	0.305481	0.0523478	0.958252	0.985161	TRIT1	FALSE	NA
ENST00000441669.6	ENSG00000043514.17	73.9677	1.77923	1.34192	1.32588	0.184879	0.432913	TRIT1	FALSE	NA
ENST00000372818.5	ENSG00000043514.17	176.701	-0.132848	0.602373	-0.220541	0.82545	0.931048	TRIT1	FALSE	FALSE
ENST00000495175.6	ENSG00000043514.17	176.675	0.257849	0.382399	0.674293	0.500125	0.745396	TRIT1	TRUE	NA
ENST00000492612.6	ENSG00000043514.17	29.4104	-0.963357	1.70656	-0.564503	0.572412	0.794033	TRIT1	TRUE	NA
ENST00000467774.1	ENSG00000043514.17	14.297	-0.517411	0.767596	-0.674068	0.500268	NA	TRIT1	NA	NA
ENST00000489945.5	ENSG00000043514.17	18.114	0.327654	1.4875	0.220272	0.82566	0.931205	TRIT1	TRUE	NA
ENST00000462243.2	ENSG00000043514.17	10.6788	0.192611	0.824027	0.233744	0.815184	NA	TRIT1	NA	NA
ENST00000372797.7	ENSG00000131236.17	654.201	0.263486	0.124647	2.11386	0.0345268	0.142806	CAP1	NA	FALSE
ENST00000421589.5	ENSG00000131236.17	206.092	0.165936	0.254981	0.650777	0.51519	0.755893	CAP1	NA	FALSE
ENST00000414893.5	ENSG00000131236.17	150.06	0.35169	0.239784	1.4667	0.142458	0.370312	CAP1	NA	NA
ENST00000372792.7	ENSG00000131236.17	2917.99	-0.0176919	0.104921	-0.168621	0.866095	0.948733	CAP1	NA	NA
ENST00000414281.5	ENSG00000131236.17	124.153	0.0306689	0.353725	0.0867028	0.930908	0.975526	CAP1	NA	NA
ENST00000420216.5	ENSG00000131236.17	85.3624	-0.526849	0.342703	-1.53733	0.124212	0.339638	CAP1	NA	NA
ENST00000340450.7	ENSG00000131236.17	1168.09	-0.266139	0.175129	-1.51967	0.128593	0.347186	CAP1	NA	FALSE
ENST00000372805.7	ENSG00000131236.17	1952.29	0.074104	0.0997568	0.742846	0.457575	0.713886	CAP1	NA	FALSE
ENST00000427843.5	ENSG00000131236.17	109.711	-0.271768	1.396	-0.194676	0.845647	0.939918	CAP1	NA	FALSE
ENST00000417287.5	ENSG00000131236.17	65.8243	1.49445	1.32961	1.12397	0.261024	0.528759	CAP1	NA	NA
ENST00000424977.1	ENSG00000131236.17	43.7195	0.698648	3.31317	0.21087	0.832989	0.934294	CAP1	NA	NA
ENST00000479759.5	ENSG00000131236.17	152.12	0.0943843	0.558801	0.168905	0.865871	0.948624	CAP1	NA	NA
ENST00000461993.1	ENSG00000131236.17	43.5795	-0.308216	0.390026	-0.790245	0.429385	0.692055	CAP1	NA	NA
ENST00000642050.1	ENSG00000131238.17	1009.74	-0.0138359	0.123032	-0.112458	0.910461	0.968095	PPT1	NA	TRUE
ENST00000439754.6	ENSG00000131238.17	638.952	0.555964	0.164802	3.37353	0.000742107	0.00715275	PPT1	NA	NA
ENST00000449045.7	ENSG00000131238.17	109.2	6.40011	1.38379	4.62507	3.74474e-06	7.65595e-05	PPT1	NA	NA
ENST00000372775.2	ENSG00000131238.17	80.5425	-0.0908201	0.568527	-0.159746	0.873081	0.951773	PPT1	NA	NA
ENST00000372771.5	ENSG00000117000.9	1085.39	0.0404298	0.189486	0.213365	0.831042	0.933642	RLF	NA	NA
ENST00000567508.1	ENSG00000259943.1	59.3311	0.133379	0.325084	0.41029	0.681593	0.859105	AL050341.2	NA	NA
ENST00000479131.5	ENSG00000084073.9	36.1685	0.0427147	0.508569	0.0839901	0.933064	0.976078	ZMPSTE24	NA	NA
ENST00000372759.4	ENSG00000084073.9	922.493	-0.684354	0.148917	-4.59554	4.3163e-06	8.69505e-05	ZMPSTE24	NA	NA
ENST00000447743.1	ENSG00000231296.1	5.24433	-0.959562	1.07988	-0.888582	0.374228	NA	AL050341.1	NA	NA
ENST00000600955.1	ENSG00000227311.3	2.6853	-3.16463	2.8882	-1.09571	0.273205	NA	AL031985.2	NA	NA
ENST00000435168.6	ENSG00000084070.12	9.95716	1.19636	2.48787	0.480878	0.630604	NA	SMAP2	NA	NA
ENST00000372718.8	ENSG00000084070.12	327.638	-0.347051	0.184513	-1.88091	0.0599846	0.21134	SMAP2	NA	NA
ENST00000372708.5	ENSG00000084070.12	69.5281	-1.24753	1.61956	-0.770288	0.441129	0.701418	SMAP2	NA	NA
ENST00000372699.8	ENSG00000117010.17	39.8211	-1.09583	0.541888	-2.02225	0.0431509	0.167931	ZNF684	NA	NA
ENST00000467203.5	ENSG00000066136.20	97.8041	0.028693	0.568326	0.0504869	0.959734	0.985598	NFYC	NA	NA
ENST00000427410.6	ENSG00000066136.20	344.492	0.325103	0.276463	1.17594	0.23962	0.503409	NFYC	NA	NA
ENST00000447388.7	ENSG00000066136.20	255.712	0.180861	0.343033	0.527241	0.598026	0.810593	NFYC	NA	NA
ENST00000425457.6	ENSG00000066136.20	58.8631	0.341056	0.924586	0.368874	0.712222	0.875437	NFYC	NA	NA
ENST00000372652.5	ENSG00000066136.20	170.23	-0.211176	0.275471	-0.766602	0.443318	0.703237	NFYC	NA	TRUE
ENST00000372651.5	ENSG00000066136.20	173.273	0.329189	0.38156	0.862745	0.388278	0.656671	NFYC	NA	NA
ENST00000525290.5	ENSG00000066136.20	122.452	0.588444	0.250212	2.35178	0.0186839	0.0913908	NFYC	NA	NA
ENST00000483091.1	ENSG00000066136.20	5.68508	0.0268834	1.28374	0.0209415	0.983292	NA	NFYC	NA	NA
ENST00000506017.1	ENSG00000117013.17	109.467	-0.975932	0.43841	-2.22607	0.0260096	0.11631	KCNQ4	NA	NA
ENST00000480420.6	ENSG00000171793.16	590.179	-0.0194334	0.170385	-0.114056	0.909193	0.967629	CTPS1	NA	NA
ENST00000650070.2	ENSG00000171793.16	1331.41	0.285559	0.140452	2.03314	0.0420384	0.165045	CTPS1	FALSE	NA
ENST00000649864.1	ENSG00000171793.16	449.073	-0.521347	0.200165	-2.60459	0.00919849	0.0536918	CTPS1	FALSE	NA
ENST00000648020.1	ENSG00000171793.16	293.363	-0.283268	0.208333	-1.35969	0.173927	0.417763	CTPS1	TRUE	NA
ENST00000463285.6	ENSG00000171793.16	96.8716	-0.201149	0.529345	-0.379995	0.703949	0.870887	CTPS1	FALSE	NA
ENST00000475060.1	ENSG00000171793.16	39.1201	-0.262164	0.566719	-0.4626	0.643651	0.835993	CTPS1	NA	NA
ENST00000372616.1	ENSG00000171793.16	125.292	0.359583	0.378118	0.950981	0.341614	0.615282	CTPS1	FALSE	NA
ENST00000486889.2	ENSG00000171793.16	158.381	-0.498714	0.244137	-2.04276	0.041076	0.162178	CTPS1	NA	NA
ENST00000464283.5	ENSG00000171793.16	200.812	-0.0771321	0.333343	-0.231389	0.817012	0.92686	CTPS1	NA	NA
ENST00000359345.5	ENSG00000171790.15	277.585	-0.26714	0.210451	-1.26937	0.204309	0.459629	SLFNL1	NA	NA
ENST00000326197.11	ENSG00000010803.16	159.856	-0.0290535	0.446805	-0.0650252	0.948154	0.981855	SCMH1	NA	NA
ENST00000489421.1	ENSG00000010803.16	24.1477	0.370718	0.650378	0.570004	0.568675	0.791925	SCMH1	NA	NA
ENST00000482530.1	ENSG00000010803.16	18.1113	0.19849	0.77997	0.254484	0.799122	0.917281	SCMH1	NA	NA
ENST00000488592.1	ENSG00000010803.16	63.7603	-0.202523	0.411063	-0.492682	0.622237	0.824036	SCMH1	NA	NA
ENST00000372572.5	ENSG00000198815.9	178.175	0.306204	0.400638	0.764291	0.444694	0.704154	FOXJ3	NA	NA
ENST00000545068.5	ENSG00000198815.9	63.8858	3.52187	3.73791	0.942204	0.346088	0.6192	FOXJ3	NA	NA
ENST00000361346.6	ENSG00000198815.9	882.27	-0.401622	0.244012	-1.64591	0.0997819	0.296588	FOXJ3	NA	FALSE
ENST00000445886.5	ENSG00000198815.9	191.958	-0.0988848	0.289837	-0.341174	0.732973	0.885473	FOXJ3	NA	NA
ENST00000372560.3	ENSG00000127125.9	66.6364	-0.676744	0.635338	-1.06517	0.286798	0.557417	PPCS	NA	NA
ENST00000372561.4	ENSG00000127125.9	98.5034	-0.0323819	0.400334	-0.0808872	0.935532	0.976887	PPCS	NA	NA
ENST00000372556.3	ENSG00000127125.9	288.021	-0.316842	0.395538	-0.801041	0.423108	0.686421	PPCS	NA	FALSE
ENST00000471420.1	ENSG00000127125.9	8.01646	0.175374	1.57621	0.111263	0.911408	NA	PPCS	NA	NA
ENST00000482168.1	ENSG00000127125.9	35.7264	0.226098	0.515636	0.438485	0.661035	0.846513	PPCS	NA	TRUE
ENST00000469615.1	ENSG00000127125.9	53.6959	-0.017657	0.494545	-0.0357036	0.971519	0.989709	PPCS	NA	NA
ENST00000304979.8	ENSG00000171960.11	1122.83	-0.455883	0.122795	-3.71255	0.000205181	0.00245789	PPIH	NA	NA
ENST00000372550.5	ENSG00000171960.11	25.4805	-1.22243	0.551225	-2.21765	0.0265784	0.118138	PPIH	NA	NA
ENST00000667389.1	ENSG00000285728.2	144.43	-0.526634	0.231286	-2.27698	0.0227871	0.105555	AC098484.4	NA	NA
ENST00000321358.12	ENSG00000065978.19	7623.7	-0.0656438	0.135155	-0.485694	0.627184	0.826656	YBX1	NA	NA
ENST00000332220.10	ENSG00000065978.19	4220.17	-0.175465	0.137387	-1.27716	0.201545	0.456063	YBX1	NA	FALSE
ENST00000436427.1	ENSG00000065978.19	19518.2	-0.2387	0.14707	-1.62304	0.104581	0.30513	YBX1	NA	NA
ENST00000467957.1	ENSG00000065978.19	2801.89	-0.133874	0.131989	-1.01428	0.31045	0.583951	YBX1	NA	FALSE
ENST00000296388.10	ENSG00000117385.16	377.992	0.674256	0.25144	2.68158	0.00732757	0.0451255	P3H1	NA	TRUE
ENST00000463465.1	ENSG00000117385.16	21.2217	1.17896	1.05881	1.11348	0.265504	0.533606	P3H1	NA	NA
ENST00000468913.2	ENSG00000164008.16	19.8895	0.875594	0.775011	1.12978	0.258567	0.525984	C1orf50	NA	NA
ENST00000650521.1	ENSG00000283580.3	42.55	0.307947	0.395309	0.779003	0.435978	0.697183	AC098484.3	NA	FALSE
ENST00000603943.6	ENSG00000283580.3	34.0889	0.194029	0.61836	0.313781	0.753688	0.895375	AC098484.3	NA	TRUE
ENST00000372521.9	ENSG00000177868.12	143.134	0.129886	0.397136	0.327058	0.743624	0.890078	SVBP	NA	NA
ENST00000372508.7	ENSG00000164011.18	70.0974	-1.17876	1.31364	-0.89732	0.369548	0.640482	ZNF691	NA	NA
ENST00000372507.5	ENSG00000164011.18	69.3089	-0.211287	0.31803	-0.664361	0.506459	0.749823	ZNF691	NA	FALSE
ENST00000426263.9	ENSG00000117394.23	2865.3	-0.656438	0.137784	-4.76425	1.89559e-06	4.18016e-05	SLC2A1	FALSE	NA
ENST00000630287.2	ENSG00000117394.23	2079.17	-0.752438	0.16425	-4.58106	4.62626e-06	9.26787e-05	SLC2A1	TRUE	NA
ENST00000625233.2	ENSG00000117394.23	23.6115	-1.09928	0.569053	-1.93177	0.0533881	0.195211	SLC2A1	NA	NA
ENST00000415851.6	ENSG00000117394.23	495.715	-0.404457	0.26709	-1.51431	0.129948	0.349541	SLC2A1	NA	NA
ENST00000630821.1	ENSG00000117394.23	92.6067	-0.059931	0.352592	-0.169973	0.865032	0.948304	SLC2A1	NA	NA
ENST00000629908.1	ENSG00000117394.23	21.6986	-0.851294	0.652496	-1.30467	0.192004	0.443376	SLC2A1	NA	NA
ENST00000639582.1	ENSG00000284138.1	19.5513	-0.35699	0.54781	-0.651667	0.514616	0.755384	ATP6V0CP4	NA	NA
ENST00000431759.5	ENSG00000227533.6	48.4674	0.506119	0.442439	1.14393	0.252653	0.518775	SLC2A1-AS1	NA	NA
ENST00000431635.6	ENSG00000117395.12	39.5445	1.22696	0.679155	1.8066	0.0708252	0.235469	EBNA1BP2	NA	TRUE
ENST00000236051.2	ENSG00000117395.12	2701.94	-0.0593286	0.213671	-0.277664	0.78127	0.908942	EBNA1BP2	NA	NA
ENST00000463906.1	ENSG00000117395.12	95.4598	-0.564238	0.49288	-1.14478	0.252301	0.518533	EBNA1BP2	NA	NA
ENST00000472982.5	ENSG00000117395.12	55.3719	-0.865525	0.343074	-2.52286	0.0116406	0.0642602	EBNA1BP2	NA	NA
ENST00000483082.1	ENSG00000117395.12	110.188	-0.0487843	0.292939	-0.166534	0.867737	0.949363	EBNA1BP2	NA	NA
ENST00000432792.6	ENSG00000179178.11	65.3701	0.67572	0.475012	1.42253	0.154872	0.390061	TMEM125	NA	NA
ENST00000424948.1	ENSG00000234694.1	41.4858	0.365062	0.474098	0.770014	0.441292	0.701564	AL139289.1	NA	NA
ENST00000310955.11	ENSG00000117399.14	6382.07	-0.0876774	0.0979453	-0.895167	0.370698	0.641552	CDC20	NA	NA
ENST00000372462.1	ENSG00000117399.14	516	0.0404157	0.182097	0.221946	0.824356	0.930579	CDC20	NA	NA
ENST00000478882.1	ENSG00000117399.14	77.1174	-0.230443	0.328818	-0.700822	0.483414	0.733231	CDC20	NA	NA
ENST00000482046.1	ENSG00000117399.14	92.9264	0.283114	0.363306	0.779271	0.43582	0.697039	CDC20	NA	NA
ENST00000621943.4	ENSG00000066322.15	475.092	0.206428	0.286816	0.719723	0.471696	0.72434	ELOVL1	NA	NA
ENST00000413844.3	ENSG00000066322.15	498.592	0.54921	0.309104	1.77678	0.0756047	0.245718	ELOVL1	NA	NA
ENST00000372458.8	ENSG00000066322.15	298.568	-0.290898	0.512917	-0.567144	0.570616	0.793123	ELOVL1	NA	NA
ENST00000464204.5	ENSG00000066322.15	143.148	0.0287528	0.292832	0.0981886	0.921783	0.972037	ELOVL1	NA	NA
ENST00000470968.6	ENSG00000066322.15	48.3691	-0.618752	0.615305	-1.0056	0.314607	0.588435	ELOVL1	NA	NA
ENST00000487209.5	ENSG00000066322.15	314.804	0.341071	0.225641	1.51156	0.130645	0.350375	ELOVL1	NA	NA
ENST00000470769.5	ENSG00000066322.15	45.0248	-0.72773	0.560932	-1.29736	0.194508	0.446498	ELOVL1	NA	NA
ENST00000482302.5	ENSG00000066322.15	39.8657	0.408915	0.771814	0.529811	0.596243	0.809173	ELOVL1	NA	NA
ENST00000465321.5	ENSG00000066322.15	44.0114	0.507605	0.513933	0.987687	0.323306	0.59728	ELOVL1	NA	NA
ENST00000479686.5	ENSG00000066322.15	16.4329	2.85161	1.13994	2.50155	0.0123652	NA	ELOVL1	NA	NA
ENST00000372457.9	ENSG00000159479.17	334.284	0.245988	0.257603	0.954911	0.339623	0.613523	MED8	NA	FALSE
ENST00000290663.10	ENSG00000159479.17	119.72	0.195265	0.38208	0.511057	0.609311	0.816831	MED8	NA	NA
ENST00000372455.4	ENSG00000159479.17	155.438	-0.0252283	0.243661	-0.103539	0.917536	0.970771	MED8	NA	NA
ENST00000406439.7	ENSG00000198198.17	113.122	0.171352	0.452047	0.379057	0.704646	0.871123	SZT2	NA	NA
ENST00000357658.4	ENSG00000198198.17	178.658	0.349997	0.196854	1.77795	0.075412	0.245324	SZT2	NA	FALSE
ENST00000639852.1	ENSG00000198198.17	63.8758	0.348157	0.346534	1.00468	0.31505	0.588738	SZT2	NA	NA
ENST00000638642.1	ENSG00000198198.17	8.77668	-0.377997	1.08032	-0.349894	0.726418	NA	SZT2	NA	NA
ENST00000372430.7	ENSG00000178922.16	47.7612	1.33887	0.51608	2.59431	0.00947822	0.0549295	HYI	NA	FALSE
ENST00000496043.5	ENSG00000142949.17	27.4562	0.637966	0.512071	1.24585	0.212818	0.470697	PTPRF	NA	NA
ENST00000481019.5	ENSG00000142949.17	16.0993	1.92473	1.3846	1.3901	0.164499	NA	PTPRF	NA	NA
ENST00000359947.9	ENSG00000142949.17	2623.28	-0.331939	0.169349	-1.96008	0.049986	0.186549	PTPRF	NA	TRUE
ENST00000438120.5	ENSG00000142949.17	3816.41	-0.152584	0.094627	-1.61248	0.106858	0.309347	PTPRF	NA	NA
ENST00000437607.1	ENSG00000142949.17	273.608	0.254092	0.356117	0.713508	0.475532	0.726895	PTPRF	NA	NA
ENST00000467464.1	ENSG00000142949.17	41.8806	0.754275	0.52176	1.44564	0.148279	0.37962	PTPRF	NA	FALSE
ENST00000429895.5	ENSG00000142949.17	491.564	0.867581	2.06739	0.419651	0.67474	0.855	PTPRF	NA	NA
ENST00000414879.5	ENSG00000142949.17	463.261	-3.12885	1.81309	-1.7257	0.0844012	0.264758	PTPRF	NA	TRUE
ENST00000496447.5	ENSG00000142949.17	1331.44	0.274872	0.210279	1.30718	0.191152	0.442335	PTPRF	NA	NA
ENST00000372407.4	ENSG00000142949.17	276.641	-1.38763	0.589832	-2.35259	0.0186434	0.0912936	PTPRF	NA	TRUE
ENST00000477970.1	ENSG00000142949.17	222.508	0.171009	0.268351	0.63726	0.523956	0.762072	PTPRF	NA	NA
ENST00000372396.4	ENSG00000066135.13	1889.09	0.0799836	0.115172	0.694469	0.487388	0.736287	KDM4A	FALSE	FALSE
ENST00000463151.5	ENSG00000066135.13	58.2315	-0.22812	0.402696	-0.566482	0.571066	0.793306	KDM4A	NA	FALSE
ENST00000485249.1	ENSG00000066135.13	70.107	0.714682	0.309669	2.30789	0.0210055	0.0996147	KDM4A	TRUE	NA
ENST00000472265.1	ENSG00000066135.13	6.78769	0.145583	0.921227	0.158032	0.874432	NA	KDM4A	NA	NA
ENST00000372359.10	ENSG00000117407.17	134.781	-1.42134	0.357063	-3.98063	6.8732e-05	0.000981823	ARTN	NA	NA
ENST00000372343.8	ENSG00000117408.11	703.033	0.0480475	0.124426	0.386154	0.699382	0.868363	IPO13	NA	FALSE
ENST00000489061.1	ENSG00000117408.11	8.13611	-0.28022	0.991999	-0.282479	0.777576	NA	IPO13	NA	NA
ENST00000471934.1	ENSG00000132768.14	148.814	-0.285079	0.285205	-0.999558	0.317524	0.591202	DPH2	NA	NA
ENST00000255108.8	ENSG00000132768.14	905.669	-0.780015	0.143967	-5.41801	6.02674e-08	1.93409e-06	DPH2	FALSE	NA
ENST00000495421.1	ENSG00000132768.14	172.15	0.16807	0.239004	0.70321	0.481925	0.732152	DPH2	TRUE	TRUE
ENST00000396758.6	ENSG00000132768.14	85.686	1.77054	0.350709	5.04846	4.45387e-07	1.15557e-05	DPH2	FALSE	NA
ENST00000459879.1	ENSG00000132768.14	63.2513	-3.77548	1.06902	-3.53172	0.000412874	0.00440008	DPH2	FALSE	NA
ENST00000527319.1	ENSG00000132768.14	59.8151	0.835505	0.37054	2.25483	0.0241439	0.110194	DPH2	TRUE	NA
ENST00000532642.5	ENSG00000117410.14	130.831	0.0320707	0.269434	0.11903	0.905252	0.965981	ATP6V0B	NA	NA
ENST00000236067.8	ENSG00000117410.14	423.874	0.166461	0.168052	0.990531	0.321915	0.595807	ATP6V0B	NA	TRUE
ENST00000472277.5	ENSG00000117410.14	51.5364	2.8435	0.656674	4.33016	1.49003e-05	0.000260386	ATP6V0B	NA	TRUE
ENST00000472174.7	ENSG00000117410.14	1123.69	0.277463	0.199295	1.39222	0.163855	0.403567	ATP6V0B	NA	NA
ENST00000356836.10	ENSG00000117411.16	241.905	-0.465297	0.261131	-1.78185	0.0747734	0.244172	B4GALT2	NA	FALSE
ENST00000309519.8	ENSG00000117411.16	1011.63	-0.46587	0.117249	-3.97334	7.08722e-05	0.00100698	B4GALT2	NA	FALSE
ENST00000485678.5	ENSG00000117411.16	193.819	-1.13795	0.386152	-2.94689	0.0032099	0.0236613	B4GALT2	NA	NA
ENST00000481924.1	ENSG00000117411.16	100.844	-0.634948	0.35744	-1.77637	0.0756713	0.245826	B4GALT2	NA	NA
ENST00000315913.9	ENSG00000178028.14	122.668	-0.120857	0.432279	-0.279581	0.779799	0.908504	DMAP1	NA	NA
ENST00000463950.1	ENSG00000178028.14	19.874	0.329205	0.556214	0.591868	0.553939	0.781729	DMAP1	NA	NA
ENST00000488433.5	ENSG00000178028.14	483.745	0.439891	0.190839	2.30504	0.0211645	0.100071	DMAP1	NA	NA
ENST00000483741.1	ENSG00000178028.14	51.7021	-0.0531957	0.598718	-0.0888493	0.929202	0.97457	DMAP1	NA	NA
ENST00000372257.7	ENSG00000117419.16	824.841	-0.444095	0.167823	-2.64621	0.00813997	0.0488595	ERI3	FALSE	FALSE
ENST00000649995.1	ENSG00000117419.16	101.888	-1.05259	0.436686	-2.4104	0.015935	0.0813941	ERI3	TRUE	NA
ENST00000479101.1	ENSG00000117419.16	13.0182	0.127424	0.74641	0.170716	0.864447	NA	ERI3	FALSE	NA
ENST00000495828.1	ENSG00000117419.16	24.8959	-0.928124	0.504061	-1.84129	0.0655788	0.223972	ERI3	NA	NA
ENST00000355387.6	ENSG00000187147.18	51.2064	-5.1259	1.70566	-3.00523	0.00265384	0.0202941	RNF220	NA	NA
ENST00000453863.5	ENSG00000187147.18	3.3198	3.19813	1.97659	1.618	0.105662	NA	RNF220	NA	NA
ENST00000497469.5	ENSG00000187147.18	29.3264	-1.77539	1.31063	-1.35461	0.175541	0.420236	RNF220	NA	NA
ENST00000475378.5	ENSG00000187147.18	60.927	-0.0100692	0.332456	-0.0302874	0.975838	0.991548	RNF220	NA	NA
ENST00000484745.5	ENSG00000187147.18	323.68	-0.630707	0.203241	-3.10324	0.00191413	0.0155386	RNF220	NA	NA
ENST00000474394.5	ENSG00000187147.18	53.7463	-0.373947	0.346461	-1.07933	0.280439	0.550335	RNF220	NA	NA
ENST00000372235.7	ENSG00000126106.14	16.4165	-0.217231	0.711085	-0.305493	0.759991	NA	TMEM53	NA	NA
ENST00000452259.5	ENSG00000142945.13	131.039	-0.621301	0.373563	-1.66318	0.0962771	0.289602	KIF2C	NA	NA
ENST00000493027.5	ENSG00000142945.13	90.8114	-0.219583	0.327435	-0.670614	0.502466	0.747064	KIF2C	NA	FALSE
ENST00000372224.9	ENSG00000142945.13	3866.11	-0.603605	0.0871878	-6.92304	4.42048e-12	3.30921e-10	KIF2C	NA	NA
ENST00000455186.5	ENSG00000142945.13	62.4748	-0.313923	0.492263	-0.637714	0.52366	0.76203	KIF2C	NA	NA
ENST00000472235.1	ENSG00000142945.13	31.2469	-0.377893	0.520204	-0.726432	0.467574	0.720757	KIF2C	NA	NA
ENST00000428791.1	ENSG00000225721.5	37.9569	0.0547017	0.389636	0.140392	0.888351	0.958767	AL592166.1	NA	NA
ENST00000396651.8	ENSG00000142937.12	17238.2	-0.527439	0.188325	-2.80069	0.00509937	0.0340237	RPS8	NA	NA
ENST00000372209.3	ENSG00000142937.12	480.042	0.874499	0.268368	3.25859	0.00111969	0.0100548	RPS8	NA	NA
ENST00000485390.5	ENSG00000142937.12	372.243	0.218775	0.221786	0.986422	0.323926	0.597946	RPS8	NA	NA
ENST00000464658.1	ENSG00000142937.12	92.7208	-0.284318	0.324578	-0.875962	0.381051	0.650564	RPS8	NA	FALSE
ENST00000484599.1	ENSG00000142937.12	127.272	-0.301657	0.271117	-1.11264	0.265861	0.533998	RPS8	NA	NA
ENST00000474582.1	ENSG00000142937.12	36.2267	-0.648821	0.492698	-1.31687	0.187881	0.437628	RPS8	NA	NA
ENST00000594193.1	ENSG00000234093.3	13.6012	-0.271991	0.757655	-0.35899	0.719602	NA	RPS15AP11	NA	NA
ENST00000372201.5	ENSG00000173846.13	887.108	0.155556	0.128297	1.21247	0.225332	0.486638	PLK3	NA	NA
ENST00000465443.5	ENSG00000173846.13	120.746	1.10135	0.281257	3.9158	9.01054e-05	0.00122517	PLK3	NA	NA
ENST00000476731.1	ENSG00000173846.13	106.515	0.457234	0.372955	1.22598	0.220207	0.480098	PLK3	NA	FALSE
ENST00000461358.5	ENSG00000173846.13	50.5462	0.862713	0.465776	1.85221	0.0639962	0.220534	PLK3	NA	NA
ENST00000485668.5	ENSG00000222009.8	138.262	0.949278	0.226077	4.19891	2.68204e-05	0.000434384	BTBD19	NA	NA
ENST00000495433.1	ENSG00000222009.8	32.3062	0.969556	0.497629	1.94835	0.0513728	0.190128	BTBD19	NA	NA
ENST00000360403.7	ENSG00000070785.17	274.873	-0.218285	0.241719	-0.903054	0.366497	0.637239	EIF2B3	NA	NA
ENST00000372183.7	ENSG00000070785.17	131.399	-0.751189	0.324724	-2.31332	0.0207053	0.09872	EIF2B3	NA	NA
ENST00000372182.6	ENSG00000070785.17	31.8384	1.39884	1.36037	1.02828	0.30382	0.576681	EIF2B3	NA	NA
ENST00000372172.5	ENSG00000126107.15	406.844	-0.760478	0.177833	-4.27637	1.89965e-05	0.000323314	HECTD3	NA	NA
ENST00000651476.1	ENSG00000126088.14	104.161	0.824242	0.377004	2.1863	0.0287939	0.125245	UROD	NA	TRUE
ENST00000636293.1	ENSG00000126088.14	141.816	-0.130173	0.246767	-0.527512	0.597838	0.810454	UROD	NA	NA
ENST00000246337.9	ENSG00000126088.14	260.449	-0.344444	0.250406	-1.37554	0.168963	0.410764	UROD	NA	NA
ENST00000529984.5	ENSG00000132781.18	39.9692	-0.559926	0.407651	-1.37354	0.169584	0.411371	MUTYH	NA	NA
ENST00000354383.10	ENSG00000132781.18	43.6652	-1.734	0.655198	-2.64653	0.0081322	0.0488349	MUTYH	NA	NA
ENST00000355498.6	ENSG00000132781.18	31.0788	-8.32386	1.44131	-5.7752	7.68597e-09	2.95465e-07	MUTYH	NA	NA
ENST00000474703.1	ENSG00000132781.18	20.6914	-0.0891419	0.557703	-0.159837	0.873009	0.951726	MUTYH	NA	NA
ENST00000477731.5	ENSG00000132773.12	59.8003	0.473982	0.435503	1.08835	0.276439	0.545941	TOE1	NA	FALSE
ENST00000372090.6	ENSG00000132773.12	402.011	0.0730794	0.17383	0.420407	0.674188	0.854842	TOE1	NA	NA
ENST00000495703.5	ENSG00000132773.12	254.158	0.369716	0.271804	1.36023	0.173758	0.417476	TOE1	NA	TRUE
ENST00000460057.1	ENSG00000132773.12	12.8643	5.34112	1.54126	3.46542	0.000529402	NA	TOE1	NA	NA
ENST00000372086.4	ENSG00000070759.17	138.945	1.08054	0.343898	3.14205	0.00167771	0.0139777	TESK2	NA	TRUE
ENST00000401061.9	ENSG00000132763.15	1811.92	-0.257347	0.141258	-1.82183	0.0684812	0.230232	MMACHC	NA	NA
ENST00000262746.5	ENSG00000117450.14	482.806	-0.199808	0.147058	-1.35871	0.174239	0.418279	PRDX1	NA	NA
ENST00000319248.13	ENSG00000117450.14	15929	-0.440364	0.064369	-6.84124	7.85094e-12	5.6541e-10	PRDX1	NA	NA
ENST00000447184.5	ENSG00000117450.14	38.7833	0.499614	0.536661	0.930968	0.35187	0.624299	PRDX1	NA	NA
ENST00000424390.1	ENSG00000117450.14	344.967	-0.570818	0.145947	-3.91114	9.1862e-05	0.00124396	PRDX1	NA	FALSE
ENST00000372070.7	ENSG00000117448.13	130.98	-1.63073	0.247056	-6.60065	4.09357e-11	2.5919e-09	AKR1A1	NA	FALSE
ENST00000621846.4	ENSG00000117448.13	297.633	-0.843079	0.228155	-3.6952	0.000219717	0.00260896	AKR1A1	NA	NA
ENST00000434299.5	ENSG00000117448.13	122.058	-0.331946	0.443322	-0.74877	0.453996	0.711253	AKR1A1	NA	NA
ENST00000496999.5	ENSG00000117448.13	58.7867	-0.118863	0.559792	-0.212335	0.831846	0.933791	AKR1A1	NA	TRUE
ENST00000351829.8	ENSG00000117448.13	224.487	-2.03543	0.431738	-4.71451	2.42292e-06	5.17401e-05	AKR1A1	NA	NA
ENST00000471651.1	ENSG00000117448.13	122.16	0.444579	0.312236	1.42385	0.154489	0.389509	AKR1A1	NA	NA
ENST00000497973.5	ENSG00000117448.13	150.555	-0.315954	0.213705	-1.47846	0.139285	0.364691	AKR1A1	NA	TRUE
ENST00000475919.1	ENSG00000117448.13	22.4889	-0.165365	0.669988	-0.246818	0.805049	0.920197	AKR1A1	NA	NA
ENST00000475985.1	ENSG00000117448.13	7.62574	-0.00549049	1.11713	-0.00491483	0.996079	NA	AKR1A1	NA	NA
ENST00000437362.6	ENSG00000132780.17	20.1378	-6.16073	2.27733	-2.70524	0.00682555	0.0427857	NASP	TRUE	NA
ENST00000464190.6	ENSG00000132780.17	420.793	-1.06782	0.251934	-4.23852	2.25002e-05	0.000375248	NASP	NA	FALSE
ENST00000350030.8	ENSG00000132780.17	1059.25	-0.477751	0.258904	-1.84528	0.0649962	0.222651	NASP	FALSE	NA
ENST00000527359.5	ENSG00000132780.17	27.6942	0.190261	1.0351	0.183809	0.854163	0.944365	NASP	TRUE	NA
ENST00000529333.5	ENSG00000132780.17	34.1835	-0.595707	0.537007	-1.10931	0.267297	0.535589	NASP	TRUE	NA
ENST00000527470.5	ENSG00000132780.17	10.7673	-1.45778	1.69785	-0.858604	0.390559	NA	NASP	NA	NA
ENST00000525515.5	ENSG00000132780.17	53.8734	-2.0389	1.28141	-1.59113	0.11158	0.318026	NASP	NA	NA
ENST00000453748.5	ENSG00000132780.17	446.901	0.266008	0.400375	0.664396	0.506437	0.749823	NASP	TRUE	NA
ENST00000470768.5	ENSG00000132780.17	60.6876	-0.24896	0.345152	-0.721307	0.470721	0.723477	NASP	NA	NA
ENST00000351223.7	ENSG00000132780.17	2086.66	-1.00006	0.156484	-6.39081	1.65005e-10	9.06411e-09	NASP	FALSE	NA
ENST00000530073.5	ENSG00000132780.17	299.16	-0.585355	0.187971	-3.11408	0.00184521	0.0150785	NASP	NA	NA
ENST00000481782.1	ENSG00000132780.17	417.022	-0.250198	0.180944	-1.38273	0.166746	0.407563	NASP	NA	NA
ENST00000527932.1	ENSG00000132780.17	23.7297	-1.27836	0.513356	-2.4902	0.0127671	0.068739	NASP	NA	NA
ENST00000534450.1	ENSG00000132780.17	73.1993	-0.278255	0.757339	-0.367411	0.713312	0.875934	NASP	FALSE	NA
ENST00000472408.1	ENSG00000132780.17	18.4539	-0.48712	0.606118	-0.803672	0.421587	0.685167	NASP	NA	NA
ENST00000355105.8	ENSG00000159592.11	1829.37	0.033481	0.115808	0.289108	0.772499	0.904736	GPBP1L1	NA	FALSE
ENST00000290795.7	ENSG00000159592.11	1200.47	-0.111999	0.196258	-0.570674	0.568221	0.791562	GPBP1L1	NA	NA
ENST00000467032.1	ENSG00000159592.11	36.1492	2.3954	1.27575	1.87764	0.0604303	0.212324	GPBP1L1	NA	NA
ENST00000487436.1	ENSG00000159592.11	25.3498	1.28283	0.633767	2.02414	0.0429554	0.167375	GPBP1L1	NA	NA
ENST00000468724.1	ENSG00000159592.11	35.3264	0.616829	0.674742	0.91417	0.360627	0.631994	GPBP1L1	NA	NA
ENST00000496278.1	ENSG00000159592.11	65.4784	-0.217601	0.358932	-0.606246	0.544351	0.77623	GPBP1L1	NA	NA
ENST00000495616.1	ENSG00000159592.11	12.1855	0.227645	0.757245	0.300623	0.763702	NA	GPBP1L1	NA	NA
ENST00000488278.5	ENSG00000159592.11	111.691	0.46704	0.246213	1.8969	0.0578414	0.206009	GPBP1L1	NA	NA
ENST00000480941.1	ENSG00000159592.11	196.207	0.107603	0.24408	0.44085	0.659321	0.845467	GPBP1L1	NA	NA
ENST00000480083.5	ENSG00000159592.11	52.2351	0.408467	0.449572	0.908569	0.363578	0.634886	GPBP1L1	NA	NA
ENST00000460859.1	ENSG00000159592.11	19.8849	-0.332185	0.648638	-0.512127	0.608562	0.816422	GPBP1L1	NA	NA
ENST00000432472.1	ENSG00000225447.1	6.96566	0.27716	0.995156	0.278509	0.780622	NA	RPS15AP10	NA	NA
ENST00000437848.1	ENSG00000234329.1	37.922	-0.69428	0.418722	-1.65809	0.0972992	0.291839	AL604028.2	NA	NA
ENST00000372025.5	ENSG00000159596.7	385.664	-0.232017	0.135439	-1.71307	0.0866992	0.269672	TMEM69	NA	FALSE
ENST00000496366.1	ENSG00000159596.7	29.3436	0.518547	0.491448	1.05514	0.291361	0.562567	TMEM69	NA	NA
ENST00000359942.8	ENSG00000197429.11	93.957	0.567136	0.284257	1.99515	0.0460261	0.17594	IPP	NA	NA
ENST00000495072.1	ENSG00000197429.11	18.3068	-0.763712	0.645036	-1.18398	0.23642	0.499716	IPP	NA	FALSE
ENST00000396478.4	ENSG00000197429.11	261.876	0.0264217	0.289431	0.0912885	0.927263	0.973852	IPP	NA	FALSE
ENST00000430643.1	ENSG00000230896.1	27.4616	0.0739504	0.796746	0.0928155	0.92605	0.97347	AL604028.1	NA	NA
ENST00000470809.1	ENSG00000086015.22	5.71162	0.926292	1.63736	0.565722	0.571583	NA	MAST2	NA	NA
ENST00000361297.7	ENSG00000086015.22	2031.99	-0.862515	0.0975181	-8.84467	9.17962e-19	1.86524e-16	MAST2	FALSE	FALSE
ENST00000372008.6	ENSG00000086015.22	99.3657	-0.716222	0.344989	-2.07607	0.0378872	0.152955	MAST2	NA	NA
ENST00000482881.1	ENSG00000086015.22	59.5436	-1.75166	0.620244	-2.82414	0.00474073	0.0321112	MAST2	NA	NA
ENST00000372009.3	ENSG00000086015.22	159.801	-1.97927	0.231777	-8.53957	1.34723e-17	2.40604e-15	MAST2	TRUE	NA
ENST00000467367.5	ENSG00000086015.22	33.2439	-0.471478	0.43774	-1.07707	0.281448	0.551613	MAST2	NA	NA
ENST00000372003.6	ENSG00000117472.10	48.5065	0.392877	0.4298	0.914093	0.360668	0.632005	TSPAN1	NA	NA
ENST00000472170.1	ENSG00000117472.10	4.75996	3.23395	1.9973	1.61916	0.105412	NA	TSPAN1	NA	NA
ENST00000371984.8	ENSG00000085998.14	1346.6	-0.290957	0.127798	-2.2767	0.0228041	0.105604	POMGNT1	NA	FALSE
ENST00000671528.1	ENSG00000085999.13	15.5659	-1.28016	1.53814	-0.832278	0.405252	NA	RAD54L	FALSE	NA
ENST00000371975.9	ENSG00000085999.13	664.107	-0.412103	0.231547	-1.77978	0.0751126	0.244698	RAD54L	FALSE	NA
ENST00000493032.5	ENSG00000085999.13	41.0948	0.195161	0.465413	0.419329	0.674976	0.855203	RAD54L	NA	NA
ENST00000473251.2	ENSG00000085999.13	63.9705	-0.245127	0.307748	-0.796518	0.425731	0.688773	RAD54L	TRUE	NA
ENST00000496156.5	ENSG00000132128.16	43.8695	0.0975379	0.393751	0.247714	0.804355	0.920022	LRRC41	FALSE	NA
ENST00000617190.4	ENSG00000132128.16	368.325	0.792248	0.293839	2.6962	0.00701354	0.04366	LRRC41	FALSE	TRUE
ENST00000343304.10	ENSG00000132128.16	135.375	-0.334128	1.24794	-0.267744	0.788896	0.912318	LRRC41	FALSE	FALSE
ENST00000615587.4	ENSG00000132128.16	317.211	-0.757196	0.339564	-2.22991	0.0257535	0.115515	LRRC41	FALSE	NA
ENST00000498402.2	ENSG00000132128.16	184.597	0.474574	0.334212	1.41998	0.155614	0.391107	LRRC41	TRUE	NA
ENST00000469150.1	ENSG00000132128.16	172.528	0.274599	0.243566	1.12741	0.259569	0.526984	LRRC41	NA	FALSE
ENST00000311672.10	ENSG00000173660.12	4662.13	-0.226822	0.0617082	-3.67572	0.000237184	0.00278153	UQCRH	FALSE	NA
ENST00000489056.5	ENSG00000173660.12	105.015	0.233151	0.264176	0.882558	0.377475	0.647766	UQCRH	TRUE	FALSE
ENST00000486951.1	ENSG00000173660.12	41.4969	-0.528422	0.380385	-1.38918	0.164779	0.404968	UQCRH	NA	FALSE
ENST00000496387.5	ENSG00000173660.12	281.908	-0.481324	0.206116	-2.33521	0.0195323	0.0943868	UQCRH	TRUE	TRUE
ENST00000460947.1	ENSG00000173660.12	23.9904	-1.18731	0.660131	-1.7986	0.0720824	0.238415	UQCRH	NA	NA
ENST00000474844.5	ENSG00000117481.10	215.237	-0.399135	0.267038	-1.49467	0.135	0.357852	NSUN4	FALSE	TRUE
ENST00000307089.7	ENSG00000117481.10	819.246	0.215488	0.114737	1.8781	0.0603671	0.212177	NSUN4	TRUE	TRUE
ENST00000486270.5	ENSG00000117481.10	28.7528	0.409084	0.818289	0.499927	0.617127	0.820949	NSUN4	TRUE	FALSE
ENST00000243167.9	ENSG00000117480.16	58.4071	0.707204	0.340908	2.07447	0.0380353	0.153401	FAAH	NA	NA
ENST00000635606.1	ENSG00000232022.7	4.36251	0.754476	1.73971	0.433679	0.664521	NA	FAAHP1	NA	NA
ENST00000650508.1	ENSG00000079277.21	346.793	0.740355	0.22684	3.26377	0.00109939	0.00990817	MKNK1	FALSE	NA
ENST00000650026.1	ENSG00000079277.21	229.559	0.797941	0.20272	3.93616	8.27944e-05	0.00114294	MKNK1	FALSE	NA
ENST00000531355.6	ENSG00000079277.21	72.1825	1.87623	0.513123	3.6565	0.000255686	0.00295501	MKNK1	TRUE	NA
ENST00000532783.5	ENSG00000079277.21	24.7264	1.93479	0.704734	2.74541	0.00604347	0.0390029	MKNK1	NA	NA
ENST00000496619.6	ENSG00000079277.21	62.9358	-1.49331	0.464038	-3.21807	0.00129056	0.0113236	MKNK1	NA	NA
ENST00000477883.1	ENSG00000079277.21	26.5815	0.635687	0.503146	1.26343	0.206436	0.462507	MKNK1	NA	NA
ENST00000319928.7	ENSG00000142961.14	191.175	1.10335	0.295231	3.73723	0.000186056	0.00226949	MOB3C	NA	TRUE
ENST00000576409.5	ENSG00000123472.12	402.893	0.430273	0.149326	2.88144	0.00395866	0.027904	ATPAF1	NA	NA
ENST00000492233.5	ENSG00000123472.12	10.5652	-1.42935	1.67978	-0.850917	0.394815	NA	ATPAF1	NA	NA
ENST00000574428.5	ENSG00000123472.12	366.988	-0.385052	0.32956	-1.16838	0.242652	0.506944	ATPAF1	NA	NA
ENST00000526821.5	ENSG00000123472.12	152.386	-0.251187	0.418986	-0.599511	0.548832	0.778468	ATPAF1	NA	FALSE
ENST00000534216.5	ENSG00000123472.12	85.4951	0.218983	0.345871	0.633135	0.526645	0.764114	ATPAF1	NA	FALSE
ENST00000474020.5	ENSG00000123472.12	36.2758	0.249777	0.627427	0.398097	0.690559	0.864098	ATPAF1	NA	NA
ENST00000481623.2	ENSG00000159658.13	220.948	1.23393	0.242405	5.09037	3.57365e-07	9.52638e-06	EFCAB14	NA	NA
ENST00000674435.1	ENSG00000159658.13	1094.41	-0.581789	0.19443	-2.99229	0.00276894	0.021041	EFCAB14	FALSE	NA
ENST00000487741.6	ENSG00000159658.13	57.7992	-0.0847081	0.580929	-0.145815	0.884067	0.956711	EFCAB14	TRUE	NA
ENST00000672746.1	ENSG00000159658.13	517.421	0.20005	0.127194	1.5728	0.115766	0.324956	EFCAB14	NA	FALSE
ENST00000674302.1	ENSG00000159658.13	484.633	0.0545179	0.166176	0.328074	0.742856	0.88972	EFCAB14	NA	NA
ENST00000444042.2	ENSG00000225506.2	65.6559	-0.243929	0.328522	-0.742506	0.457781	0.714067	CYP4A22-AS1	NA	NA
ENST00000360380.7	ENSG00000123473.15	192.02	0.480164	0.438488	1.09504	0.273497	0.542536	STIL	NA	NA
ENST00000371877.7	ENSG00000123473.15	824.839	-0.440452	0.197014	-2.23564	0.0253756	0.114245	STIL	NA	NA
ENST00000396221.6	ENSG00000123473.15	449.808	-0.327345	0.162277	-2.01719	0.0436756	0.169402	STIL	NA	NA
ENST00000447475.6	ENSG00000123473.15	181.893	0.540629	0.350018	1.54457	0.12245	0.336462	STIL	NA	NA
ENST00000436811.1	ENSG00000123473.15	22.9353	0.309278	0.782836	0.395074	0.692788	0.865089	STIL	NA	NA
ENST00000433827.2	ENSG00000123473.15	12.8354	-0.738519	0.695325	-1.06212	0.288181	NA	STIL	NA	NA
ENST00000371873.9	ENSG00000162368.13	1219.28	0.15036	0.214054	0.702441	0.482404	0.732396	CMPK1	FALSE	NA
ENST00000371871.8	ENSG00000162368.13	86.0395	1.03014	0.73189	1.40751	0.159276	0.396509	CMPK1	TRUE	NA
ENST00000450808.2	ENSG00000162368.13	65.1877	-1.05332	0.353754	-2.97754	0.00290576	0.0218514	CMPK1	FALSE	NA
ENST00000371870.3	ENSG00000162368.13	72.5801	-0.66546	0.620017	-1.07329	0.283139	0.553329	CMPK1	NA	NA
ENST00000420876.1	ENSG00000225762.1	5.68575	0.345574	1.00128	0.345133	0.729995	NA	LINC01389	NA	NA
ENST00000604015.1	ENSG00000242267.6	27.1115	0.547066	1.36917	0.399562	0.689479	0.863334	SKINT1L	NA	NA
ENST00000396153.7	ENSG00000185104.20	614.002	-0.129339	0.117984	-1.09624	0.272972	0.542235	FAF1	FALSE	NA
ENST00000494400.5	ENSG00000185104.20	442.515	-0.56209	0.155914	-3.60513	0.000311995	0.00348625	FAF1	TRUE	NA
ENST00000371778.5	ENSG00000185104.20	752.2	-0.0895819	0.111782	-0.801394	0.422903	0.686245	FAF1	FALSE	NA
ENST00000472808.1	ENSG00000185104.20	90.0579	0.527445	0.77557	0.680074	0.496458	0.742859	FAF1	NA	NA
ENST00000487898.1	ENSG00000185104.20	174.836	-0.503937	0.392601	-1.28359	0.199287	0.452729	FAF1	NA	NA
ENST00000424664.1	ENSG00000225767.1	13.1213	-0.445187	0.836797	-0.532014	0.594717	NA	FAF1-AS1	NA	NA
ENST00000453979.2	ENSG00000230585.2	21.3351	0.201583	0.627084	0.321461	0.747861	0.892365	PHBP12	NA	NA
ENST00000396148.2	ENSG00000123080.12	134.751	0.769491	0.267565	2.87591	0.00402868	0.0282725	CDKN2C	NA	NA
ENST00000366181.2	ENSG00000203356.2	178.372	-0.123221	0.229394	-0.53716	0.591157	0.805496	LINC01562	NA	NA
ENST00000242719.4	ENSG00000123091.5	1294.5	0.0637817	0.238624	0.26729	0.789246	0.912451	RNF11	NA	FALSE
ENST00000486691.1	ENSG00000123091.5	184.057	-0.07607	0.255364	-0.297888	0.765788	0.901596	RNF11	NA	FALSE
ENST00000480705.1	ENSG00000233406.5	53.0416	0.284499	0.429077	0.663047	0.5073	0.750287	AL162430.2	NA	NA
ENST00000530004.5	ENSG00000085831.15	38.023	1.19303	1.46741	0.813018	0.416207	0.680287	TTC39A	NA	NA
ENST00000413473.6	ENSG00000085831.15	326.04	0.414145	0.219689	1.88514	0.0594107	0.209834	TTC39A	NA	NA
ENST00000534098.1	ENSG00000085831.15	41.3434	0.312357	0.882502	0.353945	0.72338	0.879941	TTC39A	NA	NA
ENST00000371733.8	ENSG00000085832.17	939.349	0.100465	0.173537	0.578924	0.56264	0.787802	EPS15	NA	FALSE
ENST00000493793.1	ENSG00000085832.17	111.981	0.550893	0.421069	1.30832	0.190764	0.441811	EPS15	NA	FALSE
ENST00000371714.5	ENSG00000117859.19	93.9523	-0.0528583	0.513469	-0.102943	0.918008	0.971006	OSBPL9	FALSE	NA
ENST00000447887.5	ENSG00000117859.19	90.0546	0.870547	1.19803	0.72665	0.46744	0.720723	OSBPL9	FALSE	NA
ENST00000495776.5	ENSG00000117859.19	315.004	0.456257	0.286749	1.59114	0.111579	0.318026	OSBPL9	TRUE	TRUE
ENST00000428468.6	ENSG00000117859.19	132.158	0.46476	0.258344	1.799	0.0720186	0.238352	OSBPL9	FALSE	FALSE
ENST00000453295.5	ENSG00000117859.19	21.5152	0.0583416	2.44964	0.0238164	0.980999	0.993544	OSBPL9	FALSE	NA
ENST00000489990.5	ENSG00000117859.19	24.6703	1.83896	1.31001	1.40377	0.160387	0.397993	OSBPL9	TRUE	NA
ENST00000484890.5	ENSG00000117859.19	11.5803	-0.326837	0.828174	-0.394648	0.693103	NA	OSBPL9	NA	NA
ENST00000534040.5	ENSG00000117859.19	31.4684	0.0859538	0.516433	0.166438	0.867813	0.949363	OSBPL9	TRUE	NA
ENST00000531828.5	ENSG00000117859.19	144.077	-0.990836	0.575769	-1.72089	0.0852705	0.266707	OSBPL9	NA	TRUE
ENST00000475697.5	ENSG00000117859.19	73.8006	0.135005	0.345392	0.390875	0.69589	0.866707	OSBPL9	NA	NA
ENST00000352171.11	ENSG00000078618.21	2859.3	0.395094	0.168298	2.34759	0.0188955	0.0921882	NRDC	NA	FALSE
ENST00000539524.5	ENSG00000078618.21	345.892	0.259154	0.309495	0.837342	0.4024	0.668697	NRDC	NA	TRUE
ENST00000485608.5	ENSG00000078618.21	31.7575	1.667	3.7432	0.445342	0.656073	0.843458	NRDC	NA	NA
ENST00000464385.1	ENSG00000078618.21	21.4902	-0.0571333	0.600602	-0.0951267	0.924214	0.972822	NRDC	NA	NA
ENST00000475310.5	ENSG00000078618.21	36.6158	0.0393164	0.450745	0.0872255	0.930492	0.975231	NRDC	NA	NA
ENST00000473805.5	ENSG00000078618.21	84.7025	0.851496	0.356873	2.38599	0.017033	0.0854861	NRDC	NA	NA
ENST00000491410.1	ENSG00000078618.21	75.7791	0.453514	0.956285	0.474245	0.635325	0.830923	NRDC	NA	NA
ENST00000607338.1	ENSG00000272175.1	6.43154	0.444801	0.946826	0.469781	0.638512	NA	AL050343.3	NA	NA
ENST00000442453.2	ENSG00000230604.2	5.89581	-0.567754	1.01029	-0.56197	0.574136	NA	TSEN15P2	NA	NA
ENST00000371655.4	ENSG00000169213.7	3561.47	1.06152	0.1807	5.87447	4.2419e-09	1.72386e-07	RAB3B	NA	FALSE
ENST00000578661.2	ENSG00000264613.2	6.13347	0.214064	1.53104	0.139816	0.888805	NA	RN7SL290P	NA	NA
ENST00000371626.9	ENSG00000117862.13	1527.24	-0.300419	0.253033	-1.18727	0.235121	0.498213	TXNDC12	NA	TRUE
ENST00000371614.2	ENSG00000198841.4	286.717	-0.52639	0.176407	-2.98395	0.00284554	0.0214796	KTI12	NA	FALSE
ENST00000477828.6	ENSG00000134717.18	30.9055	-0.0318395	0.445452	-0.0714767	0.943018	0.980182	BTF3L4	TRUE	TRUE
ENST00000489308.6	ENSG00000134717.18	274.266	-0.00795053	0.289885	-0.0274265	0.97812	0.992474	BTF3L4	FALSE	FALSE
ENST00000313334.13	ENSG00000134717.18	341.439	0.436539	0.260462	1.67602	0.0937343	0.28451	BTF3L4	FALSE	NA
ENST00000472944.6	ENSG00000134717.18	667.813	0.200037	0.263794	0.758308	0.448267	0.706672	BTF3L4	FALSE	NA
ENST00000524414.5	ENSG00000134717.18	24.2934	-0.376629	0.532091	-0.707829	0.479052	0.73009	BTF3L4	NA	NA
ENST00000484036.1	ENSG00000134717.18	56.4328	-0.698144	0.761496	-0.916807	0.359244	0.630498	BTF3L4	FALSE	NA
ENST00000533836.1	ENSG00000134717.18	17.9462	-0.224384	0.631651	-0.355233	0.722415	0.879676	BTF3L4	NA	NA
ENST00000287727.7	ENSG00000157077.14	510.055	-1.028	0.244291	-4.20811	2.57517e-05	0.000419978	ZFYVE9	NA	FALSE
ENST00000361625.5	ENSG00000157077.14	90.995	-0.116798	0.292223	-0.399686	0.689388	0.863334	ZFYVE9	NA	NA
ENST00000371591.1	ENSG00000157077.14	322.881	-0.182533	0.199179	-0.916427	0.359443	0.630635	ZFYVE9	NA	NA
ENST00000371586.6	ENSG00000154222.14	342.213	1.26785	0.325343	3.89695	9.74131e-05	0.00130581	CC2D1B	NA	TRUE
ENST00000491136.6	ENSG00000154222.14	317.117	0.505699	0.1896	2.66719	0.00764879	0.0465973	CC2D1B	NA	FALSE
ENST00000284376.7	ENSG00000154222.14	410.116	1.03152	0.256563	4.02054	5.80654e-05	0.00084894	CC2D1B	NA	NA
ENST00000371568.8	ENSG00000085840.13	916.011	-0.751376	0.142508	-5.27253	1.34553e-07	3.99202e-06	ORC1	NA	NA
ENST00000257181.10	ENSG00000134748.13	935.664	0.122917	0.187491	0.655587	0.51209	0.753649	PRPF38A	NA	NA
ENST00000487160.1	ENSG00000134748.13	117.899	-0.301856	0.278429	-1.08414	0.278302	0.547964	PRPF38A	NA	FALSE
ENST00000474048.1	ENSG00000134748.13	459.976	-0.080052	0.159547	-0.501746	0.615846	0.82033	PRPF38A	NA	FALSE
ENST00000474453.6	ENSG00000134744.14	42.0805	0.135541	0.432698	0.313246	0.754094	0.895638	TUT4	NA	NA
ENST00000528642.5	ENSG00000134744.14	204.826	-0.482726	0.360952	-1.33737	0.181103	0.42763	TUT4	NA	NA
ENST00000484723.6	ENSG00000134744.14	32.4483	0.826925	1.56213	0.529358	0.596557	0.809522	TUT4	NA	FALSE
ENST00000473856.5	ENSG00000134744.14	57.1043	0.0654888	0.71603	0.0914609	0.927126	0.973852	TUT4	NA	NA
ENST00000524582.1	ENSG00000134744.14	20.8078	1.71753	0.67354	2.55001	0.0107721	0.0606193	TUT4	NA	FALSE
ENST00000424164.1	ENSG00000182183.15	23.473	0.396649	0.687729	0.576752	0.564107	0.788922	SHISAL2A	NA	NA
ENST00000371538.5	ENSG00000162377.6	1254.06	-0.303045	0.081574	-3.71497	0.000203231	0.00243718	COA7	NA	NA
ENST00000486918.1	ENSG00000162377.6	128.547	-1.24979	0.458216	-2.72752	0.00638115	0.0406487	COA7	NA	NA
ENST00000294353.7	ENSG00000162378.13	755.353	-0.152642	0.221965	-0.687683	0.491653	0.739501	ZYG11B	NA	FALSE
ENST00000542552.1	ENSG00000121310.17	30.1389	0.136638	0.470131	0.290638	0.771328	0.904223	ECHDC2	NA	NA
ENST00000474789.1	ENSG00000121310.17	29.4008	0.910201	0.556961	1.63423	0.102211	0.301151	ECHDC2	NA	NA
ENST00000371514.8	ENSG00000116171.19	160.179	-0.36604	0.608093	-0.601948	0.547209	0.777961	SCP2	NA	NA
ENST00000408941.7	ENSG00000116171.19	101.936	0.590387	0.400677	1.47347	0.140623	0.367194	SCP2	NA	NA
ENST00000435345.6	ENSG00000116171.19	146.218	-0.339375	0.397708	-0.853326	0.393478	0.661293	SCP2	NA	NA
ENST00000371486.4	ENSG00000157184.7	317.101	0.481858	0.211579	2.27744	0.0227602	0.105462	CPT2	NA	NA
ENST00000294360.5	ENSG00000162384.14	252.768	-0.339173	0.261968	-1.29471	0.19542	0.447648	CZIB	NA	FALSE
ENST00000483739.5	ENSG00000162384.14	75.8241	-0.174007	0.310309	-0.560754	0.574965	0.795559	CZIB	NA	NA
ENST00000371470.8	ENSG00000162385.11	531.852	-0.482745	0.214111	-2.25465	0.0241554	0.110234	MAGOH	NA	NA
ENST00000371466.4	ENSG00000162385.11	106.298	-0.673734	0.308323	-2.18516	0.0288774	0.125461	MAGOH	NA	NA
ENST00000306052.12	ENSG00000157193.18	625.503	0.473122	0.124924	3.78729	0.0001523	0.00191461	LRP8	FALSE	FALSE
ENST00000529670.6	ENSG00000157193.18	55.4082	0.673519	0.389777	1.72796	0.0839951	0.26417	LRP8	TRUE	NA
ENST00000654947.1	ENSG00000157193.18	14.5383	-1.89509	1.10615	-1.71323	0.0866703	NA	LRP8	FALSE	NA
ENST00000460214.6	ENSG00000157193.18	45.1751	0.101774	0.412521	0.246712	0.805131	0.920223	LRP8	TRUE	NA
ENST00000371429.4	ENSG00000058804.12	1626.52	-0.456782	0.093111	-4.90578	9.30574e-07	2.25022e-05	NDC1	NA	NA
ENST00000480952.1	ENSG00000058804.12	95.9113	0.278532	0.327609	0.850195	0.395217	0.662928	NDC1	NA	NA
ENST00000464950.6	ENSG00000058799.15	149.661	0.740056	0.288376	2.56628	0.0102795	0.0584676	YIPF1	TRUE	TRUE
ENST00000072644.7	ENSG00000058799.15	190.402	0.0597102	0.220542	0.270743	0.786589	0.911228	YIPF1	FALSE	TRUE
ENST00000465897.5	ENSG00000058799.15	35.6553	0.727713	0.548623	1.32644	0.184695	0.432686	YIPF1	NA	NA
ENST00000194214.9	ENSG00000081870.11	258.079	-0.0676806	0.302388	-0.22382	0.822897	0.929886	HSPB11	NA	NA
ENST00000489675.1	ENSG00000081870.11	34.3171	0.213355	0.465225	0.458607	0.646516	0.837505	HSPB11	NA	FALSE
ENST00000371377.3	ENSG00000081870.11	76.496	0.731161	0.384259	1.90278	0.0570688	0.204221	HSPB11	NA	NA
ENST00000371376.1	ENSG00000081870.11	21.0299	-1.00719	0.745827	-1.35043	0.176878	0.42187	HSPB11	NA	NA
ENST00000371368.5	ENSG00000116212.15	41.0249	0.290193	1.33155	0.217936	0.827479	0.932246	LRRC42	NA	NA
ENST00000371370.8	ENSG00000116212.15	890.098	0.3772	0.171655	2.19743	0.0279894	0.122711	LRRC42	NA	TRUE
ENST00000319223.8	ENSG00000116212.15	433.855	-0.210569	0.192195	-1.0956	0.273255	0.542506	LRRC42	NA	NA
ENST00000371348.5	ENSG00000116209.12	105.61	0.632399	0.44055	1.43548	0.151151	0.384318	TMEM59	NA	TRUE
ENST00000371341.5	ENSG00000116209.12	297.684	0.383128	0.41451	0.92429	0.355335	0.627147	TMEM59	NA	FALSE
ENST00000440019.5	ENSG00000116209.12	18.9072	0.878675	0.855435	1.02717	0.304342	0.577054	TMEM59	NA	TRUE
ENST00000452421.5	ENSG00000116209.12	156.802	0.632204	0.23154	2.73043	0.00632509	0.040395	TMEM59	NA	TRUE
ENST00000371337.3	ENSG00000116209.12	131.527	0.665042	0.25267	2.63206	0.00848693	0.0504328	TMEM59	NA	TRUE
ENST00000487096.5	ENSG00000116221.15	13.1542	0.159867	0.657608	0.243103	0.807926	NA	MRPL37	NA	NA
ENST00000360840.9	ENSG00000116221.15	2317.49	-0.379922	0.0970273	-3.91562	9.01718e-05	0.00122566	MRPL37	NA	NA
ENST00000605337.5	ENSG00000116221.15	70.4688	0.234824	0.459758	0.510756	0.609522	0.816962	MRPL37	NA	NA
ENST00000490670.1	ENSG00000116221.15	20.8816	-0.220343	0.738181	-0.298494	0.765326	0.901481	MRPL37	NA	NA
ENST00000481208.5	ENSG00000162390.17	194.713	0.466214	0.26615	1.7517	0.0798261	0.255046	ACOT11	NA	TRUE
ENST00000343744.6	ENSG00000162390.17	354.504	0.0843352	0.358609	0.235173	0.814074	0.925292	ACOT11	NA	NA
ENST00000371316.3	ENSG00000162390.17	347.751	0.832002	0.284447	2.92498	0.00344483	0.0250354	ACOT11	NA	FALSE
ENST00000371281.4	ENSG00000243725.7	1019.05	-0.583904	0.107408	-5.43631	5.43965e-08	1.75987e-06	TTC4	NA	NA
ENST00000486621.1	ENSG00000243725.7	83.0564	0.0429758	0.297995	0.144217	0.885329	0.957332	TTC4	NA	NA
ENST00000371284.9	ENSG00000243725.7	104.839	1.5965	1.39869	1.14142	0.253696	0.520004	TTC4	NA	FALSE
ENST00000371279.4	ENSG00000162396.6	244.913	-0.150055	0.188162	-0.797478	0.425173	0.688154	PARS2	NA	FALSE
ENST00000371269.9	ENSG00000116133.13	3602.38	-0.534292	0.157846	-3.3849	0.000712039	0.00690639	DHCR24	NA	NA
ENST00000436604.2	ENSG00000116133.13	351.009	0.0861846	0.3898	0.221099	0.825015	0.930829	DHCR24	NA	NA
ENST00000647585.1	ENSG00000116133.13	229.669	-0.58987	0.235175	-2.50821	0.0121343	0.0663837	DHCR24	NA	NA
ENST00000648494.1	ENSG00000116133.13	54.0605	0.730511	0.57497	1.27052	0.203899	0.459044	DHCR24	NA	NA
ENST00000673726.1	ENSG00000169174.11	26.1672	-1.59952	0.81557	-1.96123	0.0498527	0.186287	PCSK9	TRUE	NA
ENST00000302118.5	ENSG00000169174.11	124.777	-1.86203	0.347069	-5.36501	8.09431e-08	2.53033e-06	PCSK9	FALSE	NA
ENST00000294383.7	ENSG00000162402.14	2321.82	0.490092	0.185662	2.63971	0.00829774	0.0496046	USP24	FALSE	FALSE
ENST00000634589.1	ENSG00000162402.14	21.2578	1.28337	0.555948	2.30843	0.0209751	0.0995418	USP24	TRUE	NA
ENST00000422374.1	ENSG00000234810.4	1147.77	1.19755	0.137838	8.6881	3.68567e-18	7.02323e-16	AL603840.1	NA	NA
ENST00000362961.1	ENSG00000199831.1	41.014	0.979969	0.508659	1.92657	0.0540328	0.196827	RN7SKP291	NA	NA
ENST00000371250.4	ENSG00000162407.9	148.517	-0.31738	0.247888	-1.28034	0.200427	0.454453	PLPP3	NA	TRUE
ENST00000488067.1	ENSG00000223416.3	7.96571	-0.292735	0.980493	-0.298559	0.765276	NA	RPS26P15	NA	NA
ENST00000371226.8	ENSG00000162600.12	209.908	-0.905804	0.246714	-3.67148	0.00024115	0.00281807	OMA1	NA	NA
ENST00000476933.1	ENSG00000162600.12	14.2825	-1.09325	0.773698	-1.41302	0.157651	NA	OMA1	NA	NA
ENST00000467063.1	ENSG00000162600.12	13.2002	-0.323391	0.707863	-0.456855	0.647775	NA	OMA1	NA	NA
ENST00000419242.5	ENSG00000162600.12	20.3245	-0.684553	1.37759	-0.49692	0.619246	0.822206	OMA1	NA	NA
ENST00000482274.2	ENSG00000162600.12	3.6789	-0.28934	1.46483	-0.197525	0.843417	NA	OMA1	NA	NA
ENST00000654217.1	ENSG00000286918.1	175.529	0.392641	0.268798	1.46073	0.14409	0.372679	AL035411.3	NA	NA
ENST00000582127.2	ENSG00000264128.2	11.0784	0.77984	0.981717	0.794363	0.426984	NA	RN7SL713P	NA	NA
ENST00000371225.4	ENSG00000184292.7	147.907	-1.32591	0.236001	-5.61824	1.92913e-08	6.87205e-07	TACSTD2	NA	NA
ENST00000493821.6	ENSG00000162601.11	452.239	-0.526691	0.388852	-1.35448	0.175584	0.420266	MYSM1	NA	NA
ENST00000472487.6	ENSG00000162601.11	506.913	2.0874	1.58868	1.31392	0.188872	0.439189	MYSM1	FALSE	NA
ENST00000665648.1	ENSG00000162601.11	276.343	0.401918	0.561405	0.715915	0.474044	0.725795	MYSM1	TRUE	NA
ENST00000401044.7	ENSG00000162601.11	149.321	-0.091069	0.740338	-0.12301	0.902099	0.965026	MYSM1	NA	NA
ENST00000481973.1	ENSG00000162601.11	8.29352	-0.395406	1.44936	-0.272815	0.784995	NA	MYSM1	NA	NA
ENST00000483003.5	ENSG00000162601.11	59.112	0.133587	0.541898	0.246517	0.805282	0.92025	MYSM1	NA	FALSE
ENST00000489282.1	ENSG00000162601.11	32.6358	0.331234	0.493065	0.671785	0.501721	0.74647	MYSM1	NA	NA
ENST00000636386.1	ENSG00000283445.1	120.69	0.0303821	0.374974	0.0810245	0.935422	0.976854	AL136985.3	NA	NA
ENST00000371222.4	ENSG00000177606.7	1618.94	1.96943	0.14455	13.6246	2.85866e-42	4.55396e-39	JUN	NA	TRUE
ENST00000660872.1	ENSG00000237352.4	234.66	0.717385	0.182208	3.93718	8.2446e-05	0.00113931	LINC01358	NA	NA
ENST00000413489.5	ENSG00000172456.18	33.3868	2.51249	0.65658	3.82662	0.000129914	0.00167117	FGGY	NA	NA
ENST00000634364.1	ENSG00000172456.18	340.575	0.671609	0.174993	3.83792	0.000124082	0.00160601	FGGY	NA	NA
ENST00000424725.2	ENSG00000172456.18	81.943	0.339173	0.604218	0.561342	0.574565	0.795279	FGGY	NA	NA
ENST00000371208.5	ENSG00000134709.12	539.446	-0.330361	0.254126	-1.29999	0.193605	0.44528	HOOK1	NA	FALSE
ENST00000465876.5	ENSG00000134709.12	145.598	-0.251334	0.309404	-0.812318	0.416609	0.680499	HOOK1	NA	NA
ENST00000476646.5	ENSG00000162599.17	6.47643	-1.74383	2.43276	-0.716811	0.473491	NA	NFIA	NA	NA
ENST00000403491.8	ENSG00000162599.17	257.214	-1.28572	0.240102	-5.35489	8.56096e-08	2.65123e-06	NFIA	NA	NA
ENST00000357977.5	ENSG00000162599.17	16.5939	-4.3993	1.82955	-2.40459	0.0161908	NA	NFIA	NA	NA
ENST00000655960.1	ENSG00000237928.6	157.798	-0.0550086	0.232363	-0.236736	0.812862	0.924284	NFIA-AS2	NA	NA
ENST00000606498.5	ENSG00000162604.12	174.385	0.374724	0.277065	1.35248	0.176222	0.42097	TM2D1	FALSE	NA
ENST00000472989.5	ENSG00000162604.12	34.9621	0.419694	1.05627	0.397338	0.691118	0.864544	TM2D1	NA	FALSE
ENST00000488410.5	ENSG00000162604.12	10.4235	-0.243398	0.831813	-0.292611	0.769819	NA	TM2D1	NA	FALSE
ENST00000496465.1	ENSG00000162604.12	59.7154	0.906827	0.434939	2.08495	0.0370738	0.150479	TM2D1	TRUE	TRUE
ENST00000371177.2	ENSG00000162604.12	110.095	-0.208708	0.26253	-0.794988	0.42662	0.689582	TM2D1	FALSE	NA
ENST00000642238.1	ENSG00000132849.20	385.73	0.777553	0.358947	2.1662	0.0302956	0.129974	PATJ	NA	NA
ENST00000316485.11	ENSG00000132849.20	490.132	0.0702085	0.25589	0.27437	0.7838	0.910076	PATJ	NA	NA
ENST00000635214.1	ENSG00000132849.20	234.098	-1.59205	0.365684	-4.35362	1.33905e-05	0.000236179	PATJ	NA	NA
ENST00000371158.6	ENSG00000132849.20	584.477	0.836807	0.139076	6.01689	1.77802e-09	7.8072e-08	PATJ	NA	TRUE
ENST00000490547.2	ENSG00000132849.20	5.36285	-0.950186	2.3795	-0.399321	0.689656	NA	PATJ	NA	NA
ENST00000465798.2	ENSG00000132849.20	32.5825	-1.03913	0.494041	-2.10333	0.0354366	0.145416	PATJ	NA	NA
ENST00000466769.3	ENSG00000242860.3	5.06433	0.65136	1.18456	0.549876	0.582405	NA	RN7SL180P	NA	NA
ENST00000371146.5	ENSG00000162607.13	50.3743	-0.387321	1.2652	-0.306135	0.759502	0.89848	USP1	NA	NA
ENST00000339950.5	ENSG00000162607.13	1286	-0.128502	0.124555	-1.03169	0.302219	0.575096	USP1	NA	FALSE
[truncated: 43,274 more rows]
