# Supplementary material for: Mammalian UPF3A and UPF3B can activate nonsense‐mediated mRNA decay independently of their exon junction complex binding
Source: EMBO J. 2022 Apr 22;41(10):e109202. doi: 10.15252/embj.2021109202 (PMC9108626; doi:10.15252/embj.2021109202)
Supplement: Supplementary file 5 — Source Data for Figure 2 [file EMBJ-41-e109202-s005.zip]

Archive with 3 entries (2 files):
- sourceData_fig2/
- sourceData_fig2/EMBOJ-2021-109202R_SourceDataForFig2C-I.xlsx
- __MACOSX/sourceData_fig2/._EMBOJ-2021-109202R_SourceDataForFig2C-I.xlsx
