# Supplementary material for: Mammalian UPF3A and UPF3B can activate nonsense‐mediated mRNA decay independently of their exon junction complex binding
Source: EMBO J. 2022 Apr 22;41(10):e109202. doi: 10.15252/embj.2021109202 (PMC9108626; doi:10.15252/embj.2021109202)
Supplement: Supplementary file 5 — Source Data for Figure 2 [file EMBJ-41-e109202-s005.zip › sourceData_fig2/EMBOJ-2021-109202R_SourceDataForFig2C-I.xlsx]

## Sheet: Summary
Summary of datasets
Tab label	Description of DESeq2 comparison
1_WT+siUPF3AvsWT+siNC	Wild-type cells with UPF3A siRNA compared to wild-type cells with negative control siRNA
2_UPF3BKO+siUPF3AvsWT+siNC	UPF3B delta2BD cells with UPF3A siRNA compared to wild-type cells with negative control siRNA
3_UPF3BKO+siUPF3AvsUPF3BKO+siNC	UPF3B delta2BD cells with UPF3A siRNA compared to UPF3B delta2BD cells with negative control siRNA
Key column labels	Description of fields
transcript_id	Transcript IDs based on ENSEMBL annotation release 100
gene_id	Gene IDs based on ENSEMBL annotation release 100
PTC	TRUE = transcript with an intron 50 nt downstream of annotated stop codon
	FALSE = transcript without an intron 50nt downstream of stop but expressed from same gene as PTC=TRUE transcript
	NA = transcript that satisfies none of the above two
NMD	TRUE = transcripts with adjusted p-value of less than 0.05 and a fold change greater than 1.2 in at least two of the three knockdown conditions - UPF1, SMG6 and SMG7 (based on data from Colombo et al, RNA 2017)
	FALSE = transcript with fold change less than 1.2 in either direction in at least two of the three knockdown conditions - UPF1, SMG6 and SMG7 (based on data from Colombo et al, RNA 2017)
	NA = transcript that satisfies none of the above two

## Sheet: 1_WT+siUPF3AvsWT+siNC
transcript_id	gene_id	baseMean	log2FoldChange	lfcSE	stat	pvalue	padj	gene_name	PTC	NMD
ENST00000456328.2	ENSG00000223972.5	172.354	0.515034	0.350585	1.46907	0.141814	0.34683	DDX11L1	NA	NA
ENST00000488147.1	ENSG00000227232.5	1307.82	0.342957	0.228467	1.50112	0.133324	0.332492	WASH7P	NA	TRUE
ENST00000466430.5	ENSG00000238009.6	152.095	0.654694	0.508946	1.28637	0.198314	0.42811	AL627309.1	NA	NA
ENST00000442987.3	ENSG00000233750.3	679.72	0.812432	0.304532	2.66781	0.00763479	0.0418928	CICP27	NA	TRUE
ENST00000494149.2	ENSG00000268903.1	267.907	-0.769749	0.433759	-1.7746	0.075964	0.227616	AL627309.6	NA	NA
ENST00000595919.1	ENSG00000269981.1	5.27143	-2.86027	2.29336	-1.2472	0.212324	NA	AL627309.7	NA	NA
ENST00000493797.1	ENSG00000239906.1	193.311	0.242207	0.805686	0.300622	0.763702	0.889796	AL627309.2	NA	NA
ENST00000484859.1	ENSG00000241860.7	9291.44	0.378099	0.126852	2.98063	0.00287653	0.0194177	AL627309.5	NA	NA
ENST00000466557.6	ENSG00000241860.7	893.71	0.182761	0.266757	0.685121	0.493268	0.719457	AL627309.5	NA	NA
ENST00000662089.1	ENSG00000241860.7	657.884	0.150244	0.241105	0.623146	0.533188	0.748652	AL627309.5	NA	NA
ENST00000655252.1	ENSG00000241860.7	241.346	0.460243	0.48723	0.94461	0.344858	0.594469	AL627309.5	NA	NA
ENST00000496488.1	ENSG00000241599.1	249.254	0.625481	0.224902	2.78113	0.00541702	0.0318545	AL627309.4	NA	NA
ENST00000623083.4	ENSG00000279457.4	1016.41	0.211439	0.195458	1.08176	0.279358	0.527504	WASH9P	NA	FALSE
ENST00000442116.1	ENSG00000228463.10	61.8802	-1.28126	1.60277	-0.799404	0.424056	0.666149	AP006222.1	NA	NA
ENST00000424587.7	ENSG00000228463.10	975.838	0.204694	0.162503	1.25964	0.2078	0.440547	AP006222.1	NA	TRUE
ENST00000669836.1	ENSG00000286448.1	23.9943	1.65545	0.901817	1.83568	0.0664046	NA	AP006222.2	NA	NA
ENST00000458203.2	ENSG00000236679.2	8.76443	2.76707	2.77873	0.995802	0.319347	NA	RPL23AP24	NA	NA
ENST00000455464.7	ENSG00000237094.12	239.415	-0.0579661	0.456357	-0.127019	0.898925	0.954987	AL732372.2	NA	NA
ENST00000601814.5	ENSG00000237094.12	249.432	0.434855	0.228176	1.90579	0.0566775	0.18541	AL732372.2	NA	NA
ENST00000419160.4	ENSG00000237094.12	697.262	0.608617	0.259623	2.34423	0.0190664	0.0841821	AL732372.2	NA	FALSE
ENST00000599771.6	ENSG00000237094.12	39.0873	0.515284	1.20641	0.42712	0.669292	0.836367	AL732372.2	NA	TRUE
ENST00000641845.1	ENSG00000237094.12	229.142	-0.0120081	0.253962	-0.0472829	0.962288	0.984724	AL732372.2	NA	NA
ENST00000641916.1	ENSG00000237094.12	136.158	-0.232597	0.337731	-0.688706	0.491009	0.717783	AL732372.2	NA	NA
ENST00000601486.5	ENSG00000237094.12	61.1996	-4.60569	2.81237	-1.63765	0.101494	0.276447	AL732372.2	NA	NA
ENST00000616947.2	ENSG00000237094.12	342	0.649556	0.225222	2.88407	0.00392566	0.0246705	AL732372.2	NA	NA
ENST00000432964.1	ENSG00000237094.12	113.972	0.0466523	0.439801	0.106076	0.915522	0.962613	AL732372.2	NA	NA
ENST00000608420.1	ENSG00000237094.12	278.17	0.224157	0.38727	0.578814	0.562715	0.768622	AL732372.2	NA	NA
ENST00000641303.1	ENSG00000237094.12	4.65845	1.03169	1.91765	0.537999	0.590578	NA	AL732372.2	NA	TRUE
ENST00000641049.1	ENSG00000237094.12	937.276	-5.93933	2.13614	-2.7804	0.00542927	0.0319114	AL732372.2	NA	NA
ENST00000642124.1	ENSG00000237094.12	186.474	-0.0659731	0.359873	-0.183323	0.854544	0.934627	AL732372.2	NA	NA
ENST00000514436.1	ENSG00000250575.1	139.991	0.649388	0.604682	1.07393	0.282852	0.531698	AL732372.3	NA	NA
ENST00000416931.1	ENSG00000225972.1	77.8549	0.283051	0.412167	0.68674	0.492247	0.718676	MTND1P23	NA	NA
ENST00000457540.1	ENSG00000225630.1	429.67	0.244813	0.213718	1.14549	0.252005	0.496182	MTND2P28	NA	NA
ENST00000414273.1	ENSG00000237973.1	1629.87	0.491872	0.160708	3.06065	0.00220856	0.0158199	MTCO1P12	NA	FALSE
ENST00000427426.1	ENSG00000229344.1	37.3856	-0.269523	0.559328	-0.48187	0.629899	0.811791	MTCO2P12	NA	NA
ENST00000467115.1	ENSG00000240409.1	14.6205	0.540774	0.910098	0.594193	0.552383	NA	MTATP8P1	NA	NA
ENST00000514057.1	ENSG00000248527.1	6496.02	0.137662	0.157034	0.87664	0.380682	0.628897	MTATP6P1	NA	NA
ENST00000416718.2	ENSG00000198744.5	93.4497	-0.123397	0.341403	-0.361442	0.717769	0.864084	MTCO3P12	NA	NA
ENST00000438434.2	ENSG00000268663.1	7.78351	1.86859	2.16241	0.864124	0.38752	NA	WBP1LP6	NA	NA
ENST00000506640.2	ENSG00000228327.3	2678.39	0.182139	0.112371	1.62087	0.105045	0.282954	AL669831.1	NA	TRUE
ENST00000428504.2	ENSG00000228327.3	113.082	-6.26047	4.02741	-1.55447	0.120073	0.310226	AL669831.1	NA	NA
ENST00000422528.1	ENSG00000229905.1	159.309	0.413268	0.428619	0.964185	0.334953	0.584909	AL669831.2	NA	NA
ENST00000589899.5	ENSG00000237491.10	149.241	0.360666	0.352903	1.022	0.306782	0.556318	LINC01409	NA	NA
ENST00000592547.1	ENSG00000237491.10	49.9429	0.222282	0.4793	0.463764	0.642817	0.819645	LINC01409	NA	NA
ENST00000590817.3	ENSG00000230092.7	5.04725	-0.590206	1.24044	-0.475806	0.634213	NA	AL669831.4	NA	NA
ENST00000657175.1	ENSG00000228794.10	62.3413	-0.793662	0.634117	-1.2516	0.210715	0.444634	LINC01128	NA	NA
ENST00000661463.1	ENSG00000288531.1	780.413	0.332215	0.135915	2.44429	0.0145138	0.0687214	AL669831.7	NA	NA
ENST00000432963.1	ENSG00000230368.2	69.223	-0.398309	0.513782	-0.77525	0.438192	0.677511	FAM41C	NA	NA
ENST00000427857.1	ENSG00000230368.2	39.82	1.16098	1.58329	0.733272	0.463392	0.697071	FAM41C	NA	NA
ENST00000620200.4	ENSG00000187634.12	129.013	-0.0707058	0.327146	-0.21613	0.828887	0.923648	SAMD11	NA	NA
ENST00000327044.7	ENSG00000188976.11	4502.36	0.598475	0.126624	4.72641	2.28523e-06	4.81839e-05	NOC2L	NA	NA
ENST00000477976.5	ENSG00000188976.11	420.899	0.349041	0.194924	1.79065	0.0733491	0.222124	NOC2L	NA	NA
ENST00000487214.1	ENSG00000188976.11	317.905	0.445957	0.231152	1.92928	0.0536962	0.178587	NOC2L	NA	NA
ENST00000469563.1	ENSG00000188976.11	73.2225	0.673372	0.372454	1.80793	0.0706167	0.21608	NOC2L	NA	NA
ENST00000338591.8	ENSG00000187961.14	408.046	0.847438	0.168791	5.02063	5.15036e-07	1.30252e-05	KLHL17	FALSE	NA
ENST00000622660.1	ENSG00000187961.14	104.921	0.204042	0.328903	0.620373	0.535012	0.750146	KLHL17	TRUE	NA
ENST00000463212.1	ENSG00000187961.14	175.013	0.555734	0.244111	2.27657	0.022812	0.0959131	KLHL17	NA	NA
ENST00000466300.1	ENSG00000187961.14	33.672	0.350241	0.674848	0.518993	0.603766	NA	KLHL17	TRUE	NA
ENST00000481067.1	ENSG00000187961.14	56.6097	0.47737	0.396087	1.20522	0.22812	0.46712	KLHL17	NA	NA
ENST00000428771.6	ENSG00000188290.11	41.7397	0.353527	0.62672	0.564091	0.572692	0.775606	HES4	NA	NA
ENST00000304952.11	ENSG00000188290.11	234.881	0.803629	0.225611	3.56201	0.000368027	0.00366448	HES4	NA	FALSE
ENST00000481869.1	ENSG00000188290.11	108.949	0.176916	0.35262	0.501718	0.615866	0.803733	HES4	NA	FALSE
ENST00000649529.1	ENSG00000187608.10	835.126	0.247491	0.156978	1.57659	0.114889	0.301094	ISG15	NA	NA
ENST00000379370.7	ENSG00000188157.15	2186.69	0.681351	0.13178	5.17037	2.33636e-07	6.48102e-06	AGRN	NA	TRUE
ENST00000479707.1	ENSG00000188157.15	56.897	0.894945	0.431654	2.07329	0.0381453	0.13984	AGRN	NA	NA
ENST00000466223.1	ENSG00000188157.15	117.217	0.451267	0.314989	1.43265	0.151959	0.361273	AGRN	NA	NA
ENST00000478677.1	ENSG00000188157.15	22.9005	0.931837	0.722995	1.28886	0.197448	NA	AGRN	NA	NA
ENST00000461111.1	ENSG00000188157.15	560.893	0.632275	0.154183	4.1008	4.11731e-05	0.000576927	AGRN	NA	NA
ENST00000427998.5	ENSG00000217801.10	51.9511	-0.0495439	0.655169	-0.07562	0.939721	0.973864	AL390719.1	NA	NA
ENST00000456409.5	ENSG00000217801.10	150.668	-0.0764027	0.426444	-0.179162	0.85781	0.936227	AL390719.1	NA	NA
ENST00000433695.1	ENSG00000217801.10	15.6802	-3.65753	1.39875	-2.61486	0.00892637	NA	AL390719.1	NA	FALSE
ENST00000606993.1	ENSG00000272141.1	62.9363	0.685093	0.403697	1.69705	0.0896879	0.254927	AL390719.2	NA	NA
ENST00000379268.7	ENSG00000186891.14	111.893	0.435474	0.330774	1.31653	0.187996	0.413888	TNFRSF18	NA	NA
ENST00000360001.11	ENSG00000078808.18	1700.55	0.463205	0.125842	3.68084	0.000232465	0.0024937	SDF4	NA	NA
ENST00000660930.1	ENSG00000078808.18	149.061	0.645316	0.346951	1.85996	0.0628905	0.199765	SDF4	NA	TRUE
ENST00000403997.2	ENSG00000078808.18	243.02	0.254793	0.37795	0.674146	0.500219	0.724122	SDF4	NA	FALSE
ENST00000379198.5	ENSG00000176022.7	278.276	0.250583	0.198207	1.26425	0.20614	0.438262	B3GALT6	NA	NA
ENST00000349431.11	ENSG00000160087.21	272.85	0.265794	0.371922	0.714651	0.474825	0.705978	UBE2J2	FALSE	FALSE
ENST00000400929.6	ENSG00000160087.21	107.917	0.0732973	0.360817	0.203143	0.839023	0.928028	UBE2J2	FALSE	NA
ENST00000464036.5	ENSG00000160087.21	130.187	0.150186	0.429425	0.349737	0.726536	0.868779	UBE2J2	TRUE	NA
ENST00000360466.6	ENSG00000160087.21	192.494	0.397204	0.396089	1.00282	0.31595	0.565419	UBE2J2	FALSE	NA
ENST00000467339.1	ENSG00000160087.21	69.2151	-0.0950459	0.392324	-0.242264	0.808576	0.913258	UBE2J2	NA	NA
ENST00000473215.5	ENSG00000160087.21	60.7814	0.62444	0.530165	1.17782	0.238867	0.480182	UBE2J2	TRUE	NA
ENST00000471154.1	ENSG00000160087.21	19.7184	0.653549	0.680381	0.960563	0.336772	NA	UBE2J2	NA	NA
ENST00000502382.1	ENSG00000160087.21	45.8549	0.488347	0.483781	1.00944	0.312765	0.562576	UBE2J2	NA	NA
ENST00000461142.3	ENSG00000160087.21	66.6703	0.617149	0.371559	1.66097	0.0967189	0.267732	UBE2J2	NA	NA
ENST00000488418.2	ENSG00000160087.21	83.2504	0.60219	0.343233	1.75447	0.0793506	0.234596	UBE2J2	NA	NA
ENST00000354700.10	ENSG00000131584.19	303.223	0.710626	0.205259	3.4621	0.000535976	0.00500813	ACAP3	NA	FALSE
ENST00000438966.1	ENSG00000131584.19	13.8083	-0.259726	0.879237	-0.2954	0.767689	NA	ACAP3	NA	NA
ENST00000379031.10	ENSG00000169972.12	387.753	0.658875	0.192989	3.41405	0.000640051	0.00578719	PUSL1	NA	FALSE
ENST00000470520.5	ENSG00000169972.12	21.2397	0.680674	0.74676	0.911503	0.36203	NA	PUSL1	NA	NA
ENST00000618806.4	ENSG00000127054.21	133.946	-0.0898444	0.27405	-0.32784	0.743033	0.877704	INTS11	FALSE	NA
ENST00000435064.6	ENSG00000127054.21	871.144	0.121045	0.242498	0.499158	0.617668	0.80465	INTS11	FALSE	NA
ENST00000478641.5	ENSG00000127054.21	134.11	0.672501	0.366134	1.83676	0.0662447	0.206942	INTS11	NA	FALSE
ENST00000450926.6	ENSG00000127054.21	30.2906	0.992653	1.42543	0.696388	0.486186	NA	INTS11	FALSE	NA
ENST00000461514.6	ENSG00000127054.21	19.2832	0.533645	0.983531	0.542581	0.587418	NA	INTS11	NA	NA
ENST00000525164.5	ENSG00000127054.21	20.4054	0.666402	0.765627	0.870401	0.384081	NA	INTS11	NA	FALSE
ENST00000528879.5	ENSG00000127054.21	17.5332	-1.00139	1.30256	-0.768788	0.442019	NA	INTS11	TRUE	NA
ENST00000533916.5	ENSG00000127054.21	23.0315	0.430969	0.728523	0.591566	0.554141	NA	INTS11	NA	FALSE
ENST00000488042.6	ENSG00000127054.21	58.3418	-0.407383	0.463144	-0.879605	0.379074	0.627173	INTS11	NA	NA
ENST00000526797.5	ENSG00000127054.21	36.2775	0.117862	0.594139	0.198375	0.842752	NA	INTS11	TRUE	TRUE
ENST00000526332.5	ENSG00000127054.21	31.1254	0.603922	0.816537	0.739614	0.459535	NA	INTS11	NA	NA
ENST00000526113.1	ENSG00000127054.21	14.3129	-0.396527	0.992705	-0.399441	0.689568	NA	INTS11	NA	NA
ENST00000526904.5	ENSG00000127054.21	20.7112	0.341523	0.760619	0.449006	0.653427	NA	INTS11	NA	NA
ENST00000525603.1	ENSG00000127054.21	36.3849	-0.330436	0.656183	-0.503573	0.614561	NA	INTS11	NA	NA
ENST00000429572.5	ENSG00000127054.21	228.105	0.34759	0.265852	1.30745	0.191058	0.417796	INTS11	FALSE	NA
ENST00000534345.5	ENSG00000127054.21	87.13	0.589484	0.397113	1.48442	0.137697	0.340091	INTS11	NA	FALSE
ENST00000531019.5	ENSG00000127054.21	41.8212	0.466695	0.541458	0.861923	0.38873	0.636242	INTS11	TRUE	NA
ENST00000444968.1	ENSG00000240731.1	42.0512	0.188167	0.522296	0.360269	0.718646	0.864542	AL139287.1	NA	NA
ENST00000343938.9	ENSG00000224051.7	337.897	0.883886	0.184286	4.79628	1.61639e-06	3.52322e-05	CPTP	NA	NA
ENST00000378891.9	ENSG00000107404.20	1495.74	0.51469	0.138304	3.72145	0.000198081	0.00217977	DVL1	NA	FALSE
ENST00000378888.10	ENSG00000107404.20	421.878	0.943763	0.282307	3.34304	0.000828668	0.00714683	DVL1	NA	NA
ENST00000632445.1	ENSG00000107404.20	184.443	0.792461	0.296476	2.67293	0.00751915	0.0413926	DVL1	NA	NA
ENST00000634054.1	ENSG00000107404.20	94.5348	0.474255	0.396889	1.19493	0.232114	0.471704	DVL1	NA	NA
ENST00000472445.1	ENSG00000107404.20	70.5198	0.679858	0.372126	1.82696	0.0677065	0.209888	DVL1	NA	NA
ENST00000338370.7	ENSG00000175756.13	37.3825	0.543613	0.637866	0.852238	0.394082	0.641356	AURKAIP1	NA	NA
ENST00000338338.9	ENSG00000175756.13	331.794	0.826185	0.23413	3.52874	0.000417547	0.00406745	AURKAIP1	NA	FALSE
ENST00000321751.9	ENSG00000175756.13	662.349	0.573606	0.198851	2.88461	0.00391902	0.0246463	AURKAIP1	NA	NA
ENST00000378853.3	ENSG00000175756.13	85.8168	1.57504	0.394534	3.99216	6.54751e-05	0.000855975	AURKAIP1	NA	NA
ENST00000400809.8	ENSG00000221978.12	191.271	0.304779	0.381489	0.798919	0.424338	0.666326	CCNL2	FALSE	NA
ENST00000482621.5	ENSG00000221978.12	114.28	-0.221673	0.538366	-0.41175	0.680522	0.842842	CCNL2	TRUE	NA
ENST00000463260.5	ENSG00000221978.12	129.155	0.337536	0.346492	0.974154	0.32998	0.580072	CCNL2	NA	FALSE
ENST00000481223.6	ENSG00000221978.12	6.55589	-2.95653	3.92235	-0.753765	0.450991	NA	CCNL2	TRUE	NA
ENST00000418865.6	ENSG00000221978.12	1805.18	0.091047	0.200808	0.453402	0.650259	0.824215	CCNL2	NA	NA
ENST00000471930.5	ENSG00000221978.12	107.585	0.348063	0.299187	1.16336	0.244682	0.487648	CCNL2	NA	NA
ENST00000408918.8	ENSG00000221978.12	933.953	0.24999	0.22163	1.12796	0.259337	0.5052	CCNL2	FALSE	NA
ENST00000473872.5	ENSG00000221978.12	68.0236	0.174366	0.400618	0.435242	0.663387	0.83263	CCNL2	NA	NA
ENST00000463895.1	ENSG00000221978.12	41.7172	0.319512	0.56704	0.563473	0.573113	0.775903	CCNL2	NA	NA
ENST00000497013.1	ENSG00000221978.12	40.7236	-0.0604326	0.477733	-0.126499	0.899337	0.955013	CCNL2	NA	NA
ENST00000448629.6	ENSG00000224870.7	46.6326	-1.1846	0.592803	-1.99831	0.0456836	0.158919	MRPL20-AS1	NA	NA
ENST00000444362.2	ENSG00000224870.7	114.105	0.672865	0.451901	1.48897	0.136496	0.338188	MRPL20-AS1	NA	NA
ENST00000453521.1	ENSG00000224870.7	19.4145	-4.17536	1.25711	-3.32138	0.000895725	NA	MRPL20-AS1	NA	NA
ENST00000344843.12	ENSG00000242485.6	934.214	0.0879494	0.235157	0.374003	0.708402	0.859059	MRPL20	NA	NA
ENST00000487659.1	ENSG00000242485.6	147.744	0.548374	0.296876	1.84715	0.0647256	0.203682	MRPL20	NA	NA
ENST00000492508.1	ENSG00000242485.6	52.5676	0.199937	0.430206	0.464747	0.642113	0.819466	MRPL20	NA	NA
ENST00000482352.1	ENSG00000242485.6	99.3487	0.505369	0.314979	1.60445	0.108614	0.289435	MRPL20	NA	NA
ENST00000607307.1	ENSG00000272455.1	250.931	0.599187	0.23343	2.56688	0.0102618	0.0527379	AL391244.2	NA	NA
ENST00000338660.5	ENSG00000179403.12	107.756	0.630211	0.389908	1.61631	0.106027	0.284796	VWA1	NA	NA
ENST00000476993.2	ENSG00000179403.12	382.755	0.59016	0.183574	3.21483	0.00130522	0.0103394	VWA1	NA	NA
ENST00000673477.1	ENSG00000160072.20	245.884	1.21328	0.309617	3.91866	8.90435e-05	0.00111562	ATAD3B	FALSE	NA
ENST00000308647.8	ENSG00000160072.20	241.173	1.29014	0.330466	3.90401	9.4613e-05	0.00117586	ATAD3B	TRUE	NA
ENST00000472194.6	ENSG00000160072.20	650.754	0.489177	0.141367	3.46034	0.000539498	0.00503441	ATAD3B	NA	FALSE
ENST00000378736.3	ENSG00000160072.20	321.522	0.896286	0.246865	3.63068	0.00028268	0.00294344	ATAD3B	NA	NA
ENST00000485748.5	ENSG00000160072.20	337.665	0.632602	0.248362	2.54709	0.0108624	0.0550987	ATAD3B	NA	FALSE
ENST00000474481.1	ENSG00000160072.20	228.566	0.859782	0.235997	3.64319	0.000269278	0.00282127	ATAD3B	NA	NA
ENST00000378756.8	ENSG00000197785.14	1103.61	0.376992	0.314659	1.1981	0.230879	0.470248	ATAD3A	FALSE	FALSE
ENST00000672388.1	ENSG00000197785.14	423.788	0.707029	0.191693	3.68833	0.00022573	0.00243395	ATAD3A	NA	FALSE
ENST00000339113.9	ENSG00000197785.14	563.754	0.56083	0.42483	1.32013	0.186792	0.412395	ATAD3A	TRUE	NA
ENST00000536055.6	ENSG00000197785.14	527.434	1.27932	0.236384	5.41205	6.23069e-08	2.01121e-06	ATAD3A	FALSE	NA
ENST00000439513.1	ENSG00000197785.14	38.4293	0.817848	0.537769	1.52082	0.128306	0.324161	ATAD3A	NA	NA
ENST00000429957.1	ENSG00000197785.14	244.124	0.552069	0.232068	2.37891	0.0173638	0.0787403	ATAD3A	NA	NA
ENST00000291386.4	ENSG00000160075.12	2512.73	-0.186401	0.162023	-1.15046	0.249955	0.493695	SSU72	NA	NA
ENST00000378725.3	ENSG00000160075.12	84.1534	-0.593632	1.34943	-0.439914	0.66	0.830355	SSU72	NA	NA
ENST00000359060.5	ENSG00000160075.12	503.903	0.556387	0.194186	2.86523	0.00416708	0.0258491	SSU72	NA	NA
ENST00000422725.4	ENSG00000228594.4	123.586	0.926161	0.317346	2.91845	0.00351772	0.0227098	FNDC10	NA	NA
ENST00000477990.1	ENSG00000197530.12	184.776	0.565209	0.259431	2.17865	0.0293577	0.115566	MIB2	NA	NA
ENST00000507082.1	ENSG00000197530.12	113.992	0.523605	0.460154	1.13789	0.255166	0.500503	MIB2	NA	NA
ENST00000512004.1	ENSG00000197530.12	28.9647	0.560931	0.566986	0.98932	0.322507	NA	MIB2	NA	NA
ENST00000508455.1	ENSG00000197530.12	14.1554	0.245687	0.915913	0.268243	0.788512	NA	MIB2	NA	NA
ENST00000473511.5	ENSG00000197530.12	49.6261	0.384796	0.768126	0.500954	0.616403	0.803969	MIB2	NA	NA
ENST00000464570.1	ENSG00000197530.12	66.4223	0.979698	0.492011	1.99121	0.0464576	0.160824	MIB2	NA	NA
ENST00000483015.1	ENSG00000197530.12	72.01	0.996766	0.424948	2.34562	0.0189955	0.0839629	MIB2	NA	NA
ENST00000511910.1	ENSG00000197530.12	83.8497	0.515576	0.472534	1.09109	0.275234	0.522771	MIB2	NA	NA
ENST00000470373.1	ENSG00000197530.12	98.687	0.96501	0.530355	1.81955	0.0688268	0.212227	MIB2	NA	NA
ENST00000490017.1	ENSG00000189409.14	20.9402	-0.461077	0.901479	-0.511468	0.609023	NA	MMP23B	NA	NA
ENST00000341832.10	ENSG00000248333.8	153.346	-0.0646711	0.362708	-0.178301	0.858487	0.936518	CDK11B	FALSE	NA
ENST00000407249.7	ENSG00000248333.8	258.984	-0.127757	0.215234	-0.593575	0.552796	0.762347	CDK11B	FALSE	NA
ENST00000615951.4	ENSG00000248333.8	130.665	0.217252	0.51562	0.421341	0.673506	0.838216	CDK11B	TRUE	NA
ENST00000629289.2	ENSG00000248333.8	147.13	0.403667	0.281998	1.43145	0.1523	0.361745	CDK11B	FALSE	NA
ENST00000341028.8	ENSG00000248333.8	50.0917	0.40746	0.440264	0.92549	0.354711	0.604179	CDK11B	NA	NA
ENST00000607013.1	ENSG00000272004.1	15.2924	-0.0471764	2.06871	-0.0228047	0.981806	NA	FO704657.1	NA	NA
ENST00000617444.5	ENSG00000189339.12	803.743	-0.0983062	0.244092	-0.402743	0.687137	0.846564	SLC35E2B	NA	TRUE
ENST00000611123.1	ENSG00000189339.12	1213.06	1.09707	0.13366	8.2079	2.25082e-16	3.63272e-14	SLC35E2B	NA	TRUE
ENST00000597891.1	ENSG00000269737.2	41.4972	0.884789	0.751426	1.17748	0.239004	0.480376	AL691432.1	NA	NA
ENST00000404249.8	ENSG00000008128.23	455.492	-0.0422666	0.166172	-0.254354	0.799222	0.908328	CDK11A	NA	NA
ENST00000478901.1	ENSG00000008128.23	119.542	0.386817	0.318105	1.216	0.223984	0.461793	CDK11A	NA	FALSE
ENST00000492390.5	ENSG00000008128.23	29.9729	0.00179223	0.67371	0.00266024	0.997877	NA	CDK11A	NA	FALSE
ENST00000474916.1	ENSG00000008128.23	47.7838	0.413022	0.63176	0.653764	0.513264	0.73435	CDK11A	NA	NA
ENST00000479362.1	ENSG00000008128.23	127.959	0.299102	0.265128	1.12814	0.25926	0.505188	CDK11A	NA	NA
ENST00000498810.1	ENSG00000008128.23	32.8679	0.257971	0.655446	0.393581	0.693891	NA	CDK11A	NA	NA
ENST00000598846.1	ENSG00000268575.1	365.114	0.289305	0.187473	1.54319	0.122785	0.314942	AL031282.2	NA	NA
ENST00000577672.1	ENSG00000227775.3	16.4651	0.255934	0.790444	0.323785	0.746101	NA	AL031282.1	NA	NA
ENST00000418950.2	ENSG00000227775.3	45.131	0.984246	0.69291	1.42045	0.155476	0.366736	AL031282.1	NA	NA
ENST00000647043.1	ENSG00000215790.7	133.519	0.773755	0.34605	2.23597	0.025354	0.10393	SLC35E2A	NA	TRUE
ENST00000643905.1	ENSG00000215790.7	571.367	0.638517	0.197531	3.2325	0.00122713	0.00982675	SLC35E2A	NA	TRUE
ENST00000643943.1	ENSG00000215790.7	163.073	0.577824	0.304351	1.89854	0.0576244	0.18761	SLC35E2A	NA	NA
ENST00000341426.9	ENSG00000008130.15	1170.42	0.545197	0.213845	2.54949	0.010788	0.0547997	NADK	FALSE	NA
ENST00000341991.7	ENSG00000008130.15	1180.76	0.490999	0.197664	2.48401	0.0129913	0.0630337	NADK	FALSE	NA
ENST00000498806.1	ENSG00000008130.15	7.25989	1.01404	1.2947	0.78323	0.433492	NA	NADK	TRUE	FALSE
ENST00000492768.5	ENSG00000008130.15	26.2792	1.94594	1.29107	1.50723	0.131751	NA	NADK	NA	NA
ENST00000610897.4	ENSG00000078369.18	1180.1	-0.388147	0.311863	-1.24461	0.213277	0.447936	GNB1	NA	NA
ENST00000378609.9	ENSG00000078369.18	7839.71	-0.467042	0.192846	-2.42183	0.0154424	0.0720705	GNB1	NA	FALSE
ENST00000471354.1	ENSG00000078369.18	127.185	0.0742441	0.317068	0.234158	0.814862	0.916423	GNB1	NA	NA
ENST00000439272.6	ENSG00000078369.18	59.9012	-0.238017	0.488137	-0.487603	0.625831	0.808904	GNB1	NA	NA
ENST00000434686.6	ENSG00000078369.18	244.868	-0.139433	0.478622	-0.291322	0.770805	0.89379	GNB1	NA	NA
ENST00000437146.1	ENSG00000078369.18	55.3379	-0.545398	0.862249	-0.632529	0.527041	0.744555	GNB1	NA	FALSE
ENST00000607589.1	ENSG00000078369.18	46.2884	0.27256	0.671664	0.405798	0.684891	0.845565	GNB1	NA	NA
ENST00000472614.2	ENSG00000078369.18	78.891	-0.134485	0.565499	-0.237817	0.812023	0.915331	GNB1	NA	NA
ENST00000378602.3	ENSG00000178821.13	140.982	-0.177331	0.312318	-0.567789	0.570178	0.773678	TMEM52	NA	NA
ENST00000310991.8	ENSG00000178821.13	94.6852	-0.378997	0.367254	-1.03198	0.302083	0.551438	TMEM52	NA	NA
ENST00000639935.1	ENSG00000187730.9	35.336	0.417753	0.574839	0.726731	0.467391	NA	GABRD	NA	NA
ENST00000638763.1	ENSG00000187730.9	26.0695	0.126405	0.574644	0.219971	0.825894	NA	GABRD	NA	NA
ENST00000378567.8	ENSG00000067606.17	555.064	-0.0443463	0.263793	-0.16811	0.866497	0.940101	PRKCZ	NA	NA
ENST00000461106.6	ENSG00000067606.17	116.627	-0.307106	0.5842	-0.525687	0.599105	0.792261	PRKCZ	NA	NA
ENST00000470511.5	ENSG00000067606.17	12.3247	0.555956	2.14407	0.2593	0.795404	NA	PRKCZ	NA	NA
ENST00000479263.5	ENSG00000067606.17	40.158	-3.11025	1.39115	-2.23574	0.0253689	0.103943	PRKCZ	NA	FALSE
ENST00000400918.7	ENSG00000162585.17	16.0757	-0.607668	1.40065	-0.433847	0.6644	NA	FAAP20	NA	NA
ENST00000378543.2	ENSG00000162585.17	41.5702	0.136829	0.637809	0.21453	0.830134	0.924172	FAAP20	NA	NA
ENST00000378546.9	ENSG00000162585.17	47.2166	-0.0338243	0.457656	-0.0739078	0.941084	0.97474	FAAP20	NA	NA
ENST00000476803.1	ENSG00000162585.17	80.9123	0.117887	0.419098	0.281287	0.77849	0.897937	FAAP20	NA	NA
ENST00000420515.1	ENSG00000162585.17	76.0559	1.39776	0.376387	3.71363	0.000204311	0.00223904	FAAP20	NA	NA
ENST00000378536.5	ENSG00000157933.10	2874.24	0.426589	0.120453	3.54155	0.00039779	0.00390823	SKI	NA	NA
ENST00000508416.1	ENSG00000157933.10	7.05969	0.951973	1.15021	0.827651	0.407868	NA	SKI	NA	NA
ENST00000378513.7	ENSG00000157916.20	251.145	0.0679992	0.333517	0.203885	0.838443	0.927895	RER1	NA	NA
ENST00000378518.5	ENSG00000157916.20	203.903	0.372732	0.338953	1.09966	0.271481	0.519255	RER1	NA	NA
ENST00000605895.6	ENSG00000157916.20	531.592	-0.165155	0.172212	-0.959025	0.337546	0.587282	RER1	NA	NA
ENST00000306256.13	ENSG00000157916.20	147.123	0.23177	0.396249	0.58491	0.558608	0.766255	RER1	NA	NA
ENST00000493207.1	ENSG00000157916.20	35.8717	0.379938	0.495713	0.766448	0.44341	NA	RER1	NA	NA
ENST00000378512.5	ENSG00000157916.20	888.781	0.478269	0.169463	2.82225	0.00476874	0.0287574	RER1	NA	NA
ENST00000443438.5	ENSG00000157916.20	355.45	0.194284	0.18954	1.02503	0.305351	0.554583	RER1	NA	NA
ENST00000488353.2	ENSG00000157916.20	355.875	0.296419	0.238571	1.24248	0.214061	0.448919	RER1	NA	FALSE
ENST00000462129.1	ENSG00000157916.20	70.3921	0.730363	0.436723	1.67237	0.0944516	0.263859	RER1	NA	NA
ENST00000650293.1	ENSG00000157911.11	228.217	0.490373	0.258037	1.9004	0.0573806	0.187124	PEX10	NA	NA
ENST00000514502.1	ENSG00000157911.11	27.9725	0.460936	0.671499	0.686429	0.492443	NA	PEX10	NA	NA
ENST00000378466.9	ENSG00000157881.16	619.652	0.0186602	0.223941	0.0833262	0.933592	0.971145	PANK4	NA	NA
ENST00000514922.1	ENSG00000157881.16	66.7982	-0.109542	0.40424	-0.270982	0.786405	0.902197	PANK4	NA	NA
ENST00000419916.8	ENSG00000157870.17	163.974	0.398562	0.333887	1.1937	0.232594	0.472359	PRXL2B	NA	NA
ENST00000484099.5	ENSG00000157870.17	109.13	0.646558	0.546554	1.18297	0.23682	0.477711	PRXL2B	NA	NA
ENST00000378378.9	ENSG00000130762.15	569.225	0.311755	0.157997	1.97317	0.0484763	0.166124	ARHGEF16	NA	NA
ENST00000378373.5	ENSG00000130762.15	79.2889	0.497406	1.43967	0.3455	0.729718	0.870723	ARHGEF16	NA	NA
ENST00000606489.1	ENSG00000272088.1	15.1297	-0.0292912	0.846167	-0.0346164	0.972386	NA	AL512413.1	NA	NA
ENST00000356575.9	ENSG00000162591.16	750.327	0.976047	0.181368	5.38157	7.38378e-08	2.33831e-06	MEGF6	NA	TRUE
ENST00000378344.7	ENSG00000158109.15	526.133	-1.26049	0.177503	-7.1012	1.23677e-12	1.06082e-10	TPRG1L	NA	NA
ENST00000378322.7	ENSG00000116213.16	223.406	0.175727	0.2622	0.670203	0.502728	0.725832	WRAP73	NA	FALSE
ENST00000270708.12	ENSG00000116213.16	629.694	0.21748	0.232401	0.935799	0.349377	0.598996	WRAP73	NA	NA
ENST00000424367.5	ENSG00000116213.16	17.0697	-2.96547	1.4156	-2.09486	0.0361836	NA	WRAP73	NA	NA
ENST00000419924.2	ENSG00000116213.16	158.034	0.507666	0.282641	1.79615	0.0724702	0.21995	WRAP73	NA	FALSE
ENST00000378295.9	ENSG00000078900.15	422.479	0.453993	0.229665	1.97677	0.0480682	0.16513	TP73	NA	FALSE
ENST00000378290.4	ENSG00000078900.15	104.456	1.01083	0.496409	2.03629	0.0417214	0.149264	TP73	NA	NA
ENST00000378251.3	ENSG00000130764.10	1154.9	0.639612	0.148106	4.31862	1.57006e-05	0.000253161	LRRC47	NA	FALSE
ENST00000462356.5	ENSG00000130764.10	350.393	0.501751	0.211496	2.37239	0.0176733	0.0798076	LRRC47	NA	FALSE
ENST00000607459.1	ENSG00000272153.1	26.6884	0.764041	0.581883	1.31305	0.189167	NA	AL365330.1	NA	NA
ENST00000378230.8	ENSG00000116198.13	533.887	0.16314	0.143968	1.13317	0.257144	0.502637	CEP104	NA	TRUE
ENST00000438539.5	ENSG00000116198.13	59.3862	-0.192959	0.43656	-0.441998	0.658491	0.829501	CEP104	NA	NA
ENST00000461667.1	ENSG00000116198.13	48.5601	-0.00175242	0.432651	-0.00405042	0.996768	0.998784	CEP104	NA	NA
ENST00000495701.1	ENSG00000116198.13	74.0142	-0.258089	0.357105	-0.722727	0.469847	0.7022	CEP104	NA	FALSE
ENST00000460038.5	ENSG00000116198.13	48.9887	0.00699182	0.467535	0.0149547	0.988068	0.995088	CEP104	NA	FALSE
ENST00000494653.5	ENSG00000116198.13	412.701	-0.212333	0.16476	-1.28874	0.197488	0.427028	CEP104	NA	NA
ENST00000494951.1	ENSG00000116198.13	36.5454	0.144846	0.513174	0.282255	0.777748	NA	CEP104	NA	FALSE
ENST00000378209.8	ENSG00000169598.16	118.951	0.0813579	0.291465	0.279134	0.780142	0.898732	DFFB	FALSE	NA
ENST00000341385.4	ENSG00000169598.16	18.5129	-0.0359736	0.853247	-0.0421608	0.966371	NA	DFFB	TRUE	NA
ENST00000474140.1	ENSG00000198912.11	267.51	-0.0905766	0.189852	-0.47709	0.633298	0.814227	C1orf174	NA	FALSE
ENST00000361605.4	ENSG00000198912.11	547.266	-0.789432	0.232996	-3.38818	0.000703584	0.00625879	C1orf174	NA	NA
ENST00000378156.9	ENSG00000131697.18	399.229	0.388348	0.26079	1.48912	0.136455	0.338132	NPHP4	NA	TRUE
ENST00000496404.1	ENSG00000116254.18	317.284	0.764186	0.255605	2.98971	0.00279238	0.0189798	CHD5	NA	NA
ENST00000234875.9	ENSG00000116251.11	10259.2	-0.295666	0.135805	-2.17714	0.0294704	0.115907	RPL22	NA	NA
ENST00000480661.1	ENSG00000116251.11	1261.56	-0.00716544	0.208521	-0.0343632	0.972588	0.98939	RPL22	NA	NA
ENST00000497965.5	ENSG00000116251.11	2735.59	-0.756055	0.108798	-6.94913	3.67552e-12	2.92616e-10	RPL22	NA	NA
ENST00000471204.5	ENSG00000116251.11	499.081	0.170158	0.611752	0.278149	0.780898	0.89904	RPL22	NA	NA
ENST00000496676.5	ENSG00000158286.13	280.09	0.202795	0.187511	1.08151	0.27947	0.527636	RNF207	NA	NA
ENST00000492476.1	ENSG00000158286.13	37.6495	0.249832	0.536134	0.465988	0.641224	0.819055	RNF207	NA	NA
ENST00000483336.1	ENSG00000158286.13	38.6843	-0.194238	0.470564	-0.412777	0.67977	0.842375	RNF207	NA	NA
ENST00000343813.10	ENSG00000116237.16	1994.22	0.252804	0.145809	1.7338	0.0829529	0.242141	ICMT	FALSE	NA
ENST00000489498.5	ENSG00000116237.16	1769.63	0.0307136	0.183126	0.167718	0.866805	0.940256	ICMT	TRUE	TRUE
ENST00000474756.1	ENSG00000116237.16	119.953	0.190801	0.307619	0.620249	0.535094	0.750149	ICMT	TRUE	NA
ENST00000608083.5	ENSG00000097021.19	1663.92	-0.0410788	0.239917	-0.17122	0.86405	0.939255	ACOT7	NA	NA
ENST00000377855.6	ENSG00000097021.19	28.7563	1.90454	0.750428	2.53794	0.0111507	NA	ACOT7	NA	TRUE
ENST00000545482.5	ENSG00000097021.19	459.582	0.184344	0.286695	0.642998	0.520225	0.739694	ACOT7	NA	NA
ENST00000473466.2	ENSG00000097021.19	223.179	0.296957	0.344343	0.862387	0.388475	0.636183	ACOT7	NA	NA
ENST00000377836.8	ENSG00000069812.11	20.2579	0.643169	0.712796	0.902319	0.366887	NA	HES2	NA	FALSE
ENST00000377834.8	ENSG00000069812.11	300.814	0.776154	0.211353	3.67232	0.000240361	0.00256391	HES2	NA	NA
ENST00000645284.1	ENSG00000187017.17	530.945	1.03887	0.180908	5.7425	9.32887e-09	3.65607e-07	ESPN	NA	NA
ENST00000418286.1	ENSG00000187017.17	76.9263	1.30425	0.41357	3.15363	0.00161253	0.0122829	ESPN	NA	NA
ENST00000633239.1	ENSG00000187017.17	109.394	-0.215414	0.342766	-0.628457	0.529705	0.746329	ESPN	NA	NA
ENST00000475479.2	ENSG00000187017.17	16.9706	0.945028	0.818609	1.15443	0.248323	NA	ESPN	NA	NA
ENST00000434576.2	ENSG00000187017.17	9.608	1.76365	2.11214	0.835005	0.403715	NA	ESPN	NA	NA
ENST00000468561.2	ENSG00000187017.17	61.3008	0.300827	0.43526	0.691144	0.489475	0.716751	ESPN	NA	NA
ENST00000647810.1	ENSG00000215788.10	125.242	0.00895292	0.362946	0.0246674	0.98032	0.992286	TNFRSF25	NA	NA
ENST00000513135.5	ENSG00000215788.10	259.105	0.27791	0.302405	0.919	0.358096	0.607352	TNFRSF25	NA	NA
ENST00000475730.5	ENSG00000215788.10	29.9635	0.478492	0.559671	0.854952	0.392578	NA	TNFRSF25	NA	NA
ENST00000340850.9	ENSG00000171680.22	283.956	0.532466	0.391556	1.35987	0.173871	0.394455	PLEKHG5	NA	TRUE
ENST00000377705.6	ENSG00000162408.11	2454.08	0.408756	0.22332	1.83036	0.067196	0.208797	NOL9	NA	NA
ENST00000464383.1	ENSG00000162408.11	238.736	0.186598	0.305179	0.611436	0.540911	0.754293	NOL9	NA	NA
ENST00000462798.1	ENSG00000162408.11	72.2242	0.25289	0.38283	0.660581	0.508881	0.730785	NOL9	NA	NA
ENST00000460777.1	ENSG00000162408.11	58.5618	0.0311655	0.543295	0.0573638	0.954255	0.980716	NOL9	NA	NA
ENST00000456162.2	ENSG00000229519.2	17.4295	0.595736	0.695757	0.856242	0.391864	NA	AL591866.1	NA	NA
ENST00000377674.9	ENSG00000204859.13	97.9461	-0.0854911	0.687806	-0.124295	0.901082	0.956007	ZBTB48	FALSE	FALSE
ENST00000435905.5	ENSG00000204859.13	50.7733	0.034218	0.535708	0.0638743	0.94907	0.97873	ZBTB48	NA	NA
ENST00000488936.1	ENSG00000204859.13	89.9817	0.582415	0.362573	1.60634	0.1082	0.288753	ZBTB48	NA	FALSE
ENST00000466813.1	ENSG00000204859.13	100.736	0.0931274	0.347041	0.268347	0.788432	0.903114	ZBTB48	TRUE	NA
ENST00000377658.8	ENSG00000162413.16	1116.39	0.906771	0.187617	4.8331	1.3442e-06	2.9849e-05	KLHL21	NA	TRUE
ENST00000377663.3	ENSG00000162413.16	759.736	0.712954	0.169748	4.20007	2.66833e-05	0.000398588	KLHL21	NA	NA
ENST00000496707.5	ENSG00000162413.16	26.503	3.52503	1.72019	2.04921	0.040442	NA	KLHL21	NA	NA
ENST00000377648.5	ENSG00000116273.6	924.699	0.152604	0.128255	1.18985	0.234106	0.474279	PHF13	NA	NA
ENST00000054650.8	ENSG00000041988.15	220.92	0.17536	0.309481	0.566625	0.570969	0.774178	THAP3	NA	NA
ENST00000307896.10	ENSG00000041988.15	68.0157	0.452988	0.565907	0.800464	0.423442	0.665626	THAP3	NA	FALSE
ENST00000377627.7	ENSG00000041988.15	137.511	0.509484	0.297374	1.71328	0.0866619	0.249178	THAP3	NA	NA
ENST00000377577.10	ENSG00000007923.16	1148.98	0.345469	0.208736	1.65505	0.0979143	0.269835	DNAJC11	NA	NA
ENST00000294401.11	ENSG00000007923.16	528.102	0.197061	0.190273	1.03568	0.300353	0.549723	DNAJC11	NA	FALSE
ENST00000426784.1	ENSG00000007923.16	119.45	0.445047	0.359144	1.23919	0.215276	0.450685	DNAJC11	NA	FALSE
ENST00000473993.5	ENSG00000007923.16	96.7014	0.692482	0.410035	1.68884	0.0912509	0.257965	DNAJC11	NA	NA
ENST00000485073.5	ENSG00000007923.16	114.757	0.0243839	0.322349	0.0756445	0.939702	0.973864	DNAJC11	NA	NA
ENST00000460594.5	ENSG00000007923.16	57.7495	0.278141	0.464787	0.598427	0.549555	0.760332	DNAJC11	NA	NA
ENST00000303635.12	ENSG00000171735.19	328.093	-0.0466768	0.203085	-0.229839	0.818216	0.91816	CAMTA1	FALSE	NA
ENST00000476163.5	ENSG00000171735.19	29.2814	0.413841	0.86464	0.478629	0.632203	NA	CAMTA1	NA	TRUE
ENST00000473578.5	ENSG00000171735.19	58.9822	-0.424286	0.495597	-0.856111	0.391936	0.639298	CAMTA1	FALSE	NA
ENST00000557126.5	ENSG00000171735.19	14.1088	0.00626881	1.10684	0.00566371	0.995481	NA	CAMTA1	FALSE	NA
ENST00000461311.1	ENSG00000171735.19	9.65862	-3.01857	2.05945	-1.46572	0.142725	NA	CAMTA1	TRUE	NA
ENST00000486138.1	ENSG00000171735.19	8.97951	-0.810447	1.04269	-0.777269	0.437	NA	CAMTA1	TRUE	NA
ENST00000490905.5	ENSG00000171735.19	40.3752	0.576927	0.899222	0.641584	0.521143	0.740258	CAMTA1	FALSE	NA
ENST00000602973.1	ENSG00000270035.1	34.3449	0.544017	0.550168	0.98882	0.322751	NA	AL359881.2	NA	NA
ENST00000054666.11	ENSG00000049245.13	1916.67	-0.680409	0.142257	-4.78296	1.72735e-06	3.73072e-05	VAMP3	NA	FALSE
ENST00000470357.1	ENSG00000049245.13	209.343	-0.435732	0.211358	-2.06159	0.0392473	0.142724	VAMP3	NA	NA
ENST00000487194.1	ENSG00000049245.13	5.26095	-0.481538	1.35028	-0.35662	0.721376	NA	VAMP3	NA	NA
ENST00000602406.1	ENSG00000269925.1	18.2021	-0.318177	0.77411	-0.411023	0.681055	NA	Z98884.2	NA	NA
ENST00000377516.6	ENSG00000049247.13	96.5482	-0.879347	0.391014	-2.24889	0.0245198	0.101306	UTS2	NA	NA
ENST00000361696.9	ENSG00000049247.13	40.3305	-1.81303	0.505925	-3.58359	0.00033891	0.00341381	UTS2	NA	NA
ENST00000054668.5	ENSG00000049247.13	19.2483	-2.06354	0.90631	-2.27686	0.0227947	NA	UTS2	NA	NA
ENST00000493373.5	ENSG00000116288.13	92.641	0.479697	3.4846	0.137662	0.890507	0.951327	PARK7	NA	NA
ENST00000460192.5	ENSG00000116288.13	201.101	-0.458667	0.292548	-1.56784	0.116919	0.304717	PARK7	NA	NA
ENST00000493678.5	ENSG00000116288.13	1126.08	-0.524254	0.198973	-2.6348	0.00841875	0.0452301	PARK7	NA	NA
ENST00000377493.9	ENSG00000116288.13	147.919	-1.16802	0.502146	-2.32606	0.0200154	0.0871795	PARK7	NA	NA
ENST00000338639.10	ENSG00000116288.13	1619.22	-0.596102	0.257918	-2.31121	0.0208212	0.089699	PARK7	NA	NA
ENST00000377491.5	ENSG00000116288.13	73.7658	-0.384897	0.536581	-0.717313	0.473181	0.704307	PARK7	NA	NA
ENST00000377488.5	ENSG00000116288.13	51.9723	-0.208622	0.557284	-0.374354	0.708141	0.859005	PARK7	NA	NA
ENST00000469225.1	ENSG00000116288.13	384.379	-0.683373	0.250122	-2.73216	0.00629203	0.0358433	PARK7	NA	NA
ENST00000641354.1	ENSG00000284747.1	133.56	0.722182	0.3022	2.38975	0.0168599	0.0769249	AL034417.5	NA	NA
ENST00000377482.10	ENSG00000116285.13	13447.7	-0.668294	0.168414	-3.96816	7.24289e-05	0.00092943	ERRFI1	FALSE	NA
ENST00000467067.1	ENSG00000116285.13	1747.62	-0.499755	0.130768	-3.82169	0.000132541	0.00154679	ERRFI1	FALSE	NA
ENST00000469499.5	ENSG00000116285.13	207.846	-0.0670184	0.269138	-0.249012	0.803352	0.91092	ERRFI1	FALSE	NA
ENST00000487559.1	ENSG00000116285.13	161.233	-0.740411	0.320389	-2.31097	0.0208344	0.089723	ERRFI1	TRUE	NA
ENST00000400908.7	ENSG00000142599.19	589.036	0.444847	0.154461	2.88	0.00397672	0.0249164	RERE	NA	FALSE
ENST00000400907.6	ENSG00000142599.19	259.2	0.477533	0.21466	2.2246	0.0261082	0.106032	RERE	NA	NA
ENST00000469251.1	ENSG00000142599.19	64.4662	0.35196	0.410648	0.857084	0.391399	0.638813	RERE	NA	NA
ENST00000514428.1	ENSG00000142599.19	17.7663	0.814458	0.778709	1.04591	0.295603	NA	RERE	NA	NA
ENST00000468247.1	ENSG00000142599.19	18.2933	1.05666	0.712401	1.48323	0.138012	NA	RERE	NA	FALSE
ENST00000437586.1	ENSG00000234619.1	37.6078	0.357302	0.62928	0.567795	0.570174	0.773678	RPL7P11	NA	NA
ENST00000433876.2	ENSG00000228423.2	16.6155	0.375303	0.772864	0.4856	0.627251	NA	AL357552.3	NA	NA
ENST00000234590.10	ENSG00000074800.16	38992.5	-0.097453	0.283186	-0.344131	0.730748	0.871199	ENO1	FALSE	NA
ENST00000464920.2	ENSG00000074800.16	899.618	0.0732426	0.168912	0.433613	0.66457	0.833414	ENO1	NA	NA
ENST00000646370.2	ENSG00000074800.16	108.019	-0.467283	0.525381	-0.889419	0.373778	0.622502	ENO1	TRUE	FALSE
ENST00000645609.1	ENSG00000074800.16	474.204	0.0731218	0.314079	0.232813	0.815906	0.916955	ENO1	NA	NA
ENST00000645600.1	ENSG00000074800.16	115.856	0.855191	0.891146	0.959653	0.33723	0.587106	ENO1	NA	NA
ENST00000497492.1	ENSG00000074800.16	2107	-0.146588	0.329928	-0.444304	0.656823	0.828424	ENO1	NA	NA
ENST00000646660.1	ENSG00000074800.16	384.144	-1.3865	2.05323	-0.675276	0.4995	0.723639	ENO1	NA	NA
ENST00000646680.1	ENSG00000074800.16	6001.19	-0.15284	0.267674	-0.570992	0.568005	0.772543	ENO1	TRUE	NA
ENST00000646906.1	ENSG00000074800.16	620.418	0.243354	0.1624	1.49848	0.134008	0.333751	ENO1	NA	NA
ENST00000646156.1	ENSG00000074800.16	157.814	0.0977044	0.31429	0.310874	0.755897	0.885475	ENO1	NA	NA
ENST00000643438.1	ENSG00000074800.16	109.93	0.0735265	0.367969	0.199817	0.841624	0.928764	ENO1	NA	NA
ENST00000486051.5	ENSG00000074800.16	360.699	-0.0613907	0.27056	-0.226902	0.8205	0.919444	ENO1	NA	FALSE
ENST00000492343.2	ENSG00000074800.16	496.574	-0.000367014	0.156958	-0.00233829	0.998134	0.999232	ENO1	NA	NA
ENST00000377411.5	ENSG00000180758.12	389.638	0.411983	0.174	2.36773	0.0178978	0.0805343	GPR157	NA	NA
ENST00000635687.1	ENSG00000228526.7	314.76	1.00937	0.206014	4.89955	9.60558e-07	2.22559e-05	MIR34AHG	NA	NA
ENST00000635405.2	ENSG00000228526.7	277.79	1.24291	0.216302	5.74618	9.12818e-09	3.59055e-07	MIR34AHG	NA	NA
ENST00000328089.11	ENSG00000171621.14	326.99	0.297482	0.198687	1.49724	0.13433	0.334243	SPSB1	NA	FALSE
ENST00000302692.7	ENSG00000171612.7	778.05	-0.0553702	0.215629	-0.256785	0.797345	0.907269	SLC25A33	NA	NA
ENST00000340381.11	ENSG00000188807.13	345.485	0.802308	0.239948	3.34368	0.000826765	0.00713562	TMEM201	NA	FALSE
ENST00000340305.9	ENSG00000188807.13	303.261	1.09176	0.361051	3.02383	0.00249594	0.0174044	TMEM201	NA	NA
ENST00000377346.9	ENSG00000171608.16	463.399	0.526208	0.183119	2.87358	0.0040585	0.0253161	PIK3CD	NA	NA
ENST00000415330.2	ENSG00000231789.2	75.7339	-0.155055	0.353337	-0.43883	0.660785	0.830799	PIK3CD-AS2	NA	NA
ENST00000377298.9	ENSG00000171603.18	917.067	0.231911	0.174212	1.3312	0.183124	0.407764	CLSTN1	FALSE	NA
ENST00000650348.1	ENSG00000171603.18	1089.91	0.0359067	0.204008	0.176007	0.860289	0.937362	CLSTN1	TRUE	NA
ENST00000435891.5	ENSG00000171603.18	1005.71	0.469636	0.1448	3.24333	0.00118139	0.00953357	CLSTN1	FALSE	TRUE
ENST00000361311.4	ENSG00000171603.18	1245.21	0.614986	0.296638	2.07319	0.038155	0.13984	CLSTN1	FALSE	TRUE
ENST00000464286.1	ENSG00000171603.18	33.2861	0.0111175	0.590964	0.0188125	0.984991	NA	CLSTN1	NA	NA
ENST00000377263.6	ENSG00000178585.15	237.031	-0.0339951	0.240723	-0.141221	0.887695	0.949926	CTNNBIP1	NA	NA
ENST00000400904.7	ENSG00000178585.15	235.699	0.716883	0.286141	2.50534	0.0122332	0.0603202	CTNNBIP1	NA	NA
ENST00000377258.5	ENSG00000178585.15	43.33	1.09488	0.490126	2.23387	0.0254914	0.104216	CTNNBIP1	NA	NA
ENST00000377256.1	ENSG00000178585.15	23.6795	-3.54884	1.2151	-2.92061	0.00349346	NA	CTNNBIP1	NA	NA
ENST00000377223.6	ENSG00000162441.12	750.258	0.0174837	0.155798	0.11222	0.910649	0.960733	LZIC	NA	NA
ENST00000400903.6	ENSG00000162441.12	70.7446	-1.69427	0.426206	-3.97523	7.0311e-05	0.000907831	LZIC	NA	NA
ENST00000377213.1	ENSG00000162441.12	325.646	-0.26819	0.230941	-1.16129	0.245523	0.488388	LZIC	NA	NA
ENST00000403197.5	ENSG00000173614.14	60.9029	-0.538033	0.432894	-1.24287	0.213914	0.448817	NMNAT1	FALSE	NA
ENST00000462686.1	ENSG00000173614.14	72.9525	-1.00162	0.586112	-1.70892	0.0874663	0.2507	NMNAT1	TRUE	NA
ENST00000377205.6	ENSG00000173614.14	255.003	-0.156243	0.312229	-0.500413	0.616785	0.804109	NMNAT1	FALSE	TRUE
ENST00000492735.1	ENSG00000173614.14	29.4781	0.538054	0.629711	0.854447	0.392858	NA	NMNAT1	NA	NA
ENST00000365545.1	ENSG00000202415.1	21.3843	0.146066	0.69133	0.211283	0.832666	NA	RN7SKP269	NA	NA
ENST00000636827.2	ENSG00000283611.2	26.4566	0.202293	0.57434	0.352217	0.724675	NA	TMEM274P	NA	NA
ENST00000294435.8	ENSG00000162444.12	540.168	-0.784722	0.173079	-4.53389	5.79063e-06	0.000108272	RBP7	NA	NA
ENST00000253251.12	ENSG00000130939.20	1078.67	-0.0901846	0.158561	-0.56877	0.569512	0.773414	UBE4B	NA	FALSE
ENST00000343090.11	ENSG00000130939.20	703.616	-0.235075	0.18305	-1.28421	0.199068	0.42924	UBE4B	NA	FALSE
ENST00000470736.1	ENSG00000130939.20	60.1773	-0.331024	0.57111	-0.579616	0.562174	0.768267	UBE4B	NA	NA
ENST00000377093.8	ENSG00000054523.17	946.407	-0.261164	0.167941	-1.5551	0.119923	0.309952	KIF1B	NA	FALSE
ENST00000263934.10	ENSG00000054523.17	739.384	-0.0883824	0.201195	-0.439288	0.660453	0.830585	KIF1B	NA	FALSE
ENST00000377086.5	ENSG00000054523.17	920.979	-0.406565	0.19223	-2.11499	0.0344309	0.12996	KIF1B	NA	NA
ENST00000377083.5	ENSG00000054523.17	287.63	-0.202482	0.238463	-0.849117	0.395816	0.642712	KIF1B	NA	NA
ENST00000620295.2	ENSG00000054523.17	784.976	-0.217918	0.255647	-0.852416	0.393983	0.641333	KIF1B	NA	NA
ENST00000487775.1	ENSG00000142657.21	166.981	-0.335579	0.337762	-0.993535	0.320449	0.569964	PGD	NA	NA
ENST00000270776.13	ENSG00000142657.21	3884.18	-0.334594	0.243857	-1.37209	0.170036	0.388606	PGD	FALSE	NA
ENST00000477958.5	ENSG00000142657.21	9.85103	-0.204937	0.990666	-0.206868	0.836113	NA	PGD	TRUE	TRUE
ENST00000483936.5	ENSG00000142657.21	318.986	-0.199456	0.37091	-0.537748	0.590751	0.786792	PGD	NA	NA
ENST00000465632.5	ENSG00000142657.21	22.5313	0.169137	0.628153	0.269261	0.787729	NA	PGD	NA	NA
ENST00000460189.1	ENSG00000142657.21	20.4145	0.204222	0.767353	0.266138	0.790133	NA	PGD	NA	NA
ENST00000602787.6	ENSG00000251503.8	15.1284	-3.43104	1.28566	-2.66869	0.00761468	NA	CENPS-CORT	NA	NA
ENST00000309048.8	ENSG00000175279.22	101.685	-0.972869	0.471385	-2.06385	0.0390316	0.142143	CENPS	FALSE	NA
ENST00000477755.1	ENSG00000175279.22	60.0881	-0.498643	0.418132	-1.19255	0.233046	0.47306	CENPS	TRUE	NA
ENST00000462462.1	ENSG00000175279.22	9.08653	1.39809	1.49088	0.937763	0.348366	NA	CENPS	FALSE	NA
ENST00000377038.8	ENSG00000160049.12	3468.84	0.186898	0.0809129	2.30987	0.0208954	0.089918	DFFA	FALSE	FALSE
ENST00000476658.5	ENSG00000160049.12	155.305	-0.27355	0.300052	-0.911675	0.36194	0.611157	DFFA	TRUE	NA
ENST00000377036.2	ENSG00000160049.12	739.892	0.0933312	0.190488	0.489959	0.624163	0.807747	DFFA	FALSE	NA
ENST00000472851.1	ENSG00000142655.13	46.2065	0.670288	0.520738	1.28719	0.198029	0.427765	PEX14	NA	NA
ENST00000356607.9	ENSG00000142655.13	464.557	0.582665	0.168136	3.46544	0.000529368	0.00495552	PEX14	NA	FALSE
ENST00000491661.2	ENSG00000142655.13	27.4618	0.505367	1.45267	0.347888	0.727924	NA	PEX14	NA	NA
ENST00000461850.3	ENSG00000243267.3	7.57107	0.577518	1.34633	0.428956	0.667956	NA	RN7SL614P	NA	NA
ENST00000639083.1	ENSG00000120948.18	465.1	0.278991	0.36446	0.765492	0.443979	0.681997	TARDBP	FALSE	FALSE
ENST00000629725.2	ENSG00000120948.18	243.845	-0.113028	0.276692	-0.408497	0.682909	0.844409	TARDBP	NA	NA
ENST00000439080.6	ENSG00000120948.18	91.386	-0.398863	0.494579	-0.806471	0.419971	0.662841	TARDBP	TRUE	NA
ENST00000613864.4	ENSG00000120948.18	223.575	-0.398796	0.289007	-1.37988	0.167623	0.385517	TARDBP	NA	NA
ENST00000240185.8	ENSG00000120948.18	1202.03	0.0866004	0.130876	0.661699	0.508164	0.730087	TARDBP	FALSE	NA
ENST00000315091.7	ENSG00000120948.18	1229.51	-0.343311	0.145486	-2.35976	0.0182869	0.0817156	TARDBP	FALSE	FALSE
ENST00000618606.1	ENSG00000120948.18	55.6913	0.0745885	0.468488	0.159211	0.873503	0.943626	TARDBP	NA	NA
ENST00000621573.1	ENSG00000120948.18	772.741	-0.496157	0.207108	-2.39564	0.0165913	0.0760238	TARDBP	TRUE	TRUE
ENST00000617757.1	ENSG00000120948.18	161.901	-0.087926	0.307076	-0.286333	0.774623	0.895797	TARDBP	NA	NA
ENST00000400897.8	ENSG00000009724.17	180.77	0.372472	0.266821	1.39596	0.162725	0.377738	MASP2	NA	NA
ENST00000612387.1	ENSG00000271895.2	67.3032	0.158228	0.391388	0.404275	0.68601	0.846042	AL109811.2	NA	NA
ENST00000475189.1	ENSG00000116649.10	60.0356	0.694807	0.475084	1.46249	0.143606	0.349418	SRM	NA	NA
ENST00000376957.7	ENSG00000116649.10	1188.07	0.738976	0.149437	4.94506	7.61217e-07	1.81521e-05	SRM	FALSE	NA
ENST00000465788.1	ENSG00000116649.10	27.1664	0.800539	0.723605	1.10632	0.268588	NA	SRM	NA	NA
ENST00000459997.1	ENSG00000116649.10	11.9352	0.143201	1.64097	0.0872658	0.93046	NA	SRM	TRUE	NA
ENST00000304457.11	ENSG00000171824.14	58.8914	1.3665	1.31867	1.03628	0.300074	0.549496	EXOSC10	NA	NA
ENST00000376936.9	ENSG00000171824.14	1694.77	-0.61295	0.156289	-3.92191	8.78488e-05	0.00110338	EXOSC10	NA	NA
ENST00000474216.5	ENSG00000171824.14	106.176	0.0859992	0.312008	0.275631	0.782831	0.900005	EXOSC10	NA	NA
ENST00000472078.1	ENSG00000171824.14	54.4788	0.117934	0.450743	0.261644	0.793596	0.905092	EXOSC10	NA	NA
ENST00000485606.1	ENSG00000171824.14	38.1197	0.131657	0.497268	0.264761	0.791193	0.904174	EXOSC10	NA	NA
ENST00000361445.9	ENSG00000198793.13	5768.8	0.0794976	0.0920882	0.863276	0.387985	0.635753	MTOR	NA	TRUE
ENST00000376810.5	ENSG00000120942.13	630.203	0.624946	0.158674	3.93855	8.19741e-05	0.00103989	UBIAD1	NA	NA
ENST00000483738.1	ENSG00000120942.13	67.6639	0.502581	0.42293	1.18833	0.234703	0.47493	UBIAD1	NA	NA
ENST00000642025.1	ENSG00000116661.11	163.094	0.414523	0.27209	1.52347	0.12764	0.323307	FBXO2	TRUE	NA
ENST00000354287.5	ENSG00000116661.11	235.183	0.65529	0.245472	2.66952	0.00759606	0.0417254	FBXO2	FALSE	TRUE
ENST00000425796.5	ENSG00000132879.14	119.86	0.153985	0.298553	0.515771	0.606014	0.7974	FBXO44	NA	NA
ENST00000251547.10	ENSG00000132879.14	313.239	-0.0494456	0.217948	-0.226869	0.820526	0.919444	FBXO44	NA	NA
ENST00000376768.5	ENSG00000132879.14	87.4551	-0.161352	0.400747	-0.402628	0.687222	0.846564	FBXO44	NA	NA
ENST00000376760.5	ENSG00000132879.14	48.3272	-0.259586	1.32607	-0.195755	0.844802	0.930269	FBXO44	NA	NA
ENST00000376762.8	ENSG00000132879.14	6.52789	2.76777	2.876	0.962368	0.335865	NA	FBXO44	NA	NA
ENST00000376753.9	ENSG00000116663.11	354.465	0.135959	0.236064	0.575943	0.564654	0.769861	FBXO6	NA	FALSE
ENST00000376692.9	ENSG00000116670.15	1405.74	0.234441	0.15391	1.52324	0.127699	0.323393	MAD2L2	NA	NA
ENST00000376669.9	ENSG00000116670.15	60.1058	-1.21698	0.490916	-2.47901	0.0131749	0.0637592	MAD2L2	NA	NA
ENST00000376667.7	ENSG00000116670.15	148.547	0.497106	0.420014	1.18354	0.236594	0.477406	MAD2L2	NA	NA
ENST00000456915.1	ENSG00000116670.15	42.5423	-0.0318345	0.486763	-0.0654003	0.947855	0.97813	MAD2L2	NA	NA
ENST00000400895.6	ENSG00000177674.16	23.4247	0.420892	0.690312	0.609713	0.542052	NA	AGTRAP	NA	TRUE
ENST00000494437.1	ENSG00000177674.16	59.5882	0.146562	0.413251	0.354657	0.722847	0.866573	AGTRAP	NA	NA
ENST00000314340.10	ENSG00000177674.16	290.533	0.51007	0.264108	1.9313	0.0534463	0.178056	AGTRAP	NA	NA
ENST00000376629.8	ENSG00000177674.16	75.9548	0.520262	0.669445	0.777154	0.437068	0.67665	AGTRAP	NA	NA
ENST00000413656.5	ENSG00000177000.13	12.953	-0.226295	0.850404	-0.266103	0.79016	NA	MTHFR	NA	NA
ENST00000346436.11	ENSG00000011021.23	459.684	-0.302924	0.225539	-1.34311	0.179237	0.402163	CLCN6	NA	TRUE
ENST00000650448.1	ENSG00000285646.2	640.616	-0.946263	0.184885	-5.1181	3.08621e-07	8.31427e-06	AL021155.4	NA	NA
ENST00000666735.1	ENSG00000285646.2	120.113	1.24208	0.367216	3.38244	0.000718453	0.00635212	AL021155.4	NA	NA
ENST00000658167.1	ENSG00000285646.2	56.5353	0.330751	0.477184	0.693132	0.488227	0.715938	AL021155.4	NA	NA
ENST00000376572.8	ENSG00000116685.16	2664.78	0.452696	0.110055	4.11337	3.89917e-05	0.000549614	KIAA2013	NA	NA
ENST00000616327.1	ENSG00000116685.16	112.931	1.54434	2.23356	0.691425	0.489299	0.716641	KIAA2013	NA	NA
ENST00000449038.5	ENSG00000083444.17	76.7218	0.449394	0.348092	1.29102	0.196696	0.426144	PLOD1	NA	TRUE
ENST00000196061.5	ENSG00000083444.17	3117.31	0.369199	0.180454	2.04595	0.0407613	0.14669	PLOD1	NA	TRUE
ENST00000491536.5	ENSG00000083444.17	18.1757	-0.12198	0.852548	-0.143077	0.886229	NA	PLOD1	NA	NA
ENST00000470133.1	ENSG00000083444.17	50.6208	0.523642	0.466608	1.12223	0.261764	0.508029	PLOD1	NA	FALSE
ENST00000490079.5	ENSG00000116688.17	70.6622	0.119126	0.402068	0.296284	0.767013	0.891643	MFN2	NA	FALSE
ENST00000484391.5	ENSG00000116688.17	50.7736	0.277448	0.425417	0.652179	0.514286	0.735046	MFN2	NA	NA
ENST00000497302.1	ENSG00000116688.17	234.524	0.0410804	0.255377	0.160862	0.872202	0.943035	MFN2	NA	TRUE
ENST00000235329.10	ENSG00000116688.17	4709.61	0.0821027	0.122369	0.670943	0.502257	0.725499	MFN2	NA	FALSE
ENST00000412236.1	ENSG00000116688.17	42.2252	0.637836	0.510992	1.24823	0.211946	0.446283	MFN2	NA	NA
ENST00000478749.5	ENSG00000116691.11	31.3699	-0.115927	0.530958	-0.218335	0.827168	NA	MIIP	NA	NA
ENST00000235332.6	ENSG00000116691.11	344.04	0.110198	0.214804	0.513015	0.607941	0.79859	MIIP	NA	FALSE
ENST00000620676.6	ENSG00000048707.15	1167.44	-0.0971867	0.176277	-0.551328	0.581409	0.781117	VPS13D	NA	FALSE
ENST00000613099.4	ENSG00000048707.15	4724.68	0.190298	0.078564	2.4222	0.0154269	0.0720363	VPS13D	NA	NA
ENST00000643711.1	ENSG00000048707.15	50.9134	-0.100439	0.50317	-0.199612	0.841784	0.928794	VPS13D	NA	NA
ENST00000616661.5	ENSG00000162496.9	1422.17	0.597048	0.199179	2.99754	0.00272167	0.0186022	DHRS3	NA	TRUE
ENST00000464917.5	ENSG00000162496.9	31.2268	0.426545	0.560733	0.760691	0.446842	NA	DHRS3	NA	TRUE
ENST00000606790.1	ENSG00000272482.1	22.0328	0.116473	0.76897	0.151466	0.879608	NA	AC254633.1	NA	NA
ENST00000413440.5	ENSG00000116731.22	570.278	-0.413145	0.313757	-1.31677	0.187917	0.413791	PRDM2	NA	FALSE
ENST00000343137.8	ENSG00000116731.22	272.551	0.0512654	0.4331	0.118368	0.905776	0.958475	PRDM2	NA	NA
ENST00000400798.6	ENSG00000189337.17	434.99	0.415816	0.209516	1.98465	0.0471837	0.162861	KAZN	NA	NA
ENST00000428417.5	ENSG00000171729.14	35.6077	0.422008	1.3975	0.301974	0.762672	NA	TMEM51	NA	NA
ENST00000400796.7	ENSG00000171729.14	132.461	0.490577	0.389644	1.25904	0.208016	0.440806	TMEM51	NA	FALSE
ENST00000376008.3	ENSG00000171729.14	363.198	0.170349	0.186137	0.915183	0.360096	0.609201	TMEM51	NA	NA
ENST00000424792.5	ENSG00000204464.7	8.16916	-0.141237	1.22476	-0.115317	0.908194	NA	C1orf195	NA	NA
ENST00000625027.2	ENSG00000204464.7	18.928	0.395988	0.727885	0.544026	0.586423	NA	C1orf195	NA	NA
ENST00000433640.6	ENSG00000142621.19	17.7654	0.484802	0.728187	0.665767	0.50556	NA	FHAD1	NA	NA
ENST00000375998.8	ENSG00000142621.19	109.114	-0.513817	0.495226	-1.03754	0.299484	0.548855	FHAD1	NA	NA
ENST00000375997.8	ENSG00000142621.19	18.1619	0.942058	0.955893	0.985527	0.324365	NA	FHAD1	NA	NA
ENST00000375980.9	ENSG00000142634.13	1735.96	0.647589	0.135792	4.76898	1.85159e-06	3.97968e-05	EFHD2	NA	FALSE
ENST00000348549.9	ENSG00000132906.18	82.5271	-0.0427176	0.406146	-0.105178	0.916235	0.962821	CASP9	NA	NA
ENST00000546969.1	ENSG00000132906.18	24.8887	-0.303632	0.677303	-0.448296	0.653939	NA	CASP9	NA	NA
ENST00000375838.5	ENSG00000116138.13	219.629	-0.291919	0.217081	-1.34475	0.178706	0.401373	DNAJC16	NA	NA
ENST00000616884.4	ENSG00000116138.13	259.893	0.0888136	0.282635	0.314234	0.753343	0.883863	DNAJC16	NA	NA
ENST00000375847.8	ENSG00000116138.13	1386.18	0.0253991	0.125153	0.202944	0.839179	0.928079	DNAJC16	NA	NA
ENST00000490811.1	ENSG00000116138.13	45.4278	0.131	0.453496	0.288866	0.772684	0.895027	DNAJC16	NA	NA
ENST00000480945.6	ENSG00000197312.12	2031.21	-0.459008	0.186642	-2.45929	0.0139211	0.0665449	DDI2	FALSE	FALSE
ENST00000546927.1	ENSG00000197312.12	56.6	0.033503	0.47816	0.0700665	0.944141	0.976169	DDI2	NA	NA
ENST00000320153.10	ENSG00000197312.12	33.7944	-0.234634	1.44748	-0.162098	0.871228	NA	DDI2	TRUE	NA
ENST00000548451.1	ENSG00000197312.12	35.71	0.0799704	0.632836	0.126368	0.89944	NA	DDI2	NA	NA
ENST00000345034.1	ENSG00000215695.1	305.993	-0.56746	0.336654	-1.68559	0.0918756	0.258936	RSC1A1	NA	NA
ENST00000375793.2	ENSG00000116786.13	909.21	0.801299	0.146454	5.47135	4.46629e-08	1.49467e-06	PLEKHM2	NA	NA
ENST00000462455.1	ENSG00000116786.13	65.0633	0.702421	0.465872	1.50775	0.131617	0.329642	PLEKHM2	NA	NA
ENST00000642363.1	ENSG00000116786.13	593.082	0.168199	0.196591	0.855578	0.392231	0.639584	PLEKHM2	NA	NA
ENST00000431782.1	ENSG00000224321.1	32.1327	0.00454387	0.77512	0.00586215	0.995323	NA	RPL12P14	NA	NA
ENST00000321418.6	ENSG00000178715.8	18.8889	0.10632	0.81777	0.130012	0.896557	NA	AL450998.1	NA	NA
ENST00000673875.1	ENSG00000065526.12	273.077	0.0519894	0.229329	0.226703	0.820655	0.919468	SPEN	NA	FALSE
ENST00000375759.8	ENSG00000065526.12	3639.77	0.257194	0.111475	2.3072	0.0210436	0.090372	SPEN	NA	NA
ENST00000471538.1	ENSG00000065526.12	227.938	0.0940025	0.331576	0.283502	0.776792	0.897078	SPEN	NA	TRUE
ENST00000438066.1	ENSG00000065526.12	274.112	-0.182911	0.369181	-0.49545	0.620283	0.805862	SPEN	NA	NA
ENST00000442985.1	ENSG00000065526.12	56.1585	0.590221	0.447873	1.31783	0.18756	0.413359	SPEN	NA	NA
ENST00000604816.1	ENSG00000270620.1	6.37404	-0.326024	1.15017	-0.283457	0.776827	NA	AL034555.1	NA	NA
ENST00000375743.8	ENSG00000116809.11	395.88	0.118411	0.334045	0.354476	0.722982	0.866573	ZBTB17	NA	TRUE
ENST00000375662.5	ENSG00000185519.9	127.833	0.382216	0.2931	1.30405	0.192218	0.419558	FAM131C	NA	NA
ENST00000358432.8	ENSG00000142627.13	5832.05	0.51153	0.144398	3.54249	0.000396369	0.0038975	EPHA2	NA	FALSE
ENST00000462805.1	ENSG00000142627.13	7.55849	0.874217	1.61339	0.541851	0.587921	NA	EPHA2	NA	NA
ENST00000480202.1	ENSG00000142627.13	16.8919	4.04217	1.63102	2.47831	0.0132008	NA	EPHA2	NA	NA
ENST00000461614.1	ENSG00000142627.13	243.246	0.786269	0.265296	2.96374	0.00303926	0.0202677	EPHA2	NA	NA
ENST00000424774.1	ENSG00000227959.1	27.8766	0.613314	0.670929	0.914126	0.36065	NA	AL451042.2	NA	NA
ENST00000426353.1	ENSG00000224621.1	14.9511	0.309745	0.758928	0.408135	0.683175	NA	AL451042.1	NA	NA
ENST00000478117.5	ENSG00000142632.17	221.532	0.585227	0.294382	1.98798	0.0468135	0.161788	ARHGEF19	NA	NA
ENST00000270747.8	ENSG00000142632.17	592.117	0.432256	0.146286	2.95486	0.0031281	0.0207297	ARHGEF19	NA	TRUE
ENST00000449495.1	ENSG00000142632.17	80.0641	0.248228	0.394303	0.629536	0.528998	0.745984	ARHGEF19	NA	NA
ENST00000375592.8	ENSG00000037637.11	960.795	0.0825559	0.135395	0.609743	0.542032	0.755275	FBXO42	NA	FALSE
ENST00000471507.5	ENSG00000055070.17	190.371	0.0290354	0.413426	0.0702312	0.94401	0.976119	SZRD1	NA	NA
ENST00000401089.3	ENSG00000055070.17	2421.86	0.802141	0.270288	2.96772	0.00300014	0.0200614	SZRD1	NA	NA
ENST00000401088.9	ENSG00000055070.17	504.749	0.289677	0.499371	0.580084	0.561858	0.768042	SZRD1	NA	NA
ENST00000475554.5	ENSG00000055070.17	48.9547	0.22665	0.444866	0.50948	0.610416	0.800131	SZRD1	NA	NA
ENST00000472351.5	ENSG00000055070.17	156.781	0.518059	0.47209	1.09737	0.272478	0.519876	SZRD1	NA	NA
ENST00000492354.1	ENSG00000055070.17	1257.16	0.444421	0.225166	1.97375	0.0484107	0.165967	SZRD1	NA	NA
ENST00000472461.1	ENSG00000055070.17	51.1195	1.79756	0.531272	3.3835	0.000715678	0.0063339	SZRD1	NA	NA
ENST00000445689.1	ENSG00000226457.1	37.5802	0.0595213	0.481327	0.123661	0.901584	0.956238	RPL22P3	NA	NA
ENST00000337132.10	ENSG00000157191.20	834.219	0.274227	0.220329	1.24462	0.21327	0.447936	NECAP2	NA	TRUE
ENST00000486390.1	ENSG00000157191.20	34.6769	0.350003	0.54444	0.642868	0.52031	NA	NECAP2	NA	NA
ENST00000443980.6	ENSG00000157191.20	83.7101	-0.477284	0.493619	-0.966908	0.33359	0.583458	NECAP2	NA	NA
ENST00000508680.5	ENSG00000157191.20	13.073	-1.14881	1.04216	-1.10233	0.270318	NA	NECAP2	NA	NA
ENST00000457898.1	ENSG00000226029.1	226.009	0.156552	0.215248	0.727309	0.467037	0.700026	LINC01772	NA	NA
ENST00000263511.8	ENSG00000080947.15	348.405	0.184841	0.175696	1.05205	0.292774	0.541999	CROCCP3	NA	NA
ENST00000591316.1	ENSG00000080947.15	142.288	0.320567	0.268844	1.19239	0.233109	0.473108	CROCCP3	NA	NA
ENST00000589964.1	ENSG00000080947.15	6.10401	0.169941	1.22132	0.139145	0.889335	NA	CROCCP3	NA	NA
ENST00000562878.1	ENSG00000261135.1	354.226	-0.738154	0.190277	-3.87937	0.000104726	0.00127871	AL137802.2	NA	NA
ENST00000648419.1	ENSG00000285853.1	112.322	-0.777825	0.33481	-2.32318	0.0201693	0.0876349	AL137802.3	NA	NA
ENST00000415386.2	ENSG00000233421.4	60.397	0.205606	0.420813	0.488593	0.62513	0.808527	LINC01783	NA	NA
ENST00000430580.6	ENSG00000219481.10	2008.14	-0.102944	0.0981553	-1.04878	0.294278	0.543422	NBPF1	FALSE	FALSE
ENST00000392963.5	ENSG00000219481.10	947.672	0.146334	0.134209	1.09035	0.27556	0.522973	NBPF1	TRUE	FALSE
ENST00000420513.1	ENSG00000219481.10	151.761	0.300805	0.264359	1.13786	0.255178	0.500503	NBPF1	NA	FALSE
ENST00000599069.5	ENSG00000219481.10	107.557	-0.29903	0.493304	-0.606179	0.544396	0.756965	NBPF1	NA	NA
ENST00000599908.1	ENSG00000219481.10	1615.39	0.113041	0.18135	0.62333	0.533068	0.748631	NBPF1	NA	NA
ENST00000449853.2	ENSG00000219481.10	1339.91	0.0579149	0.144102	0.401903	0.687756	0.846806	NBPF1	NA	TRUE
ENST00000639481.1	ENSG00000215908.10	174.014	-0.261137	0.317817	-0.82166	0.41127	0.655724	CROCCP2	NA	TRUE
ENST00000640476.1	ENSG00000215908.10	12.9163	-7.2105	1.74613	-4.12942	3.63684e-05	NA	CROCCP2	NA	NA
ENST00000639594.1	ENSG00000215908.10	129.618	0.044437	0.355117	0.125134	0.900418	0.955678	CROCCP2	NA	NA
ENST00000639456.1	ENSG00000215908.10	245.28	0.223396	0.255297	0.875041	0.381552	0.629601	CROCCP2	NA	TRUE
ENST00000633763.1	ENSG00000282143.1	75.9042	-0.310834	2.41511	-0.128704	0.897592	0.954503	AL137798.2	NA	NA
ENST00000624828.1	ENSG00000280114.1	158.198	0.31343	0.34235	0.915525	0.359916	0.609165	AL021920.2	NA	NA
ENST00000419267.1	ENSG00000236698.1	365.951	-0.373916	0.221673	-1.68679	0.0916435	0.258519	EIF1AXP1	NA	NA
ENST00000414828.1	ENSG00000268869.6	38.8099	0.362349	0.50366	0.719431	0.471875	0.703602	ESPNP	NA	NA
ENST00000624517.1	ENSG00000279151.1	8.37112	-0.82552	1.11224	-0.742212	0.457959	NA	AL021920.1	NA	NA
ENST00000633433.1	ENSG00000282740.1	44.4355	-2.47807	1.91788	-1.29209	0.196327	0.42563	AL021920.3	NA	NA
ENST00000494191.6	ENSG00000058453.17	264.127	0.261598	0.221494	1.18106	0.237578	0.478458	CROCC	NA	FALSE
ENST00000650268.1	ENSG00000186715.11	88.834	0.2055	0.340932	0.602759	0.546669	0.758551	MST1L	NA	NA
ENST00000666785.1	ENSG00000228549.4	22.6401	0.844149	0.984361	0.857561	0.391135	NA	BX284668.2	NA	NA
ENST00000606899.1	ENSG00000272426.1	32.5309	-0.102171	0.614315	-0.166317	0.867907	NA	BX284668.6	NA	NA
ENST00000375534.7	ENSG00000117122.14	74.9966	0.816178	0.373934	2.18268	0.0290595	0.114735	MFAP2	NA	NA
ENST00000375535.4	ENSG00000117122.14	710.068	0.455313	0.161738	2.81512	0.00487592	0.0292696	MFAP2	NA	NA
ENST00000476788.5	ENSG00000117122.14	94.3395	0.470623	0.35192	1.3373	0.181124	0.404934	MFAP2	NA	NA
ENST00000326735.13	ENSG00000159363.18	577.589	1.24946	0.919602	1.3587	0.174242	0.395091	ATP13A2	NA	NA
ENST00000452699.5	ENSG00000159363.18	404.075	-0.717804	0.467364	-1.53586	0.124574	0.318012	ATP13A2	NA	NA
ENST00000510069.5	ENSG00000159363.18	45.7785	0.198167	0.580155	0.341577	0.73267	0.871856	ATP13A2	NA	NA
ENST00000511957.5	ENSG00000159363.18	16.3232	-3.77211	2.1705	-1.73789	0.0822293	NA	ATP13A2	NA	NA
ENST00000375499.8	ENSG00000117118.10	2313.18	-1.74244	0.168884	-10.3174	5.88198e-25	3.36857e-22	SDHB	NA	NA
ENST00000475049.5	ENSG00000117118.10	23.0211	-0.630336	0.721081	-0.874155	0.382034	NA	SDHB	NA	NA
ENST00000485515.5	ENSG00000117118.10	22.7808	-1.25117	1.21885	-1.02652	0.304649	NA	SDHB	NA	NA
ENST00000475506.1	ENSG00000117118.10	19.6666	-0.55558	0.73964	-0.751149	0.452563	NA	SDHB	NA	NA
ENST00000375436.9	ENSG00000179051.14	10177.9	0.617914	0.088439	6.98689	2.81039e-12	2.26792e-10	RCC2	NA	NA
ENST00000375415.5	ENSG00000074964.17	229.092	0.417796	0.320749	1.30256	0.192725	0.420195	ARHGEF10L	NA	NA
ENST00000375341.8	ENSG00000159423.17	282.162	0.368816	0.245808	1.50042	0.133505	0.332849	ALDH4A1	NA	FALSE
ENST00000455833.7	ENSG00000169991.11	1069.4	0.699129	0.157573	4.43686	9.12821e-06	0.000160931	IFFO2	NA	NA
ENST00000416166.1	ENSG00000169991.11	207.759	0.918944	0.235819	3.89681	9.74669e-05	0.00120458	IFFO2	NA	NA
ENST00000375254.8	ENSG00000127481.15	15476.2	0.294983	0.0666289	4.42725	9.54405e-06	0.000167101	UBR4	NA	NA
ENST00000375224.1	ENSG00000127481.15	202.653	0.0259629	0.259601	0.100011	0.920336	0.96496	UBR4	NA	FALSE
ENST00000483922.1	ENSG00000127481.15	24.6227	0.224494	0.60334	0.372085	0.70983	NA	UBR4	NA	NA
ENST00000494503.1	ENSG00000127481.15	38.4319	0.704447	0.504612	1.39602	0.16271	0.377738	UBR4	NA	FALSE
ENST00000466969.1	ENSG00000127481.15	61.854	-0.119123	0.387827	-0.307156	0.758725	0.886754	UBR4	NA	NA
ENST00000425413.5	ENSG00000127481.15	185.107	0.268171	0.372315	0.720281	0.471352	0.703122	UBR4	NA	NA
ENST00000465036.1	ENSG00000127481.15	27.4634	0.404161	0.593807	0.680626	0.496108	NA	UBR4	NA	NA
ENST00000419533.1	ENSG00000127481.15	498.808	-0.00433325	0.260765	-0.0166175	0.986742	0.99469	UBR4	NA	NA
ENST00000477853.6	ENSG00000127463.15	1255.19	0.298885	0.194541	1.53636	0.124449	0.317786	EMC1	NA	NA
ENST00000375199.7	ENSG00000127463.15	610.38	0.0144978	0.227681	0.063676	0.949228	0.978752	EMC1	NA	TRUE
ENST00000375208.7	ENSG00000127463.15	1057.87	0.248795	0.192482	1.29257	0.196161	0.425427	EMC1	NA	TRUE
ENST00000494770.6	ENSG00000127463.15	52.9238	0.312637	0.449586	0.695389	0.486812	0.714945	EMC1	NA	NA
ENST00000462505.1	ENSG00000127463.15	31.3959	0.425096	0.58648	0.724826	0.468559	NA	EMC1	NA	NA
ENST00000467423.2	ENSG00000127463.15	34.5698	0.503283	0.558402	0.901293	0.367433	NA	EMC1	NA	NA
ENST00000488681.1	ENSG00000127463.15	74.2635	0.564524	0.373973	1.50953	0.131163	0.328988	EMC1	NA	NA
ENST00000330263.5	ENSG00000053372.5	1647.4	-0.0372949	0.200212	-0.186277	0.852227	0.933836	MRTO4	NA	NA
ENST00000479559.1	ENSG00000053372.5	21.3454	-0.226337	0.653719	-0.34623	0.72917	NA	MRTO4	NA	NA
ENST00000235835.7	ENSG00000053371.12	952.082	0.134197	0.126876	1.0577	0.290192	0.539413	AKR7A2	FALSE	FALSE
ENST00000481966.1	ENSG00000053371.12	8.01421	0.21873	1.015	0.215497	0.82938	NA	AKR7A2	TRUE	NA
ENST00000363533.1	ENSG00000200403.1	3.76027	0.162536	1.39502	0.116512	0.907247	NA	RNU6-1099P	NA	NA
ENST00000375155.7	ENSG00000040487.13	78.1997	0.167028	0.426631	0.391505	0.695424	0.85127	SLC66A1	NA	NA
ENST00000432465.1	ENSG00000040487.13	39.5609	0.125128	0.484676	0.258168	0.796278	0.906651	SLC66A1	NA	TRUE
ENST00000264202.8	ENSG00000077549.19	2023.93	-0.421756	0.259654	-1.6243	0.104312	0.2817	CAPZB	NA	TRUE
ENST00000433834.5	ENSG00000077549.19	78.8976	0.47445	0.550961	0.861133	0.389165	0.636702	CAPZB	NA	NA
ENST00000498067.1	ENSG00000173436.15	35.6076	0.18155	0.593694	0.305797	0.759759	NA	MICOS10	NA	NA
ENST00000467029.5	ENSG00000173436.15	106.456	0.255654	0.363954	0.702434	0.482408	0.711776	MICOS10	NA	NA
ENST00000481464.5	ENSG00000173436.15	13.4326	-3.31498	1.20182	-2.7583	0.00581024	NA	MICOS10	NA	TRUE
ENST00000498642.5	ENSG00000173436.15	157.306	-0.301611	0.27587	-1.09331	0.274258	0.521814	MICOS10	NA	NA
ENST00000485362.1	ENSG00000173436.15	133.517	-0.521294	0.379542	-1.37348	0.169602	0.388095	MICOS10	NA	NA
ENST00000375136.8	ENSG00000158747.15	424.592	0.579283	0.228373	2.53656	0.0111947	0.0563336	NBL1	NA	NA
ENST00000425400.5	ENSG00000158747.15	21.7608	-2.82617	1.2542	-2.25336	0.0242363	NA	NBL1	NA	NA
ENST00000427894.5	ENSG00000158747.15	216.192	0.637024	0.243624	2.61479	0.00892834	0.0472527	NBL1	NA	NA
ENST00000294543.10	ENSG00000162542.13	177.624	0.393535	0.323558	1.21627	0.223881	0.461739	TMCO4	NA	TRUE
ENST00000375120.4	ENSG00000169914.6	1399.41	0.0924626	0.131292	0.704253	0.481275	0.71099	OTUD3	NA	FALSE
ENST00000466697.1	ENSG00000169914.6	53.2546	0.420568	0.442513	0.950408	0.341905	0.591359	OTUD3	NA	NA
ENST00000375078.4	ENSG00000162545.6	319.21	-0.304958	0.194642	-1.56677	0.117169	0.305122	CAMK2N1	NA	NA
ENST00000264198.5	ENSG00000090432.7	741.475	0.310237	0.181073	1.71332	0.0866529	0.249178	MUL1	NA	FALSE
ENST00000461985.1	ENSG00000158825.6	40.1879	-0.374611	0.598513	-0.625903	0.531379	0.747589	CDA	NA	NA
ENST00000375071.4	ENSG00000158825.6	118.494	0.311879	0.404693	0.770656	0.440911	0.679932	CDA	NA	NA
ENST00000321556.5	ENSG00000158828.8	806.213	0.364436	0.291553	1.24998	0.211306	0.445485	PINK1	NA	TRUE
ENST00000400490.2	ENSG00000158828.8	164.056	-0.027625	0.594434	-0.0464727	0.962933	0.985027	PINK1	NA	TRUE
ENST00000451424.1	ENSG00000117242.7	317.221	0.160904	0.181025	0.888853	0.374082	0.62276	PINK1-AS	NA	NA
ENST00000415136.6	ENSG00000244038.10	83.6597	0.918379	3.37398	0.272195	0.785472	0.901697	DDOST	NA	NA
ENST00000602624.7	ENSG00000244038.10	3236.67	0.141466	0.160402	0.881941	0.377808	0.626277	DDOST	NA	NA
ENST00000375048.7	ENSG00000244038.10	1554.48	0.765947	0.259335	2.95351	0.00314184	0.0208013	DDOST	NA	TRUE
ENST00000475210.1	ENSG00000244038.10	13.6746	0.787851	0.792638	0.99396	0.320242	NA	DDOST	NA	NA
ENST00000464364.1	ENSG00000244038.10	939.843	0.339544	0.185517	1.83025	0.067212	0.208829	DDOST	NA	NA
ENST00000477229.1	ENSG00000244038.10	53.587	0.276287	0.444785	0.621171	0.534487	0.749794	DDOST	NA	NA
ENST00000438032.6	ENSG00000127483.19	508.425	-0.0269366	0.179058	-0.150435	0.880421	0.946838	HP1BP3	NA	NA
ENST00000312239.10	ENSG00000127483.19	3109.31	-0.238079	0.124104	-1.91839	0.0550616	0.181816	HP1BP3	NA	TRUE
ENST00000375003.6	ENSG00000127483.19	1046.53	0.0419629	0.171623	0.244507	0.806839	0.912341	HP1BP3	NA	NA
ENST00000488722.5	ENSG00000127483.19	444.042	-0.114705	0.226462	-0.50651	0.612499	0.801799	HP1BP3	NA	TRUE
ENST00000491748.1	ENSG00000127483.19	99.0548	0.0335731	0.339888	0.0987768	0.921316	0.965515	HP1BP3	NA	NA
ENST00000419948.5	ENSG00000127483.19	42.9071	0.627379	0.473113	1.32607	0.184818	0.409888	HP1BP3	NA	NA
ENST00000424732.5	ENSG00000127483.19	447.08	-0.0644536	0.172352	-0.373966	0.70843	0.859063	HP1BP3	NA	FALSE
ENST00000417710.5	ENSG00000127483.19	175.848	0.396406	0.269272	1.47214	0.140983	0.34579	HP1BP3	NA	FALSE
ENST00000487117.1	ENSG00000127483.19	552.245	-0.0134013	0.141933	-0.0944199	0.924776	0.967448	HP1BP3	NA	NA
ENST00000375000.5	ENSG00000127483.19	94.6137	-0.711053	0.434601	-1.63611	0.101818	0.276902	HP1BP3	NA	NA
ENST00000437575.5	ENSG00000127483.19	75.2176	-0.302813	0.445359	-0.679931	0.496548	0.721474	HP1BP3	NA	NA
ENST00000443615.1	ENSG00000127483.19	48.2829	0.156822	0.500706	0.313202	0.754127	0.884365	HP1BP3	NA	NA
ENST00000264211.12	ENSG00000075151.20	866.075	-0.196619	0.174241	-1.12843	0.259137	0.505115	EIF4G3	NA	TRUE
ENST00000400422.6	ENSG00000075151.20	383.784	0.363724	0.396456	0.917438	0.358913	0.60807	EIF4G3	NA	TRUE
ENST00000356916.7	ENSG00000075151.20	166.219	0.156948	0.29784	0.526954	0.598226	0.791637	EIF4G3	NA	NA
ENST00000634778.1	ENSG00000075151.20	135.795	0.0612124	0.292205	0.209484	0.83407	0.925826	EIF4G3	NA	NA
ENST00000415912.6	ENSG00000117298.16	844.558	0.621821	0.200248	3.10526	0.00190113	0.0140281	ECE1	NA	NA
ENST00000357071.8	ENSG00000117298.16	428.725	0.552141	0.172315	3.20425	0.00135416	0.0106542	ECE1	NA	NA
ENST00000436918.6	ENSG00000117298.16	197.06	-0.454022	0.481234	-0.943453	0.345449	0.595026	ECE1	NA	NA
ENST00000264205.10	ENSG00000117298.16	205.617	0.794703	0.817382	0.972254	0.330924	0.580855	ECE1	NA	NA
ENST00000470394.1	ENSG00000117298.16	65.1031	0.347694	0.389693	0.892226	0.372272	0.621246	ECE1	NA	NA
ENST00000528294.1	ENSG00000117298.16	143.619	0.194449	0.342006	0.568555	0.569658	0.773533	ECE1	NA	NA
ENST00000453025.1	ENSG00000227001.3	63.8977	-0.118159	0.507099	-0.233011	0.815753	0.916873	NBPF2P	NA	NA
ENST00000318220.10	ENSG00000142794.18	558.7	-0.0052322	0.150893	-0.0346749	0.972339	0.989307	NBPF3	TRUE	NA
ENST00000478653.6	ENSG00000142794.18	232.065	-0.00830407	0.22352	-0.0371513	0.970364	0.988237	NBPF3	NA	NA
ENST00000485941.2	ENSG00000142794.18	77.3606	0.795221	0.368999	2.15507	0.0311561	0.121006	NBPF3	NA	NA
ENST00000318249.9	ENSG00000142794.18	108.657	0.134462	0.467084	0.287875	0.773442	0.895393	NBPF3	FALSE	NA
ENST00000374761.6	ENSG00000076864.19	118.023	-0.758095	0.45927	-1.65065	0.0988097	0.271614	RAP1GAP	NA	NA
ENST00000495204.5	ENSG00000076864.19	207.868	-0.214737	0.232698	-0.922812	0.356105	0.60552	RAP1GAP	NA	NA
ENST00000308271.14	ENSG00000090686.16	431.489	-0.606627	0.228035	-2.66023	0.0078087	0.0426362	USP48	FALSE	FALSE
ENST00000374732.7	ENSG00000090686.16	374.451	-0.131286	0.227652	-0.576696	0.564145	0.769687	USP48	FALSE	NA
ENST00000529637.5	ENSG00000090686.16	891.063	-0.48821	0.133197	-3.66533	0.000247018	0.00262523	USP48	FALSE	FALSE
ENST00000487880.2	ENSG00000090686.16	73.508	-0.155779	0.415794	-0.374655	0.707917	0.858871	USP48	NA	NA
ENST00000421625.6	ENSG00000090686.16	472.08	-0.656806	0.167862	-3.91276	9.12462e-05	0.00114114	USP48	FALSE	FALSE
ENST00000374730.2	ENSG00000090686.16	26.5171	0.0679613	0.702288	0.0967712	0.922908	NA	USP48	TRUE	TRUE
ENST00000374695.8	ENSG00000142798.20	2880.09	0.838323	0.215312	3.89352	9.87991e-05	0.0012148	HSPG2	NA	TRUE
ENST00000412328.5	ENSG00000142798.20	26.2553	0.114331	0.806597	0.141745	0.887281	NA	HSPG2	NA	NA
ENST00000423231.1	ENSG00000232037.3	22.317	-1.77194	0.985873	-1.79733	0.0722827	NA	AL590556.1	NA	NA
ENST00000485776.3	ENSG00000273610.1	5.45595	1.39274	1.26716	1.0991	0.271723	NA	RN7SL386P	NA	NA
ENST00000466485.3	ENSG00000278124.1	4.13276	0.916355	1.92775	0.475349	0.634538	NA	RN7SL186P	NA	NA
ENST00000416769.2	ENSG00000218510.8	93.8237	-0.535301	0.327142	-1.63629	0.101778	0.276879	LINC00339	NA	NA
ENST00000400259.5	ENSG00000070831.17	486.508	-1.00218	0.398159	-2.51702	0.0118351	0.0587897	CDC42	FALSE	NA
ENST00000344548.7	ENSG00000070831.17	7088.19	-0.73421	0.1364	-5.38276	7.33515e-08	2.32752e-06	CDC42	FALSE	NA
ENST00000498236.1	ENSG00000070831.17	1698.83	-0.694308	0.155316	-4.47029	7.81123e-06	0.000140432	CDC42	TRUE	TRUE
ENST00000656825.1	ENSG00000070831.17	989.226	0.0351231	0.142027	0.247299	0.804677	0.911497	CDC42	FALSE	NA
ENST00000651171.1	ENSG00000070831.17	61.3831	0.0132608	0.695104	0.0190774	0.984779	0.994056	CDC42	NA	NA
ENST00000411827.1	ENSG00000070831.17	63.3951	-4.4719	0.88747	-5.03893	4.68151e-07	1.20106e-05	CDC42	NA	NA
ENST00000662562.1	ENSG00000070831.17	138.851	0.19549	0.256918	0.760903	0.446715	0.683833	CDC42	FALSE	NA
ENST00000604049.1	ENSG00000271428.1	30.2576	0.638073	0.647291	0.985759	0.324251	NA	MPHOSPH6P1	NA	NA
ENST00000650433.1	ENSG00000184677.18	171.094	-0.10766	0.260527	-0.413241	0.67943	0.842219	ZBTB40	NA	NA
ENST00000375647.5	ENSG00000184677.18	1803.25	0.209166	0.096131	2.17584	0.029567	0.116222	ZBTB40	NA	FALSE
ENST00000438551.1	ENSG00000237200.1	10.6456	-0.640922	0.87837	-0.729671	0.465591	NA	ZBTB40-IT1	NA	NA
ENST00000374630.7	ENSG00000133216.16	285.758	0.761726	0.295012	2.58202	0.0098224	0.0509144	EPHB2	NA	NA
ENST00000374632.7	ENSG00000133216.16	381.91	0.755949	0.188463	4.01112	6.04315e-05	0.000802465	EPHB2	NA	FALSE
ENST00000465864.2	ENSG00000004487.17	427.272	-0.256289	0.372099	-0.688764	0.490972	0.717783	KDM1A	NA	NA
ENST00000356634.7	ENSG00000004487.17	5152.59	-0.300656	0.116322	-2.58468	0.00974688	0.0506265	KDM1A	NA	NA
ENST00000400181.9	ENSG00000004487.17	1361.1	-0.252081	0.136847	-1.84206	0.065466	0.205161	KDM1A	NA	FALSE
ENST00000602503.1	ENSG00000004487.17	301.627	0.138755	0.221228	0.627202	0.530527	0.746865	KDM1A	NA	NA
ENST00000418342.5	ENSG00000169641.13	2563.25	0.290991	0.13537	2.14959	0.0315875	0.122376	LUZP1	NA	TRUE
ENST00000314174.5	ENSG00000169641.13	380.713	0.481872	0.180622	2.66784	0.00763403	0.0418928	LUZP1	NA	NA
ENST00000471849.5	ENSG00000169641.13	174.238	0.183466	0.252627	0.726233	0.467696	0.70071	LUZP1	NA	FALSE
ENST00000374619.1	ENSG00000179546.4	201.538	0.521788	0.221861	2.35186	0.0186797	0.0829652	HTR1D	NA	FALSE
ENST00000566551.1	ENSG00000261326.4	459.249	-0.276247	0.15271	-1.80897	0.0704556	0.215766	LINC01355	NA	NA
ENST00000641772.1	ENSG00000284726.1	36.139	-0.0155651	0.510731	-0.0304761	0.975687	NA	AL109936.8	NA	NA
ENST00000464516.1	ENSG00000125944.20	72.7354	-0.214848	0.368391	-0.583207	0.559754	0.767011	HNRNPR	NA	NA
ENST00000478691.5	ENSG00000125944.20	2351.08	-0.314033	0.137444	-2.2848	0.0223243	0.0943879	HNRNPR	NA	NA
ENST00000374616.7	ENSG00000125944.20	1526.96	-0.508812	0.120782	-4.21265	2.52397e-05	0.000379419	HNRNPR	NA	NA
ENST00000476660.1	ENSG00000125944.20	129.906	-0.439438	0.368112	-1.19376	0.232571	0.472338	HNRNPR	NA	NA
ENST00000374612.5	ENSG00000125944.20	2600.02	-0.169175	0.145236	-1.16483	0.244088	0.486982	HNRNPR	NA	NA
ENST00000606561.5	ENSG00000125944.20	704.207	-0.369013	0.19482	-1.89412	0.0582085	0.189147	HNRNPR	NA	NA
ENST00000470941.5	ENSG00000125944.20	107.322	-0.623127	0.325148	-1.91644	0.0553089	0.182345	HNRNPR	NA	NA
ENST00000476451.1	ENSG00000125944.20	202.865	-0.424203	0.288472	-1.47051	0.141423	0.346362	HNRNPR	NA	NA
ENST00000490652.1	ENSG00000125944.20	64.0658	0.352654	0.513714	0.686479	0.492411	0.718768	HNRNPR	NA	NA
ENST00000374608.3	ENSG00000125945.15	232.75	-0.320081	0.210854	-1.51802	0.129009	0.325336	ZNF436	NA	FALSE
ENST00000605350.1	ENSG00000271420.1	69.1591	-0.00794716	0.390184	-0.0203677	0.98375	0.993515	AL109936.3	NA	NA
ENST00000336689.8	ENSG00000088280.19	489.114	-0.0907239	0.184769	-0.491014	0.623417	0.807429	ASAP3	NA	FALSE
ENST00000361729.3	ENSG00000007968.7	750.761	0.426891	0.219886	1.94142	0.0522071	0.175279	E2F2	NA	NA
ENST00000487237.1	ENSG00000007968.7	26.249	-0.0861218	0.753192	-0.114343	0.908966	NA	E2F2	NA	NA
ENST00000374561.6	ENSG00000117318.9	1273.99	-0.172187	0.17403	-0.989405	0.322465	0.572145	ID3	NA	NA
ENST00000463312.1	ENSG00000117318.9	53.9349	-0.168833	0.464193	-0.363712	0.716073	0.863464	ID3	NA	NA
ENST00000486541.1	ENSG00000117318.9	47.1518	-0.209755	0.557876	-0.375989	0.706925	0.858464	ID3	NA	NA
ENST00000374550.8	ENSG00000142676.14	2660.29	-0.488798	0.137167	-3.56352	0.000365917	0.00365064	RPL11	FALSE	NA
ENST00000443624.6	ENSG00000142676.14	480.469	-0.18772	0.16322	-1.1501	0.250102	0.493821	RPL11	NA	NA
ENST00000643754.2	ENSG00000142676.14	8961	-0.431284	0.121521	-3.54906	0.000386615	0.00382383	RPL11	FALSE	NA
ENST00000467075.2	ENSG00000142676.14	99.5637	0.29529	0.357118	0.826872	0.40831	0.653174	RPL11	TRUE	NA
ENST00000458455.2	ENSG00000142676.14	136.538	0.183323	0.371869	0.492978	0.622028	0.80663	RPL11	FALSE	NA
ENST00000482370.2	ENSG00000142676.14	315.543	1.47588	2.42979	0.607411	0.543578	0.756332	RPL11	NA	NA
ENST00000427796.5	ENSG00000236810.6	17.3501	-3.89846	1.42697	-2.73198	0.0062954	NA	ELOA-AS1	NA	NA
ENST00000664563.1	ENSG00000236810.6	48.2879	-0.00985128	0.533621	-0.0184612	0.985271	0.994246	ELOA-AS1	NA	NA
ENST00000613537.4	ENSG00000011007.12	2179.09	0.0661256	0.203075	0.325622	0.74471	0.878632	ELOA	NA	NA
ENST00000609199.1	ENSG00000011007.12	689.7	0.0283642	0.152218	0.18634	0.852178	0.933832	ELOA	NA	NA
ENST00000487554.1	ENSG00000011007.12	22.294	0.464562	0.780175	0.595459	0.551537	NA	ELOA	NA	NA
ENST00000246151.9	ENSG00000057757.10	1122.18	-0.0832905	0.138473	-0.601491	0.547513	0.759269	PITHD1	NA	NA
ENST00000415372.1	ENSG00000057757.10	78.7632	-0.161871	0.445794	-0.363108	0.716525	0.863473	PITHD1	NA	NA
ENST00000374514.8	ENSG00000011009.11	1329.53	0.76056	0.146117	5.20513	1.93864e-07	5.48489e-06	LYPLA2	NA	TRUE
ENST00000420982.5	ENSG00000011009.11	6.91619	-0.317802	2.29767	-0.138315	0.889992	NA	LYPLA2	NA	NA
ENST00000374503.7	ENSG00000011009.11	50.3818	2.19032	1.34754	1.62542	0.104074	0.281229	LYPLA2	NA	NA
ENST00000374502.7	ENSG00000011009.11	63.1938	0.553842	0.414168	1.33724	0.181145	0.404955	LYPLA2	NA	NA
ENST00000421070.1	ENSG00000011009.11	17.2575	0.46508	0.941212	0.494129	0.621215	NA	LYPLA2	NA	NA
ENST00000617979.5	ENSG00000117308.15	692.091	-0.243031	0.334158	-0.727295	0.467045	0.700026	GALE	NA	NA
ENST00000481736.5	ENSG00000117308.15	244.196	0.50178	0.224212	2.23797	0.025223	0.103523	GALE	NA	NA
ENST00000374497.7	ENSG00000117308.15	43.5304	1.31099	3.9841	0.329056	0.742113	0.877346	GALE	NA	NA
ENST00000456977.5	ENSG00000117308.15	11.6303	-3.03283	2.25019	-1.34781	0.177719	NA	GALE	NA	NA
ENST00000459934.5	ENSG00000117308.15	6.50547	-1.40964	2.63179	-0.535623	0.592219	NA	GALE	NA	FALSE
ENST00000429356.5	ENSG00000117308.15	31.9833	0.63965	1.47773	0.432858	0.665118	NA	GALE	NA	FALSE
ENST00000418277.5	ENSG00000117308.15	144.837	-0.691293	0.671284	-1.02981	0.303101	0.552191	GALE	NA	NA
ENST00000445705.1	ENSG00000117308.15	62.2224	0.561198	0.465083	1.20666	0.227562	0.466516	GALE	NA	NA
ENST00000486382.1	ENSG00000117308.15	6.39257	0.0559404	1.19257	0.0469073	0.962587	NA	GALE	NA	NA
ENST00000470383.1	ENSG00000117308.15	73.2739	0.298724	0.360416	0.828831	0.4072	0.652278	GALE	NA	NA
ENST00000466250.5	ENSG00000117308.15	19.8337	-0.680245	0.745919	-0.911955	0.361793	NA	GALE	NA	NA
ENST00000374490.8	ENSG00000117305.15	487.062	-0.123447	0.261599	-0.471895	0.637002	0.816423	HMGCL	NA	TRUE
ENST00000374479.3	ENSG00000179163.11	381.928	-0.840957	0.190858	-4.4062	1.052e-05	0.000181478	FUCA1	NA	TRUE
ENST00000647887.1	ENSG00000189266.13	128.122	-1.87237	0.646355	-2.89681	0.0037698	0.0239753	PNRC2	NA	NA
ENST00000374468.1	ENSG00000189266.13	66.2826	-0.919731	0.729576	-1.26064	0.207439	0.440076	PNRC2	NA	NA
ENST00000334351.8	ENSG00000189266.13	3683.86	-0.856816	0.0851831	-10.0585	8.42512e-24	4.33552e-21	PNRC2	NA	TRUE
ENST00000492112.3	ENSG00000188529.15	1278.52	-0.275695	0.187647	-1.46922	0.141773	0.346762	SRSF10	FALSE	NA
ENST00000344989.10	ENSG00000188529.15	405.562	-1.33195	0.276179	-4.82278	1.41574e-06	3.13592e-05	SRSF10	FALSE	NA
ENST00000453840.7	ENSG00000188529.15	657.635	-1.12357	0.203882	-5.5109	3.57008e-08	1.22723e-06	SRSF10	FALSE	NA
ENST00000341154.10	ENSG00000188529.15	269.602	-0.186841	0.205829	-0.907748	0.364012	0.613429	SRSF10	NA	FALSE
ENST00000484146.6	ENSG00000188529.15	261.03	-0.750523	0.285638	-2.62753	0.00860061	0.045929	SRSF10	FALSE	NA
ENST00000473858.5	ENSG00000188529.15	38.4679	-1.05356	0.531987	-1.98043	0.0476553	0.164059	SRSF10	TRUE	FALSE
ENST00000374452.9	ENSG00000188529.15	165.778	-0.212804	0.285168	-0.74624	0.455522	0.690984	SRSF10	FALSE	NA
ENST00000343255.9	ENSG00000188529.15	675.874	-0.713075	0.253971	-2.80771	0.00498957	0.0298408	SRSF10	FALSE	NA
ENST00000485841.5	ENSG00000188529.15	1191.15	-0.543073	0.175261	-3.09866	0.00194399	0.014285	SRSF10	NA	FALSE
ENST00000338597.9	ENSG00000188529.15	93.0535	-1.02211	0.666311	-1.53398	0.125035	0.318879	SRSF10	NA	NA
ENST00000495785.1	ENSG00000188529.15	161.273	-0.554619	0.310531	-1.78603	0.0740938	0.22354	SRSF10	TRUE	NA
ENST00000473754.1	ENSG00000188529.15	93.0349	-0.962992	0.394953	-2.43824	0.0147588	0.0696309	SRSF10	NA	NA
ENST00000485292.1	ENSG00000188529.15	211.192	-0.474043	0.231884	-2.04431	0.0409233	0.147072	SRSF10	NA	NA
ENST00000469303.1	ENSG00000188529.15	30.8283	-0.186522	0.54062	-0.345016	0.730083	NA	SRSF10	NA	NA
ENST00000374434.4	ENSG00000142661.19	254.829	0.317817	0.274879	1.15621	0.247596	0.491031	MYOM3	NA	NA
ENST00000327535.6	ENSG00000185436.12	375.136	0.0153749	0.190185	0.0808422	0.935567	0.97175	IFNLR1	NA	NA
ENST00000337248.9	ENSG00000001460.18	223.461	-0.525249	0.32417	-1.62029	0.10517	0.283143	STPG1	NA	TRUE
ENST00000374399.9	ENSG00000001461.17	624.456	0.385521	0.216587	1.77998	0.0750788	0.225726	NIPAL3	NA	NA
ENST00000339255.2	ENSG00000001461.17	38.6456	-0.286106	0.616015	-0.464446	0.642328	0.819466	NIPAL3	NA	NA
ENST00000538532.6	ENSG00000117602.12	137.831	-0.560698	0.506	-1.1081	0.267819	0.51486	RCAN3	NA	NA
ENST00000374395.9	ENSG00000117602.12	981.368	-0.676642	0.153992	-4.394	1.11284e-05	0.000190795	RCAN3	NA	FALSE
ENST00000610732.4	ENSG00000117602.12	122.658	-1.00069	0.689813	-1.45066	0.146873	0.353686	RCAN3	NA	NA
ENST00000412742.5	ENSG00000117602.12	26.2158	0.556993	0.769404	0.723927	0.46911	NA	RCAN3	NA	NA
ENST00000374392.3	ENSG00000184454.7	107.21	-0.172362	0.303876	-0.567212	0.57057	0.773903	NCMAP	NA	NA
ENST00000593639.5	ENSG00000133226.17	54.1508	0.449377	0.497986	0.902389	0.36685	0.616282	SRRM1	NA	NA
ENST00000466910.5	ENSG00000133226.17	264.88	-0.0209821	0.227792	-0.092111	0.92661	0.968108	SRRM1	NA	NA
ENST00000468822.5	ENSG00000133226.17	570.314	0.1351	0.142337	0.949158	0.34254	0.591853	SRRM1	NA	NA
ENST00000462710.5	ENSG00000133226.17	662.97	-0.342713	0.136031	-2.51938	0.0117563	0.0584803	SRRM1	NA	NA
ENST00000374389.8	ENSG00000133226.17	2247.9	0.277999	0.150969	1.84143	0.0655587	0.205345	SRRM1	NA	NA
ENST00000323848.14	ENSG00000133226.17	4343.9	0.0608875	0.0879284	0.692466	0.488645	0.716077	SRRM1	NA	NA
ENST00000490543.5	ENSG00000133226.17	8.26501	1.97008	1.52399	1.29271	0.19611	NA	SRRM1	NA	NA
ENST00000485441.5	ENSG00000133226.17	43.1408	-0.0342598	0.646893	-0.0529605	0.957763	0.982189	SRRM1	NA	NA
ENST00000470243.5	ENSG00000133226.17	90.1691	-0.0487749	0.3673	-0.132793	0.894357	0.953093	SRRM1	NA	NA
ENST00000496882.5	ENSG00000133226.17	169.523	0.430256	0.331893	1.29637	0.194848	0.423459	SRRM1	NA	NA
ENST00000461768.5	ENSG00000133226.17	63.6563	-0.0166747	0.420766	-0.0396293	0.968389	0.987495	SRRM1	NA	NA
ENST00000488317.1	ENSG00000133226.17	13.9184	-0.562712	0.93733	-0.600335	0.548283	NA	SRRM1	NA	NA
ENST00000497755.1	ENSG00000169504.15	16.7322	-0.445105	1.40485	-0.316835	0.751369	NA	CLIC4	NA	NA
ENST00000488683.1	ENSG00000169504.15	333.618	-0.876172	0.319132	-2.74548	0.00604217	0.0347151	CLIC4	TRUE	FALSE
ENST00000489758.1	ENSG00000169504.15	7.38553	0.594034	1.62164	0.366318	0.714128	NA	CLIC4	NA	NA
ENST00000374379.9	ENSG00000169504.15	4973.33	-0.864255	0.0889115	-9.7204	2.46817e-22	9.63048e-20	CLIC4	FALSE	FALSE
ENST00000308873.10	ENSG00000020633.18	707.04	0.435596	0.156121	2.79012	0.0052689	0.0311441	RUNX3	NA	NA
ENST00000236273.9	ENSG00000117614.10	588.753	0.00526328	0.155034	0.0339493	0.972918	0.989548	SYF2	NA	FALSE
ENST00000354361.3	ENSG00000117614.10	149.496	-0.0362923	0.352141	-0.103062	0.917914	0.963558	SYF2	NA	NA
ENST00000641729.1	ENSG00000284602.1	144.559	0.101758	0.300341	0.33881	0.734753	0.873387	AL031432.4	NA	NA
ENST00000569495.5	ENSG00000117616.18	12.5639	-3.27431	2.28847	-1.43079	0.15249	NA	RSRP1	NA	FALSE
ENST00000243189.12	ENSG00000117616.18	14.9115	0.0797357	2.976	0.0267929	0.978625	NA	RSRP1	FALSE	NA
ENST00000498238.1	ENSG00000117616.18	695.075	-0.0943979	0.193573	-0.48766	0.625791	0.808881	RSRP1	NA	NA
ENST00000566395.5	ENSG00000117616.18	17.2115	-1.53261	1.14338	-1.34041	0.18011	NA	RSRP1	TRUE	NA
ENST00000565733.5	ENSG00000117616.18	20.7422	-3.04899	1.41177	-2.15969	0.0307966	NA	RSRP1	FALSE	NA
ENST00000568254.5	ENSG00000117616.18	122.598	-0.11725	0.358681	-0.326893	0.743749	0.878052	RSRP1	TRUE	NA
ENST00000473314.6	ENSG00000117616.18	120.444	0.0227158	0.409181	0.0555153	0.955728	0.98149	RSRP1	TRUE	TRUE
ENST00000491378.1	ENSG00000117616.18	58.0789	-0.129999	0.472415	-0.275179	0.783179	0.900201	RSRP1	NA	NA
ENST00000568212.1	ENSG00000117616.18	64.0635	-0.630428	0.573958	-1.09839	0.272036	0.51959	RSRP1	NA	NA
ENST00000568701.1	ENSG00000117616.18	18.7328	-0.311903	0.818552	-0.381042	0.703172	NA	RSRP1	NA	NA
ENST00000568399.1	ENSG00000117616.18	84.7111	-0.111455	0.368093	-0.302791	0.762049	0.888928	RSRP1	NA	FALSE
ENST00000566599.1	ENSG00000117616.18	62.0862	0.306061	0.399381	0.766338	0.443475	0.681793	RSRP1	NA	TRUE
ENST00000564413.1	ENSG00000117616.18	41.4577	-0.0607795	0.467946	-0.129886	0.896657	0.954136	RSRP1	NA	NA
ENST00000498135.5	ENSG00000183726.11	310.668	-0.2733	0.216015	-1.26519	0.205804	0.437837	TMEM50A	NA	NA
ENST00000480937.5	ENSG00000183726.11	246.67	0.132821	0.359009	0.369965	0.711408	0.860735	TMEM50A	NA	FALSE
ENST00000374358.5	ENSG00000183726.11	727.772	-1.32201	0.135219	-9.77684	1.41568e-22	5.84496e-20	TMEM50A	NA	FALSE
ENST00000468704.1	ENSG00000183726.11	44.7843	0.971592	0.548028	1.77289	0.0762474	0.228196	TMEM50A	NA	NA
ENST00000374343.5	ENSG00000204178.11	132.656	0.31204	0.33207	0.939681	0.347381	0.597046	MACO1	FALSE	NA
ENST00000647928.1	ENSG00000204178.11	151.086	-0.607515	0.397906	-1.52678	0.126816	0.321909	MACO1	TRUE	TRUE
ENST00000374338.5	ENSG00000157978.12	414.013	0.36951	0.227598	1.62352	0.104479	0.281877	LDLRAP1	NA	FALSE
ENST00000485476.2	ENSG00000157978.12	6.73338	-0.183562	1.10828	-0.165628	0.86845	NA	LDLRAP1	NA	NA
ENST00000462394.1	ENSG00000157978.12	12.8051	0.523985	1.08451	0.483152	0.628988	NA	LDLRAP1	NA	NA
ENST00000374315.1	ENSG00000162430.17	1776.05	0.423051	0.160273	2.63957	0.00830115	0.0447131	SELENON	NA	NA
ENST00000494537.1	ENSG00000162430.17	114.395	0.218888	0.386471	0.566375	0.571139	0.77429	SELENON	NA	NA
ENST00000474295.5	ENSG00000117640.18	71.7627	-0.936975	0.520751	-1.79928	0.071975	0.218985	MTFR1L	NA	TRUE
ENST00000374303.7	ENSG00000117640.18	292.212	-2.01617	1.97806	-1.01927	0.308077	0.557545	MTFR1L	NA	FALSE
ENST00000469815.5	ENSG00000117640.18	15.7966	-3.45568	1.80419	-1.91536	0.0554463	NA	MTFR1L	NA	NA
ENST00000524618.5	ENSG00000117640.18	61.2598	-1.20142	0.533119	-2.25357	0.024223	0.100278	MTFR1L	NA	FALSE
ENST00000538789.5	ENSG00000127423.11	237.53	-0.696557	0.240119	-2.90088	0.00372115	0.0237223	AUNIP	NA	NA
ENST00000374298.4	ENSG00000127423.11	208.592	-0.12241	0.262577	-0.466187	0.641082	0.819045	AUNIP	NA	NA
ENST00000374296.3	ENSG00000182749.5	486.367	0.521059	0.153956	3.38446	0.000713187	0.00631342	PAQR7	NA	TRUE
ENST00000426559.6	ENSG00000117632.23	154.351	-0.156866	0.338121	-0.463933	0.642695	0.819573	STMN1	NA	NA
ENST00000455785.7	ENSG00000117632.23	2998.3	-0.296906	0.122727	-2.41923	0.0155535	0.0724464	STMN1	NA	NA
ENST00000465604.1	ENSG00000117632.23	371.745	-0.261145	0.197454	-1.32256	0.185981	0.411389	STMN1	NA	NA
ENST00000374291.5	ENSG00000117632.23	2370.59	-0.168437	0.157285	-1.0709	0.284213	0.533127	STMN1	NA	NA
ENST00000485226.1	ENSG00000117632.23	642.637	-0.335965	0.182244	-1.84349	0.0652575	0.204745	STMN1	NA	NA
ENST00000446334.1	ENSG00000117632.23	43.3867	0.108768	0.526846	0.20645	0.836439	0.92684	STMN1	NA	NA
ENST00000374282.8	ENSG00000158006.14	399.913	-0.00504111	0.240719	-0.0209419	0.983292	0.993364	PAFAH2	NA	TRUE
ENST00000476611.1	ENSG00000158006.14	3.77904	1.52094	1.79423	0.847683	0.396615	NA	PAFAH2	NA	NA
ENST00000374269.2	ENSG00000175087.10	285.454	-0.510882	0.237744	-2.14887	0.0316443	0.122497	PDIK1L	NA	NA
ENST00000648649.1	ENSG00000236782.7	90.8886	0.287296	0.321072	0.894801	0.370893	0.619966	AL391650.1	NA	NA
ENST00000374266.7	ENSG00000142684.9	560.382	0.285976	0.230744	1.23937	0.215209	0.450583	ZNF593	NA	NA
ENST00000361530.11	ENSG00000142675.18	192.691	0.658779	0.28601	2.30334	0.0212597	0.0909589	CNKSR1	NA	NA
ENST00000640292.2	ENSG00000130695.15	650.564	0.00998255	0.160916	0.0620357	0.950534	0.97913	CEP85	NA	NA
ENST00000451429.7	ENSG00000130695.15	1215.77	0.176074	0.214943	0.819165	0.412692	0.657047	CEP85	NA	NA
ENST00000468163.1	ENSG00000130695.15	24.1607	0.130523	0.64136	0.20351	0.838736	NA	CEP85	NA	NA
ENST00000491670.1	ENSG00000130695.15	129.593	0.122689	0.266954	0.459586	0.645813	0.821365	CEP85	NA	NA
ENST00000270792.10	ENSG00000142669.15	592.488	0.766261	0.150462	5.09271	3.5299e-07	9.38146e-06	SH3BGRL3	NA	FALSE
ENST00000319041.6	ENSG00000142669.15	20.2469	0.0520708	0.869358	0.0598957	0.952239	NA	SH3BGRL3	NA	NA
ENST00000520372.5	ENSG00000176092.15	21.0701	0.219052	0.704845	0.31078	0.755968	NA	CRYBG2	NA	NA
ENST00000434391.6	ENSG00000117682.17	120.866	0.13396	0.474843	0.282114	0.777856	0.897777	DHDDS	TRUE	NA
ENST00000236342.12	ENSG00000117682.17	705.431	0.326154	0.169847	1.92027	0.0548233	0.181249	DHDDS	FALSE	NA
ENST00000527611.1	ENSG00000117682.17	29.8955	-0.415049	0.611442	-0.678804	0.497262	NA	DHDDS	NA	NA
ENST00000374185.7	ENSG00000117682.17	54.2682	0.643969	0.473995	1.3586	0.174274	0.395119	DHDDS	FALSE	NA
ENST00000487944.5	ENSG00000117682.17	47.6498	0.452973	0.479418	0.944839	0.344741	0.594349	DHDDS	NA	FALSE
ENST00000360009.6	ENSG00000117682.17	177.476	0.183197	0.322439	0.568161	0.569926	0.773582	DHDDS	FALSE	NA
ENST00000530781.5	ENSG00000117682.17	16.447	0.467929	0.727461	0.643237	0.520071	NA	DHDDS	NA	FALSE
ENST00000446498.1	ENSG00000223583.1	15.1065	0.112184	0.759067	0.147792	0.882507	NA	AL513365.1	NA	NA
ENST00000361427.6	ENSG00000198830.11	1795.17	-0.338482	0.180821	-1.87192	0.061218	0.196179	HMGN2	NA	NA
ENST00000464888.5	ENSG00000198830.11	26.584	0.476839	0.662706	0.719533	0.471812	NA	HMGN2	NA	NA
ENST00000619352.4	ENSG00000198830.11	2826.04	-0.221582	0.156682	-1.41422	0.157299	0.369636	HMGN2	NA	NA
ENST00000466194.1	ENSG00000198830.11	117.507	-0.0320788	0.29993	-0.106954	0.914825	0.962222	HMGN2	NA	FALSE
ENST00000493418.1	ENSG00000198830.11	140.373	-0.301583	0.289791	-1.04069	0.298017	0.547197	HMGN2	NA	NA
ENST00000374168.7	ENSG00000117676.14	800.203	0.244567	0.21853	1.11914	0.263079	0.50945	RPS6KA1	NA	NA
ENST00000530003.5	ENSG00000117676.14	170.023	0.370503	0.307883	1.20339	0.228826	0.468286	RPS6KA1	NA	NA
ENST00000324856.13	ENSG00000117713.20	557.87	0.521088	0.159265	3.27183	0.00106855	0.00878875	ARID1A	NA	NA
ENST00000637465.1	ENSG00000117713.20	41.2686	0.847795	1.39092	0.609521	0.542179	0.755332	ARID1A	NA	NA
ENST00000457599.6	ENSG00000117713.20	57.6665	2.91517	3.98883	0.730831	0.464882	0.698661	ARID1A	NA	NA
ENST00000524572.1	ENSG00000117713.20	41.2839	0.186177	0.517227	0.359952	0.718883	0.864682	ARID1A	NA	NA
ENST00000636219.1	ENSG00000117713.20	4025.88	0.474432	0.0982538	4.82864	1.3747e-06	3.04882e-05	ARID1A	NA	FALSE
ENST00000430291.2	ENSG00000117713.20	32.1502	-0.125761	0.555577	-0.226362	0.82092	NA	ARID1A	NA	NA
ENST00000637788.1	ENSG00000117713.20	224.399	0.141269	0.272375	0.518655	0.604001	0.796062	ARID1A	NA	NA
ENST00000374142.9	ENSG00000204160.12	727.314	0.403415	0.143631	2.80869	0.00497432	0.0297696	ZDHHC18	NA	TRUE
ENST00000374141.6	ENSG00000204160.12	248.898	0.196341	0.246614	0.796148	0.425946	0.667553	ZDHHC18	NA	NA
ENST00000478902.1	ENSG00000204160.12	24.8973	0.897113	0.59272	1.51355	0.130139	NA	ZDHHC18	NA	NA
ENST00000339276.6	ENSG00000175793.12	4459.28	0.254232	0.112594	2.25795	0.0239491	0.0994855	SFN	NA	NA
ENST00000374135.9	ENSG00000142751.15	653.828	0.253545	0.178707	1.41877	0.155965	0.367378	GPN2	FALSE	FALSE
ENST00000374133.3	ENSG00000142751.15	139.444	0.535993	0.309969	1.72918	0.0837761	0.243703	GPN2	FALSE	NA
ENST00000477418.2	ENSG00000142751.15	51.8789	0.367938	0.479305	0.76765	0.442695	0.681322	GPN2	NA	NA
ENST00000431781.2	ENSG00000142751.15	100.02	0.610311	0.308135	1.98066	0.0476294	0.164033	GPN2	TRUE	NA
ENST00000361720.10	ENSG00000198746.13	265.943	0.540785	0.221742	2.4388	0.014736	0.0695599	GPATCH3	NA	FALSE
ENST00000321265.10	ENSG00000090273.14	2588.26	0.333834	0.116264	2.87134	0.00408736	0.0254651	NUDC	NA	FALSE
ENST00000452707.1	ENSG00000090273.14	60.0166	-0.127427	0.444533	-0.286653	0.774378	0.895751	NUDC	NA	FALSE
ENST00000484772.1	ENSG00000090273.14	55.9033	0.20113	0.408193	0.492732	0.622202	0.806797	NUDC	NA	FALSE
ENST00000320567.6	ENSG00000175707.9	421.057	0.0774275	0.222961	0.347269	0.728389	0.870068	KDF1	FALSE	NA
ENST00000616918.1	ENSG00000175707.9	217.997	0.47599	0.309669	1.53709	0.124271	0.317538	KDF1	TRUE	NA
ENST00000310055.5	ENSG00000172746.6	31.4108	-0.0212136	0.749959	-0.0282863	0.977434	NA	RPL12P13	NA	NA
ENST00000522111.3	ENSG00000253368.4	1550.89	-0.0611938	0.143577	-0.42621	0.669955	0.836609	TRNP1	NA	NA
ENST00000531285.1	ENSG00000253368.4	113.647	-0.274874	0.338433	-0.812197	0.416679	0.660344	TRNP1	NA	NA
ENST00000289166.6	ENSG00000158246.8	137.425	0.238355	0.299077	0.796968	0.42547	0.667106	TENT5B	NA	NA
ENST00000263980.8	ENSG00000090020.11	381.212	0.552671	0.211237	2.61636	0.0088873	0.0470917	SLC9A1	NA	FALSE
ENST00000449818.1	ENSG00000225159.1	22.7022	-0.493938	0.752483	-0.656411	0.51156	NA	NPM1P39	NA	NA
ENST00000319394.8	ENSG00000142784.16	346.291	1.03688	0.385288	2.69118	0.00711987	0.0395654	WDTC1	FALSE	NA
ENST00000447062.2	ENSG00000142784.16	233.352	0.484767	0.287957	1.68347	0.0922842	0.259749	WDTC1	TRUE	NA
ENST00000374076.8	ENSG00000186501.14	197.359	0.73069	0.399184	1.83046	0.0671816	0.208771	TMEM222	FALSE	NA
ENST00000466759.5	ENSG00000186501.14	24.9781	0.410967	0.931855	0.44102	0.659198	NA	TMEM222	FALSE	NA
ENST00000486082.5	ENSG00000186501.14	30.7625	0.279731	0.736833	0.37964	0.704213	NA	TMEM222	TRUE	NA
ENST00000486001.1	ENSG00000241547.1	31.2614	0.36863	0.536308	0.687347	0.491864	NA	ACTG1P20	NA	NA
ENST00000618673.4	ENSG00000142765.18	73.7311	0.756104	0.488247	1.54861	0.121476	0.312621	SYTL1	NA	NA
ENST00000473280.1	ENSG00000142765.18	8.46172	1.89624	1.15611	1.6402	0.100965	NA	SYTL1	NA	NA
ENST00000543823.1	ENSG00000142765.18	181.217	0.725323	0.292178	2.48247	0.0130475	0.0632633	SYTL1	NA	NA
ENST00000490170.5	ENSG00000142765.18	259.101	0.556481	0.274782	2.02517	0.0428497	0.152071	SYTL1	NA	NA
ENST00000615284.1	ENSG00000142765.18	28.2061	0.125389	0.866777	0.144661	0.884978	NA	SYTL1	NA	NA
ENST00000357582.3	ENSG00000142733.17	416.952	-0.0876338	0.182067	-0.481328	0.630284	0.81208	MAP3K6	NA	NA
ENST00000618852.5	ENSG00000158195.11	3831.47	0.471081	0.113305	4.15763	3.21573e-05	0.000467664	WASF2	NA	FALSE
ENST00000536657.1	ENSG00000158195.11	891.594	0.375566	0.129322	2.9041	0.00368305	0.0235459	WASF2	NA	NA
ENST00000247087.10	ENSG00000126705.15	499.469	0.513814	0.217645	2.36079	0.018236	0.0815603	AHDC1	NA	FALSE
ENST00000644550.1	ENSG00000126705.15	16.7963	0.957737	0.774976	1.23583	0.216522	NA	AHDC1	NA	NA
ENST00000646921.1	ENSG00000126705.15	17.0764	0.188296	0.800824	0.235127	0.81411	NA	AHDC1	NA	NA
ENST00000361157.11	ENSG00000126709.15	35.9235	0.0552743	0.527841	0.104718	0.9166	NA	IFI6	NA	NA
ENST00000373954.10	ENSG00000009780.15	266.867	-0.826763	0.294695	-2.80549	0.00502409	0.0299916	FAM76A	NA	FALSE
ENST00000530324.5	ENSG00000009780.15	60.1239	-0.358307	0.699168	-0.512476	0.608318	0.798843	FAM76A	NA	NA
ENST00000373943.9	ENSG00000117758.14	1069.91	-0.81676	0.154255	-5.29489	1.19089e-07	3.56534e-06	STX12	NA	NA
ENST00000440806.2	ENSG00000117758.14	44.4659	0.0600783	0.718565	0.0836087	0.933368	0.971075	STX12	NA	NA
ENST00000472285.1	ENSG00000117758.14	12.2996	0.293089	0.878981	0.333441	0.738801	NA	STX12	NA	NA
ENST00000602607.1	ENSG00000269971.1	4.76895	0.414479	1.25112	0.331285	0.740429	NA	AL020997.2	NA	NA
ENST00000311772.10	ENSG00000117751.18	1575.05	-0.158742	0.165704	-0.957985	0.33807	0.587806	PPP1R8	NA	FALSE
ENST00000431586.1	ENSG00000117751.18	301.414	0.0126705	0.422595	0.0299826	0.976081	0.990754	PPP1R8	NA	NA
ENST00000486634.2	ENSG00000117751.18	2.15337	4.79989	4.17188	1.15053	0.249924	NA	PPP1R8	NA	NA
ENST00000517138.1	ENSG00000252947.1	6.4368	0.850809	1.15061	0.739439	0.459641	NA	SCARNA1	NA	NA
ENST00000373927.7	ENSG00000130775.16	9.60794	-2.86274	2.44298	-1.17182	0.241268	NA	THEMIS2	NA	NA
ENST00000373912.8	ENSG00000117748.10	1214.46	-0.574301	0.194332	-2.95526	0.00312411	0.0207109	RPA2	NA	FALSE
ENST00000373909.7	ENSG00000117748.10	99.6859	-0.972979	0.520048	-1.87094	0.0613534	0.196401	RPA2	NA	NA
ENST00000444045.1	ENSG00000117748.10	127.037	-0.617293	0.304535	-2.027	0.0426622	0.151632	RPA2	NA	NA
ENST00000373894.8	ENSG00000130768.15	98.3002	-0.466861	0.49532	-0.942543	0.345914	0.595538	SMPDL3B	NA	FALSE
ENST00000373884.6	ENSG00000158156.8	260.571	0.266387	0.196775	1.35377	0.175811	0.397032	XKR8	NA	NA
ENST00000540618.5	ENSG00000158161.16	1821.04	0.272041	0.144106	1.88779	0.0590539	0.191003	EYA3	NA	FALSE
ENST00000373863.3	ENSG00000158161.16	238.96	-0.405344	0.362966	-1.11675	0.264099	0.510418	EYA3	NA	NA
ENST00000471498.5	ENSG00000158161.16	346.24	0.0850804	0.226534	0.375575	0.707233	0.858464	EYA3	NA	NA
ENST00000468665.1	ENSG00000158161.16	37.547	0.323167	0.515252	0.627202	0.530527	0.746865	EYA3	NA	NA
ENST00000476501.3	ENSG00000240750.3	47.3205	0.631791	0.545078	1.15908	0.246422	0.489384	RN7SL559P	NA	NA
ENST00000436160.1	ENSG00000228589.3	59.5398	2.77709	0.991153	2.80187	0.00508069	0.0302735	SPCS2P4	NA	FALSE
ENST00000603289.5	ENSG00000126698.11	9.58849	1.59646	1.57451	1.01394	0.310611	NA	DNAJC8	NA	NA
ENST00000263697.6	ENSG00000126698.11	1082.69	-0.477474	0.3555	-1.3431	0.179239	0.402163	DNAJC8	NA	FALSE
ENST00000489277.5	ENSG00000126698.11	208.012	-0.748243	0.316929	-2.36092	0.0182299	0.0815476	DNAJC8	NA	NA
ENST00000482674.5	ENSG00000126698.11	55.3703	-0.401724	0.406865	-0.987365	0.323464	0.573184	DNAJC8	NA	FALSE
ENST00000497986.5	ENSG00000130770.18	112.496	-0.266241	0.318853	-0.834995	0.403721	0.649468	ATP5IF1	NA	NA
ENST00000335514.10	ENSG00000130770.18	1011.8	-0.185601	0.179871	-1.03186	0.302138	0.551438	ATP5IF1	NA	FALSE
ENST00000465645.1	ENSG00000130770.18	367.482	-0.125793	0.21082	-0.596685	0.550718	0.761188	ATP5IF1	NA	NA
ENST00000253063.4	ENSG00000130766.5	580.571	1.14344	0.16022	7.13671	9.55903e-13	8.48531e-11	SESN2	NA	TRUE
ENST00000479574.5	ENSG00000130772.14	113.262	0.334259	0.364195	0.917804	0.358721	0.607832	MED18	NA	NA
ENST00000373842.9	ENSG00000130772.14	230.223	0.179163	0.286287	0.625815	0.531436	0.74764	MED18	FALSE	NA
ENST00000398997.2	ENSG00000130772.14	45.8456	0.519016	1.05712	0.490973	0.623445	0.807436	MED18	TRUE	NA
ENST00000475655.1	ENSG00000130772.14	37.4445	-0.369347	0.518306	-0.712605	0.47609	0.706771	MED18	NA	NA
ENST00000632202.1	ENSG00000204138.13	68.5421	0.28409	0.402516	0.705785	0.480322	0.710233	PHACTR4	NA	NA
ENST00000373839.8	ENSG00000204138.13	941.792	0.143074	0.153893	0.929695	0.352529	0.602377	PHACTR4	FALSE	NA
ENST00000493669.2	ENSG00000204138.13	238.759	-0.410789	0.265392	-1.54786	0.121656	0.312995	PHACTR4	TRUE	NA
ENST00000373836.4	ENSG00000204138.13	360.751	0.663403	0.316279	2.09752	0.0359471	0.134129	PHACTR4	FALSE	NA
ENST00000438601.2	ENSG00000229820.2	17.3729	0.194918	0.70499	0.276483	0.782177	NA	CR391992.1	NA	NA
ENST00000398958.6	ENSG00000180198.16	1268.59	0.134462	0.135572	0.991813	0.321289	0.570914	RCC1	NA	NA
ENST00000649185.1	ENSG00000180198.16	419.459	0.0339518	0.326621	0.103949	0.91721	0.963447	RCC1	NA	NA
ENST00000373833.10	ENSG00000180198.16	249.102	0.851411	0.232293	3.66525	0.0002471	0.00262531	RCC1	NA	NA
ENST00000419074.5	ENSG00000180198.16	32.9488	0.88225	0.691322	1.27618	0.201893	NA	RCC1	NA	NA
ENST00000373832.5	ENSG00000180198.16	856.084	0.507082	0.198225	2.55812	0.010524	0.0538127	RCC1	NA	FALSE
ENST00000411533.5	ENSG00000180198.16	83.4248	0.970072	0.455874	2.12794	0.033342	0.126962	RCC1	NA	NA
ENST00000486790.2	ENSG00000180198.16	10.3509	0.344148	0.888122	0.387501	0.698386	NA	RCC1	NA	NA
ENST00000478232.1	ENSG00000180198.16	33.2107	0.610122	0.618256	0.986844	0.323719	NA	RCC1	NA	NA
ENST00000413987.1	ENSG00000242125.3	1091.16	-0.00082832	0.110443	-0.00750001	0.994016	0.997866	SNHG3	NA	NA
ENST00000447507.1	ENSG00000242125.3	520.418	-0.491209	0.192935	-2.54598	0.0108972	0.0552197	SNHG3	NA	NA
ENST00000437681.1	ENSG00000242125.3	6529.6	0.219149	0.121017	1.8109	0.0701559	0.215133	SNHG3	NA	NA
ENST00000364938.1	ENSG00000274266.1	3610.13	0.352248	0.146721	2.40081	0.0163589	0.0752138	SNORA73A	NA	NA
ENST00000363217.1	ENSG00000200087.1	3176.73	0.39167	0.168204	2.32854	0.0198832	0.0867847	SNORA73B	NA	NA
ENST00000447051.2	ENSG00000231468.2	29.4374	0.498612	0.584419	0.853176	0.393562	NA	PRDX3P2	NA	NA
ENST00000624273.1	ENSG00000279443.1	159.971	0.385868	0.297848	1.29552	0.19514	0.423937	AL513497.1	NA	NA
ENST00000373830.4	ENSG00000180098.9	411.843	-0.216915	0.256849	-0.844521	0.398378	0.644855	TRNAU1AP	NA	NA
ENST00000480930.5	ENSG00000180098.9	32.2828	-0.996814	1.13132	-0.881104	0.378261	NA	TRNAU1AP	NA	FALSE
ENST00000491577.5	ENSG00000180098.9	126.887	-0.281619	0.360699	-0.78076	0.434944	0.674552	TRNAU1AP	NA	NA
ENST00000484775.1	ENSG00000180098.9	43.6165	-1.04233	0.470623	-2.21478	0.026775	0.108007	TRNAU1AP	NA	NA
ENST00000464612.5	ENSG00000197989.14	37.8651	-0.870409	0.534704	-1.62783	0.10356	0.280225	SNHG12	NA	NA
ENST00000531126.6	ENSG00000197989.14	32.9327	-0.41435	0.590368	-0.70185	0.482772	NA	SNHG12	NA	NA
ENST00000461448.6	ENSG00000197989.14	469.852	0.309315	0.21677	1.42693	0.1536	0.363737	SNHG12	NA	NA
ENST00000481368.6	ENSG00000197989.14	146.946	-0.233437	0.326936	-0.714015	0.475218	0.706239	SNHG12	NA	NA
ENST00000461832.2	ENSG00000197989.14	664.308	0.0463998	0.199938	0.232071	0.816483	0.917258	SNHG12	NA	NA
ENST00000470977.6	ENSG00000197989.14	94.9667	-0.108834	0.591312	-0.184056	0.85397	0.934568	SNHG12	NA	NA
ENST00000474814.1	ENSG00000197989.14	686.971	0.187066	0.199515	0.937607	0.348446	0.59821	SNHG12	NA	NA
ENST00000650239.1	ENSG00000197989.14	70.6423	0.545397	0.428826	1.27184	0.203431	0.434846	SNHG12	NA	NA
ENST00000373824.8	ENSG00000120656.11	765.706	-0.747185	0.136214	-5.48539	4.12549e-08	1.38454e-06	TAF12	NA	NA
ENST00000263974.4	ENSG00000120656.11	121.045	-0.0798798	0.409858	-0.194896	0.845474	0.930682	TAF12	NA	NA
ENST00000495422.1	ENSG00000120656.11	45.0403	-0.102659	0.455363	-0.225445	0.821633	0.91991	TAF12	NA	NA
ENST00000420776.1	ENSG00000229388.1	42.3769	0.317923	0.545026	0.583317	0.55968	0.767003	LINC01715	NA	NA
ENST00000427804.1	ENSG00000229388.1	30.1888	1.06562	0.567621	1.87734	0.0604709	NA	LINC01715	NA	NA
ENST00000373816.5	ENSG00000162419.12	458.797	0.133159	0.173599	0.76705	0.443052	0.681546	GMEB1	NA	NA
ENST00000361872.8	ENSG00000162419.12	147.672	-0.0789184	0.396497	-0.199039	0.842232	0.928887	GMEB1	NA	NA
ENST00000294409.2	ENSG00000162419.12	108.833	0.31315	0.443876	0.70549	0.480506	0.710317	GMEB1	NA	NA
ENST00000373812.8	ENSG00000198492.16	3802.78	-0.241204	0.126303	-1.90973	0.0561685	0.184187	YTHDF2	NA	FALSE
ENST00000478283.5	ENSG00000198492.16	175.52	0.12032	0.324592	0.370681	0.710875	0.860431	YTHDF2	NA	TRUE
ENST00000468863.1	ENSG00000198492.16	96.4569	0.102952	0.349919	0.294218	0.768592	0.892595	YTHDF2	NA	NA
ENST00000647103.1	ENSG00000159023.21	417.798	-0.714567	0.218623	-3.26849	0.00108124	0.00887332	EPB41	NA	NA
ENST00000356093.6	ENSG00000159023.21	704.844	0.324844	0.182553	1.77945	0.0751661	0.22594	EPB41	NA	NA
ENST00000482464.6	ENSG00000159023.21	76.6836	-0.273397	1.07343	-0.254696	0.798958	0.908231	EPB41	NA	NA
ENST00000373797.2	ENSG00000159023.21	197.33	-0.0340044	0.30287	-0.112274	0.910606	0.960733	EPB41	NA	NA
ENST00000646871.1	ENSG00000159023.21	62.8001	0.171069	0.37443	0.456879	0.647758	0.822643	EPB41	NA	NA
ENST00000490308.2	ENSG00000159023.21	233.583	-0.234129	0.283474	-0.825926	0.408846	0.653776	EPB41	NA	NA
ENST00000425821.2	ENSG00000225616.2	10.2178	0.81867	1.235	0.662891	0.5074	NA	AL138785.2	NA	NA
ENST00000521452.2	ENSG00000253304.2	301.824	0.0587749	0.206136	0.285127	0.775547	0.896369	TMEM200B	NA	NA
ENST00000373795.7	ENSG00000116350.17	1499.29	-0.249704	0.164862	-1.51462	0.129867	0.326734	SRSF4	FALSE	NA
ENST00000634348.1	ENSG00000116350.17	1590.57	0.0780794	0.145525	0.536536	0.591588	0.78734	SRSF4	NA	NA
ENST00000466448.4	ENSG00000116350.17	30.1942	-0.445236	0.708128	-0.62875	0.529513	NA	SRSF4	NA	NA
ENST00000497015.5	ENSG00000116350.17	89.9146	0.0160567	0.374518	0.0428729	0.965803	0.986189	SRSF4	NA	NA
ENST00000605204.1	ENSG00000116350.17	70.6813	0.0961831	0.382548	0.251427	0.801484	0.909792	SRSF4	TRUE	NA
ENST00000263702.11	ENSG00000116353.16	166.852	0.454485	0.240096	1.89293	0.0583667	0.18954	MECR	NA	NA
ENST00000373791.7	ENSG00000116353.16	154.055	0.360241	0.30623	1.17637	0.239447	0.480867	MECR	NA	NA
ENST00000483435.5	ENSG00000116353.16	8.26812	-1.57068	1.8625	-0.843322	0.399048	NA	MECR	NA	NA
ENST00000453185.5	ENSG00000116353.16	31.3148	-0.0807841	0.531889	-0.151882	0.87928	NA	MECR	NA	NA
ENST00000490529.5	ENSG00000116353.16	50.889	0.516274	0.587976	0.878052	0.379916	0.627952	MECR	NA	FALSE
ENST00000464511.1	ENSG00000116353.16	15.4021	-0.17202	0.789367	-0.217922	0.82749	NA	MECR	NA	NA
ENST00000484012.5	ENSG00000116353.16	37.6311	-0.107375	0.504114	-0.212996	0.83133	0.924547	MECR	NA	NA
ENST00000345512.7	ENSG00000060656.20	447.929	0.082823	0.151515	0.546631	0.584632	0.782957	PTPRU	NA	NA
ENST00000428026.6	ENSG00000060656.20	717.826	-0.24496	0.222079	-1.10303	0.270014	0.517594	PTPRU	NA	NA
ENST00000527027.1	ENSG00000060656.20	50.1084	0.0496206	0.430426	0.115282	0.908221	0.95954	PTPRU	NA	NA
ENST00000410852.1	ENSG00000222784.1	273.26	1.15059	0.31138	3.69515	0.000219756	0.00238401	RN7SKP91	NA	NA
ENST00000339394.7	ENSG00000162512.16	888.957	0.0318735	0.140403	0.227014	0.820413	0.919433	SDC3	NA	NA
ENST00000471567.1	ENSG00000162512.16	34.3744	-0.106227	0.565013	-0.188009	0.85087	NA	SDC3	NA	NA
ENST00000578099.2	ENSG00000266210.2	10.9807	0.446568	0.868343	0.514276	0.607059	NA	RN7SL371P	NA	NA
ENST00000257075.9	ENSG00000134644.15	1219.01	-0.297465	0.134256	-2.21566	0.0267151	0.107861	PUM1	FALSE	FALSE
ENST00000373747.7	ENSG00000134644.15	1166.26	0.0500634	0.214501	0.233395	0.815455	0.916739	PUM1	FALSE	NA
ENST00000440538.6	ENSG00000134644.15	193.936	0.0639936	0.348415	0.183671	0.854272	0.934627	PUM1	FALSE	NA
ENST00000373742.6	ENSG00000134644.15	157.327	0.483937	0.390625	1.23888	0.21539	0.450855	PUM1	FALSE	NA
ENST00000526128.1	ENSG00000134644.15	58.2689	0.459218	0.450535	1.01927	0.308073	0.557545	PUM1	NA	NA
ENST00000525948.5	ENSG00000134644.15	33.3508	0.401477	0.56695	0.708135	0.478862	NA	PUM1	TRUE	FALSE
ENST00000480602.1	ENSG00000134644.15	41.3083	0.858047	0.762416	1.12543	0.260406	0.506421	PUM1	TRUE	NA
ENST00000417263.2	ENSG00000237329.2	40.5767	0.399577	0.528181	0.756515	0.44934	0.686284	AL356320.2	NA	NA
ENST00000429616.1	ENSG00000232768.1	8.56283	0.796278	0.994548	0.800643	0.423339	NA	AL356320.1	NA	NA
ENST00000263694.9	ENSG00000060688.13	2376.24	-0.106023	0.197254	-0.537492	0.590928	0.786792	SNRNP40	NA	NA
ENST00000486941.1	ENSG00000060688.13	45.1016	0.0719862	0.47542	0.151416	0.879647	0.946302	SNRNP40	NA	NA
ENST00000489853.1	ENSG00000060688.13	150.706	-0.270654	0.335655	-0.806344	0.420044	0.662897	SNRNP40	NA	NA
ENST00000373720.3	ENSG00000060688.13	85.4881	-0.189519	0.399276	-0.474656	0.635032	0.815365	SNRNP40	NA	NA
ENST00000474025.1	ENSG00000060688.13	138.204	-0.115211	0.287823	-0.400283	0.688948	0.847368	SNRNP40	NA	FALSE
ENST00000463988.1	ENSG00000060688.13	43.0662	0.208754	0.479624	0.435245	0.663385	0.83263	SNRNP40	NA	NA
ENST00000452686.2	ENSG00000229447.2	94.1547	0.475258	0.332706	1.42846	0.153159	0.363055	AC114495.2	NA	NA
ENST00000616393.4	ENSG00000121766.15	76.4943	-0.539138	0.397644	-1.35583	0.175153	0.396222	ZCCHC17	NA	NA
ENST00000344147.9	ENSG00000121766.15	616.592	-0.618395	0.240893	-2.56709	0.0102555	0.0527129	ZCCHC17	NA	FALSE
ENST00000479629.5	ENSG00000121766.15	46.4751	0.0754753	0.62261	0.121224	0.903514	0.957272	ZCCHC17	NA	NA
ENST00000373709.8	ENSG00000168528.12	1145.86	0.743669	0.150627	4.93714	7.9276e-07	1.87908e-05	SERINC2	NA	TRUE
ENST00000639047.1	ENSG00000284543.1	449.073	0.0484595	0.189254	0.256056	0.797908	0.907554	LINC01226	NA	NA
ENST00000271064.12	ENSG00000142910.16	445.466	0.69104	0.226448	3.05165	0.00227591	0.016188	TINAGL1	NA	NA
ENST00000461030.5	ENSG00000142910.16	49.9684	0.606932	0.569108	1.06646	0.286215	0.535249	TINAGL1	NA	NA
ENST00000466998.1	ENSG00000142910.16	47.3871	0.455806	0.492847	0.924843	0.355048	0.604463	TINAGL1	NA	NA
ENST00000481165.5	ENSG00000142910.16	222.251	1.08837	0.27192	4.00253	6.26677e-05	0.000826295	TINAGL1	NA	NA
ENST00000468635.5	ENSG00000142910.16	63.239	1.06656	0.437252	2.43923	0.0147187	0.0694877	TINAGL1	NA	NA
ENST00000498429.5	ENSG00000142910.16	121.872	0.505173	0.465425	1.0854	0.277744	0.52555	TINAGL1	NA	NA
ENST00000480586.1	ENSG00000142910.16	69.5101	0.633398	0.489517	1.29392	0.195691	0.424772	TINAGL1	NA	NA
ENST00000373703.5	ENSG00000162517.13	688.215	0.369345	0.165805	2.2276	0.0259075	0.105398	PEF1	NA	FALSE
ENST00000478502.5	ENSG00000162517.13	137.409	0.292936	0.321856	0.910147	0.362745	0.612067	PEF1	NA	NA
ENST00000602889.1	ENSG00000269967.1	68.1391	0.109328	0.359957	0.303726	0.761337	0.888476	AL136115.2	NA	NA
ENST00000602725.5	ENSG00000184007.21	3604.04	-0.668618	0.174639	-3.82858	0.000128885	0.00150983	PTP4A2	FALSE	NA
ENST00000647444.2	ENSG00000184007.21	811.949	-0.578263	0.274147	-2.10931	0.0349174	0.131282	PTP4A2	FALSE	NA
ENST00000457805.6	ENSG00000184007.21	1939.97	-0.621947	0.142672	-4.35929	1.30488e-05	0.000217969	PTP4A2	FALSE	FALSE
ENST00000602683.5	ENSG00000184007.21	396.076	-0.610262	0.228717	-2.6682	0.00762595	0.0418702	PTP4A2	FALSE	NA
ENST00000470404.5	ENSG00000184007.21	10.2274	-0.347001	2.273	-0.152662	0.878665	NA	PTP4A2	FALSE	TRUE
ENST00000532001.6	ENSG00000184007.21	186.978	0.0769644	0.285463	0.269612	0.787459	0.902657	PTP4A2	TRUE	FALSE
ENST00000627328.2	ENSG00000184007.21	443.51	-1.09505	0.160966	-6.80297	1.02482e-11	7.58086e-10	PTP4A2	NA	NA
ENST00000484483.1	ENSG00000184007.21	54.6497	0.131584	0.422415	0.311504	0.755417	0.885148	PTP4A2	NA	NA
ENST00000468531.1	ENSG00000184007.21	22.0993	-1.89709	2.14337	-0.885098	0.376104	NA	PTP4A2	NA	NA
ENST00000532289.1	ENSG00000184007.21	43.6086	0.281756	3.98344	0.0707319	0.943611	0.975947	PTP4A2	NA	NA
ENST00000524384.5	ENSG00000184007.21	97.8283	0.403192	1.25863	0.320342	0.748709	0.880975	PTP4A2	NA	NA
ENST00000528840.1	ENSG00000184007.21	45.8917	0.229533	1.51108	0.1519	0.879266	0.946169	PTP4A2	NA	NA
ENST00000494444.2	ENSG00000184007.21	78.1881	-1.92399	0.676578	-2.84371	0.0044592	0.0272847	PTP4A2	NA	NA
ENST00000529477.5	ENSG00000184007.21	309.536	-1.28831	0.762823	-1.68888	0.0912433	0.257964	PTP4A2	NA	NA
ENST00000533408.1	ENSG00000184007.21	116.125	0.410108	0.423293	0.96885	0.33262	0.582536	PTP4A2	NA	NA
ENST00000475464.1	ENSG00000184007.21	84.3679	-0.381792	0.326927	-1.16782	0.242879	0.485498	PTP4A2	NA	NA
ENST00000447478.1	ENSG00000228634.1	32.3707	0.295127	0.512582	0.575765	0.564774	NA	AL136115.1	NA	NA
ENST00000327300.12	ENSG00000121774.18	5268.74	-0.846739	0.106329	-7.96337	1.6741e-15	2.40657e-13	KHDRBS1	NA	FALSE
ENST00000307714.12	ENSG00000121774.18	398.447	0.00439102	0.260871	0.0168322	0.986571	0.994664	KHDRBS1	NA	NA
ENST00000492989.1	ENSG00000121774.18	54.2129	-0.49404	0.498792	-0.990473	0.321943	0.57159	KHDRBS1	NA	NA
ENST00000484270.2	ENSG00000121774.18	432.216	-0.180136	0.16054	-1.12206	0.261838	0.50807	KHDRBS1	NA	TRUE
ENST00000366152.3	ENSG00000203325.3	37.7896	0.185623	0.598458	0.310169	0.756433	0.885566	AL445248.1	NA	NA
ENST00000438825.5	ENSG00000121775.18	16.5561	-0.0976526	1.56222	-0.0625087	0.950158	NA	TMEM39B	NA	NA
ENST00000441402.5	ENSG00000121775.18	204.108	0.290404	0.311485	0.93232	0.351171	0.60112	TMEM39B	NA	FALSE
ENST00000373625.8	ENSG00000025800.14	6917.48	0.168115	0.0935617	1.79683	0.0723623	0.219752	KPNA6	NA	FALSE
ENST00000469790.1	ENSG00000025800.14	394.985	0.0872029	0.20296	0.429656	0.667446	0.835266	KPNA6	NA	NA
ENST00000515055.1	ENSG00000250135.1	24.8361	0.54966	0.679926	0.808411	0.418854	NA	AL049795.2	NA	NA
ENST00000373610.8	ENSG00000084652.16	1580.67	0.0219143	0.179639	0.12199	0.902907	0.956972	TXLNA	NA	FALSE
ENST00000373609.1	ENSG00000084652.16	898.18	0.196863	0.297739	0.661195	0.508487	0.730315	TXLNA	NA	NA
ENST00000291358.10	ENSG00000160051.11	39.7823	-0.377405	0.872456	-0.432577	0.665322	0.833754	IQCC	NA	NA
ENST00000373586.1	ENSG00000084623.11	2824.32	-1.02786	0.197458	-5.20549	1.93489e-07	5.47863e-06	EIF3I	NA	NA
ENST00000471486.5	ENSG00000084623.11	116.422	-3.08321	0.690041	-4.46815	7.88973e-06	0.000141557	EIF3I	NA	NA
ENST00000483517.5	ENSG00000084623.11	40.5177	-4.37	3.69791	-1.18175	0.237305	0.478286	EIF3I	NA	FALSE
ENST00000474371.1	ENSG00000084623.11	101.454	-1.03325	0.448448	-2.30406	0.0212192	0.0908512	EIF3I	NA	NA
ENST00000373548.8	ENSG00000116478.12	3218.89	-0.652909	0.167132	-3.90655	9.3622e-05	0.00116599	HDAC1	NA	FALSE
ENST00000463172.5	ENSG00000116478.12	103.457	0.45264	0.430902	1.05045	0.293512	0.542742	HDAC1	NA	FALSE
ENST00000428704.1	ENSG00000116478.12	105.522	-0.5486	0.644708	-0.850928	0.394809	0.64202	HDAC1	NA	NA
ENST00000490081.5	ENSG00000116478.12	176.523	-0.181477	0.296492	-0.612081	0.540484	0.754214	HDAC1	NA	NA
ENST00000476391.5	ENSG00000116478.12	522.232	-0.019248	0.217846	-0.0883559	0.929594	0.9696	HDAC1	NA	TRUE
ENST00000471488.1	ENSG00000116478.12	46.3704	0.460384	0.486343	0.946624	0.34383	0.593339	HDAC1	NA	NA
ENST00000329421.8	ENSG00000175130.7	2177.48	0.355013	0.113289	3.13369	0.00172623	0.0129229	MARCKSL1	NA	NA
ENST00000455895.6	ENSG00000160058.18	507.466	0.2737	0.243727	1.12298	0.261447	0.507848	BSDC1	NA	NA
ENST00000446293.6	ENSG00000160058.18	96.6043	0.712773	0.352834	2.02014	0.0433689	0.153315	BSDC1	NA	NA
ENST00000444107.1	ENSG00000224333.1	206.951	0.655814	0.306687	2.13838	0.0324855	0.124793	GAPDHP20	NA	NA
ENST00000373510.9	ENSG00000160062.15	611.83	-0.3798	0.18548	-2.04766	0.0405931	0.146269	ZBTB8A	NA	NA
ENST00000316459.4	ENSG00000160062.15	223.294	-1.00649	0.275376	-3.65498	0.000257205	0.00271712	ZBTB8A	NA	NA
ENST00000341885.5	ENSG00000176261.15	8.55235	-1.51181	2.30879	-0.654804	0.512594	NA	ZBTB8OS	FALSE	NA
ENST00000468695.5	ENSG00000176261.15	115.682	-0.0853544	0.316676	-0.269532	0.78752	0.902657	ZBTB8OS	FALSE	NA
ENST00000492007.5	ENSG00000176261.15	59.8793	0.0211103	0.531152	0.0397443	0.968297	0.98743	ZBTB8OS	FALSE	NA
ENST00000373506.7	ENSG00000176261.15	104.165	-1.03754	0.37	-2.80415	0.00504495	0.0300859	ZBTB8OS	FALSE	NA
ENST00000373501.6	ENSG00000176261.15	42.4915	-0.341416	0.456273	-0.74827	0.454297	0.690277	ZBTB8OS	FALSE	TRUE
ENST00000473294.6	ENSG00000176261.15	40.133	-0.113431	0.482359	-0.235158	0.814086	0.916111	ZBTB8OS	TRUE	TRUE
ENST00000436661.5	ENSG00000176261.15	211.724	-0.449875	0.293637	-1.53208	0.125503	0.319672	ZBTB8OS	FALSE	NA
ENST00000476493.5	ENSG00000176261.15	72.8973	-0.134082	0.410546	-0.326595	0.743974	0.878159	ZBTB8OS	TRUE	TRUE
ENST00000465588.2	ENSG00000176261.15	33.1618	-0.227614	0.553521	-0.411212	0.680917	NA	ZBTB8OS	FALSE	NA
ENST00000479075.5	ENSG00000176261.15	48.5397	0.120168	0.468542	0.256473	0.797586	0.907339	ZBTB8OS	TRUE	TRUE
ENST00000473383.1	ENSG00000176261.15	44.1977	0.350905	0.53651	0.65405	0.513079	0.734327	ZBTB8OS	NA	NA
ENST00000466361.1	ENSG00000176261.15	22.9844	0.337838	0.656591	0.514534	0.606879	NA	ZBTB8OS	NA	FALSE
ENST00000414241.7	ENSG00000162521.19	845.977	-0.460231	0.133079	-3.45832	0.00054356	0.00505658	RBBP4	FALSE	NA
ENST00000527118.5	ENSG00000162521.19	147.093	-0.16556	0.380848	-0.434713	0.663771	0.832783	RBBP4	TRUE	FALSE
ENST00000373493.10	ENSG00000162521.19	2989.66	0.221034	0.156366	1.41357	0.157489	0.369887	RBBP4	FALSE	NA
ENST00000401893.7	ENSG00000162521.19	964.849	-0.0685187	0.162317	-0.42213	0.67293	0.83796	RBBP4	NA	NA
ENST00000492348.6	ENSG00000162521.19	3552.63	-0.201609	0.120685	-1.67054	0.094813	0.264441	RBBP4	TRUE	NA
ENST00000525506.1	ENSG00000162521.19	199.163	-0.103573	0.372584	-0.277984	0.781024	0.89904	RBBP4	NA	NA
ENST00000465780.1	ENSG00000162521.19	72.671	0.396676	0.381628	1.03943	0.298604	0.547803	RBBP4	NA	NA
ENST00000458695.6	ENSG00000162521.19	48.3091	0.893138	3.0903	0.289013	0.772571	0.894969	RBBP4	FALSE	FALSE
ENST00000531983.1	ENSG00000162521.19	28.567	0.163729	0.709488	0.230771	0.817493	NA	RBBP4	NA	NA
ENST00000463378.5	ENSG00000162521.19	85.4676	0.555534	0.397912	1.39612	0.162678	0.377703	RBBP4	FALSE	FALSE
ENST00000460669.5	ENSG00000162521.19	57.4964	-0.152479	0.684389	-0.222795	0.823695	0.920873	RBBP4	TRUE	NA
ENST00000409190.8	ENSG00000162520.15	951.936	-0.366277	0.193615	-1.89177	0.0585212	0.189885	SYNC	NA	TRUE
ENST00000421619.1	ENSG00000224409.1	8.40604	0.834257	1.01523	0.821743	0.411223	NA	AC114489.2	NA	NA
ENST00000401073.7	ENSG00000162522.11	1228.34	0.255054	0.180167	1.41565	0.156877	0.368915	KIAA1522	NA	NA
ENST00000373481.7	ENSG00000162522.11	679.155	0.514441	0.350187	1.46904	0.141821	0.34683	KIAA1522	NA	TRUE
ENST00000469100.5	ENSG00000134684.10	364.545	-0.332894	0.233447	-1.42599	0.153871	0.364129	YARS1	NA	NA
ENST00000373477.8	ENSG00000134684.10	395.945	-1.41711	0.596502	-2.37569	0.017516	0.079295	YARS1	NA	FALSE
ENST00000490826.1	ENSG00000134684.10	187.972	-0.375639	0.249775	-1.50391	0.132606	0.331393	YARS1	NA	NA
ENST00000487404.5	ENSG00000134684.10	289.874	-0.00552087	0.20139	-0.0274139	0.97813	0.991704	YARS1	NA	NA
ENST00000478828.1	ENSG00000134684.10	359.905	-0.573466	0.184255	-3.11235	0.00185606	0.0137503	YARS1	NA	FALSE
ENST00000616261.1	ENSG00000134684.10	1087.86	-0.653418	0.152329	-4.28952	1.79062e-05	0.000280952	YARS1	NA	NA
ENST00000481895.5	ENSG00000134684.10	72.36	0.944084	0.440334	2.14402	0.0320313	0.123625	YARS1	NA	FALSE
ENST00000470377.1	ENSG00000134684.10	83.6357	-0.244583	0.447823	-0.546161	0.584955	0.783212	YARS1	NA	NA
ENST00000472692.1	ENSG00000134684.10	36.0841	-0.0927417	0.493784	-0.187818	0.851019	NA	YARS1	NA	NA
ENST00000529027.5	ENSG00000116497.18	19.2178	0.165592	0.709062	0.233537	0.815345	NA	S100PBP	NA	NA
ENST00000531123.5	ENSG00000116497.18	184.081	-0.180141	0.315311	-0.571312	0.567788	0.772491	S100PBP	NA	NA
ENST00000356689.7	ENSG00000116497.18	293.701	0.0827187	0.225141	0.367408	0.713314	0.861709	S100PBP	NA	FALSE
ENST00000373475.10	ENSG00000116497.18	711.434	0.20964	0.132679	1.58005	0.114095	0.299488	S100PBP	NA	NA
ENST00000531256.1	ENSG00000116497.18	59.1991	-0.114734	0.443876	-0.258482	0.796035	0.906592	S100PBP	NA	NA
ENST00000477248.1	ENSG00000116497.18	29.5524	0.331616	0.591824	0.560329	0.575255	NA	S100PBP	NA	NA
ENST00000530552.1	ENSG00000116497.18	34.9205	0.177993	0.531464	0.334911	0.737692	NA	S100PBP	NA	NA
ENST00000524535.5	ENSG00000116497.18	36.4963	-0.334133	0.512891	-0.651469	0.514744	NA	S100PBP	NA	NA
ENST00000527692.1	ENSG00000116497.18	28.9837	-0.0936341	0.614213	-0.152446	0.878835	NA	S100PBP	NA	NA
ENST00000373463.8	ENSG00000121900.19	907.457	0.295252	0.180021	1.6401	0.100985	0.27572	TMEM54	NA	NA
ENST00000373456.11	ENSG00000116514.16	292.465	0.25404	0.304505	0.834273	0.404127	0.649791	RNF19B	NA	TRUE
ENST00000356990.9	ENSG00000116514.16	325.281	0.0251834	0.276374	0.0911206	0.927397	0.968559	RNF19B	NA	NA
ENST00000235150.4	ENSG00000116514.16	355.271	0.0583567	0.200026	0.291745	0.770481	0.893685	RNF19B	NA	NA
ENST00000633169.1	ENSG00000278966.2	13.5538	3.07759	1.5228	2.02101	0.043279	NA	AL031602.1	NA	NA
ENST00000447420.1	ENSG00000239670.1	15.2096	1.55678	0.836868	1.86025	0.0628503	NA	AL355864.2	NA	NA
ENST00000427524.1	ENSG00000236065.2	165.126	0.574669	0.278906	2.06044	0.0393564	0.142974	AL020995.1	NA	NA
ENST00000629371.2	ENSG00000004455.17	200.36	0.132133	0.249343	0.529924	0.596165	0.790501	AK2	TRUE	NA
ENST00000672715.1	ENSG00000004455.17	228.049	5.1422	4.28964	1.19875	0.230625	0.469919	AK2	FALSE	NA
ENST00000373449.7	ENSG00000004455.17	2052.14	-0.852247	0.197133	-4.32319	1.53786e-05	0.000248542	AK2	FALSE	NA
ENST00000354858.11	ENSG00000004455.17	1520.97	-0.279491	0.218489	-1.2792	0.200827	0.431428	AK2	FALSE	NA
ENST00000467905.5	ENSG00000004455.17	1112.03	-0.471561	0.334983	-1.40772	0.159215	0.372432	AK2	FALSE	NA
ENST00000480134.5	ENSG00000004455.17	250.829	0.146548	0.425114	0.344727	0.7303	0.870978	AK2	FALSE	NA
ENST00000550338.5	ENSG00000004455.17	34.8927	0.6247	0.528792	1.18137	0.237455	NA	AK2	TRUE	TRUE
ENST00000469238.1	ENSG00000004455.17	63.4064	-0.130911	0.433721	-0.301832	0.76278	0.889169	AK2	NA	NA
ENST00000673291.1	ENSG00000004455.17	299.001	0.513023	0.215443	2.38125	0.017254	0.0783623	AK2	FALSE	NA
ENST00000487289.1	ENSG00000004455.17	95.6652	0.395485	0.474208	0.833991	0.404286	0.649929	AK2	FALSE	NA
ENST00000551979.1	ENSG00000004455.17	31.4866	-0.100658	0.585814	-0.171826	0.863574	NA	AK2	NA	NA
ENST00000610352.1	ENSG00000276645.1	18.9229	0.379526	0.752577	0.504301	0.61405	NA	AL020995.2	NA	NA
ENST00000291416.10	ENSG00000116525.14	259.685	0.645943	0.204551	3.15786	0.0015893	0.0121514	TRIM62	NA	FALSE
ENST00000627421.1	ENSG00000225313.5	60.3704	0.398009	0.437469	0.909799	0.362928	0.612206	AL513327.1	NA	NA
ENST00000630229.1	ENSG00000225313.5	184.873	0.132428	0.264273	0.501102	0.616299	0.803928	AL513327.1	NA	NA
ENST00000628643.2	ENSG00000225313.5	130.547	0.0311948	0.285793	0.109151	0.913082	0.961781	AL513327.1	NA	NA
ENST00000630909.2	ENSG00000225313.5	292.244	0.146352	0.220294	0.664349	0.506467	0.728758	AL513327.1	NA	NA
ENST00000627130.1	ENSG00000225313.5	181.155	0.244899	0.241034	1.01603	0.309613	0.559093	AL513327.1	NA	NA
ENST00000431992.5	ENSG00000134686.18	1407.54	0.0333014	0.174528	0.190808	0.848676	0.932332	PHC2	NA	NA
ENST00000373418.7	ENSG00000134686.18	321.177	1.05594	0.385778	2.73716	0.00619724	0.0354056	PHC2	NA	NA
ENST00000373422.7	ENSG00000134686.18	1047.37	0.682376	0.164838	4.13967	3.478e-05	0.000498762	PHC2	NA	NA
ENST00000257118.5	ENSG00000134686.18	804.41	-0.0167852	0.269732	-0.062229	0.95038	0.979078	PHC2	NA	NA
ENST00000467894.5	ENSG00000134686.18	132.062	0.108829	0.411848	0.264245	0.791591	0.904257	PHC2	NA	NA
ENST00000486897.5	ENSG00000134686.18	65.5142	1.36007	0.540397	2.51679	0.0118428	0.0588035	PHC2	NA	NA
ENST00000493483.5	ENSG00000134686.18	88.3614	-0.386139	0.362842	-1.06421	0.287236	0.536275	PHC2	NA	NA
ENST00000473158.1	ENSG00000134686.18	123.378	0.36367	0.283401	1.28323	0.19941	0.429561	PHC2	NA	NA
ENST00000459964.1	ENSG00000134686.18	71.9547	0.0809065	0.432053	0.187261	0.851456	0.933482	PHC2	NA	NA
ENST00000468406.5	ENSG00000134686.18	171.095	0.405355	0.273229	1.48357	0.137922	0.340508	PHC2	NA	NA
ENST00000484692.1	ENSG00000134686.18	63.576	0.0780304	0.438076	0.17812	0.858628	0.936518	PHC2	NA	NA
ENST00000410180.1	ENSG00000222112.1	54.0479	0.249834	0.401704	0.621935	0.533984	0.749217	RN7SKP16	NA	NA
ENST00000432703.1	ENSG00000233246.1	77.0617	-0.0150774	0.368782	-0.0408844	0.967388	0.986972	PHC2-AS1	NA	NA
ENST00000361328.7	ENSG00000121903.14	413.753	0.0812513	0.172844	0.470084	0.638295	0.81722	ZSCAN20	NA	TRUE
ENST00000521580.3	ENSG00000163866.9	412.569	0.242169	0.204354	1.18504	0.236	0.476632	SMIM12	NA	FALSE
ENST00000446026.1	ENSG00000163866.9	235.477	0.0487661	0.264523	0.184355	0.853735	0.934493	SMIM12	NA	NA
ENST00000456842.1	ENSG00000163866.9	261.906	0.156882	0.241892	0.648564	0.51662	0.73681	SMIM12	NA	FALSE
ENST00000423898.1	ENSG00000163866.9	31.9434	0.999246	0.572422	1.74565	0.0808723	NA	SMIM12	NA	NA
ENST00000338513.1	ENSG00000189280.3	91.7348	0.932532	0.372456	2.50374	0.012289	0.0605339	GJB5	NA	TRUE
ENST00000373366.3	ENSG00000188910.8	369.128	0.973075	0.302428	3.21754	0.00129295	0.0102589	GJB3	NA	NA
ENST00000373362.3	ENSG00000188910.8	516.38	0.763053	0.235395	3.24159	0.00118865	0.00957906	GJB3	NA	NA
ENST00000487874.1	ENSG00000271741.1	226.299	-0.339379	0.354376	-0.957681	0.338224	0.587913	AC114490.2	NA	NA
ENST00000373337.3	ENSG00000243749.1	309.68	-0.357967	0.227186	-1.57565	0.115106	0.301454	TMEM35B	NA	NA
ENST00000357182.9	ENSG00000163867.17	223.347	-0.773227	0.295772	-2.61426	0.008942	0.0473039	ZMYM6	NA	NA
ENST00000415531.5	ENSG00000163867.17	27.9307	0.677546	0.598938	1.13125	0.257952	NA	ZMYM6	NA	NA
ENST00000466390.5	ENSG00000197056.11	21.8153	0.626468	0.855055	0.732664	0.463764	NA	ZMYM1	NA	FALSE
ENST00000359858.9	ENSG00000197056.11	1289.38	0.42747	0.435165	0.982315	0.325945	0.575815	ZMYM1	NA	NA
ENST00000373329.5	ENSG00000197056.11	239.487	0.217023	0.780619	0.278014	0.781002	0.89904	ZMYM1	NA	NA
ENST00000463393.1	ENSG00000197056.11	79.9775	0.179167	0.44413	0.403411	0.686646	0.846319	ZMYM1	NA	NA
ENST00000471991.5	ENSG00000116560.11	40.8348	0.432751	0.542239	0.798081	0.424824	0.666772	SFPQ	NA	NA
ENST00000468598.5	ENSG00000116560.11	1547.43	-0.13335	0.157629	-0.845974	0.397567	0.64435	SFPQ	NA	NA
ENST00000470472.5	ENSG00000116560.11	4191.98	0.208168	0.105598	1.97133	0.0486867	0.166645	SFPQ	TRUE	NA
ENST00000485365.1	ENSG00000116560.11	397.297	-0.0613307	0.2049	-0.29932	0.764696	0.890282	SFPQ	NA	NA
ENST00000485454.1	ENSG00000116560.11	8.00832	-1.52763	1.62185	-0.941906	0.346241	NA	SFPQ	NA	NA
ENST00000357214.6	ENSG00000116560.11	12954.1	0.221284	0.137798	1.60585	0.108306	0.288971	SFPQ	FALSE	NA
ENST00000314607.11	ENSG00000146463.12	4248.56	-0.386019	0.118645	-3.25355	0.00113971	0.00925823	ZMYM4	NA	FALSE
ENST00000441447.1	ENSG00000146463.12	92.0972	-0.33786	0.383713	-0.880501	0.378588	0.626975	ZMYM4	NA	NA
ENST00000470175.1	ENSG00000146463.12	34.1632	0.294103	0.58189	0.505427	0.613259	NA	ZMYM4	NA	NA
ENST00000434805.1	ENSG00000229994.1	71.5839	-0.0319982	0.416464	-0.0768332	0.938756	0.97338	RPL5P4	NA	NA
ENST00000432683.1	ENSG00000227409.1	24.5185	-0.352453	0.743979	-0.47374	0.635685	NA	ZMYM4-AS1	NA	NA
ENST00000325722.8	ENSG00000142687.18	666.177	-0.0330141	0.163691	-0.201685	0.840163	0.928429	KIAA0319L	FALSE	TRUE
ENST00000426982.6	ENSG00000142687.18	288.63	-0.0287601	0.324624	-0.0885953	0.929404	0.9696	KIAA0319L	NA	TRUE
ENST00000474856.1	ENSG00000142687.18	10.0132	0.385755	0.94897	0.406498	0.684376	NA	KIAA0319L	NA	NA
ENST00000492544.1	ENSG00000142687.18	34.3294	0.254683	0.651555	0.390885	0.695882	NA	KIAA0319L	NA	NA
ENST00000440579.5	ENSG00000142687.18	162.056	0.058129	0.262574	0.221381	0.824796	0.921639	KIAA0319L	NA	NA
ENST00000470388.5	ENSG00000142687.18	57.3156	0.59554	0.558388	1.06653	0.286182	0.535236	KIAA0319L	TRUE	NA
ENST00000356090.8	ENSG00000020129.16	344.397	0.517404	0.214933	2.40728	0.0160721	0.0742191	NCDN	NA	NA
ENST00000373243.7	ENSG00000020129.16	334.68	0.854689	0.19733	4.33126	1.48259e-05	0.00024159	NCDN	NA	TRUE
ENST00000423723.1	ENSG00000020129.16	60.2669	0.0894149	0.408652	0.218804	0.826802	0.922702	NCDN	NA	NA
ENST00000373237.4	ENSG00000126067.12	2189.64	0.185151	0.168601	1.09816	0.272133	0.519636	PSMB2	NA	FALSE
ENST00000630477.1	ENSG00000126067.12	967.2	0.231707	0.179593	1.29018	0.196989	0.426429	PSMB2	NA	FALSE
ENST00000270815.5	ENSG00000142686.8	355.044	0.234705	0.202748	1.15762	0.247021	0.490217	C1orf216	NA	NA
ENST00000251195.9	ENSG00000092853.14	282.837	0.22784	0.446864	0.509864	0.610147	0.800018	CLSPN	NA	FALSE
ENST00000318121.8	ENSG00000092853.14	1240.61	0.141984	0.195118	0.727684	0.466807	0.69993	CLSPN	NA	NA
ENST00000373220.7	ENSG00000092853.14	562.481	-0.38924	0.313592	-1.24123	0.21452	0.449485	CLSPN	NA	NA
ENST00000520551.1	ENSG00000092853.14	1218.81	-0.0665232	0.169935	-0.391462	0.695456	0.85127	CLSPN	NA	NA
ENST00000373210.4	ENSG00000134698.11	474.221	-0.613709	0.234627	-2.61567	0.00890514	0.0471666	AGO4	NA	TRUE
ENST00000496257.1	ENSG00000134698.11	10.0017	-0.264834	0.90577	-0.292385	0.769992	NA	AGO4	NA	NA
ENST00000373206.5	ENSG00000092847.13	363.648	-0.179681	0.237605	-0.756216	0.44952	0.68644	AGO1	FALSE	NA
ENST00000674304.1	ENSG00000092847.13	1295.17	0.0762302	0.142574	0.534672	0.592877	0.788218	AGO1	FALSE	TRUE
ENST00000373204.6	ENSG00000092847.13	1251.75	0.106955	0.104869	1.01989	0.30778	0.557354	AGO1	FALSE	FALSE
ENST00000674426.1	ENSG00000092847.13	1251.75	0.106955	0.104869	1.01989	0.30778	0.557354	AGO1	FALSE	FALSE
ENST00000635259.1	ENSG00000092847.13	96.7208	0.782466	0.513002	1.52527	0.127192	0.322494	AGO1	TRUE	NA
ENST00000634486.1	ENSG00000126070.20	276.031	-0.196514	0.233202	-0.842677	0.399409	0.64556	AGO3	TRUE	NA
ENST00000373191.9	ENSG00000126070.20	2575.75	-0.0639666	0.156549	-0.408604	0.68283	0.84437	AGO3	FALSE	FALSE
ENST00000246314.10	ENSG00000126070.20	443.669	-0.497225	0.235183	-2.11421	0.0344975	0.130129	AGO3	FALSE	NA
ENST00000491443.2	ENSG00000126070.20	26.9108	-0.506616	0.666177	-0.760482	0.446966	NA	AGO3	NA	NA
ENST00000373178.5	ENSG00000116863.11	550.613	0.349219	0.176199	1.98196	0.0474832	0.163672	ADPRS	NA	TRUE
ENST00000616395.4	ENSG00000054116.12	96.6508	0.018312	0.49871	0.0367187	0.970709	0.9883	TRAPPC3	NA	NA
ENST00000373166.8	ENSG00000054116.12	865.757	0.10274	0.199804	0.514201	0.607112	0.798212	TRAPPC3	NA	NA
ENST00000462715.1	ENSG00000054116.12	174.629	0.248857	0.283052	0.879194	0.379296	0.627367	TRAPPC3	NA	NA
ENST00000373159.1	ENSG00000054116.12	22.6204	-0.250317	0.706052	-0.35453	0.722941	NA	TRAPPC3	NA	NA
ENST00000497251.1	ENSG00000054116.12	45.6463	0.924267	0.556333	1.66135	0.0966423	0.267582	TRAPPC3	NA	NA
ENST00000429533.6	ENSG00000116871.15	142.882	0.494364	0.307659	1.60686	0.108086	0.288534	MAP7D1	NA	NA
ENST00000316156.8	ENSG00000116871.15	66.7649	0.532003	0.442242	1.20297	0.228989	0.468315	MAP7D1	NA	TRUE
ENST00000373150.8	ENSG00000116871.15	699.263	0.124561	0.194367	0.640855	0.521617	0.740636	MAP7D1	NA	NA
ENST00000373151.6	ENSG00000116871.15	118.498	0.890039	0.422486	2.10667	0.0351461	0.131875	MAP7D1	NA	NA
ENST00000530729.1	ENSG00000116871.15	48.9714	-0.0242887	0.532284	-0.0456311	0.963604	0.985329	MAP7D1	NA	NA
ENST00000373148.5	ENSG00000116871.15	296.753	0.257937	0.306208	0.842357	0.399588	0.645592	MAP7D1	NA	FALSE
ENST00000469141.6	ENSG00000054118.15	1700	-0.0445272	0.15559	-0.286184	0.774737	0.895841	THRAP3	NA	NA
ENST00000648638.1	ENSG00000054118.15	1587.98	-0.2251	0.182434	-1.23387	0.217252	0.453389	THRAP3	NA	FALSE
ENST00000354618.10	ENSG00000054118.15	4237.41	-0.10073	0.1153	-0.87363	0.38232	0.630371	THRAP3	NA	NA
ENST00000466743.1	ENSG00000054118.15	376.39	0.0203207	0.223478	0.0909293	0.927549	0.968602	THRAP3	NA	NA
ENST00000447495.1	ENSG00000231849.1	8.83709	0.162267	1.06652	0.152147	0.879071	NA	UBE2V2P4	NA	NA
ENST00000373129.7	ENSG00000196182.11	322.891	-0.0069168	0.195336	-0.0354098	0.971753	0.988841	STK40	NA	NA
ENST00000373132.4	ENSG00000196182.11	98.217	1.58052	2.34928	0.672769	0.501094	0.724671	STK40	NA	TRUE
ENST00000473733.5	ENSG00000196182.11	35.683	-0.303035	0.640905	-0.472823	0.636339	NA	STK40	NA	NA
ENST00000482458.1	ENSG00000196182.11	27.9175	-1.08988	0.675991	-1.61227	0.106904	NA	STK40	NA	NA
ENST00000315732.3	ENSG00000181817.6	504.211	-0.0515182	0.19679	-0.261792	0.793481	0.905055	LSM10	NA	NA
ENST00000235532.9	ENSG00000116885.18	33.5342	-0.428097	0.599206	-0.71444	0.474955	NA	OSCP1	NA	TRUE
ENST00000373116.6	ENSG00000116898.12	784.975	-0.765378	0.18871	-4.05584	4.99538e-05	0.000682458	MRPS15	NA	NA
ENST00000477040.1	ENSG00000116898.12	42.3081	0.415447	0.539709	0.76976	0.441442	0.680292	MRPS15	NA	NA
ENST00000373087.7	ENSG00000163874.11	170.609	0.257822	0.25881	0.996182	0.319162	0.568699	ZC3H12A	NA	NA
ENST00000373075.6	ENSG00000163875.15	178.296	-0.350733	0.290735	-1.20636	0.227677	0.46667	MEAF6	NA	NA
ENST00000296214.9	ENSG00000163875.15	769.708	-0.844169	0.230924	-3.65562	0.00025656	0.00271206	MEAF6	NA	NA
ENST00000475828.5	ENSG00000163875.15	74.8932	-0.338012	0.467523	-0.722984	0.46969	0.702112	MEAF6	NA	NA
ENST00000373073.8	ENSG00000163875.15	30.2016	-0.700782	1.45909	-0.480289	0.631022	NA	MEAF6	NA	FALSE
ENST00000485039.1	ENSG00000163875.15	53.0443	-0.115872	0.434468	-0.266699	0.789701	0.903639	MEAF6	NA	NA
ENST00000296215.8	ENSG00000163877.11	516.002	-0.0462587	0.188891	-0.244897	0.806537	0.912178	SNIP1	FALSE	FALSE
ENST00000638725.1	ENSG00000163877.11	258.889	-0.0362549	0.232807	-0.155729	0.876247	0.944634	SNIP1	NA	NA
ENST00000468040.2	ENSG00000163877.11	45.3793	0.740776	0.467079	1.58598	0.112745	0.297052	SNIP1	TRUE	FALSE
ENST00000493916.1	ENSG00000163877.11	21.2556	0.801844	0.665351	1.20514	0.228148	NA	SNIP1	NA	NA
ENST00000423216.2	ENSG00000237749.4	36.5934	-0.342072	0.769872	-0.444323	0.656809	NA	AL034379.1	NA	NA
ENST00000373062.8	ENSG00000134697.13	2183.26	-0.300236	0.150111	-2.0001	0.0454896	0.158493	GNL2	NA	NA
ENST00000462812.5	ENSG00000134697.13	169.574	0.18417	0.240688	0.765183	0.444162	0.682131	GNL2	NA	FALSE
ENST00000479255.1	ENSG00000134697.13	41.8125	-0.0790932	0.59735	-0.132407	0.894663	0.953331	GNL2	NA	NA
ENST00000489146.1	ENSG00000134697.13	71.8309	-0.362912	0.414251	-0.876067	0.380993	0.629097	GNL2	NA	NA
ENST00000488496.1	ENSG00000134697.13	32.1717	0.0372382	0.515258	0.0722709	0.942386	NA	GNL2	NA	NA
ENST00000358011.8	ENSG00000116922.14	363.488	-0.616902	0.226786	-2.72019	0.00652436	0.0369298	C1orf109	NA	FALSE
ENST00000464178.1	ENSG00000116922.14	70.0878	-0.473905	0.433601	-1.09295	0.274415	0.521817	C1orf109	NA	FALSE
ENST00000491981.5	ENSG00000116922.14	23.4716	0.337519	0.708148	0.476622	0.633631	NA	C1orf109	NA	NA
ENST00000327331.2	ENSG00000134690.11	1265.92	0.0784592	0.173219	0.452948	0.650586	0.824416	CDCA8	NA	NA
ENST00000373055.6	ENSG00000134690.11	1276	0.641345	0.185995	3.44818	0.000564377	0.00522402	CDCA8	NA	NA
ENST00000373045.10	ENSG00000185090.14	255.637	0.649765	0.389745	1.66715	0.0954838	0.265617	MANEAL	NA	NA
ENST00000397631.7	ENSG00000185090.14	219.166	0.845679	0.243201	3.47728	0.000506521	0.00478198	MANEAL	NA	NA
ENST00000532512.1	ENSG00000185090.14	57.6656	0.677635	1.32143	0.512806	0.608087	0.798674	MANEAL	NA	NA
ENST00000329006.5	ENSG00000185090.14	209.578	0.784229	0.247936	3.16303	0.00156136	0.0119713	MANEAL	NA	NA
ENST00000433474.1	ENSG00000233728.1	5.1611	6.00187	3.42828	1.7507	0.0799984	NA	AL929472.3	NA	NA
ENST00000373044.3	ENSG00000196449.4	1562.74	0.52779	0.187687	2.81208	0.0049223	0.0294881	YRDC	NA	NA
ENST00000468084.1	ENSG00000197982.14	330.447	0.760026	0.229832	3.30688	0.000943399	0.00792647	C1orf122	NA	FALSE
ENST00000373036.5	ENSG00000188786.10	1666.74	0.470559	0.137604	3.41965	0.000627016	0.00568961	MTF1	NA	NA
ENST00000468190.1	ENSG00000188786.10	45.2459	0.414521	0.499506	0.829863	0.406616	0.651816	MTF1	NA	NA
ENST00000373027.5	ENSG00000204084.13	515.976	0.279182	0.208978	1.33593	0.181571	0.405601	INPP5B	NA	NA
ENST00000373026.5	ENSG00000204084.13	148.701	-1.47162	0.409644	-3.59244	0.000327591	0.00332205	INPP5B	NA	NA
ENST00000373019.5	ENSG00000183431.12	1473.11	-0.60734	0.212565	-2.85719	0.00427407	0.0263929	SF3A3	NA	NA
ENST00000460925.1	ENSG00000183431.12	103.235	0.172475	0.331696	0.519979	0.603078	0.795361	SF3A3	NA	NA
ENST00000461869.5	ENSG00000183431.12	172.778	-0.399449	0.36543	-1.09309	0.274353	0.521817	SF3A3	NA	FALSE
ENST00000462258.1	ENSG00000183431.12	121.725	0.0838976	0.416159	0.2016	0.84023	0.928429	SF3A3	NA	NA
ENST00000373016.4	ENSG00000183386.10	116.268	0.357536	0.289675	1.23427	0.217104	0.453186	FHL3	NA	NA
ENST00000483182.5	ENSG00000183520.12	255.999	-0.223745	0.245494	-0.911405	0.362082	0.61131	UTP11	NA	NA
ENST00000373014.5	ENSG00000183520.12	661.778	-0.592156	0.306165	-1.93411	0.0531	0.177251	UTP11	NA	NA
ENST00000488453.1	ENSG00000183520.12	299.858	0.121281	0.271091	0.447382	0.654599	0.826707	UTP11	NA	NA
ENST00000373001.4	ENSG00000116954.8	235.064	-0.774303	0.261878	-2.95673	0.0031092	0.0206429	RRAGC	NA	FALSE
ENST00000397572.5	ENSG00000214114.9	725.314	-1.26505	0.173493	-7.29164	3.06197e-13	2.95439e-11	MYCBP	NA	NA
ENST00000494695.4	ENSG00000214114.9	180.947	-1.7635	0.266104	-6.62712	3.42292e-11	2.27173e-09	MYCBP	NA	NA
ENST00000495043.5	ENSG00000214114.9	46.4604	-5.90356	1.53801	-3.83844	0.000123817	0.00146302	MYCBP	NA	NA
ENST00000465771.3	ENSG00000214114.9	53.3222	-1.53543	0.615261	-2.49557	0.0125755	0.0614953	MYCBP	NA	NA
ENST00000432648.8	ENSG00000174574.16	1518.22	-0.385762	0.120448	-3.20272	0.00136138	0.0106944	AKIRIN1	NA	TRUE
ENST00000372984.8	ENSG00000174574.16	326.486	-0.231423	0.236144	-0.980007	0.327083	0.576797	AKIRIN1	NA	TRUE
ENST00000531822.1	ENSG00000174574.16	287.323	0.125413	0.199217	0.629531	0.529001	0.745984	AKIRIN1	NA	NA
ENST00000372967.3	ENSG00000168653.11	5085.44	-0.0312813	0.142879	-0.218935	0.826701	0.922694	NDUFS5	NA	NA
ENST00000372969.8	ENSG00000168653.11	1484.52	-0.0451476	0.181857	-0.248258	0.803935	0.911166	NDUFS5	NA	NA
ENST00000467673.5	ENSG00000127603.29	51.6533	0.466511	0.456741	1.02139	0.307069	0.55665	MACF1	NA	NA
ENST00000671089.1	ENSG00000127603.29	8580.12	0.467817	0.102509	4.56365	5.02709e-06	9.56063e-05	MACF1	NA	NA
ENST00000472385.1	ENSG00000127603.29	49.2649	-0.473306	0.453372	-1.04397	0.2965	0.545521	MACF1	NA	NA
ENST00000372925.6	ENSG00000127603.29	2995.61	0.576785	0.21363	2.69992	0.00693557	0.0387867	MACF1	NA	FALSE
ENST00000530275.3	ENSG00000127603.29	4194.06	0.684982	0.112386	6.09493	1.09482e-09	5.20399e-08	MACF1	NA	FALSE
ENST00000473843.1	ENSG00000127603.29	80.7068	0.942234	0.391727	2.40533	0.0161578	0.0745473	MACF1	NA	NA
ENST00000469490.1	ENSG00000127603.29	593.117	0.71618	0.142494	5.02603	5.00732e-07	1.27178e-05	MACF1	NA	FALSE
ENST00000487656.1	ENSG00000127603.29	15.4094	0.0040619	0.744499	0.00545588	0.995647	NA	MACF1	NA	NA
ENST00000360115.8	ENSG00000127603.29	196.731	0.583909	0.607074	0.961842	0.336129	0.586224	MACF1	NA	NA
ENST00000497964.1	ENSG00000127603.29	327.116	0.482924	0.179454	2.69107	0.00712231	0.03957	MACF1	NA	NA
ENST00000446276.5	ENSG00000127603.29	149.002	0.723604	0.611653	1.18303	0.236797	0.477711	MACF1	NA	FALSE
ENST00000462496.5	ENSG00000127603.29	38.9692	1.09615	0.877063	1.2498	0.211374	0.445548	MACF1	NA	FALSE
ENST00000331593.6	ENSG00000183682.8	435.971	0.423205	0.161786	2.61584	0.0089009	0.0471567	BMP8A	NA	NA
ENST00000447263.1	ENSG00000237624.1	92.9792	0.301145	0.379635	0.79325	0.427632	0.668807	OXCT2P1	NA	NA
ENST00000482028.5	ENSG00000090621.14	7.74532	1.41497	2.21406	0.639086	0.522767	NA	PABPC4	NA	NA
ENST00000492468.5	ENSG00000090621.14	461.246	0.060545	0.150854	0.401349	0.688163	0.846958	PABPC4	NA	NA
ENST00000437136.5	ENSG00000090621.14	45.1029	-0.0821518	0.461021	-0.178195	0.85857	0.936518	PABPC4	FALSE	NA
ENST00000468476.1	ENSG00000090621.14	725.219	0.257088	0.235685	1.09081	0.275356	0.522805	PABPC4	NA	NA
ENST00000372862.7	ENSG00000090621.14	2640.04	0.290444	0.22148	1.31138	0.18973	0.416044	PABPC4	FALSE	NA
ENST00000372857.7	ENSG00000090621.14	196.437	1.16691	0.634082	1.84031	0.0657227	0.205768	PABPC4	FALSE	NA
ENST00000372856.7	ENSG00000090621.14	388.604	-0.0585763	0.265573	-0.220566	0.82543	0.921972	PABPC4	FALSE	NA
ENST00000372858.8	ENSG00000090621.14	4581.36	0.513161	0.118149	4.34335	1.40329e-05	0.000231	PABPC4	FALSE	NA
ENST00000530186.1	ENSG00000090621.14	95.6731	0.128038	0.350455	0.365349	0.714851	0.862787	PABPC4	FALSE	NA
ENST00000421687.6	ENSG00000090621.14	183.384	1.91959	3.29636	0.582337	0.56034	0.767148	PABPC4	FALSE	NA
ENST00000525045.5	ENSG00000090621.14	6.05492	-3.24343	3.03421	-1.06895	0.285091	NA	PABPC4	NA	NA
ENST00000527718.1	ENSG00000090621.14	247.139	0.379395	0.240256	1.57913	0.114306	0.299865	PABPC4	NA	NA
ENST00000483770.1	ENSG00000090621.14	6.3555	-2.88863	2.34511	-1.23177	0.218037	NA	PABPC4	NA	NA
ENST00000525669.5	ENSG00000090621.14	112.83	0.2151	0.295309	0.728389	0.466375	0.699832	PABPC4	NA	NA
ENST00000470443.5	ENSG00000090621.14	669.581	0.568371	0.27206	2.08913	0.0366956	0.13605	PABPC4	TRUE	NA
ENST00000513632.2	ENSG00000090621.14	86.293	0.0681277	0.324239	0.210116	0.833577	0.925511	PABPC4	NA	NA
ENST00000525751.5	ENSG00000090621.14	452.854	0.29045	0.191596	1.51595	0.129531	0.326235	PABPC4	NA	FALSE
ENST00000474378.1	ENSG00000090621.14	134.047	0.939524	0.454226	2.06841	0.0386018	0.141004	PABPC4	NA	NA
ENST00000492519.1	ENSG00000090621.14	30.3089	0.425658	0.614653	0.692517	0.488613	NA	PABPC4	NA	NA
ENST00000415255.2	ENSG00000228060.3	244.167	0.327268	0.204122	1.60329	0.10887	0.289865	PABPC4-AS1	NA	NA
ENST00000650144.1	ENSG00000228060.3	111.623	0.453116	0.398958	1.13575	0.256061	0.501272	PABPC4-AS1	NA	NA
ENST00000364587.1	ENSG00000201457.1	7.39864	0.398571	1.03267	0.385963	0.699524	NA	SNORA55	NA	NA
ENST00000372852.4	ENSG00000163909.8	558.93	0.314517	0.174952	1.79774	0.0722186	0.219565	HEYL	NA	NA
ENST00000372844.8	ENSG00000116983.13	349.119	-0.501633	0.197581	-2.53887	0.011121	0.0560747	HPCAL4	NA	NA
ENST00000485507.5	ENSG00000084072.17	192.922	-0.221033	0.274786	-0.804384	0.421175	0.663826	PPIE	NA	NA
ENST00000324379.10	ENSG00000084072.17	411.447	0.00445503	0.172032	0.0258965	0.97934	0.991953	PPIE	FALSE	TRUE
ENST00000356511.6	ENSG00000084072.17	705.643	-0.205741	0.296173	-0.694665	0.487265	0.715304	PPIE	FALSE	NA
ENST00000456578.6	ENSG00000084072.17	35.6116	0.358661	0.556343	0.644676	0.519137	NA	PPIE	NA	NA
ENST00000495526.5	ENSG00000084072.17	435.706	-0.0595335	0.198791	-0.299478	0.764575	0.890266	PPIE	TRUE	NA
ENST00000497370.5	ENSG00000084072.17	95.8136	0.193151	0.450411	0.428832	0.668046	0.83578	PPIE	NA	TRUE
ENST00000372830.5	ENSG00000084072.17	19.6526	-0.810145	1.4706	-0.550893	0.581707	NA	PPIE	FALSE	NA
ENST00000475350.5	ENSG00000084072.17	207.963	-0.198873	0.482624	-0.412066	0.680291	0.842669	PPIE	TRUE	NA
ENST00000372827.8	ENSG00000116985.12	701.948	0.193006	0.149745	1.2889	0.197434	0.426989	BMP8B	NA	NA
ENST00000327582.5	ENSG00000198754.5	86.2824	0.138141	0.399045	0.34618	0.729207	0.870463	OXCT2	NA	NA
ENST00000537440.5	ENSG00000043514.17	243.511	-1.38397	0.352565	-3.92543	8.65735e-05	0.00108967	TRIT1	FALSE	NA
ENST00000441669.6	ENSG00000043514.17	41.98	-1.13006	0.553504	-2.04164	0.0411871	0.14778	TRIT1	FALSE	NA
ENST00000372818.5	ENSG00000043514.17	238.018	-0.491299	0.361224	-1.36009	0.1738	0.394346	TRIT1	FALSE	FALSE
ENST00000495175.6	ENSG00000043514.17	58.8744	-0.915646	0.630787	-1.45159	0.146615	0.353394	TRIT1	TRUE	NA
ENST00000492612.6	ENSG00000043514.17	74.0858	-0.920421	0.471255	-1.95313	0.0508045	0.17179	TRIT1	TRUE	NA
ENST00000467774.1	ENSG00000043514.17	36.5293	0.09288	0.523894	0.177288	0.859282	NA	TRIT1	NA	NA
ENST00000462243.2	ENSG00000043514.17	34.6503	0.23895	0.544856	0.438556	0.660984	NA	TRIT1	NA	NA
ENST00000365352.1	ENSG00000202222.1	7.70182	-0.340249	1.0266	-0.331433	0.740318	NA	AL033527.1	NA	NA
ENST00000372797.7	ENSG00000131236.17	362.93	-1.18149	0.273653	-4.31746	1.57832e-05	0.000253926	CAP1	NA	FALSE
ENST00000421589.5	ENSG00000131236.17	80.8669	-1.1329	0.45842	-2.47132	0.0134614	0.0648596	CAP1	NA	FALSE
ENST00000414893.5	ENSG00000131236.17	72.3472	-0.852199	0.442697	-1.92502	0.0542272	0.17973	CAP1	NA	NA
ENST00000372792.7	ENSG00000131236.17	3268.01	-1.12748	0.112006	-10.0662	7.79223e-24	4.06881e-21	CAP1	NA	NA
ENST00000414281.5	ENSG00000131236.17	39.3911	-0.347355	0.531809	-0.653157	0.513655	0.734508	CAP1	NA	NA
ENST00000420216.5	ENSG00000131236.17	19.9703	-1.27152	1.10013	-1.15579	0.247768	NA	CAP1	NA	NA
ENST00000340450.7	ENSG00000131236.17	1239.21	-1.12164	0.147426	-7.60819	2.7797e-14	3.25739e-12	CAP1	NA	FALSE
ENST00000372805.7	ENSG00000131236.17	576.756	-1.31372	0.415537	-3.1615	0.00156961	0.0120216	CAP1	NA	FALSE
ENST00000427843.5	ENSG00000131236.17	28.2571	-3.07511	4.15591	-0.739936	0.459339	NA	CAP1	NA	FALSE
ENST00000417287.5	ENSG00000131236.17	36.3512	-0.249134	0.780045	-0.319384	0.749435	NA	CAP1	NA	NA
ENST00000424977.1	ENSG00000131236.17	52.9313	0.0207937	3.11045	0.00668512	0.994666	0.998034	CAP1	NA	NA
ENST00000479759.5	ENSG00000131236.17	99.4525	-1.64383	0.332133	-4.94932	7.44742e-07	1.78191e-05	CAP1	NA	NA
ENST00000461993.1	ENSG00000131236.17	76.1806	-0.080095	0.349395	-0.229239	0.818683	0.918455	CAP1	NA	NA
ENST00000642050.1	ENSG00000131238.17	1165.37	-1.06197	0.202056	-5.25583	1.47355e-07	4.31694e-06	PPT1	NA	TRUE
ENST00000439754.6	ENSG00000131238.17	209.076	-2.22819	0.480648	-4.6358	3.55555e-06	7.08457e-05	PPT1	NA	NA
ENST00000449045.7	ENSG00000131238.17	38.7105	-8.31749	1.64407	-5.05908	4.21294e-07	1.09509e-05	PPT1	NA	NA
ENST00000372775.2	ENSG00000131238.17	27.7674	-0.6033	0.619882	-0.973249	0.33043	NA	PPT1	NA	NA
ENST00000372771.5	ENSG00000117000.9	2928.7	-0.374708	0.130637	-2.86831	0.00412667	0.0256613	RLF	NA	NA
ENST00000567508.1	ENSG00000259943.1	76.2214	-1.21447	0.347608	-3.49379	0.000476212	0.00453929	AL050341.2	NA	NA
ENST00000479131.5	ENSG00000084073.9	16.7154	-0.954688	0.839117	-1.13773	0.255234	NA	ZMPSTE24	NA	NA
ENST00000372759.4	ENSG00000084073.9	2289.71	0.150732	0.194067	0.776698	0.437337	0.676757	ZMPSTE24	NA	NA
ENST00000447743.1	ENSG00000231296.1	17.6618	-0.196284	0.779268	-0.251883	0.801131	NA	AL050341.1	NA	NA
ENST00000600955.1	ENSG00000227311.3	3.58954	-0.126331	2.605	-0.0484955	0.961321	NA	AL031985.2	NA	NA
ENST00000435168.6	ENSG00000084070.12	15.8164	-1.02537	1.57826	-0.649683	0.515897	NA	SMAP2	NA	NA
ENST00000372718.8	ENSG00000084070.12	344.53	-0.104483	0.235205	-0.444222	0.656882	0.82845	SMAP2	NA	NA
ENST00000372708.5	ENSG00000084070.12	235.601	-0.159226	0.421547	-0.377717	0.705641	0.857731	SMAP2	NA	NA
ENST00000372699.8	ENSG00000117010.17	61.3254	0.35993	0.66267	0.543152	0.587025	0.784802	ZNF684	NA	NA
ENST00000467203.5	ENSG00000066136.20	79.3807	0.235611	0.426628	0.552263	0.580768	0.780623	NFYC	NA	NA
ENST00000427410.6	ENSG00000066136.20	95.6428	-0.403418	2.04674	-0.197102	0.843747	0.929762	NFYC	NA	NA
ENST00000447388.7	ENSG00000066136.20	538.034	-0.276377	0.210627	-1.31216	0.189465	0.415754	NFYC	NA	NA
ENST00000425457.6	ENSG00000066136.20	73.6052	2.18853e-05	0.820297	2.66797e-05	0.999979	0.999979	NFYC	NA	NA
ENST00000372652.5	ENSG00000066136.20	174.667	1.30207	0.267246	4.87219	1.10366e-06	2.50881e-05	NFYC	NA	TRUE
ENST00000372651.5	ENSG00000066136.20	91.3594	-1.6895	0.616067	-2.7424	0.00609914	0.034935	NFYC	NA	NA
ENST00000525290.5	ENSG00000066136.20	131.736	-0.0172472	0.323468	-0.0533197	0.957477	0.982094	NFYC	NA	NA
ENST00000483091.1	ENSG00000066136.20	4.77738	0.754746	1.32828	0.568211	0.569891	NA	NFYC	NA	NA
ENST00000506017.1	ENSG00000117013.17	133.075	0.869497	0.317638	2.73738	0.00619308	0.0353875	KCNQ4	NA	NA
ENST00000480420.6	ENSG00000171793.16	547.041	-0.0995117	0.250072	-0.397932	0.69068	0.848287	CTPS1	NA	NA
ENST00000650070.2	ENSG00000171793.16	445.097	-0.854665	0.177686	-4.80998	1.50948e-06	3.32488e-05	CTPS1	FALSE	NA
ENST00000649864.1	ENSG00000171793.16	698.38	0.273978	0.202952	1.34996	0.177028	0.39874	CTPS1	FALSE	NA
ENST00000648020.1	ENSG00000171793.16	454.781	0.309356	0.175481	1.7629	0.0779167	0.231734	CTPS1	TRUE	NA
ENST00000463285.6	ENSG00000171793.16	100.913	0.267301	0.376738	0.709515	0.478005	0.708398	CTPS1	FALSE	NA
ENST00000475060.1	ENSG00000171793.16	67.5128	0.453306	0.414226	1.09435	0.273803	0.521171	CTPS1	NA	NA
ENST00000372616.1	ENSG00000171793.16	147.076	-0.0840121	0.288652	-0.29105	0.771013	0.893922	CTPS1	FALSE	NA
ENST00000486889.2	ENSG00000171793.16	347.022	0.22534	0.252962	0.890807	0.373033	0.621818	CTPS1	NA	NA
ENST00000464283.5	ENSG00000171793.16	64.8266	0.24437	0.434449	0.562481	0.573788	0.776091	CTPS1	NA	NA
ENST00000359345.5	ENSG00000171790.15	283.419	0.469734	0.201092	2.33592	0.0194956	0.0855237	SLFNL1	NA	NA
ENST00000326197.11	ENSG00000010803.16	162.869	-0.558245	0.344715	-1.61944	0.105353	0.283455	SCMH1	NA	NA
ENST00000489421.1	ENSG00000010803.16	45.8778	-0.0344419	0.467139	-0.0737296	0.941226	0.974749	SCMH1	NA	NA
ENST00000482530.1	ENSG00000010803.16	11.2948	0.442814	1.21463	0.364567	0.715435	NA	SCMH1	NA	NA
ENST00000488592.1	ENSG00000010803.16	60.4239	-0.228356	0.387704	-0.588994	0.555865	0.764145	SCMH1	NA	NA
ENST00000372572.5	ENSG00000198815.9	469.211	0.465895	0.313175	1.48765	0.136843	0.33877	FOXJ3	NA	NA
ENST00000545068.5	ENSG00000198815.9	769.648	0.116427	0.485566	0.239776	0.810504	0.914301	FOXJ3	NA	NA
ENST00000361346.6	ENSG00000198815.9	1039.75	0.0737721	0.46222	0.159604	0.873193	0.943574	FOXJ3	NA	FALSE
ENST00000445886.5	ENSG00000198815.9	494.037	-0.252396	0.200267	-1.2603	0.207561	0.440203	FOXJ3	NA	NA
ENST00000372560.3	ENSG00000127125.9	63.728	-1.148	0.393968	-2.91394	0.00356894	0.0229578	PPCS	NA	NA
ENST00000372561.4	ENSG00000127125.9	205.446	-0.48539	0.221223	-2.19412	0.0282266	0.112359	PPCS	NA	NA
ENST00000372556.3	ENSG00000127125.9	546.62	-1.06764	0.150709	-7.08413	1.39918e-12	1.19138e-10	PPCS	NA	FALSE
ENST00000471420.1	ENSG00000127125.9	42.854	0.526371	0.559614	0.940597	0.346912	0.596474	PPCS	NA	NA
ENST00000482168.1	ENSG00000127125.9	29.8824	0.256944	0.549244	0.467815	0.639917	NA	PPCS	NA	TRUE
ENST00000469615.1	ENSG00000127125.9	128.592	0.0973344	0.296873	0.327866	0.743013	0.877704	PPCS	NA	NA
ENST00000304979.8	ENSG00000171960.11	1364.94	0.180528	0.158413	1.1396	0.254451	0.499713	PPIH	NA	NA
ENST00000372550.5	ENSG00000171960.11	15.1986	-0.924981	0.859434	-1.07627	0.281807	NA	PPIH	NA	NA
ENST00000667389.1	ENSG00000285728.2	281.321	0.429519	0.223476	1.92199	0.054607	0.180668	AC098484.4	NA	NA
ENST00000321358.12	ENSG00000065978.19	9330.65	-0.805194	0.160754	-5.00886	5.47537e-07	1.37298e-05	YBX1	NA	NA
ENST00000332220.10	ENSG00000065978.19	2270.77	-0.723326	0.22186	-3.26028	0.00111302	0.00908714	YBX1	NA	FALSE
ENST00000436427.1	ENSG00000065978.19	17288.2	-0.82458	0.107811	-7.64842	2.03471e-14	2.43254e-12	YBX1	NA	NA
ENST00000467957.1	ENSG00000065978.19	1575.77	-0.596164	0.17515	-3.40373	0.000664719	0.00597823	YBX1	NA	FALSE
ENST00000296388.10	ENSG00000117385.16	335.463	0.0300904	0.278144	0.108183	0.913851	0.961887	P3H1	NA	TRUE
ENST00000463465.1	ENSG00000117385.16	66.0778	-0.568311	0.427217	-1.33026	0.183432	0.408039	P3H1	NA	NA
ENST00000468913.2	ENSG00000164008.16	17.6817	-0.449976	0.831021	-0.541474	0.588181	NA	C1orf50	NA	NA
ENST00000650521.1	ENSG00000283580.3	45.1787	0.166656	0.47194	0.353129	0.723992	0.867095	AC098484.3	NA	FALSE
ENST00000603943.6	ENSG00000283580.3	7.7361	-0.136804	1.08156	-0.126487	0.899346	NA	AC098484.3	NA	TRUE
ENST00000372521.9	ENSG00000177868.12	134.389	-1.18475	0.375908	-3.15169	0.00162327	0.0123394	SVBP	NA	NA
ENST00000372508.7	ENSG00000164011.18	41.8151	-0.465336	1.27889	-0.363858	0.715964	0.863452	ZNF691	NA	NA
ENST00000372507.5	ENSG00000164011.18	93.1565	-0.241544	0.441298	-0.547347	0.58414	0.782601	ZNF691	NA	FALSE
ENST00000426263.9	ENSG00000117394.23	5070.53	0.660208	0.12455	5.30076	1.15322e-07	3.46131e-06	SLC2A1	FALSE	NA
ENST00000630287.2	ENSG00000117394.23	4798.96	0.610578	0.110346	5.53331	3.14239e-08	1.09175e-06	SLC2A1	TRUE	NA
ENST00000625233.2	ENSG00000117394.23	64.219	0.433648	0.429967	1.00856	0.313185	0.563021	SLC2A1	NA	NA
ENST00000415851.6	ENSG00000117394.23	49.5385	1.18663	1.69711	0.699205	0.484424	0.713108	SLC2A1	NA	NA
ENST00000630821.1	ENSG00000117394.23	194.851	0.561464	0.322548	1.74072	0.0817331	0.239427	SLC2A1	NA	NA
ENST00000629908.1	ENSG00000117394.23	64.8383	0.896441	0.433557	2.06764	0.0386734	0.141147	SLC2A1	NA	NA
ENST00000639582.1	ENSG00000284138.1	49.7261	0.81526	0.434346	1.87698	0.0605205	0.194541	ATP6V0CP4	NA	NA
ENST00000431759.5	ENSG00000227533.6	66.9677	0.543877	0.420829	1.2924	0.19622	0.425503	SLC2A1-AS1	NA	NA
ENST00000431635.6	ENSG00000117395.12	32.6819	-0.0323017	0.786732	-0.041058	0.96725	NA	EBNA1BP2	NA	TRUE
ENST00000236051.2	ENSG00000117395.12	1241.35	-0.520081	0.239982	-2.16717	0.030222	0.118252	EBNA1BP2	NA	NA
ENST00000463906.1	ENSG00000117395.12	193.199	-0.402131	0.397782	-1.01093	0.312049	0.561805	EBNA1BP2	NA	NA
ENST00000472982.5	ENSG00000117395.12	74.6216	0.0812715	0.470735	0.172648	0.862928	0.93861	EBNA1BP2	NA	NA
ENST00000483082.1	ENSG00000117395.12	33.8002	0.0275246	0.526888	0.05224	0.958337	NA	EBNA1BP2	NA	NA
ENST00000432792.6	ENSG00000179178.11	132.65	1.04765	0.368338	2.84426	0.00445147	0.0272561	TMEM125	NA	NA
ENST00000424948.1	ENSG00000234694.1	41.9134	0.29935	0.517967	0.577933	0.563309	0.769078	AL139289.1	NA	NA
ENST00000310955.11	ENSG00000117399.14	5439.71	0.195475	0.20616	0.948173	0.343042	0.59246	CDC20	NA	NA
ENST00000372462.1	ENSG00000117399.14	339.583	0.308082	0.279542	1.1021	0.270419	0.51809	CDC20	NA	NA
ENST00000478882.1	ENSG00000117399.14	58.3205	-0.126763	0.408271	-0.310488	0.75619	0.885566	CDC20	NA	NA
ENST00000482046.1	ENSG00000117399.14	81.4625	-0.135096	0.36913	-0.365985	0.714376	0.86239	CDC20	NA	NA
ENST00000621943.4	ENSG00000066322.15	486.044	0.51602	0.233634	2.20867	0.0271978	0.109234	ELOVL1	NA	NA
ENST00000413844.3	ENSG00000066322.15	356.641	0.113576	0.187069	0.607135	0.543762	0.756409	ELOVL1	NA	NA
ENST00000372458.8	ENSG00000066322.15	149.323	-1.36901	0.866662	-1.57964	0.11419	0.299671	ELOVL1	NA	NA
ENST00000464204.5	ENSG00000066322.15	275.886	-0.201575	0.242597	-0.830904	0.406028	0.651373	ELOVL1	NA	NA
ENST00000470968.6	ENSG00000066322.15	24.995	1.29651	1.37736	0.941299	0.346552	NA	ELOVL1	NA	NA
ENST00000487209.5	ENSG00000066322.15	208.988	0.479133	0.428233	1.11886	0.2632	0.509573	ELOVL1	NA	NA
ENST00000470769.5	ENSG00000066322.15	41.89	1.66601	1.29485	1.28665	0.198217	0.42803	ELOVL1	NA	NA
ENST00000482302.5	ENSG00000066322.15	53.087	0.820823	1.87304	0.438231	0.661219	0.831017	ELOVL1	NA	NA
ENST00000465321.5	ENSG00000066322.15	57.692	-4.73527	1.53018	-3.09459	0.00197088	0.0144568	ELOVL1	NA	NA
ENST00000479686.5	ENSG00000066322.15	16.1226	2.70817	1.16455	2.32552	0.0200444	NA	ELOVL1	NA	NA
ENST00000372457.9	ENSG00000159479.17	222.483	-1.06547	0.214307	-4.97168	6.63766e-07	1.61843e-05	MED8	NA	FALSE
ENST00000290663.10	ENSG00000159479.17	37.5773	-1.44875	1.40037	-1.03455	0.300881	0.550179	MED8	NA	NA
ENST00000372455.4	ENSG00000159479.17	65.7784	-1.08678	0.392509	-2.7688	0.00562628	0.032771	MED8	NA	NA
ENST00000406439.7	ENSG00000198198.17	278.547	-0.168341	0.277248	-0.607186	0.543727	0.756391	SZT2	NA	NA
ENST00000357658.4	ENSG00000198198.17	562.769	-0.0133608	0.168297	-0.0793884	0.936724	0.972361	SZT2	NA	FALSE
ENST00000639852.1	ENSG00000198198.17	71.3535	0.846112	0.511605	1.65384	0.0981599	0.270288	SZT2	NA	NA
ENST00000638642.1	ENSG00000198198.17	12.8583	0.673548	0.965721	0.697456	0.485518	NA	SZT2	NA	NA
ENST00000372430.7	ENSG00000178922.16	22.5679	0.276703	0.844151	0.327789	0.743071	NA	HYI	NA	FALSE
ENST00000496043.5	ENSG00000142949.17	12.0761	2.0442	1.422	1.43755	0.150561	NA	PTPRF	NA	NA
ENST00000481019.5	ENSG00000142949.17	6.0696	-2.68289	3.0594	-0.876931	0.380524	NA	PTPRF	NA	NA
ENST00000359947.9	ENSG00000142949.17	2750.8	0.283085	0.169275	1.67234	0.0944578	0.263859	PTPRF	NA	TRUE
ENST00000438120.5	ENSG00000142949.17	3377.79	0.552029	0.143781	3.83937	0.00012335	0.00145847	PTPRF	NA	NA
ENST00000437607.1	ENSG00000142949.17	361.147	0.0670028	0.219263	0.305582	0.759923	0.887556	PTPRF	NA	NA
ENST00000467464.1	ENSG00000142949.17	28.2197	1.10081	0.78085	1.40976	0.15861	NA	PTPRF	NA	FALSE
ENST00000429895.5	ENSG00000142949.17	1273.25	-0.11983	0.213401	-0.561524	0.57444	0.776492	PTPRF	NA	NA
ENST00000414879.5	ENSG00000142949.17	358.428	-0.0122329	0.226624	-0.0539789	0.956952	0.981864	PTPRF	NA	TRUE
ENST00000496447.5	ENSG00000142949.17	1633.61	0.207477	0.14414	1.43942	0.150033	0.358445	PTPRF	NA	NA
ENST00000372407.4	ENSG00000142949.17	385.732	0.501154	0.366896	1.36593	0.171962	0.391651	PTPRF	NA	TRUE
ENST00000477970.1	ENSG00000142949.17	206.591	0.3735	0.226132	1.65169	0.0985974	0.271198	PTPRF	NA	NA
ENST00000372396.4	ENSG00000066135.13	1829.93	0.143325	0.164771	0.86984	0.384388	0.632634	KDM4A	FALSE	FALSE
ENST00000463151.5	ENSG00000066135.13	95.5815	0.185272	0.339951	0.544995	0.585757	0.783973	KDM4A	NA	FALSE
ENST00000485249.1	ENSG00000066135.13	111.804	-0.233242	0.306832	-0.760163	0.447157	0.684231	KDM4A	TRUE	NA
ENST00000472265.1	ENSG00000066135.13	15.9373	0.233627	0.831626	0.280928	0.778765	NA	KDM4A	NA	NA
ENST00000372359.10	ENSG00000117407.17	67.3426	1.19064	0.526266	2.26244	0.0236702	0.0985239	ARTN	NA	NA
ENST00000372343.8	ENSG00000117408.11	727.451	0.451052	0.135176	3.33678	0.000847556	0.0072744	IPO13	NA	FALSE
ENST00000489061.1	ENSG00000117408.11	5.60318	0.961775	1.18511	0.811548	0.417051	NA	IPO13	NA	NA
ENST00000471934.1	ENSG00000132768.14	98.4135	0.753267	0.360366	2.09028	0.0365926	0.1358	DPH2	NA	NA
ENST00000255108.8	ENSG00000132768.14	960.845	0.672108	0.204474	3.28701	0.00101257	0.00839055	DPH2	FALSE	NA
ENST00000495421.1	ENSG00000132768.14	126.925	1.37356	0.564515	2.43317	0.0149671	0.0703518	DPH2	TRUE	TRUE
ENST00000396758.6	ENSG00000132768.14	120.45	-0.435325	0.711384	-0.611941	0.540577	0.754284	DPH2	FALSE	NA
ENST00000459879.1	ENSG00000132768.14	35.7459	0.102949	0.709494	0.145102	0.884631	NA	DPH2	FALSE	NA
ENST00000532642.5	ENSG00000117410.14	184.648	0.341409	0.232816	1.46643	0.14253	0.347973	ATP6V0B	NA	NA
ENST00000236067.8	ENSG00000117410.14	206.413	-0.118835	0.345101	-0.344349	0.730584	0.871155	ATP6V0B	NA	TRUE
ENST00000472277.5	ENSG00000117410.14	10.499	0.596009	1.08837	0.547614	0.583957	NA	ATP6V0B	NA	TRUE
ENST00000472174.7	ENSG00000117410.14	910.152	0.754724	0.150116	5.02759	4.96671e-07	1.26327e-05	ATP6V0B	NA	NA
ENST00000498664.1	ENSG00000117410.14	71.3017	-0.694434	1.42876	-0.486038	0.62694	0.809865	ATP6V0B	NA	NA
ENST00000356836.10	ENSG00000117411.16	151.168	0.264415	0.373351	0.70822	0.478809	0.709057	B4GALT2	NA	FALSE
ENST00000309519.8	ENSG00000117411.16	775.984	-0.381592	0.153083	-2.49271	0.0126774	0.0618403	B4GALT2	NA	FALSE
ENST00000485678.5	ENSG00000117411.16	249.577	-0.166474	0.262678	-0.633758	0.526239	0.744043	B4GALT2	NA	NA
ENST00000481924.1	ENSG00000117411.16	108.142	0.25131	0.382573	0.656894	0.511249	0.732888	B4GALT2	NA	NA
ENST00000315913.9	ENSG00000178028.14	50.8371	-0.206705	1.46344	-0.141246	0.887676	0.949926	DMAP1	NA	NA
ENST00000463950.1	ENSG00000178028.14	25.7232	-0.17158	0.586589	-0.292504	0.769901	NA	DMAP1	NA	NA
ENST00000488433.5	ENSG00000178028.14	565.09	0.002084	0.148284	0.0140541	0.988787	0.995375	DMAP1	NA	NA
ENST00000483741.1	ENSG00000178028.14	37.125	-0.16833	0.609857	-0.276016	0.782536	0.899848	DMAP1	NA	NA
ENST00000372257.7	ENSG00000117419.16	859.806	0.333108	0.163536	2.03691	0.0416587	0.14911	ERI3	FALSE	FALSE
ENST00000649995.1	ENSG00000117419.16	237.409	0.437486	0.323416	1.3527	0.17615	0.397443	ERI3	TRUE	NA
ENST00000479101.1	ENSG00000117419.16	11.8264	-0.124061	0.859387	-0.144359	0.885217	NA	ERI3	FALSE	NA
ENST00000495828.1	ENSG00000117419.16	81.1975	0.416453	0.864001	0.482005	0.629802	0.811742	ERI3	NA	NA
ENST00000355387.6	ENSG00000187147.18	178.221	1.12334	0.299543	3.75017	0.000176716	0.0019769	RNF220	NA	NA
ENST00000497469.5	ENSG00000187147.18	39.8664	0.033131	0.525168	0.0630865	0.949698	0.97878	RNF220	NA	NA
ENST00000475378.5	ENSG00000187147.18	27.6265	-0.166899	1.38401	-0.120591	0.904015	NA	RNF220	NA	NA
ENST00000484745.5	ENSG00000187147.18	264.132	0.559759	0.277248	2.01898	0.0434888	0.153572	RNF220	NA	NA
ENST00000474394.5	ENSG00000187147.18	84.3041	-0.0510466	0.373173	-0.136791	0.891196	0.951631	RNF220	NA	NA
ENST00000372235.7	ENSG00000126106.14	56.7037	0.550476	0.501879	1.09683	0.272716	0.52015	TMEM53	NA	NA
ENST00000452259.5	ENSG00000142945.13	288.675	-1.48837	0.266861	-5.57731	2.44267e-08	8.59583e-07	KIF2C	NA	NA
ENST00000493027.5	ENSG00000142945.13	147.944	0.247264	0.343798	0.719212	0.472011	0.703656	KIF2C	NA	FALSE
ENST00000372224.9	ENSG00000142945.13	2896.01	-0.925983	0.17078	-5.42209	5.89061e-08	1.91186e-06	KIF2C	NA	NA
ENST00000455186.5	ENSG00000142945.13	117.495	-0.397697	0.411504	-0.966449	0.333819	0.583708	KIF2C	NA	NA
ENST00000472235.1	ENSG00000142945.13	20.8305	-0.218557	0.635109	-0.344125	0.730752	NA	KIF2C	NA	NA
ENST00000428791.1	ENSG00000225721.5	29.9031	0.0852272	0.552357	0.154297	0.877375	NA	AL592166.1	NA	NA
ENST00000396651.8	ENSG00000142937.12	19189	-0.945828	0.192924	-4.90259	9.45799e-07	2.1935e-05	RPS8	NA	NA
ENST00000372209.3	ENSG00000142937.12	376.66	-0.966177	0.345639	-2.79533	0.0051846	0.0307278	RPS8	NA	NA
ENST00000485390.5	ENSG00000142937.12	206.514	0.217236	0.355687	0.610751	0.541365	0.754585	RPS8	NA	NA
ENST00000464658.1	ENSG00000142937.12	105.997	0.0402586	0.335702	0.119924	0.904544	0.957647	RPS8	NA	FALSE
ENST00000484599.1	ENSG00000142937.12	106.617	0.403019	0.339403	1.18744	0.235056	0.475439	RPS8	NA	NA
ENST00000474582.1	ENSG00000142937.12	52.826	0.309798	0.446842	0.693305	0.488118	0.71593	RPS8	NA	NA
ENST00000364043.1	ENSG00000200913.1	4.59198	0.0609882	1.33453	0.0457	0.963549	NA	SNORD46	NA	NA
ENST00000594193.1	ENSG00000234093.3	16.2731	0.822099	0.772965	1.06357	0.287526	NA	RPS15AP11	NA	NA
ENST00000372201.5	ENSG00000173846.13	938.233	0.339185	0.172695	1.96407	0.0495223	0.168428	PLK3	NA	NA
ENST00000465443.5	ENSG00000173846.13	64.2817	0.711927	0.379688	1.87503	0.060788	0.195189	PLK3	NA	NA
ENST00000476731.1	ENSG00000173846.13	56.8722	0.272509	0.429632	0.634285	0.525895	0.743794	PLK3	NA	FALSE
ENST00000461358.5	ENSG00000173846.13	28.9708	0.747063	0.570327	1.30989	0.190235	NA	PLK3	NA	NA
ENST00000485668.5	ENSG00000222009.8	127.551	-0.0743213	0.366504	-0.202785	0.839303	0.928079	BTBD19	NA	NA
ENST00000495433.1	ENSG00000222009.8	11.4846	0.38394	0.822567	0.466758	0.640673	NA	BTBD19	NA	NA
ENST00000360403.7	ENSG00000070785.17	203.481	-0.79433	0.315431	-2.51823	0.0117945	0.0586472	EIF2B3	NA	NA
ENST00000372183.7	ENSG00000070785.17	171.041	-1.53412	0.411752	-3.72582	0.000194679	0.00214807	EIF2B3	NA	NA
ENST00000372182.6	ENSG00000070785.17	26.9628	-3.80221	1.75018	-2.17247	0.0298204	NA	EIF2B3	NA	NA
ENST00000372172.5	ENSG00000126107.15	706.185	0.830597	0.148874	5.5792	2.41631e-08	8.51994e-07	HECTD3	NA	NA
ENST00000651476.1	ENSG00000126088.14	44.878	-0.59586	2.97737	-0.20013	0.841379	0.928622	UROD	NA	TRUE
ENST00000636293.1	ENSG00000126088.14	166.554	-0.1225	0.54236	-0.225865	0.821306	0.919867	UROD	NA	NA
ENST00000246337.9	ENSG00000126088.14	480.515	0.384316	0.189711	2.02579	0.0427863	0.151904	UROD	NA	NA
ENST00000529984.5	ENSG00000132781.18	102.008	0.337004	0.317794	1.06045	0.288942	0.538079	MUTYH	NA	NA
ENST00000354383.10	ENSG00000132781.18	93.8517	1.03034	0.402254	2.56142	0.0104247	0.0533971	MUTYH	NA	NA
ENST00000355498.6	ENSG00000132781.18	72.9898	-0.609995	1.02727	-0.593801	0.552645	0.762227	MUTYH	NA	NA
ENST00000474703.1	ENSG00000132781.18	23.6679	0.452634	0.657796	0.688107	0.491385	NA	MUTYH	NA	NA
ENST00000477731.5	ENSG00000132773.12	40.3894	-0.0912693	0.58448	-0.156155	0.875911	0.944428	TOE1	NA	FALSE
ENST00000372090.6	ENSG00000132773.12	231.425	-0.150089	0.38676	-0.388068	0.697966	0.852693	TOE1	NA	NA
ENST00000495703.5	ENSG00000132773.12	54.099	-0.205401	0.438174	-0.468765	0.639238	0.817678	TOE1	NA	TRUE
ENST00000460057.1	ENSG00000132773.12	7.98664	-3.28437	1.78858	-1.8363	0.0663127	NA	TOE1	NA	NA
ENST00000372086.4	ENSG00000070759.17	166.474	0.177842	0.444846	0.399783	0.689316	0.847505	TESK2	NA	TRUE
ENST00000401061.9	ENSG00000132763.15	2143.26	-0.119911	0.0997118	-1.20257	0.229142	0.468347	MMACHC	NA	NA
ENST00000262746.5	ENSG00000117450.14	560.251	-0.327568	0.166646	-1.96565	0.0493385	0.168078	PRDX1	NA	NA
ENST00000319248.13	ENSG00000117450.14	22993.2	-0.366658	0.130983	-2.79927	0.00512179	0.0304571	PRDX1	NA	NA
ENST00000447184.5	ENSG00000117450.14	114.442	-0.062179	0.435051	-0.142923	0.886351	0.949237	PRDX1	NA	NA
ENST00000424390.1	ENSG00000117450.14	463.767	0.0946744	0.200642	0.471858	0.637028	0.816423	PRDX1	NA	FALSE
ENST00000372070.7	ENSG00000117448.13	321.981	0.259835	0.299697	0.866994	0.385946	0.633935	AKR1A1	NA	FALSE
ENST00000621846.4	ENSG00000117448.13	567.132	0.441082	0.281441	1.56723	0.117062	0.304953	AKR1A1	NA	NA
ENST00000434299.5	ENSG00000117448.13	20.4915	-3.64115	1.89072	-1.9258	0.0541299	NA	AKR1A1	NA	NA
ENST00000496999.5	ENSG00000117448.13	80.4542	0.885226	0.558062	1.58625	0.112682	0.296943	AKR1A1	NA	TRUE
ENST00000351829.8	ENSG00000117448.13	852.152	0.493347	0.201697	2.44598	0.0144457	0.0684459	AKR1A1	NA	NA
ENST00000471651.1	ENSG00000117448.13	110.286	-0.0845786	0.358136	-0.236164	0.813306	0.915774	AKR1A1	NA	NA
ENST00000497973.5	ENSG00000117448.13	79.1703	-0.419268	0.335908	-1.24816	0.211971	0.446283	AKR1A1	NA	TRUE
ENST00000475919.1	ENSG00000117448.13	40.544	0.0995341	0.472434	0.210684	0.833134	0.925281	AKR1A1	NA	NA
ENST00000475985.1	ENSG00000117448.13	21.2055	0.519525	0.659229	0.788079	0.43065	NA	AKR1A1	NA	NA
ENST00000437362.6	ENSG00000132780.17	88.2309	-5.57339	1.25852	-4.42854	9.48717e-06	0.000166515	NASP	TRUE	NA
ENST00000464190.6	ENSG00000132780.17	586.644	-0.180267	0.176848	-1.01933	0.308047	0.557545	NASP	NA	FALSE
ENST00000350030.8	ENSG00000132780.17	940.512	-0.655495	0.176492	-3.71401	0.000203997	0.00223628	NASP	FALSE	NA
ENST00000527359.5	ENSG00000132780.17	8.72264	-0.772018	2.26547	-0.340776	0.733272	NA	NASP	TRUE	NA
ENST00000529333.5	ENSG00000132780.17	47.737	-0.0947567	0.478463	-0.198044	0.84301	0.929387	NASP	TRUE	NA
ENST00000527470.5	ENSG00000132780.17	13.4259	-0.85895	2.08502	-0.411962	0.680367	NA	NASP	NA	NA
ENST00000525515.5	ENSG00000132780.17	120.667	-1.1911	0.450991	-2.64108	0.00826434	0.0445622	NASP	NA	NA
ENST00000453748.5	ENSG00000132780.17	258.197	4.05378	1.80944	2.24036	0.0250678	0.102995	NASP	TRUE	NA
ENST00000470768.5	ENSG00000132780.17	34.6426	-0.211543	0.600826	-0.352087	0.724773	NA	NASP	NA	NA
ENST00000351223.7	ENSG00000132780.17	2003.2	-0.644042	0.0953028	-6.75785	1.40053e-11	1.00462e-09	NASP	FALSE	NA
ENST00000530073.5	ENSG00000132780.17	557.62	0.0859862	0.216072	0.397951	0.690667	0.848287	NASP	NA	NA
ENST00000481782.1	ENSG00000132780.17	674.49	0.211821	0.203828	1.03921	0.298705	0.547865	NASP	NA	NA
ENST00000527932.1	ENSG00000132780.17	59.0457	0.171368	0.402309	0.425961	0.670136	0.836716	NASP	NA	NA
ENST00000534450.1	ENSG00000132780.17	127.538	-0.424614	0.368391	-1.15262	0.249068	0.492734	NASP	FALSE	NA
ENST00000472408.1	ENSG00000132780.17	26.9566	0.485682	0.619981	0.783382	0.433403	NA	NASP	NA	NA
ENST00000355105.8	ENSG00000159592.11	2167.2	-0.363156	0.104376	-3.47931	0.000502711	0.00475111	GPBP1L1	NA	FALSE
ENST00000290795.7	ENSG00000159592.11	1624.99	-0.569656	0.258294	-2.20545	0.0274223	0.109922	GPBP1L1	NA	NA
ENST00000467032.1	ENSG00000159592.11	139.09	-0.280286	0.405288	-0.691574	0.489205	0.716597	GPBP1L1	NA	NA
ENST00000487436.1	ENSG00000159592.11	33.1763	0.589466	0.998609	0.590287	0.554998	NA	GPBP1L1	NA	NA
ENST00000468724.1	ENSG00000159592.11	55.1532	0.262647	0.413276	0.635523	0.525087	0.743232	GPBP1L1	NA	NA
ENST00000496278.1	ENSG00000159592.11	131.757	-0.109654	0.299268	-0.366406	0.714062	0.862308	GPBP1L1	NA	NA
ENST00000495616.1	ENSG00000159592.11	26.6803	0.654637	0.705417	0.928014	0.3534	NA	GPBP1L1	NA	NA
ENST00000488278.5	ENSG00000159592.11	177.689	-0.234274	0.305463	-0.766949	0.443112	0.681579	GPBP1L1	NA	NA
ENST00000480941.1	ENSG00000159592.11	295.243	-0.359206	0.213806	-1.68006	0.0929464	0.261075	GPBP1L1	NA	NA
ENST00000480083.5	ENSG00000159592.11	101.475	-0.402336	0.350779	-1.14698	0.251391	0.495429	GPBP1L1	NA	NA
ENST00000460859.1	ENSG00000159592.11	55.1788	-0.180762	0.412868	-0.437821	0.661516	0.831244	GPBP1L1	NA	NA
ENST00000432472.1	ENSG00000225447.1	32.1515	-0.00424232	0.510756	-0.00830596	0.993373	NA	RPS15AP10	NA	NA
ENST00000437848.1	ENSG00000234329.1	62.8036	-0.0156865	0.378987	-0.0413906	0.966985	0.986829	AL604028.2	NA	NA
ENST00000372025.5	ENSG00000159596.7	881.921	0.0676706	0.153371	0.441222	0.659052	0.829776	TMEM69	NA	FALSE
ENST00000496366.1	ENSG00000159596.7	34.4861	-1.44659	0.716001	-2.02037	0.0433448	NA	TMEM69	NA	NA
ENST00000359942.8	ENSG00000197429.11	129.117	-0.130829	0.299784	-0.436411	0.662538	0.832057	IPP	NA	NA
ENST00000495072.1	ENSG00000197429.11	21.6707	0.242337	0.825455	0.29358	0.769079	NA	IPP	NA	FALSE
ENST00000396478.4	ENSG00000197429.11	392.054	-0.354425	0.207388	-1.70899	0.087452	0.250679	IPP	NA	FALSE
ENST00000430643.1	ENSG00000230896.1	53.0051	0.237143	0.452035	0.524612	0.599853	0.792815	AL604028.1	NA	NA
ENST00000470809.1	ENSG00000086015.22	17.52	0.658862	1.03598	0.635977	0.524791	NA	MAST2	NA	NA
ENST00000361297.7	ENSG00000086015.22	2513.07	0.280704	0.138036	2.03355	0.0419967	0.149942	MAST2	FALSE	FALSE
ENST00000372008.6	ENSG00000086015.22	255.656	0.240907	0.311749	0.772762	0.439663	0.678922	MAST2	NA	NA
ENST00000482881.1	ENSG00000086015.22	216.551	0.145206	0.218529	0.664469	0.50639	0.728689	MAST2	NA	NA
ENST00000372009.3	ENSG00000086015.22	203.05	0.00930195	0.321874	0.0288993	0.976945	0.991182	MAST2	TRUE	NA
ENST00000467367.5	ENSG00000086015.22	42.7168	-0.267761	0.515405	-0.519517	0.603401	0.795638	MAST2	NA	NA
ENST00000372003.6	ENSG00000117472.10	80.4893	1.34388	0.433917	3.0971	0.00195425	0.0143515	TSPAN1	NA	NA
ENST00000472170.1	ENSG00000117472.10	8.39132	0.225683	1.71334	0.131721	0.895205	NA	TSPAN1	NA	NA
ENST00000371984.8	ENSG00000085998.14	1327.04	0.0538028	0.163621	0.328826	0.742287	0.877392	POMGNT1	NA	FALSE
ENST00000371975.9	ENSG00000085999.13	643.681	0.422442	0.18485	2.28533	0.0222936	0.0942693	RAD54L	FALSE	NA
ENST00000493032.5	ENSG00000085999.13	38.5986	0.0570088	0.641211	0.088908	0.929155	0.969597	RAD54L	NA	NA
ENST00000473251.2	ENSG00000085999.13	68.2862	0.201554	0.458821	0.439286	0.660454	0.830585	RAD54L	TRUE	NA
ENST00000496156.5	ENSG00000132128.16	68.4073	0.139067	0.406276	0.342297	0.732127	0.871797	LRRC41	FALSE	NA
ENST00000617190.4	ENSG00000132128.16	445.916	0.484847	0.161569	3.00086	0.00269217	0.0184538	LRRC41	FALSE	TRUE
ENST00000343304.10	ENSG00000132128.16	188.083	0.607792	2.23673	0.271732	0.785828	0.901939	LRRC41	FALSE	FALSE
ENST00000615587.4	ENSG00000132128.16	979.724	0.764053	0.258042	2.96097	0.00306674	0.0204151	LRRC41	FALSE	NA
ENST00000498402.2	ENSG00000132128.16	142.299	0.381086	0.32047	1.18915	0.234381	0.474602	LRRC41	TRUE	NA
ENST00000469150.1	ENSG00000132128.16	252.164	0.17584	0.197261	0.891407	0.372711	0.621628	LRRC41	NA	FALSE
ENST00000311672.10	ENSG00000173660.12	6972.4	-0.0483439	0.146089	-0.33092	0.740705	0.876466	UQCRH	FALSE	NA
ENST00000489056.5	ENSG00000173660.12	129.323	-0.0579891	0.281714	-0.205844	0.836913	0.927155	UQCRH	TRUE	FALSE
ENST00000486951.1	ENSG00000173660.12	38.734	0.16363	0.511626	0.319823	0.749103	0.881106	UQCRH	NA	FALSE
ENST00000496387.5	ENSG00000173660.12	213.84	-0.0701226	0.210376	-0.333321	0.738892	0.875696	UQCRH	TRUE	TRUE
ENST00000460947.1	ENSG00000173660.12	50.18	-0.121839	0.501977	-0.242719	0.808223	0.913002	UQCRH	NA	NA
ENST00000474844.5	ENSG00000117481.10	222.58	0.0362502	0.261637	0.138552	0.889804	0.950946	NSUN4	FALSE	TRUE
ENST00000307089.7	ENSG00000117481.10	908.76	-0.0369058	0.12284	-0.300439	0.763842	0.88988	NSUN4	TRUE	TRUE
ENST00000243167.9	ENSG00000117480.16	167.845	0.191268	0.278351	0.687148	0.491989	0.718441	FAAH	NA	NA
ENST00000635606.1	ENSG00000232022.7	23.3986	-0.863002	0.795029	-1.0855	0.277701	NA	FAAHP1	NA	NA
ENST00000650508.1	ENSG00000079277.21	205.363	-0.852603	0.985676	-0.864993	0.387042	0.634826	MKNK1	FALSE	NA
ENST00000650026.1	ENSG00000079277.21	235.282	-0.0977593	0.356817	-0.273976	0.784103	0.900775	MKNK1	FALSE	NA
ENST00000531355.6	ENSG00000079277.21	31.0464	0.215909	0.719355	0.300143	0.764068	NA	MKNK1	TRUE	NA
ENST00000532783.5	ENSG00000079277.21	13.9269	0.0268616	0.813848	0.0330056	0.97367	NA	MKNK1	NA	NA
ENST00000496619.6	ENSG00000079277.21	52.5673	-0.369975	0.684706	-0.540341	0.588962	0.78588	MKNK1	NA	NA
ENST00000477883.1	ENSG00000079277.21	45.7221	-0.144357	0.461793	-0.312601	0.754584	0.884581	MKNK1	NA	NA
ENST00000319928.7	ENSG00000142961.14	140.414	0.307346	0.396776	0.774609	0.438571	0.677964	MOB3C	NA	TRUE
ENST00000576409.5	ENSG00000123472.12	471.112	-0.608198	0.173545	-3.50456	0.000457359	0.00439379	ATPAF1	NA	NA
ENST00000492233.5	ENSG00000123472.12	18.9395	-1.0802	1.28671	-0.839508	0.401184	NA	ATPAF1	NA	NA
ENST00000574428.5	ENSG00000123472.12	315.316	-2.16274	0.233809	-9.25003	2.24436e-20	6.37523e-18	ATPAF1	NA	NA
ENST00000526821.5	ENSG00000123472.12	212.826	-0.906523	0.340251	-2.66428	0.00771542	0.0422243	ATPAF1	NA	FALSE
ENST00000534216.5	ENSG00000123472.12	122.324	-1.66206	0.384099	-4.32716	1.51043e-05	0.000245337	ATPAF1	NA	FALSE
ENST00000474020.5	ENSG00000123472.12	49.242	-1.22799	0.547557	-2.24267	0.0249184	0.102567	ATPAF1	NA	NA
ENST00000481623.2	ENSG00000159658.13	750.315	0.00598163	0.315796	0.0189415	0.984888	0.994056	EFCAB14	NA	NA
ENST00000674435.1	ENSG00000159658.13	1843.08	0.33276	0.100285	3.31815	0.000906157	0.00768401	EFCAB14	FALSE	NA
ENST00000487741.6	ENSG00000159658.13	93.8367	-0.420381	0.401567	-1.04685	0.295169	0.544195	EFCAB14	TRUE	NA
ENST00000672746.1	ENSG00000159658.13	570.621	0.123755	0.182684	0.677424	0.498137	0.722581	EFCAB14	NA	FALSE
ENST00000674302.1	ENSG00000159658.13	859.09	-0.101943	0.222063	-0.459069	0.646184	0.821485	EFCAB14	NA	NA
ENST00000444042.2	ENSG00000225506.2	141.083	-0.119812	0.336124	-0.356453	0.721502	0.865888	CYP4A22-AS1	NA	NA
ENST00000360380.7	ENSG00000123473.15	164.175	-0.846465	0.355545	-2.38075	0.0172772	0.0784179	STIL	NA	NA
ENST00000371877.7	ENSG00000123473.15	1405.25	-0.477904	0.19278	-2.47901	0.0131748	0.0637592	STIL	NA	NA
ENST00000396221.6	ENSG00000123473.15	513.228	-0.0262762	0.228876	-0.114806	0.908599	0.95969	STIL	NA	NA
ENST00000447475.6	ENSG00000123473.15	304.38	-0.663472	0.21924	-3.02624	0.00247613	0.0172867	STIL	NA	NA
ENST00000436811.1	ENSG00000123473.15	6.99413	-2.99892	2.46735	-1.21544	0.224197	NA	STIL	NA	NA
ENST00000433827.2	ENSG00000123473.15	29.9736	-0.10843	0.615303	-0.176221	0.86012	NA	STIL	NA	NA
ENST00000371873.9	ENSG00000162368.13	4111.46	-0.218852	0.123736	-1.7687	0.0769436	0.229731	CMPK1	FALSE	NA
ENST00000371871.8	ENSG00000162368.13	192.503	0.46832	0.532169	0.880022	0.378848	0.627118	CMPK1	TRUE	NA
ENST00000450808.2	ENSG00000162368.13	86.7203	0.213861	0.542882	0.393937	0.693628	0.849908	CMPK1	FALSE	NA
ENST00000371870.3	ENSG00000162368.13	132.166	-0.151234	0.307164	-0.492356	0.622467	0.806873	CMPK1	NA	NA
ENST00000420876.1	ENSG00000225762.1	22.9386	0.509226	0.762851	0.66753	0.504433	NA	LINC01389	NA	NA
ENST00000604015.1	ENSG00000242267.6	77.4006	-0.491393	0.640683	-0.766983	0.443092	0.681578	SKINT1L	NA	NA
ENST00000396153.7	ENSG00000185104.20	693.107	-0.507196	0.18273	-2.77567	0.00550889	0.0322672	FAF1	FALSE	NA
ENST00000494400.5	ENSG00000185104.20	415.117	-0.78469	0.250807	-3.12865	0.00175609	0.0130912	FAF1	TRUE	NA
ENST00000371778.5	ENSG00000185104.20	642.932	-1.07125	0.245434	-4.36469	1.27301e-05	0.000214019	FAF1	FALSE	NA
ENST00000472808.1	ENSG00000185104.20	130.843	-0.799243	0.293357	-2.72448	0.00644034	0.0365474	FAF1	NA	NA
ENST00000487898.1	ENSG00000185104.20	235.333	-0.534418	0.271937	-1.96523	0.0493882	0.168198	FAF1	NA	NA
ENST00000424664.1	ENSG00000225767.1	49.782	-0.176033	0.471844	-0.373076	0.709092	0.859602	FAF1-AS1	NA	NA
ENST00000453979.2	ENSG00000230585.2	35.7792	0.458238	0.617434	0.742165	0.457987	NA	PHBP12	NA	NA
ENST00000396148.2	ENSG00000123080.12	79.6754	0.164478	0.492387	0.334043	0.738347	0.875282	CDKN2C	NA	NA
ENST00000366181.2	ENSG00000203356.2	430.883	0.10873	0.206363	0.526889	0.598271	0.791638	LINC01562	NA	NA
ENST00000242719.4	ENSG00000123091.5	3349.04	-0.248859	0.150642	-1.65199	0.0985357	0.271064	RNF11	NA	FALSE
ENST00000486691.1	ENSG00000123091.5	289.328	-0.0689232	0.212554	-0.324262	0.74574	0.879203	RNF11	NA	FALSE
ENST00000480705.1	ENSG00000233406.5	34.3526	0.0924184	0.656404	0.140795	0.888032	NA	AL162430.2	NA	NA
ENST00000530004.5	ENSG00000085831.15	70.1803	0.612351	1.2608	0.485684	0.627191	0.810024	TTC39A	NA	NA
ENST00000413473.6	ENSG00000085831.15	346.801	-0.609407	0.304859	-1.99898	0.0456106	0.158727	TTC39A	NA	NA
ENST00000534098.1	ENSG00000085831.15	18.3502	-3.42902	1.12813	-3.03956	0.00236922	NA	TTC39A	NA	NA
ENST00000371733.8	ENSG00000085832.17	1530.51	-1.00719	0.146108	-6.89346	5.445e-12	4.18475e-10	EPS15	NA	FALSE
ENST00000493793.1	ENSG00000085832.17	94.2355	-1.42895	0.444703	-3.21328	0.00131228	0.0103729	EPS15	NA	FALSE
ENST00000371714.5	ENSG00000117859.19	175.891	0.0198116	0.362199	0.0546981	0.956379	0.981648	OSBPL9	FALSE	NA
ENST00000447887.5	ENSG00000117859.19	142.738	0.254055	0.509131	0.498997	0.617781	0.804658	OSBPL9	FALSE	NA
ENST00000495776.5	ENSG00000117859.19	478.236	-1.2456	0.302764	-4.11409	3.8871e-05	0.000548131	OSBPL9	TRUE	TRUE
ENST00000428468.6	ENSG00000117859.19	270.184	-0.816398	0.237042	-3.4441	0.000572956	0.00528277	OSBPL9	FALSE	FALSE
ENST00000453295.5	ENSG00000117859.19	51.597	-0.824046	1.45255	-0.567312	0.570502	0.77384	OSBPL9	FALSE	NA
ENST00000489990.5	ENSG00000117859.19	38.8439	-2.13991	0.670277	-3.19258	0.00141009	0.0110064	OSBPL9	TRUE	NA
ENST00000484890.5	ENSG00000117859.19	57.077	-0.000405284	0.447368	-0.000905928	0.999277	0.999709	OSBPL9	NA	NA
ENST00000534040.5	ENSG00000117859.19	81.7098	-0.0421919	0.34714	-0.121541	0.903262	0.957158	OSBPL9	TRUE	NA
ENST00000531828.5	ENSG00000117859.19	87.7056	0.619333	2.11405	0.29296	0.769553	0.89325	OSBPL9	NA	TRUE
ENST00000462759.5	ENSG00000117859.19	68.9504	-3.6721	3.34046	-1.09928	0.271645	0.519255	OSBPL9	FALSE	FALSE
ENST00000524620.1	ENSG00000117859.19	4.53489	-2.69967	1.67872	-1.60817	0.107798	NA	OSBPL9	NA	NA
ENST00000475697.5	ENSG00000117859.19	358.505	-0.0587317	0.227444	-0.258225	0.796234	0.906651	OSBPL9	NA	NA
ENST00000352171.11	ENSG00000078618.21	2279.25	-0.347525	0.129011	-2.69377	0.00706485	0.0393431	NRDC	NA	FALSE
ENST00000539524.5	ENSG00000078618.21	585.124	-0.235744	0.245733	-0.95935	0.337382	0.587129	NRDC	NA	TRUE
ENST00000485608.5	ENSG00000078618.21	488.283	-1.95668	0.349435	-5.59955	2.14904e-08	7.68437e-07	NRDC	NA	NA
ENST00000464385.1	ENSG00000078618.21	33.7582	-0.037715	0.526004	-0.0717009	0.94284	NA	NRDC	NA	NA
ENST00000475310.5	ENSG00000078618.21	108.662	-0.38487	0.28678	-1.34204	0.179583	0.402631	NRDC	NA	NA
ENST00000473805.5	ENSG00000078618.21	209.554	-0.129584	0.297982	-0.434871	0.663656	0.832783	NRDC	NA	NA
ENST00000491410.1	ENSG00000078618.21	51.5374	-1.07158	0.49467	-2.16624	0.0302927	0.118445	NRDC	NA	NA
ENST00000607338.1	ENSG00000272175.1	8.8488	-0.448845	0.991379	-0.452748	0.65073	NA	AL050343.3	NA	NA
ENST00000442453.2	ENSG00000230604.2	9.68752	0.63819	0.938715	0.679854	0.496597	NA	TSEN15P2	NA	NA
ENST00000371655.4	ENSG00000169213.7	2915.02	0.179208	0.0890283	2.01293	0.0441218	0.154988	RAB3B	NA	FALSE
ENST00000371626.9	ENSG00000117862.13	1861.87	-0.749025	0.208193	-3.59775	0.000320982	0.00326845	TXNDC12	NA	TRUE
ENST00000371614.2	ENSG00000198841.4	362.426	-0.167774	0.267278	-0.627713	0.530192	0.746682	KTI12	NA	FALSE
ENST00000477828.6	ENSG00000134717.18	50.7432	0.246589	0.432752	0.569816	0.568803	0.773041	BTF3L4	TRUE	TRUE
ENST00000489308.6	ENSG00000134717.18	449.508	-0.233271	0.210461	-1.10838	0.267699	0.514723	BTF3L4	FALSE	FALSE
ENST00000313334.13	ENSG00000134717.18	786.28	-0.0548322	0.158498	-0.345949	0.729381	0.870496	BTF3L4	FALSE	NA
ENST00000472944.6	ENSG00000134717.18	1370.66	-0.496975	0.135011	-3.68099	0.000232327	0.00249297	BTF3L4	FALSE	NA
ENST00000524414.5	ENSG00000134717.18	51.5743	-0.319199	0.44981	-0.70963	0.477933	0.708398	BTF3L4	NA	NA
ENST00000484036.1	ENSG00000134717.18	126.119	-0.13129	0.363192	-0.36149	0.717733	0.864084	BTF3L4	FALSE	NA
ENST00000533836.1	ENSG00000134717.18	52.981	0.0987095	0.437904	0.225414	0.821658	0.91991	BTF3L4	NA	NA
ENST00000287727.7	ENSG00000157077.14	563.097	-0.020303	0.252162	-0.0805156	0.935827	0.971904	ZFYVE9	NA	FALSE
ENST00000361625.5	ENSG00000157077.14	245.59	-0.0437091	0.398771	-0.109609	0.912719	0.961631	ZFYVE9	NA	NA
ENST00000371591.1	ENSG00000157077.14	757.257	-0.337529	0.191764	-1.76013	0.0783862	0.232811	ZFYVE9	NA	NA
ENST00000371586.6	ENSG00000154222.14	248.36	0.0468788	0.23824	0.196771	0.844007	0.929908	CC2D1B	NA	TRUE
ENST00000491136.6	ENSG00000154222.14	269.033	0.235843	0.226884	1.03949	0.298578	0.547801	CC2D1B	NA	FALSE
ENST00000284376.7	ENSG00000154222.14	99.0852	0.757611	0.494094	1.53333	0.125193	0.319136	CC2D1B	NA	NA
ENST00000371568.8	ENSG00000085840.13	981.935	-0.196852	0.166233	-1.18419	0.236336	0.477178	ORC1	NA	NA
ENST00000257181.10	ENSG00000134748.13	1260.05	-0.613656	0.115628	-5.30715	1.11351e-07	3.36201e-06	PRPF38A	NA	NA
ENST00000487160.1	ENSG00000134748.13	113.904	-0.595405	0.293456	-2.02894	0.0424645	0.15109	PRPF38A	NA	FALSE
ENST00000474048.1	ENSG00000134748.13	362.694	-0.957531	0.247334	-3.8714	0.00010821	0.00131448	PRPF38A	NA	FALSE
ENST00000474453.6	ENSG00000134744.14	66.8583	-0.680908	0.400427	-1.70045	0.0890458	0.25367	TUT4	NA	NA
ENST00000528642.5	ENSG00000134744.14	402.657	0.0190047	0.345137	0.0550644	0.956087	0.981625	TUT4	NA	NA
ENST00000484723.6	ENSG00000134744.14	85.2141	-0.838467	0.463055	-1.81073	0.070183	0.215168	TUT4	NA	FALSE
ENST00000473856.5	ENSG00000134744.14	59.3516	0.161529	0.492354	0.328076	0.742854	0.877704	TUT4	NA	NA
ENST00000524582.1	ENSG00000134744.14	16.6144	-0.604879	0.986673	-0.613049	0.539844	NA	TUT4	NA	FALSE
ENST00000424164.1	ENSG00000182183.15	17.5795	0.368107	0.768547	0.478965	0.631964	NA	SHISAL2A	NA	NA
ENST00000371538.5	ENSG00000162377.6	1325.76	0.0349978	0.152805	0.229035	0.818842	0.918455	COA7	NA	NA
ENST00000486918.1	ENSG00000162377.6	58.721	0.128861	0.554281	0.232484	0.816162	0.917039	COA7	NA	NA
ENST00000294353.7	ENSG00000162378.13	2490.39	-0.287096	0.10699	-2.6834	0.0072878	0.0402877	ZYG11B	NA	FALSE
ENST00000543419.5	ENSG00000121310.17	9.79599	-0.872193	1.60402	-0.543754	0.586611	NA	ECHDC2	NA	NA
ENST00000542552.1	ENSG00000121310.17	61.9599	0.036488	0.450148	0.0810576	0.935396	0.97175	ECHDC2	NA	NA
ENST00000474789.1	ENSG00000121310.17	18.3061	-1.2935	0.897738	-1.44085	0.149628	NA	ECHDC2	NA	NA
ENST00000371514.8	ENSG00000116171.19	371.086	-0.735291	0.277482	-2.64987	0.00805219	0.0436636	SCP2	NA	NA
ENST00000408941.7	ENSG00000116171.19	578.451	-0.814708	0.18638	-4.37122	1.23556e-05	0.00020901	SCP2	NA	NA
ENST00000435345.6	ENSG00000116171.19	252.967	-0.351793	0.217771	-1.61543	0.106218	0.285091	SCP2	NA	NA
ENST00000371486.4	ENSG00000157184.7	316.212	-0.997591	0.300918	-3.31516	0.000915914	0.00774872	CPT2	NA	NA
ENST00000294360.5	ENSG00000162384.14	170.361	-1.4042	0.250237	-5.61149	2.00596e-08	7.24023e-07	CZIB	NA	FALSE
ENST00000483739.5	ENSG00000162384.14	173.482	0.187047	0.266486	0.7019	0.482742	0.71203	CZIB	NA	NA
ENST00000371470.8	ENSG00000162385.11	742.453	-0.147423	0.174485	-0.844903	0.398165	0.644757	MAGOH	NA	NA
ENST00000371466.4	ENSG00000162385.11	126.441	-0.367308	0.294501	-1.24722	0.212317	0.446741	MAGOH	NA	NA
ENST00000306052.12	ENSG00000157193.18	1011.86	-0.122082	0.208524	-0.585459	0.558239	0.765938	LRP8	FALSE	FALSE
ENST00000529670.6	ENSG00000157193.18	87.0446	-0.207718	0.510122	-0.407193	0.683866	0.844945	LRP8	TRUE	NA
ENST00000654947.1	ENSG00000157193.18	45.3366	-0.421757	0.447721	-0.942009	0.346188	0.595778	LRP8	FALSE	NA
ENST00000460214.6	ENSG00000157193.18	64.811	-0.148705	0.451805	-0.329136	0.742053	0.877334	LRP8	TRUE	NA
ENST00000371429.4	ENSG00000058804.12	4101.59	-0.169323	0.179523	-0.943188	0.345585	0.595115	NDC1	NA	NA
ENST00000480952.1	ENSG00000058804.12	113.398	-0.482385	0.406374	-1.18705	0.235209	0.475493	NDC1	NA	NA
ENST00000464950.6	ENSG00000058799.15	142.481	-0.395468	0.345426	-1.14487	0.252262	0.496594	YIPF1	TRUE	TRUE
ENST00000072644.7	ENSG00000058799.15	166.565	-1.83368	1.94372	-0.943389	0.345482	0.595054	YIPF1	FALSE	TRUE
ENST00000465897.5	ENSG00000058799.15	18.9694	-1.23932	1.39975	-0.885387	0.375948	NA	YIPF1	NA	NA
ENST00000194214.9	ENSG00000081870.11	400.378	-0.733973	0.232745	-3.15356	0.00161294	0.0122829	HSPB11	NA	NA
ENST00000489675.1	ENSG00000081870.11	78.7022	-0.554762	0.350356	-1.58343	0.113324	0.298192	HSPB11	NA	FALSE
ENST00000371377.3	ENSG00000081870.11	123.076	-0.367289	0.318698	-1.15247	0.24913	0.492805	HSPB11	NA	NA
ENST00000371376.1	ENSG00000081870.11	40.7317	-0.419032	0.523837	-0.799928	0.423752	0.665934	HSPB11	NA	NA
ENST00000371368.5	ENSG00000116212.15	9.99198	-6.90854	3.05456	-2.26172	0.0237149	NA	LRRC42	NA	NA
ENST00000371370.8	ENSG00000116212.15	700.894	-0.260749	0.274536	-0.949782	0.342223	0.591593	LRRC42	NA	TRUE
ENST00000319223.8	ENSG00000116212.15	516.09	-0.999303	0.208404	-4.79503	1.6265e-06	3.53874e-05	LRRC42	NA	NA
ENST00000371348.5	ENSG00000116209.12	309.347	-0.0677439	0.18711	-0.362054	0.717312	0.863727	TMEM59	NA	TRUE
ENST00000371341.5	ENSG00000116209.12	606.186	-0.814473	0.185135	-4.39935	1.08575e-05	0.000186781	TMEM59	NA	FALSE
ENST00000440019.5	ENSG00000116209.12	36.1844	-1.15778	0.834509	-1.38738	0.165327	NA	TMEM59	NA	TRUE
ENST00000452421.5	ENSG00000116209.12	188.948	-0.129702	0.387359	-0.334836	0.737749	0.874925	TMEM59	NA	TRUE
ENST00000371337.3	ENSG00000116209.12	223.527	-0.353925	0.299216	-1.18284	0.236873	0.477735	TMEM59	NA	TRUE
ENST00000487096.5	ENSG00000116221.15	38.1313	-0.0908319	0.556933	-0.163093	0.870445	0.941991	MRPL37	NA	NA
ENST00000360840.9	ENSG00000116221.15	3038.29	0.471099	0.156742	3.00558	0.00265075	0.0182262	MRPL37	NA	NA
ENST00000605337.5	ENSG00000116221.15	128.292	-0.365812	0.493761	-0.740869	0.458773	0.693531	MRPL37	NA	NA
ENST00000490670.1	ENSG00000116221.15	39.7943	0.379435	0.489461	0.77521	0.438216	0.677511	MRPL37	NA	NA
ENST00000481208.5	ENSG00000162390.17	152.055	-0.0823072	0.326437	-0.252138	0.800934	0.909488	ACOT11	NA	TRUE
ENST00000343744.6	ENSG00000162390.17	306.273	-0.359415	0.239806	-1.49877	0.133932	0.333605	ACOT11	NA	NA
ENST00000371316.3	ENSG00000162390.17	548.296	-0.0162695	0.227609	-0.0714801	0.943016	0.975773	ACOT11	NA	FALSE
ENST00000371281.4	ENSG00000243725.7	806.585	-0.485797	0.195132	-2.48958	0.0127894	0.0622842	TTC4	NA	NA
ENST00000486621.1	ENSG00000243725.7	118.5	-0.36245	0.28527	-1.27055	0.203888	0.435449	TTC4	NA	NA
ENST00000371284.9	ENSG00000243725.7	87.6141	-0.271416	0.497341	-0.545734	0.585249	0.783463	TTC4	NA	FALSE
ENST00000371279.4	ENSG00000162396.6	346.638	0.30147	0.243688	1.23712	0.216044	0.451771	PARS2	NA	FALSE
ENST00000371269.9	ENSG00000116133.13	6021.43	0.267979	0.127813	2.09665	0.0360242	0.134346	DHCR24	NA	NA
ENST00000436604.2	ENSG00000116133.13	442.755	0.133688	0.226634	0.589886	0.555267	0.763589	DHCR24	NA	NA
ENST00000647585.1	ENSG00000116133.13	272.354	0.505881	0.372245	1.359	0.174147	0.394956	DHCR24	NA	NA
ENST00000648494.1	ENSG00000116133.13	20.9119	-1.28714	1.48561	-0.866406	0.386268	NA	DHCR24	NA	NA
ENST00000673726.1	ENSG00000169174.11	106.982	0.0347636	0.314221	0.110634	0.911907	0.961255	PCSK9	TRUE	NA
ENST00000302118.5	ENSG00000169174.11	718.249	0.485926	0.16758	2.89967	0.00373551	0.0237828	PCSK9	FALSE	NA
ENST00000294383.7	ENSG00000162402.14	4349.24	-0.129897	0.102889	-1.2625	0.206771	0.439166	USP24	FALSE	FALSE
ENST00000634589.1	ENSG00000162402.14	23.3274	0.0452687	0.650581	0.0695819	0.944526	NA	USP24	TRUE	NA
ENST00000422374.1	ENSG00000234810.4	1464.11	0.0894819	0.142602	0.627492	0.530337	0.746804	AL603840.1	NA	NA
ENST00000362961.1	ENSG00000199831.1	29.6431	0.938742	0.610201	1.53842	0.123947	NA	RN7SKP291	NA	NA
ENST00000371250.4	ENSG00000162407.9	153.608	-0.301104	0.366234	-0.822165	0.410983	0.655502	PLPP3	NA	TRUE
ENST00000488067.1	ENSG00000223416.3	13.467	-0.1765	0.783939	-0.225145	0.821867	NA	RPS26P15	NA	NA
ENST00000371226.8	ENSG00000162600.12	456.916	-0.811288	0.195945	-4.14038	3.46732e-05	0.00049743	OMA1	NA	NA
ENST00000476933.1	ENSG00000162600.12	30.4413	-1.29833	0.701427	-1.85098	0.0641726	NA	OMA1	NA	NA
ENST00000467063.1	ENSG00000162600.12	16.7205	-4.52844	2.01184	-2.25089	0.0243922	NA	OMA1	NA	NA
ENST00000419242.5	ENSG00000162600.12	42.4999	-1.00399	0.53967	-1.86037	0.0628332	0.199692	OMA1	NA	NA
ENST00000482274.2	ENSG00000162600.12	17.2829	-1.36756	0.746609	-1.83169	0.0669969	NA	OMA1	NA	NA
ENST00000654217.1	ENSG00000286918.1	476.232	-0.120431	0.189605	-0.635165	0.525321	0.743381	AL035411.3	NA	NA
ENST00000582127.2	ENSG00000264128.2	6.58885	0.787514	1.13954	0.691083	0.489513	NA	RN7SL713P	NA	NA
ENST00000371225.4	ENSG00000184292.7	61.8443	-0.390035	0.394421	-0.988879	0.322722	0.572449	TACSTD2	NA	NA
ENST00000493821.6	ENSG00000162601.11	1497.92	-0.324165	0.197936	-1.63773	0.101478	0.276424	MYSM1	NA	NA
ENST00000472487.6	ENSG00000162601.11	745.598	-0.473907	0.31239	-1.51704	0.129257	0.325661	MYSM1	FALSE	NA
ENST00000665648.1	ENSG00000162601.11	371.932	-0.687855	0.395783	-1.73796	0.0822177	0.24047	MYSM1	TRUE	NA
ENST00000401044.7	ENSG00000162601.11	180.085	0.291531	0.428461	0.680415	0.496242	0.721463	MYSM1	NA	NA
ENST00000481973.1	ENSG00000162601.11	22.3647	-0.809932	0.620384	-1.30553	0.191711	NA	MYSM1	NA	NA
ENST00000483003.5	ENSG00000162601.11	64.5992	-0.00786952	0.374094	-0.0210362	0.983217	0.993364	MYSM1	NA	FALSE
ENST00000489282.1	ENSG00000162601.11	83.1568	-0.515489	0.35364	-1.45767	0.144932	0.35115	MYSM1	NA	NA
ENST00000636386.1	ENSG00000283445.1	295.638	0.290958	0.381175	0.763318	0.445274	0.682573	AL136985.3	NA	NA
ENST00000371222.4	ENSG00000177606.7	248.562	-0.00525715	0.271472	-0.0193653	0.98455	0.994038	JUN	NA	TRUE
ENST00000660872.1	ENSG00000237352.4	463.929	0.213177	0.222907	0.956349	0.338896	0.588495	LINC01358	NA	NA
ENST00000413489.5	ENSG00000172456.18	6.36887	-1.12361	1.19846	-0.937546	0.348478	NA	FGGY	NA	NA
ENST00000634364.1	ENSG00000172456.18	256.991	-0.275484	0.315084	-0.87432	0.381944	0.629985	FGGY	NA	NA
ENST00000424725.2	ENSG00000172456.18	323.241	0.950393	0.319507	2.97456	0.00293406	0.0197086	FGGY	NA	NA
ENST00000371208.5	ENSG00000134709.12	2090.55	-0.509546	0.12447	-4.09374	4.24473e-05	0.00059361	HOOK1	NA	FALSE
ENST00000465876.5	ENSG00000134709.12	235.669	0.187213	0.270082	0.693173	0.488201	0.715938	HOOK1	NA	NA
ENST00000476646.5	ENSG00000162599.17	40.2473	0.345856	0.92757	0.372863	0.709251	0.859618	NFIA	NA	NA
ENST00000403491.8	ENSG00000162599.17	1305.65	0.838912	0.191898	4.37166	1.23303e-05	0.00020868	NFIA	NA	NA
ENST00000357977.5	ENSG00000162599.17	98.7578	0.510132	0.708372	0.720148	0.471434	0.703159	NFIA	NA	NA
ENST00000655960.1	ENSG00000237928.6	517.611	0.0331768	0.165186	0.200845	0.84082	0.928483	NFIA-AS2	NA	NA
ENST00000606498.5	ENSG00000162604.12	268.924	0.32626	0.268809	1.21372	0.224853	0.462751	TM2D1	FALSE	NA
ENST00000472989.5	ENSG00000162604.12	67.573	-0.159524	0.46006	-0.346745	0.728783	0.870279	TM2D1	NA	FALSE
ENST00000488410.5	ENSG00000162604.12	30.4726	-0.326653	0.540508	-0.604344	0.545615	NA	TM2D1	NA	FALSE
ENST00000496465.1	ENSG00000162604.12	57.6467	-0.490581	0.460454	-1.06543	0.286682	0.535861	TM2D1	TRUE	TRUE
ENST00000371177.2	ENSG00000162604.12	254.663	0.0390726	0.204812	0.190773	0.848704	0.932332	TM2D1	FALSE	NA
ENST00000642238.1	ENSG00000132849.20	633.9	-1.02171	0.206207	-4.95476	7.24204e-07	1.73863e-05	PATJ	NA	NA
ENST00000316485.11	ENSG00000132849.20	871.111	-0.509096	0.187882	-2.70966	0.00673529	0.0378462	PATJ	NA	NA
ENST00000635214.1	ENSG00000132849.20	423.793	-0.800736	0.2385	-3.35738	0.000786844	0.0068527	PATJ	NA	NA
ENST00000371158.6	ENSG00000132849.20	595.484	-0.85295	0.246517	-3.46	0.000540167	0.00503891	PATJ	NA	TRUE
ENST00000490547.2	ENSG00000132849.20	13.9569	-0.857383	0.992596	-0.863779	0.38771	NA	PATJ	NA	NA
ENST00000465798.2	ENSG00000132849.20	40.472	-0.920752	0.578992	-1.59027	0.111775	0.29523	PATJ	NA	NA
ENST00000466769.3	ENSG00000242860.3	14.4767	0.21996	0.773799	0.28426	0.776211	NA	RN7SL180P	NA	NA
ENST00000371146.5	ENSG00000162607.13	128.576	0.15828	0.85668	0.18476	0.853417	0.934471	USP1	NA	NA
ENST00000339950.5	ENSG00000162607.13	1666.6	-0.275292	0.19575	-1.40635	0.15962	0.37292	USP1	NA	FALSE
ENST00000454575.6	ENSG00000116641.18	767.417	-0.686134	0.300567	-2.2828	0.022442	0.094739	DOCK7	NA	NA
ENST00000340370.10	ENSG00000116641.18	662.141	-0.769494	0.42344	-1.81724	0.0691799	0.212968	DOCK7	NA	NA
ENST00000637255.1	ENSG00000116641.18	76.1004	0.131872	1.03305	0.127653	0.898424	0.954987	DOCK7	NA	NA
ENST00000635123.1	ENSG00000116641.18	1222.63	-0.629619	0.15097	-4.17049	3.03941e-05	0.000445584	DOCK7	NA	NA
ENST00000635286.1	ENSG00000116641.18	17.3827	0.502239	0.714077	0.70334	0.481844	NA	DOCK7	NA	NA
ENST00000635027.1	ENSG00000116641.18	11.6015	-0.294229	0.963648	-0.305328	0.760116	NA	DOCK7	NA	NA
ENST00000317868.9	ENSG00000125703.15	194.612	-0.623717	0.302368	-2.06277	0.0391341	0.142429	ATG4C	NA	FALSE
ENST00000371120.7	ENSG00000125703.15	149.102	-1.41368	0.271626	-5.20451	1.94507e-07	5.49432e-06	ATG4C	NA	NA
ENST00000371118.1	ENSG00000125703.15	31.2445	-0.220674	0.701761	-0.314458	0.753174	NA	ATG4C	NA	FALSE
ENST00000647818.1	ENSG00000088035.18	54.7784	-5.48583	1.43022	-3.83565	0.000125235	0.00147634	ALG6	NA	NA
ENST00000603108.6	ENSG00000088035.18	135.424	-0.992912	0.324712	-3.05782	0.00222952	0.0159315	ALG6	NA	FALSE
ENST00000650469.1	ENSG00000088035.18	13.5053	-3.81216	2.37451	-1.60545	0.108394	NA	ALG6	NA	NA
ENST00000371092.7	ENSG00000142856.16	29.9602	-1.68433	0.745778	-2.25849	0.0239152	NA	ITGB3BP	FALSE	FALSE
ENST00000271002.14	ENSG00000142856.16	263.955	-1.05527	0.378214	-2.79015	0.00526839	0.0311441	ITGB3BP	FALSE	NA
ENST00000489099.5	ENSG00000142856.16	64.6688	-0.820067	0.519288	-1.57921	0.114287	0.299858	ITGB3BP	TRUE	NA
ENST00000461681.5	ENSG00000142856.16	44.6113	-0.260916	0.493321	-0.528898	0.596876	0.79106	ITGB3BP	NA	NA
ENST00000478538.1	ENSG00000142856.16	64.8661	0.976178	0.512684	1.90405	0.0569031	0.185926	ITGB3BP	NA	FALSE
ENST00000476508.5	ENSG00000142856.16	56.995	-0.890372	0.637733	-1.39615	0.162669	0.377703	ITGB3BP	NA	NA
ENST00000462285.5	ENSG00000142856.16	31.954	-1.19273	0.551035	-2.16452	0.0304245	NA	ITGB3BP	NA	FALSE
ENST00000489863.5	ENSG00000142856.16	12.3011	-0.481348	1.0835	-0.444254	0.656859	NA	ITGB3BP	NA	NA
ENST00000460251.5	ENSG00000142856.16	35.3668	0.164072	0.534661	0.306871	0.758941	NA	ITGB3BP	NA	NA
ENST00000371088.5	ENSG00000203965.13	180.229	-0.301781	0.529874	-0.569534	0.568994	0.773083	EFCAB7	NA	NA
ENST00000585186.2	ENSG00000264271.2	12.7072	1.07764	0.821885	1.31118	0.189797	NA	RN7SL488P	NA	NA
ENST00000371084.8	ENSG00000079739.17	1578.49	-0.503605	0.321024	-1.56875	0.116707	0.304364	PGM1	NA	TRUE
ENST00000424995.1	ENSG00000223949.7	436.997	-0.0447269	0.196496	-0.227622	0.81994	0.919085	ROR1-AS1	NA	NA
ENST00000290039.6	ENSG00000158966.16	534.428	-0.325407	0.194494	-1.6731	0.0943086	0.26365	CACHD1	NA	NA
ENST00000294428.7	ENSG00000162437.14	438.394	-0.924973	0.212047	-4.36212	1.28806e-05	0.000215945	RAVER2	NA	NA
ENST00000371072.8	ENSG00000162437.14	1130.86	-0.65863	0.235516	-2.79654	0.00516529	0.0306439	RAVER2	NA	NA
ENST00000342505.5	ENSG00000162434.13	369.095	-0.246382	0.486604	-0.50633	0.612625	0.801924	JAK1	NA	NA
ENST00000672179.1	ENSG00000162434.13	515.074	-0.777124	0.182579	-4.25637	2.07774e-05	0.000320758	JAK1	NA	NA
ENST00000481702.1	ENSG00000162434.13	9.59637	-1.01233	1.02236	-0.990189	0.322082	NA	JAK1	NA	NA
ENST00000545314.5	ENSG00000162433.15	990.499	-0.08113	0.467805	-0.173427	0.862316	0.938473	AK4	NA	NA
ENST00000546702.5	ENSG00000162433.15	309.051	0.120481	0.554285	0.217363	0.827925	0.923416	AK4	NA	NA
ENST00000327299.8	ENSG00000162433.15	4921.86	0.748812	0.174556	4.2898	1.78835e-05	0.00028072	AK4	NA	NA
ENST00000474968.5	ENSG00000162433.15	461.969	0.0440956	0.257769	0.171066	0.864172	0.93933	AK4	NA	FALSE
ENST00000479060.1	ENSG00000162433.15	909.937	0.949036	0.120563	7.8717	3.49854e-15	4.74132e-13	AK4	NA	NA
ENST00000395325.7	ENSG00000116675.16	335.778	-0.601605	0.424897	-1.41589	0.156809	0.368852	DNAJC6	NA	NA
ENST00000475108.5	ENSG00000213625.9	15.8978	-0.235704	0.859001	-0.274392	0.783783	NA	LEPROT	NA	TRUE
ENST00000497874.5	ENSG00000213625.9	15.6261	0.531359	0.820228	0.647818	0.517103	NA	LEPROT	NA	NA
ENST00000371065.9	ENSG00000213625.9	593.304	0.0454016	0.213477	0.212677	0.831579	0.924651	LEPROT	NA	FALSE
ENST00000484243.1	ENSG00000213625.9	27.918	0.658302	0.609637	1.07982	0.28022	NA	LEPROT	NA	FALSE
ENST00000371059.7	ENSG00000116678.20	132.334	-0.223512	0.367199	-0.608695	0.542727	0.755621	LEPR	NA	TRUE
ENST00000371060.7	ENSG00000116678.20	435.055	-1.10304	0.315622	-3.49481	0.000474392	0.00452437	LEPR	NA	TRUE
ENST00000528771.5	ENSG00000184588.18	86.7807	-1.22529	0.379243	-3.23088	0.00123411	0.00986705	PDE4B	NA	NA
ENST00000371045.9	ENSG00000184588.18	2477.08	-0.88915	0.123753	-7.18489	6.72597e-13	6.13931e-11	PDE4B	NA	NA
ENST00000526197.5	ENSG00000184588.18	34.5865	-0.707883	0.572751	-1.23593	0.216483	NA	PDE4B	NA	NA
ENST00000480109.2	ENSG00000184588.18	236.188	-0.427298	0.29132	-1.46676	0.14244	0.347866	PDE4B	NA	NA
ENST00000534463.5	ENSG00000184588.18	84.0267	-0.545465	0.452105	-1.2065	0.227624	0.466616	PDE4B	NA	NA
ENST00000524999.1	ENSG00000184588.18	64.2109	-0.241203	0.408609	-0.590301	0.554989	0.763479	PDE4B	NA	NA
ENST00000483863.2	ENSG00000184588.18	54.1108	-0.598964	0.431325	-1.38866	0.164936	0.381175	PDE4B	NA	NA
ENST00000502413.2	ENSG00000248458.2	385.333	-0.160251	0.319964	-0.500842	0.616483	0.803997	AL139147.1	NA	NA
ENST00000357692.6	ENSG00000198160.14	237.387	-0.792602	0.514317	-1.54108	0.123298	0.315801	MIER1	NA	FALSE
ENST00000401041.5	ENSG00000198160.14	303.533	0.226657	0.292618	0.774585	0.438585	0.677964	MIER1	NA	TRUE
ENST00000401042.7	ENSG00000198160.14	282.068	0.267185	0.32376	0.825257	0.409226	0.654182	MIER1	NA	NA
ENST00000355356.3	ENSG00000198160.14	1290.78	-0.411213	0.200648	-2.04942	0.0404206	0.14584	MIER1	NA	FALSE
ENST00000479067.1	ENSG00000198160.14	72.2126	-0.126188	0.407175	-0.309912	0.756628	0.88563	MIER1	NA	NA
ENST00000235345.6	ENSG00000116704.8	934.197	0.150596	0.172946	0.870765	0.383883	0.632206	SLC35D1	NA	NA
ENST00000370994.8	ENSG00000142864.14	5070.37	-0.0244265	0.117014	-0.208749	0.834644	0.926119	SERBP1	NA	NA
ENST00000370995.6	ENSG00000142864.14	7036.21	-0.674751	0.150227	-4.49153	7.07126e-06	0.000129356	SERBP1	NA	NA
ENST00000361219.10	ENSG00000142864.14	4916.28	-0.527	0.110652	-4.76266	1.91055e-06	4.09401e-05	SERBP1	NA	FALSE
ENST00000370990.5	ENSG00000142864.14	1484.11	-0.416603	0.267605	-1.55679	0.119521	0.30925	SERBP1	NA	FALSE
ENST00000493607.1	ENSG00000142864.14	238.019	-0.032074	0.22225	-0.144315	0.885252	0.948681	SERBP1	NA	NA
ENST00000462814.1	ENSG00000142864.14	149.863	0.0872252	0.311127	0.280352	0.779207	0.898231	SERBP1	NA	NA
ENST00000484880.1	ENSG00000142864.14	260.774	-0.143364	0.358955	-0.399394	0.689603	0.847613	SERBP1	NA	NA
ENST00000490406.1	ENSG00000142864.14	32.4331	0.401216	0.851998	0.470911	0.637704	NA	SERBP1	NA	NA
ENST00000370985.4	ENSG00000116717.13	14.9404	-0.0851328	1.02049	-0.0834235	0.933515	NA	GADD45A	NA	NA
ENST00000370986.9	ENSG00000116717.13	421.05	-0.0827301	0.209695	-0.394526	0.693193	0.849668	GADD45A	NA	TRUE
ENST00000617962.2	ENSG00000116717.13	413.302	-0.170371	0.195949	-0.869465	0.384593	0.632766	GADD45A	NA	NA
ENST00000370982.4	ENSG00000172380.6	4121.81	-0.530134	0.120995	-4.38145	1.1789e-05	0.000200667	GNG12	NA	NA
ENST00000354777.6	ENSG00000116729.14	163.541	0.139899	0.371506	0.376573	0.706491	0.858344	WLS	NA	NA
ENST00000262348.9	ENSG00000116729.14	1426.45	-0.168555	0.21665	-0.778007	0.436565	0.676259	WLS	NA	NA
ENST00000498615.1	ENSG00000116729.14	33.6351	-0.666995	0.671031	-0.993985	0.32023	NA	WLS	NA	NA
ENST00000497187.5	ENSG00000116729.14	41.9499	-1.05601	0.757925	-1.39329	0.163532	0.378893	WLS	NA	NA
ENST00000471243.2	ENSG00000116729.14	69.176	-0.0268193	0.591553	-0.0453372	0.963839	0.985375	WLS	NA	NA
ENST00000370971.1	ENSG00000116729.14	22.4585	-0.216677	0.726893	-0.298087	0.765637	NA	WLS	NA	NA
ENST00000262340.6	ENSG00000116745.7	644.523	0.111551	0.166482	0.670047	0.502828	0.725887	RPE65	NA	NA
ENST00000456315.7	ENSG00000024526.17	3686.19	-0.229421	0.197658	-1.1607	0.245765	0.488612	DEPDC1	FALSE	NA
ENST00000370966.9	ENSG00000024526.17	262.459	-0.979745	0.296811	-3.3009	0.000963738	0.00806872	DEPDC1	FALSE	NA
ENST00000488146.5	ENSG00000024526.17	382.812	-0.620335	0.244785	-2.5342	0.0112703	0.056634	DEPDC1	NA	NA
ENST00000489862.1	ENSG00000024526.17	51.7795	0.0190587	1.39053	0.013706	0.989065	0.995406	DEPDC1	TRUE	NA
ENST00000525124.1	ENSG00000024526.17	191.409	-0.175094	0.339187	-0.516216	0.605703	0.797312	DEPDC1	NA	NA
ENST00000425820.1	ENSG00000233589.1	215.275	-0.271607	0.360093	-0.754268	0.450688	0.687396	AL138789.1	NA	NA
ENST00000664718.1	ENSG00000223883.2	86.7268	-0.000557355	0.33597	-0.00165894	0.998676	0.999534	LINC01707	NA	NA
ENST00000662276.1	ENSG00000287453.1	31.1588	0.221783	0.551176	0.402382	0.687403	NA	AL359894.1	NA	NA
ENST00000370952.4	ENSG00000066557.6	919.646	-1.41878	0.186939	-7.58953	3.21064e-14	3.73771e-12	LRRC40	NA	NA
ENST00000491451.3	ENSG00000244389.3	25.3701	-1.09345	0.753689	-1.4508	0.146836	NA	RN7SL242P	NA	NA
ENST00000370951.5	ENSG00000116754.13	727.748	-0.56509	0.160993	-3.51003	0.000448052	0.00431577	SRSF11	NA	NA
ENST00000463877.1	ENSG00000116754.13	88.385	-0.0430488	0.320537	-0.134302	0.893164	0.952618	SRSF11	NA	NA
ENST00000370950.7	ENSG00000116754.13	758.206	-0.962352	0.274514	-3.50566	0.000455482	0.00437931	SRSF11	NA	NA
ENST00000395136.6	ENSG00000116754.13	199.883	0.000221118	0.351788	0.000628554	0.999498	0.999752	SRSF11	NA	NA
ENST00000486667.5	ENSG00000116754.13	123.08	-0.305335	0.402281	-0.75901	0.447847	0.685034	SRSF11	NA	NA
ENST00000463116.1	ENSG00000116754.13	143.554	0.0493112	0.265438	0.185772	0.852623	0.934126	SRSF11	NA	NA
ENST00000484162.5	ENSG00000116754.13	1384.95	-0.112945	0.121857	-0.926867	0.353996	0.603578	SRSF11	NA	FALSE
ENST00000370949.1	ENSG00000116754.13	815.116	-0.136512	0.180345	-0.756952	0.449079	0.68612	SRSF11	NA	NA
ENST00000463859.5	ENSG00000116754.13	210.718	-0.0367961	0.304691	-0.120765	0.903877	0.95741	SRSF11	NA	FALSE
ENST00000460795.5	ENSG00000116754.13	111.572	-0.189987	0.427281	-0.444642	0.656579	0.828234	SRSF11	NA	NA
ENST00000370944.9	ENSG00000118454.13	798.693	-0.414221	0.182616	-2.26826	0.0233132	0.0973863	ANKRD13C	NA	TRUE
ENST00000262346.6	ENSG00000118454.13	593.505	-0.464316	0.165752	-2.80127	0.00509026	0.0303153	ANKRD13C	NA	TRUE
ENST00000464236.1	ENSG00000118454.13	33.8568	-1.32334	1.40233	-0.943674	0.345336	NA	ANKRD13C	NA	FALSE
ENST00000490846.5	ENSG00000118454.13	83.65	-0.796708	0.400753	-1.98802	0.0468089	0.161788	ANKRD13C	NA	NA
ENST00000370938.8	ENSG00000116761.12	284.299	0.411366	0.260237	1.58074	0.113938	0.299125	CTH	NA	TRUE
ENST00000602605.1	ENSG00000269933.1	50.4612	-0.394731	0.435933	-0.905485	0.365209	0.614719	AL031429.2	NA	NA
ENST00000370920.8	ENSG00000132485.14	700.999	-0.508492	0.254018	-2.0018	0.0453067	0.158053	ZRANB2	NA	NA
ENST00000477096.1	ENSG00000132485.14	755.528	-0.580892	0.161721	-3.59193	0.00032824	0.0033271	ZRANB2	NA	FALSE
ENST00000254821.10	ENSG00000132485.14	396.689	-0.776255	0.492937	-1.57475	0.115313	0.30186	ZRANB2	NA	TRUE
ENST00000487510.1	ENSG00000132485.14	81.228	-0.550176	0.39102	-1.40703	0.159419	0.372621	ZRANB2	NA	NA
ENST00000611683.1	ENSG00000132485.14	637.906	-0.375858	0.225704	-1.66527	0.0958588	0.266181	ZRANB2	NA	FALSE
ENST00000370898.7	ENSG00000254685.6	286.996	-0.94705	0.226461	-4.18195	2.89022e-05	0.00042724	FPGT	NA	NA
ENST00000340866.10	ENSG00000116791.14	949.466	-1.21723	0.188748	-6.44899	1.12598e-10	6.58654e-09	CRYZ	NA	NA
ENST00000417775.5	ENSG00000116791.14	71.7002	-2.1018	0.560654	-3.74884	0.000177655	0.00198552	CRYZ	NA	NA
ENST00000370871.7	ENSG00000116791.14	80.3258	-1.28639	0.491238	-2.61868	0.00882715	0.0468528	CRYZ	NA	FALSE
ENST00000370870.5	ENSG00000116791.14	92.1287	-0.469243	0.451186	-1.04002	0.29833	0.547561	CRYZ	NA	NA
ENST00000457880.6	ENSG00000162623.16	111.597	-0.197501	0.786809	-0.251015	0.801803	0.909969	TYW3	NA	FALSE
ENST00000370867.8	ENSG00000162623.16	1339.84	-0.645609	0.140742	-4.58718	4.49265e-06	8.65547e-05	TYW3	NA	FALSE
ENST00000479111.5	ENSG00000162623.16	173.613	-0.889705	0.463752	-1.91849	0.0550484	0.18179	TYW3	NA	NA
ENST00000526129.5	ENSG00000117054.14	62.405	-1.04769	0.553409	-1.89315	0.0583375	0.18948	ACADM	TRUE	NA
ENST00000526196.5	ENSG00000117054.14	27.313	-1.60344	1.51701	-1.05698	0.290523	NA	ACADM	TRUE	NA
ENST00000370841.9	ENSG00000117054.14	761.786	-1.06617	0.197591	-5.39586	6.81943e-08	2.17946e-06	ACADM	FALSE	NA
ENST00000420607.6	ENSG00000117054.14	183.366	-0.875531	0.409299	-2.1391	0.0324279	0.124639	ACADM	FALSE	NA
ENST00000529059.5	ENSG00000117054.14	93.4143	-0.703428	0.467508	-1.50463	0.132419	0.331048	ACADM	NA	NA
ENST00000496055.5	ENSG00000137955.16	1390.11	-0.354226	0.157403	-2.25045	0.0244206	0.100967	RABGGTB	NA	NA
ENST00000473406.5	ENSG00000137955.16	213.234	-0.210417	0.233624	-0.900665	0.367766	0.617034	RABGGTB	NA	NA
ENST00000485459.5	ENSG00000137955.16	31.4171	-0.473676	0.802194	-0.590475	0.554872	NA	RABGGTB	NA	TRUE
ENST00000370826.3	ENSG00000137955.16	735.871	-0.496183	0.20189	-2.45769	0.0139834	0.0667618	RABGGTB	NA	NA
ENST00000319942.8	ENSG00000137955.16	835.753	-0.564466	0.194146	-2.90743	0.00364417	0.0233562	RABGGTB	NA	NA
ENST00000462042.5	ENSG00000137955.16	173.342	-0.0993695	0.350908	-0.283179	0.77704	0.897247	RABGGTB	NA	TRUE
ENST00000470201.5	ENSG00000137955.16	37.9251	-0.606419	0.534971	-1.13356	0.256981	0.502458	RABGGTB	NA	FALSE
ENST00000471759.5	ENSG00000137955.16	1104.33	-0.281085	0.126455	-2.2228	0.0262293	0.106315	RABGGTB	NA	FALSE
ENST00000491266.5	ENSG00000137955.16	13.0894	-3.8378	1.55231	-2.47231	0.0134244	NA	RABGGTB	NA	NA
ENST00000467748.1	ENSG00000137955.16	181.667	-0.492284	0.290834	-1.69267	0.0905192	0.256543	RABGGTB	NA	NA
ENST00000459697.1	ENSG00000137955.16	381.24	-0.510767	0.175738	-2.90641	0.00365602	0.0234168	RABGGTB	NA	NA
ENST00000263187.4	ENSG00000057468.7	179.093	1.03913	0.309554	3.35688	0.000788276	0.00685845	MSH4	NA	NA
ENST00000420977.1	ENSG00000226415.1	43.0377	0.35225	0.712605	0.494314	0.621084	0.806164	TPI1P1	NA	NA
ENST00000370812.8	ENSG00000142892.15	690.159	-0.95753	0.18738	-5.11009	3.22005e-07	8.63551e-06	PIGK	FALSE	NA
ENST00000487906.5	ENSG00000142892.15	119.954	-1.29885	0.320215	-4.05618	4.98819e-05	0.000681739	PIGK	TRUE	NA
ENST00000478391.1	ENSG00000142892.15	82.1538	-1.00294	0.343147	-2.92277	0.00346928	0.0224905	PIGK	NA	NA
ENST00000471722.1	ENSG00000226084.5	54.2875	-0.6849	0.807326	-0.848357	0.396239	0.64302	AC113935.1	NA	NA
ENST00000478255.1	ENSG00000154027.19	35.373	0.310077	0.668679	0.463715	0.642852	NA	AK5	NA	NA
ENST00000370801.8	ENSG00000036549.13	2220.75	-0.33403	0.177352	-1.88343	0.0596422	0.192362	AC118549.1	NA	FALSE
ENST00000370798.5	ENSG00000036549.13	334.983	-0.905457	0.307583	-2.94378	0.0032423	0.0213154	AC118549.1	NA	FALSE
ENST00000476195.5	ENSG00000036549.13	62.5818	-0.0949154	0.473614	-0.200407	0.841163	0.928561	AC118549.1	NA	FALSE
ENST00000433749.5	ENSG00000036549.13	102.965	-0.98506	0.330434	-2.98111	0.00287208	0.0194024	AC118549.1	NA	NA
ENST00000414381.5	ENSG00000036549.13	30.6022	2.90787	1.48568	1.95727	0.0503163	NA	AC118549.1	NA	FALSE
ENST00000463166.5	ENSG00000036549.13	45.6778	-0.040006	0.669339	-0.0597694	0.952339	0.979767	AC118549.1	NA	FALSE
ENST00000370794.7	ENSG00000077254.14	1019.58	-0.309087	0.191014	-1.61814	0.105632	0.283961	USP33	NA	NA
ENST00000357428.5	ENSG00000077254.14	117.19	-7.16165	4.14678	-1.72704	0.0841611	0.244322	USP33	NA	NA
ENST00000370793.5	ENSG00000077254.14	128.401	-0.366617	3.33132	-0.110052	0.912368	0.961404	USP33	NA	NA
ENST00000370792.7	ENSG00000077254.14	782.145	-0.519222	0.229264	-2.26474	0.0235287	0.098053	USP33	NA	FALSE
ENST00000524536.5	ENSG00000077254.14	304.593	-0.272607	0.284288	-0.958911	0.337604	0.587305	USP33	NA	NA
ENST00000530709.5	ENSG00000077254.14	35.4462	0.700081	0.828602	0.844894	0.39817	NA	USP33	NA	NA
ENST00000643390.1	ENSG00000180488.15	168.866	-0.769092	0.397009	-1.93722	0.052719	0.176344	MIGA1	NA	NA
ENST00000483894.5	ENSG00000162613.16	138.909	-0.528394	0.377881	-1.39831	0.16202	0.376694	FUBP1	NA	NA
ENST00000480673.5	ENSG00000162613.16	24.5164	-0.0523733	0.701697	-0.0746381	0.940503	NA	FUBP1	NA	NA
ENST00000489495.5	ENSG00000162613.16	781.532	-0.391035	0.169749	-2.30361	0.0212447	0.0909056	FUBP1	NA	NA
ENST00000294623.8	ENSG00000162613.16	998.883	-0.665993	0.138434	-4.8109	1.50255e-06	3.31168e-05	FUBP1	TRUE	NA
ENST00000370768.6	ENSG00000162613.16	2288.57	-0.369749	0.12444	-2.9713	0.00296539	0.019874	FUBP1	FALSE	NA
ENST00000370767.5	ENSG00000162613.16	503.475	-0.344207	0.18385	-1.87222	0.0611767	0.196082	FUBP1	FALSE	FALSE
ENST00000487684.1	ENSG00000162613.16	98.0527	-0.174547	0.32776	-0.532545	0.594348	0.789157	FUBP1	NA	NA
ENST00000470287.1	ENSG00000162613.16	108.014	-0.569325	0.330259	-1.72388	0.0847303	0.24551	FUBP1	NA	NA
ENST00000421641.1	ENSG00000162613.16	131.542	0.348653	0.270688	1.28802	0.197738	0.427334	FUBP1	NA	NA
ENST00000487931.1	ENSG00000162616.9	216.741	-0.515566	0.359209	-1.43528	0.151207	0.360185	DNAJB4	NA	TRUE
ENST00000476396.1	ENSG00000162616.9	195.13	-0.774133	0.297366	-2.6033	0.00923318	0.048483	DNAJB4	NA	TRUE
ENST00000370763.6	ENSG00000162616.9	1005.8	-0.694187	0.208458	-3.33011	0.000868127	0.0074151	DNAJB4	NA	TRUE
ENST00000608684.1	ENSG00000273338.1	40.8387	-0.308497	0.473792	-0.651123	0.514967	0.735516	AC103591.3	NA	NA
ENST00000260505.13	ENSG00000137941.17	238.45	-1.34888	0.381606	-3.53473	0.000408186	0.00399159	TTLL7	FALSE	FALSE
ENST00000472937.1	ENSG00000137941.17	38.5885	0.0806703	0.66394	0.121502	0.903293	0.957158	TTLL7	NA	NA
ENST00000485638.5	ENSG00000137941.17	169.626	-0.824789	0.284438	-2.89971	0.00373504	0.0237828	TTLL7	TRUE	NA
ENST00000605506.1	ENSG00000271576.1	79.8036	-0.317797	0.390476	-0.813871	0.415719	0.659729	AL359504.1	NA	NA
ENST00000370689.6	ENSG00000142875.19	832.653	-0.968267	0.36826	-2.6293	0.00855598	0.0457951	PRKACB	NA	NA
ENST00000370688.7	ENSG00000142875.19	264.996	-0.996658	0.281091	-3.54567	0.000391611	0.00386463	PRKACB	NA	NA
ENST00000370685.7	ENSG00000142875.19	3360.4	-0.801695	0.173188	-4.62904	3.67372e-06	7.27512e-05	PRKACB	NA	NA
ENST00000470673.5	ENSG00000142875.19	80.4322	-0.411524	0.467137	-0.880949	0.378346	0.626845	PRKACB	NA	NA
ENST00000370684.5	ENSG00000142875.19	264.159	-0.859834	0.25453	-3.37812	0.000729837	0.00643515	PRKACB	NA	NA
ENST00000446538.5	ENSG00000142875.19	235.154	-0.530708	0.490248	-1.08253	0.279017	0.527022	PRKACB	NA	NA
ENST00000610703.4	ENSG00000142875.19	1306.71	-2.47912	0.964473	-2.57044	0.0101569	0.0523125	PRKACB	NA	NA
ENST00000432111.5	ENSG00000142875.19	122.087	-1.45351	0.455257	-3.19273	0.00140935	0.0110054	PRKACB	NA	FALSE
ENST00000450730.5	ENSG00000142875.19	77.3856	-0.688139	0.375261	-1.83376	0.0666897	0.207843	PRKACB	NA	NA
ENST00000370680.5	ENSG00000142875.19	174.87	-0.968682	0.280075	-3.45865	0.000542887	0.00505276	PRKACB	NA	NA
ENST00000417530.5	ENSG00000142875.19	31.4895	-1.78804	1.07044	-1.67039	0.0948428	NA	PRKACB	NA	NA
ENST00000614872.4	ENSG00000142875.19	264.912	-11.0771	1.40992	-7.85656	3.9484e-15	5.33064e-13	PRKACB	NA	NA
ENST00000394839.6	ENSG00000142875.19	64.7031	1.11132	3.98236	0.27906	0.780199	0.898732	PRKACB	NA	NA
ENST00000467507.1	ENSG00000142875.19	61.2615	-1.18907	0.452248	-2.62923	0.0085578	0.0457951	PRKACB	NA	NA
ENST00000370668.7	ENSG00000203943.8	131.374	-0.556319	0.310911	-1.78932	0.0735637	0.222507	SAMD13	NA	NA
ENST00000370670.2	ENSG00000203943.8	21.5783	-0.695137	0.627947	-1.107	0.268294	NA	SAMD13	NA	NA
ENST00000370656.5	ENSG00000117133.11	83.4319	-0.33646	0.398535	-0.844242	0.398534	0.644872	RPF1	NA	NA
ENST00000370654.6	ENSG00000117133.11	1720.3	-0.681018	0.348668	-1.9532	0.0507956	0.171788	RPF1	NA	NA
ENST00000487806.5	ENSG00000174021.11	140.36	-0.438949	0.317901	-1.38078	0.167348	0.385246	GNG5	NA	NA
ENST00000370645.9	ENSG00000174021.11	943.721	-0.0924444	0.150311	-0.615022	0.53854	0.752981	GNG5	NA	NA
ENST00000477677.5	ENSG00000117151.13	181.834	-1.71509	0.264652	-6.48054	9.13942e-11	5.50956e-09	CTBS	NA	TRUE
ENST00000465118.6	ENSG00000117151.13	28.8618	-2.86951	0.83742	-3.42661	0.000611173	NA	CTBS	NA	NA
ENST00000370625.1	ENSG00000117151.13	229.886	-0.93602	0.24349	-3.84419	0.000120952	0.00143586	CTBS	NA	TRUE
ENST00000342203.7	ENSG00000117155.16	1727.99	-0.600587	0.172273	-3.48625	0.000489845	0.00465051	SSX2IP	NA	NA
ENST00000605755.5	ENSG00000117155.16	613.886	-0.577984	0.191696	-3.01511	0.00256882	0.0177938	SSX2IP	NA	NA
ENST00000440886.1	ENSG00000171517.6	845.239	-0.264459	0.187234	-1.41245	0.157816	0.370333	LPAR3	NA	FALSE
ENST00000370611.4	ENSG00000171517.6	303.177	0.499392	0.339567	1.47067	0.141379	0.346312	LPAR3	NA	NA
ENST00000491034.1	ENSG00000171517.6	132.781	0.250674	0.356777	0.702607	0.482301	0.711735	LPAR3	NA	NA
ENST00000370608.8	ENSG00000153898.13	325.42	-0.402207	0.218286	-1.84256	0.0653928	0.205043	MCOLN2	NA	NA
ENST00000370589.7	ENSG00000055732.13	223.737	-0.801035	0.318702	-2.51343	0.0119563	0.0592426	MCOLN3	NA	TRUE
ENST00000474447.1	ENSG00000055732.13	221.857	0.0334169	0.22123	0.151051	0.879936	0.946526	MCOLN3	NA	NA
ENST00000624216.1	ENSG00000280099.1	117.21	0.102962	0.338143	0.304492	0.760753	0.888053	AL603750.1	NA	NA
ENST00000341460.6	ENSG00000097096.9	486.282	-0.108516	0.221623	-0.489642	0.624387	0.807831	SYDE2	NA	NA
ENST00000234668.6	ENSG00000097096.9	258.464	0.0899823	0.25995	0.346152	0.729228	0.870463	SYDE2	NA	NA
[truncated: 43,134 more rows]

## Sheet: 2_UPF3BKO+siUPF3AvsWT+siNC
transcript_id	gene_id	baseMean	log2FoldChange	lfcSE	stat	pvalue	padj	gene_name	PTC	NMD
ENST00000456328.2	ENSG00000223972.5	164.718	0.327831	0.245012	1.33802	0.180889	0.325171	DDX11L1	NA	NA
ENST00000488147.1	ENSG00000227232.5	6162.1	3.23932	0.0976528	33.1718	2.74476e-241	2.03305e-237	WASH7P	NA	TRUE
ENST00000466430.5	ENSG00000238009.6	218.496	1.37195	0.374757	3.6609	0.000251334	0.00122961	AL627309.1	NA	NA
ENST00000442987.3	ENSG00000233750.3	887.321	1.29436	0.267563	4.83758	1.31429e-06	1.01529e-05	CICP27	NA	TRUE
ENST00000494149.2	ENSG00000268903.1	384.832	0.864025	0.249986	3.4563	0.00054765	0.00246918	AL627309.6	NA	NA
ENST00000595919.1	ENSG00000269981.1	6.05181	-0.52793	1.84977	-0.285403	0.775335	NA	AL627309.7	NA	NA
ENST00000493797.1	ENSG00000239906.1	217.609	0.594193	0.756998	0.784934	0.432493	0.601027	AL627309.2	NA	NA
ENST00000484859.1	ENSG00000241860.7	9123.4	0.270839	0.109585	2.47149	0.0134552	0.0400333	AL627309.5	NA	NA
ENST00000466557.6	ENSG00000241860.7	1116.33	0.687629	0.242813	2.83193	0.00462678	0.016092	AL627309.5	NA	NA
ENST00000662089.1	ENSG00000241860.7	666.63	0.0349013	0.24492	0.142501	0.886684	0.938038	AL627309.5	NA	NA
ENST00000655252.1	ENSG00000241860.7	212.218	0.281203	0.520551	0.540203	0.589057	0.734269	AL627309.5	NA	NA
ENST00000496488.1	ENSG00000241599.1	234.4	0.486667	0.196806	2.47283	0.0134049	0.0399237	AL627309.4	NA	NA
ENST00000623083.4	ENSG00000279457.4	2610.74	2.19917	0.140982	15.599	7.39398e-55	2.22029e-52	WASH9P	NA	FALSE
ENST00000442116.1	ENSG00000228463.10	51.9792	-3.27313	1.31446	-2.4901	0.0127708	0.0383719	AP006222.1	NA	NA
ENST00000424587.7	ENSG00000228463.10	1110.3	0.539842	0.143578	3.75993	0.000169964	0.000867923	AP006222.1	NA	TRUE
ENST00000669836.1	ENSG00000286448.1	25.7439	1.74909	0.836618	2.09067	0.0365576	0.0924434	AP006222.2	NA	NA
ENST00000458203.2	ENSG00000236679.2	55.9592	4.73912	2.44529	1.93806	0.052616	0.124447	RPL23AP24	NA	NA
ENST00000455464.7	ENSG00000237094.12	285.112	0.417365	0.399343	1.04513	0.295964	0.464877	AL732372.2	NA	NA
ENST00000601814.5	ENSG00000237094.12	254.809	0.39355	0.222985	1.76492	0.077578	0.169983	AL732372.2	NA	NA
ENST00000419160.4	ENSG00000237094.12	739.221	0.712674	0.236254	3.01656	0.00255663	0.00962324	AL732372.2	NA	FALSE
ENST00000599771.6	ENSG00000237094.12	57.3587	1.44565	1.05027	1.37646	0.16868	0.308816	AL732372.2	NA	TRUE
ENST00000641845.1	ENSG00000237094.12	270.279	0.447938	0.270339	1.65695	0.0975297	0.203203	AL732372.2	NA	NA
ENST00000641916.1	ENSG00000237094.12	134.723	0.213817	0.397083	0.53847	0.590252	0.735198	AL732372.2	NA	NA
ENST00000601486.5	ENSG00000237094.12	104.988	0.509121	1.95335	0.26064	0.79437	0.880472	AL732372.2	NA	NA
ENST00000616947.2	ENSG00000237094.12	302.708	0.284149	0.200281	1.41876	0.15597	0.291224	AL732372.2	NA	NA
ENST00000432964.1	ENSG00000237094.12	134.442	-0.62464	0.532715	-1.17256	0.240972	0.401409	AL732372.2	NA	NA
ENST00000608420.1	ENSG00000237094.12	246.005	-0.308596	0.383625	-0.804423	0.421153	0.591049	AL732372.2	NA	NA
ENST00000641303.1	ENSG00000237094.12	2.9839	0.860395	1.97807	0.434967	0.663586	NA	AL732372.2	NA	TRUE
ENST00000641049.1	ENSG00000237094.12	1344.32	-0.373354	1.23758	-0.301681	0.762895	0.861425	AL732372.2	NA	NA
ENST00000642124.1	ENSG00000237094.12	225.712	0.459925	0.344001	1.33699	0.181226	0.325561	AL732372.2	NA	NA
ENST00000514436.1	ENSG00000250575.1	207.073	1.65614	0.438509	3.77676	0.000158883	0.000816782	AL732372.3	NA	NA
ENST00000447954.2	ENSG00000230021.10	6.298	2.40803	2.12474	1.13333	0.257077	NA	AL669831.3	NA	NA
ENST00000416931.1	ENSG00000225972.1	80.3034	0.28404	0.371758	0.764044	0.444841	0.611494	MTND1P23	NA	NA
ENST00000457540.1	ENSG00000225630.1	437.401	0.171993	0.189356	0.908305	0.363717	0.53645	MTND2P28	NA	NA
ENST00000414273.1	ENSG00000237973.1	1682.13	0.551081	0.156334	3.52502	0.000423446	0.0019607	MTCO1P12	NA	FALSE
ENST00000427426.1	ENSG00000229344.1	39.9746	-0.152188	0.508022	-0.299569	0.764506	0.862537	MTCO2P12	NA	NA
ENST00000467115.1	ENSG00000240409.1	12.6666	-0.019561	0.980149	-0.0199572	0.984078	0.991439	MTATP8P1	NA	NA
ENST00000514057.1	ENSG00000248527.1	5759.3	-0.284246	0.138107	-2.05816	0.0395749	0.0985647	MTATP6P1	NA	NA
ENST00000416718.2	ENSG00000198744.5	95.3845	-0.162689	0.316999	-0.513215	0.607801	0.749127	MTCO3P12	NA	NA
ENST00000438434.2	ENSG00000268663.1	13.8586	3.04293	1.84498	1.6493	0.0990855	0.20563	WBP1LP6	NA	NA
ENST00000506640.2	ENSG00000228327.3	3945.96	1.09489	0.147373	7.42937	1.09112e-13	2.20717e-12	AL669831.1	NA	TRUE
ENST00000428504.2	ENSG00000228327.3	145.703	-4.22384	3.60615	-1.17129	0.241482	0.401944	AL669831.1	NA	NA
ENST00000422528.1	ENSG00000229905.1	178.451	0.511212	0.385083	1.32754	0.184331	0.329538	AL669831.2	NA	NA
ENST00000589899.5	ENSG00000237491.10	135.993	-0.136548	0.351228	-0.388774	0.697443	0.815848	LINC01409	NA	NA
ENST00000592547.1	ENSG00000237491.10	48.1667	-0.0349124	0.405427	-0.0861128	0.931377	0.962047	LINC01409	NA	NA
ENST00000590817.3	ENSG00000230092.7	4.59026	-2.8079	1.4664	-1.91483	0.0555141	NA	AL669831.4	NA	NA
ENST00000657175.1	ENSG00000228794.10	86.7791	-0.0239349	0.498715	-0.0479932	0.961722	0.978746	LINC01128	NA	NA
ENST00000661463.1	ENSG00000288531.1	768.285	0.22504	0.162029	1.38889	0.164866	0.303494	AL669831.7	NA	NA
ENST00000432963.1	ENSG00000230368.2	76.4369	0.102044	0.4324	0.235995	0.813437	0.892681	FAM41C	NA	NA
ENST00000427857.1	ENSG00000230368.2	16.4755	-2.59196	1.07597	-2.40896	0.0159983	0.0462707	FAM41C	NA	NA
ENST00000620200.4	ENSG00000187634.12	106.329	-1.01197	0.760822	-1.3301	0.183486	0.328413	SAMD11	NA	NA
ENST00000327044.7	ENSG00000188976.11	4447.49	0.600044	0.116392	5.15537	2.53131e-07	2.20842e-06	NOC2L	NA	NA
ENST00000477976.5	ENSG00000188976.11	397.673	0.226069	0.158671	1.42476	0.154225	0.288897	NOC2L	NA	NA
ENST00000487214.1	ENSG00000188976.11	349.36	0.676526	0.217487	3.11065	0.00186679	0.00730999	NOC2L	NA	NA
ENST00000469563.1	ENSG00000188976.11	62.4092	0.178661	0.35929	0.497261	0.619005	0.757721	NOC2L	NA	NA
ENST00000338591.8	ENSG00000187961.14	502.282	1.34589	0.151344	8.89293	5.95191e-19	2.03786e-17	KLHL17	FALSE	NA
ENST00000622660.1	ENSG00000187961.14	120.352	0.550551	0.260427	2.11403	0.034513	0.0880802	KLHL17	TRUE	NA
ENST00000463212.1	ENSG00000187961.14	152.878	0.237442	0.286586	0.828519	0.407377	0.578618	KLHL17	NA	NA
ENST00000466300.1	ENSG00000187961.14	38.9048	0.604265	0.612603	0.986388	0.323943	0.494949	KLHL17	TRUE	NA
ENST00000481067.1	ENSG00000187961.14	51.6319	0.2541	0.377455	0.673194	0.500824	0.661099	KLHL17	NA	NA
ENST00000428771.6	ENSG00000188290.11	67.8438	1.70925	0.474229	3.60427	0.000313034	0.00149526	HES4	NA	NA
ENST00000304952.11	ENSG00000188290.11	220.883	0.700883	0.225524	3.10779	0.00188491	0.00737273	HES4	NA	FALSE
ENST00000481869.1	ENSG00000188290.11	103.296	0.0864421	0.304933	0.283479	0.776809	0.870277	HES4	NA	FALSE
ENST00000649529.1	ENSG00000187608.10	817.17	0.22885	0.162448	1.40876	0.158906	0.295214	ISG15	NA	NA
ENST00000379370.7	ENSG00000188157.15	2585.18	1.09912	0.142195	7.72967	1.07823e-14	2.42381e-13	AGRN	NA	TRUE
ENST00000479707.1	ENSG00000188157.15	68.5998	1.22979	0.348964	3.52411	0.000424914	0.00196688	AGRN	NA	NA
ENST00000466223.1	ENSG00000188157.15	135.171	0.849277	0.269309	3.15355	0.00161299	0.00642854	AGRN	NA	NA
ENST00000478677.1	ENSG00000188157.15	24.0556	0.788338	0.662437	1.19006	0.234024	0.392961	AGRN	NA	NA
ENST00000461111.1	ENSG00000188157.15	646.227	0.909802	0.174315	5.2193	1.79602e-07	1.60472e-06	AGRN	NA	NA
ENST00000427998.5	ENSG00000217801.10	38.5954	-1.02463	0.472069	-2.17051	0.0299685	0.078202	AL390719.1	NA	NA
ENST00000456409.5	ENSG00000217801.10	132.566	-0.686778	0.299933	-2.28977	0.0220344	0.06064	AL390719.1	NA	NA
ENST00000433695.1	ENSG00000217801.10	13.4654	-1.12179	1.30827	-0.857464	0.391188	0.562937	AL390719.1	NA	FALSE
ENST00000606993.1	ENSG00000272141.1	50.9626	0.253683	0.39	0.650469	0.515389	0.673437	AL390719.2	NA	NA
ENST00000379268.7	ENSG00000186891.14	107.816	0.186917	0.34471	0.542246	0.587649	0.733089	TNFRSF18	NA	NA
ENST00000360001.11	ENSG00000078808.18	1867.17	0.681562	0.0993904	6.85743	7.01124e-12	1.15705e-10	SDF4	NA	NA
ENST00000660930.1	ENSG00000078808.18	175.986	1.03095	0.307383	3.35395	0.000796656	0.00344876	SDF4	NA	TRUE
ENST00000403997.2	ENSG00000078808.18	301.059	0.855343	0.364338	2.34767	0.0188915	0.0533436	SDF4	NA	FALSE
ENST00000379198.5	ENSG00000176022.7	237.414	-0.213291	0.189947	-1.1229	0.26148	0.425558	B3GALT6	NA	NA
ENST00000349431.11	ENSG00000160087.21	291.632	0.488933	0.369119	1.32459	0.185306	0.330871	UBE2J2	FALSE	FALSE
ENST00000400929.6	ENSG00000160087.21	106.573	0.188837	0.365332	0.516891	0.605232	0.747305	UBE2J2	FALSE	NA
ENST00000464036.5	ENSG00000160087.21	206.081	1.22552	0.302938	4.04544	5.22249e-05	0.000298787	UBE2J2	TRUE	NA
ENST00000360466.6	ENSG00000160087.21	193.527	0.335021	0.340465	0.984011	0.32511	0.496224	UBE2J2	FALSE	NA
ENST00000467339.1	ENSG00000160087.21	60.4675	-0.480693	0.36451	-1.31874	0.187257	0.333451	UBE2J2	NA	NA
ENST00000473215.5	ENSG00000160087.21	58.3485	0.373892	0.445945	0.838428	0.40179	0.573054	UBE2J2	TRUE	NA
ENST00000471154.1	ENSG00000160087.21	16.1157	0.00504074	0.716992	0.0070304	0.994391	0.997093	UBE2J2	NA	NA
ENST00000502382.1	ENSG00000160087.21	44.4969	0.231943	0.40803	0.568446	0.569732	0.718218	UBE2J2	NA	NA
ENST00000461142.3	ENSG00000160087.21	61.7925	0.375044	0.362011	1.036	0.300201	0.469163	UBE2J2	NA	NA
ENST00000488418.2	ENSG00000160087.21	82.3054	0.579141	0.311795	1.85744	0.0632481	0.14431	UBE2J2	NA	NA
ENST00000354700.10	ENSG00000131584.19	339.07	0.964319	0.221833	4.34705	1.37981e-05	8.87177e-05	ACAP3	NA	FALSE
ENST00000438966.1	ENSG00000131584.19	14.2961	0.390977	0.843918	0.463287	0.643158	0.776365	ACAP3	NA	NA
ENST00000379031.10	ENSG00000169972.12	650.007	1.78097	0.187431	9.50202	2.05852e-21	8.75452e-20	PUSL1	NA	FALSE
ENST00000470520.5	ENSG00000169972.12	54.8903	2.44327	0.547342	4.46388	8.04902e-06	5.42814e-05	PUSL1	NA	NA
ENST00000618806.4	ENSG00000127054.21	142.378	0.167426	0.230399	0.726678	0.467423	0.631455	INTS11	FALSE	NA
ENST00000435064.6	ENSG00000127054.21	924.604	0.238699	0.12837	1.85946	0.0629621	0.143764	INTS11	FALSE	NA
ENST00000478641.5	ENSG00000127054.21	186.958	1.3264	0.266027	4.98597	6.16529e-07	5.03118e-06	INTS11	NA	FALSE
ENST00000450926.6	ENSG00000127054.21	18.0104	-1.00432	2.21049	-0.454344	0.649581	0.781248	INTS11	FALSE	NA
ENST00000461514.6	ENSG00000127054.21	26.4274	1.1974	0.857366	1.3966	0.162535	0.300223	INTS11	NA	NA
ENST00000525164.5	ENSG00000127054.21	29.3654	1.26629	0.563384	2.24765	0.0245983	0.0664275	INTS11	NA	FALSE
ENST00000528879.5	ENSG00000127054.21	28.6908	0.173226	0.689234	0.251332	0.801558	0.885021	INTS11	TRUE	NA
ENST00000533916.5	ENSG00000127054.21	22.5374	0.170966	0.742113	0.230378	0.817798	0.895357	INTS11	NA	FALSE
ENST00000488042.6	ENSG00000127054.21	83.4704	0.645685	0.422398	1.52862	0.126359	0.248206	INTS11	NA	NA
ENST00000526797.5	ENSG00000127054.21	42.7299	0.924637	0.421338	2.19453	0.0281977	0.0743583	INTS11	TRUE	TRUE
ENST00000526332.5	ENSG00000127054.21	35.1129	0.640278	0.791419	0.809025	0.418501	0.588651	INTS11	NA	NA
ENST00000526113.1	ENSG00000127054.21	19.041	0.887219	0.661495	1.34123	0.179845	0.323786	INTS11	NA	NA
ENST00000526904.5	ENSG00000127054.21	31.5653	1.26522	0.614592	2.05863	0.0395294	0.0984624	INTS11	NA	NA
ENST00000525603.1	ENSG00000127054.21	36.3943	0.746788	0.618628	1.20717	0.227368	0.384413	INTS11	NA	NA
ENST00000429572.5	ENSG00000127054.21	199.785	-0.0256473	0.318463	-0.0805346	0.935812	0.964436	INTS11	FALSE	NA
ENST00000534345.5	ENSG00000127054.21	69.9733	0.0655978	0.414278	0.158342	0.874187	0.930701	INTS11	NA	FALSE
ENST00000531019.5	ENSG00000127054.21	38.7155	0.0522174	0.538281	0.0970078	0.92272	0.957449	INTS11	TRUE	NA
ENST00000444968.1	ENSG00000240731.1	54.6511	0.917593	0.401921	2.28302	0.0224294	0.0615694	AL139287.1	NA	NA
ENST00000343938.9	ENSG00000224051.7	439.927	1.45917	0.195907	7.44829	9.45613e-14	1.92686e-12	CPTP	NA	NA
ENST00000378891.9	ENSG00000107404.20	1874.65	1.06709	0.103217	10.3383	4.72632e-25	2.74572e-23	DVL1	NA	FALSE
ENST00000378888.10	ENSG00000107404.20	492.43	1.33751	0.328992	4.06548	4.79331e-05	0.000276691	DVL1	NA	NA
ENST00000632445.1	ENSG00000107404.20	218.707	1.12429	0.276909	4.06013	4.9045e-05	0.000282449	DVL1	NA	NA
ENST00000634054.1	ENSG00000107404.20	120.202	0.986804	0.321009	3.07407	0.0021116	0.00813767	DVL1	NA	NA
ENST00000472445.1	ENSG00000107404.20	81.9328	1.11072	0.326775	3.39903	0.000676259	0.0029793	DVL1	NA	NA
ENST00000338370.7	ENSG00000175756.13	43.5818	0.991648	0.500646	1.98074	0.0476207	0.114633	AURKAIP1	NA	NA
ENST00000338338.9	ENSG00000175756.13	313.802	0.6805	0.281215	2.41985	0.0155268	0.0451361	AURKAIP1	NA	FALSE
ENST00000321751.9	ENSG00000175756.13	653.354	0.607186	0.206465	2.94086	0.00327299	0.0119316	AURKAIP1	NA	NA
ENST00000378853.3	ENSG00000175756.13	72.4468	1.2097	0.360503	3.35558	0.000791982	0.00343105	AURKAIP1	NA	NA
ENST00000400809.8	ENSG00000221978.12	193.594	0.255622	0.252645	1.01178	0.311643	0.481874	CCNL2	FALSE	NA
ENST00000482621.5	ENSG00000221978.12	134.604	0.309141	0.474072	0.652097	0.514339	0.672499	CCNL2	TRUE	NA
ENST00000463260.5	ENSG00000221978.12	111.951	-0.18959	0.295224	-0.642189	0.520751	0.677931	CCNL2	NA	FALSE
ENST00000481223.6	ENSG00000221978.12	13.5665	1.69832	2.80524	0.605409	0.544907	0.697889	CCNL2	TRUE	NA
ENST00000418865.6	ENSG00000221978.12	1624.63	-0.220257	0.19543	-1.12704	0.259728	0.423372	CCNL2	NA	NA
ENST00000471930.5	ENSG00000221978.12	87.8975	0.00731142	0.312795	0.0233745	0.981352	0.990011	CCNL2	NA	NA
ENST00000408918.8	ENSG00000221978.12	832.317	-0.0160109	0.213218	-0.0750919	0.940142	0.966567	CCNL2	FALSE	NA
ENST00000473872.5	ENSG00000221978.12	57.581	-0.307589	0.344911	-0.891793	0.372504	0.545122	CCNL2	NA	NA
ENST00000463895.1	ENSG00000221978.12	37.9957	-0.0646395	0.494734	-0.130655	0.896048	0.943408	CCNL2	NA	NA
ENST00000497013.1	ENSG00000221978.12	39.8398	-0.0315748	0.429089	-0.0735858	0.94134	0.967329	CCNL2	NA	NA
ENST00000448629.6	ENSG00000224870.7	61.4268	0.139019	0.445996	0.311705	0.755265	0.856026	MRPL20-AS1	NA	NA
ENST00000444362.2	ENSG00000224870.7	110.814	0.236628	0.400979	0.590126	0.555106	0.706554	MRPL20-AS1	NA	NA
ENST00000453521.1	ENSG00000224870.7	19.1861	-1.66639	0.752961	-2.21311	0.0268898	0.0714862	MRPL20-AS1	NA	NA
ENST00000344843.12	ENSG00000242485.6	846.662	-0.249387	0.245933	-1.01404	0.310563	0.48069	MRPL20	NA	NA
ENST00000487659.1	ENSG00000242485.6	125.993	0.0436813	0.281635	0.155099	0.876743	0.93198	MRPL20	NA	NA
ENST00000492508.1	ENSG00000242485.6	61.6688	0.545077	0.368444	1.4794	0.139033	0.266792	MRPL20	NA	NA
ENST00000482352.1	ENSG00000242485.6	91.234	0.316591	0.288792	1.09626	0.272966	0.439233	MRPL20	NA	NA
ENST00000607307.1	ENSG00000272455.1	240.235	0.314821	0.235941	1.33432	0.182098	0.326665	AL391244.2	NA	NA
ENST00000338660.5	ENSG00000179403.12	90.1552	0.266622	0.419964	0.634867	0.525515	0.682016	VWA1	NA	NA
ENST00000476993.2	ENSG00000179403.12	419.345	0.88308	0.197694	4.4669	7.93627e-06	5.3578e-05	VWA1	NA	NA
ENST00000673477.1	ENSG00000160072.20	288.132	1.38741	0.258799	5.36096	8.27809e-08	7.78284e-07	ATAD3B	FALSE	NA
ENST00000308647.8	ENSG00000160072.20	391.174	2.2131	0.297579	7.437	1.02995e-13	2.08818e-12	ATAD3B	TRUE	NA
ENST00000472194.6	ENSG00000160072.20	781.579	0.957937	0.153914	6.22383	4.85154e-10	6.36964e-09	ATAD3B	NA	FALSE
ENST00000378736.3	ENSG00000160072.20	400.051	1.36704	0.236079	5.7906	7.01354e-09	7.80214e-08	ATAD3B	NA	NA
ENST00000485748.5	ENSG00000160072.20	306.86	0.45197	0.226232	1.99782	0.0457361	0.110763	ATAD3B	NA	FALSE
ENST00000474481.1	ENSG00000160072.20	218.639	0.827178	0.194498	4.25288	2.11041e-05	0.000131176	ATAD3B	NA	NA
ENST00000378756.8	ENSG00000197785.14	1124.59	0.31781	0.285964	1.11136	0.266411	0.431482	ATAD3A	FALSE	FALSE
ENST00000672388.1	ENSG00000197785.14	435.668	0.777065	0.174093	4.4635	8.0633e-06	5.43447e-05	ATAD3A	NA	FALSE
ENST00000339113.9	ENSG00000197785.14	724.772	1.13777	0.328871	3.45962	0.000540938	0.00244164	ATAD3A	TRUE	NA
ENST00000536055.6	ENSG00000197785.14	638.248	1.78704	0.21878	8.1682	3.13015e-16	8.27052e-15	ATAD3A	FALSE	NA
ENST00000439513.1	ENSG00000197785.14	43.9678	1.15639	0.498351	2.32044	0.0203169	0.0566737	ATAD3A	NA	NA
ENST00000429957.1	ENSG00000197785.14	267.425	0.831879	0.173557	4.79311	1.64219e-06	1.25077e-05	ATAD3A	NA	NA
ENST00000291386.4	ENSG00000160075.12	2295.2	-0.573701	0.108113	-5.30651	1.11744e-07	1.03096e-06	SSU72	NA	NA
ENST00000378725.3	ENSG00000160075.12	91.5524	-0.632618	0.815169	-0.776058	0.437715	0.605011	SSU72	NA	NA
ENST00000359060.5	ENSG00000160075.12	460.359	0.368794	0.148447	2.48434	0.012979	0.0388714	SSU72	NA	NA
ENST00000422725.4	ENSG00000228594.4	125.129	1.08152	0.317605	3.40525	0.000661045	0.00291768	FNDC10	NA	NA
ENST00000477990.1	ENSG00000197530.12	202.412	0.721847	0.233859	3.08667	0.00202412	0.00784546	MIB2	NA	NA
ENST00000507082.1	ENSG00000197530.12	91.8192	0.0756813	0.468224	0.161635	0.871593	0.928905	MIB2	NA	NA
ENST00000512004.1	ENSG00000197530.12	31.0154	0.770488	0.48076	1.60264	0.109013	0.221586	MIB2	NA	NA
ENST00000508455.1	ENSG00000197530.12	14.4923	0.396817	0.6842	0.579972	0.561934	0.712023	MIB2	NA	NA
ENST00000473511.5	ENSG00000197530.12	119.739	2.33324	0.630218	3.70227	0.000213679	0.0010652	MIB2	NA	NA
ENST00000464570.1	ENSG00000197530.12	100.955	1.82636	0.441989	4.13214	3.59395e-05	0.000212992	MIB2	NA	NA
ENST00000483015.1	ENSG00000197530.12	151.544	2.30553	0.285586	8.07298	6.86013e-16	1.74615e-14	MIB2	NA	NA
ENST00000511910.1	ENSG00000197530.12	163.909	1.99012	0.387159	5.14031	2.74284e-07	2.37895e-06	MIB2	NA	NA
ENST00000470373.1	ENSG00000197530.12	149.046	1.74951	0.376804	4.64303	3.43338e-06	2.47143e-05	MIB2	NA	NA
ENST00000490017.1	ENSG00000189409.14	31.5754	1.37167	0.778691	1.76151	0.0781523	0.170982	MMP23B	NA	NA
ENST00000341832.10	ENSG00000248333.8	138.102	-0.763218	0.340523	-2.24131	0.025006	0.0673608	CDK11B	FALSE	NA
ENST00000407249.7	ENSG00000248333.8	279.627	0.468306	0.240199	1.94966	0.0512169	0.121767	CDK11B	FALSE	NA
ENST00000615951.4	ENSG00000248333.8	160.399	0.601696	0.402262	1.49578	0.134711	0.260432	CDK11B	TRUE	NA
ENST00000629289.2	ENSG00000248333.8	139.372	0.075428	0.271388	0.277934	0.781063	0.872699	CDK11B	FALSE	NA
ENST00000341028.8	ENSG00000248333.8	56.5099	0.6558	0.383609	1.70955	0.0873485	0.186364	CDK11B	NA	NA
ENST00000607013.1	ENSG00000272004.1	20.8406	0.726728	1.40559	0.517029	0.605136	0.747234	FO704657.1	NA	NA
ENST00000617444.5	ENSG00000189339.12	825.879	0.193507	0.291462	0.66392	0.506742	0.665818	SLC35E2B	NA	TRUE
ENST00000611123.1	ENSG00000189339.12	1333.9	1.29202	0.164388	7.85953	3.85585e-15	9.11014e-14	SLC35E2B	NA	TRUE
ENST00000597891.1	ENSG00000269737.2	36.2727	0.411762	0.736761	0.558882	0.576242	0.723698	AL691432.1	NA	NA
ENST00000404249.8	ENSG00000008128.23	495.422	0.137839	0.161036	0.855948	0.392027	0.563687	CDK11A	NA	NA
ENST00000478901.1	ENSG00000008128.23	109.289	0.389718	0.36125	1.0788	0.280675	0.447923	CDK11A	NA	FALSE
ENST00000492390.5	ENSG00000008128.23	29.1923	-0.17119	0.578299	-0.296023	0.767213	0.864274	CDK11A	NA	FALSE
ENST00000474916.1	ENSG00000008128.23	58.3567	0.878391	0.504837	1.73995	0.0818676	0.177144	CDK11A	NA	NA
ENST00000479362.1	ENSG00000008128.23	140.619	0.499249	0.224533	2.2235	0.0261824	0.0699487	CDK11A	NA	NA
ENST00000498810.1	ENSG00000008128.23	35.2527	0.151296	0.468935	0.322637	0.74697	0.850547	CDK11A	NA	NA
ENST00000598846.1	ENSG00000268575.1	386.155	0.395687	0.154305	2.56432	0.0103379	0.0320298	AL031282.2	NA	NA
ENST00000577672.1	ENSG00000227775.3	17.8793	0.525471	0.667132	0.787657	0.430897	0.599841	AL031282.1	NA	NA
ENST00000418950.2	ENSG00000227775.3	36.2388	0.384891	0.636243	0.604944	0.545216	0.698096	AL031282.1	NA	NA
ENST00000647043.1	ENSG00000215790.7	146.234	0.927883	0.317608	2.92147	0.00348378	0.0126035	SLC35E2A	NA	TRUE
ENST00000643905.1	ENSG00000215790.7	541.008	0.500064	0.151706	3.29627	0.000979791	0.00414269	SLC35E2A	NA	TRUE
ENST00000643943.1	ENSG00000215790.7	195.094	1.00034	0.314888	3.17682	0.00148898	0.0059853	SLC35E2A	NA	NA
ENST00000341426.9	ENSG00000008130.15	1080.74	0.405969	0.161657	2.51129	0.0120289	0.0364758	NADK	FALSE	NA
ENST00000341991.7	ENSG00000008130.15	1606.91	1.11625	0.17014	6.56077	5.3531e-11	7.909e-10	NADK	FALSE	NA
ENST00000498806.1	ENSG00000008130.15	17.8411	2.59637	0.938444	2.76667	0.00566313	0.0191451	NADK	TRUE	FALSE
ENST00000492768.5	ENSG00000008130.15	52.3741	3.62355	1.12976	3.20737	0.00133954	0.00544615	NADK	NA	NA
ENST00000610897.4	ENSG00000078369.18	1173.22	-0.622907	0.130545	-4.77158	1.82784e-06	1.3801e-05	GNB1	NA	NA
ENST00000378609.9	ENSG00000078369.18	7339.19	-0.90682	0.111341	-8.14452	3.80784e-16	9.93705e-15	GNB1	NA	FALSE
ENST00000471354.1	ENSG00000078369.18	120.375	-0.0406251	0.302684	-0.134216	0.893231	0.94187	GNB1	NA	NA
ENST00000439272.6	ENSG00000078369.18	75.48	0.211268	0.624601	0.338245	0.735179	0.842375	GNB1	NA	NA
ENST00000434686.6	ENSG00000078369.18	275.455	0.176527	0.284772	0.619888	0.535331	0.690044	GNB1	NA	NA
ENST00000437146.1	ENSG00000078369.18	57.3261	-0.585976	0.52002	-1.12683	0.259814	0.423481	GNB1	NA	FALSE
ENST00000607589.1	ENSG00000078369.18	50.1191	0.405108	0.49894	0.811937	0.416828	0.587374	GNB1	NA	NA
ENST00000472614.2	ENSG00000078369.18	60.9311	-1.28322	0.480261	-2.67192	0.00754184	0.0244868	GNB1	NA	NA
ENST00000378602.3	ENSG00000178821.13	128.025	-0.315967	0.290314	-1.08836	0.276434	0.443257	TMEM52	NA	NA
ENST00000310991.8	ENSG00000178821.13	91.8626	-0.313268	0.39685	-0.789387	0.429886	0.598969	TMEM52	NA	NA
ENST00000639935.1	ENSG00000187730.9	43.3486	0.948527	0.487891	1.94414	0.051879	0.123014	GABRD	NA	NA
ENST00000638763.1	ENSG00000187730.9	43.1184	1.24709	0.434733	2.86865	0.00412234	0.0145748	GABRD	NA	NA
ENST00000378567.8	ENSG00000067606.17	594.742	0.146595	0.194489	0.753745	0.451002	0.616665	PRKCZ	NA	NA
ENST00000461106.6	ENSG00000067606.17	174.493	0.664393	0.31697	2.09608	0.0360753	0.0914162	PRKCZ	NA	NA
ENST00000461465.5	ENSG00000067606.17	3.82313	-1.17975	3.94754	-0.298856	0.76505	NA	PRKCZ	NA	NA
ENST00000470511.5	ENSG00000067606.17	11.2887	-2.2918	2.06514	-1.10976	0.267104	0.432257	PRKCZ	NA	NA
ENST00000479263.5	ENSG00000067606.17	101.197	2.6034	0.724805	3.59186	0.000328326	0.00156109	PRKCZ	NA	FALSE
ENST00000400918.7	ENSG00000162585.17	24.7788	0.811758	0.729934	1.1121	0.266096	0.431143	FAAP20	NA	NA
ENST00000378543.2	ENSG00000162585.17	26.5399	-2.20884	1.51491	-1.45806	0.144823	0.275149	FAAP20	NA	NA
ENST00000378546.9	ENSG00000162585.17	44.4787	-0.305249	1.37018	-0.222781	0.823706	0.89882	FAAP20	NA	NA
ENST00000476803.1	ENSG00000162585.17	78.7752	0.0729822	0.314066	0.232378	0.816244	0.894196	FAAP20	NA	NA
ENST00000420515.1	ENSG00000162585.17	59.2201	0.711839	0.369654	1.92569	0.0541431	0.127311	FAAP20	NA	NA
ENST00000378536.5	ENSG00000157933.10	2727.58	0.292785	0.0666044	4.39588	1.10325e-05	7.24341e-05	SKI	NA	NA
ENST00000508416.1	ENSG00000157933.10	8.03818	1.05435	0.993046	1.06173	0.288359	0.456092	SKI	NA	NA
ENST00000378513.7	ENSG00000157916.20	245.962	-0.00225578	0.305138	-0.00739266	0.994102	0.996973	RER1	NA	NA
ENST00000378518.5	ENSG00000157916.20	194.865	0.347862	0.34487	1.00868	0.31313	0.483434	RER1	NA	NA
ENST00000605895.6	ENSG00000157916.20	522.891	-0.345418	0.28154	-1.22689	0.219863	0.375064	RER1	NA	NA
ENST00000306256.13	ENSG00000157916.20	132.38	-0.0374497	0.388728	-0.0963391	0.923251	0.957836	RER1	NA	NA
ENST00000493207.1	ENSG00000157916.20	33.2248	0.398584	0.460309	0.865905	0.386542	0.558403	RER1	NA	NA
ENST00000378512.5	ENSG00000157916.20	847.029	0.314974	0.164225	1.91795	0.0551179	0.129203	RER1	NA	NA
ENST00000443438.5	ENSG00000157916.20	352.773	0.193875	0.20304	0.954858	0.33965	0.511737	RER1	NA	NA
ENST00000488353.2	ENSG00000157916.20	354.137	0.259735	0.215266	1.20658	0.227595	0.38468	RER1	NA	FALSE
ENST00000462129.1	ENSG00000157916.20	67.1805	0.588816	0.399067	1.47548	0.140084	0.268299	RER1	NA	NA
ENST00000650293.1	ENSG00000157911.11	212.553	0.333512	0.287007	1.16203	0.245222	0.406199	PEX10	NA	NA
ENST00000514502.1	ENSG00000157911.11	27.6409	0.528857	0.58271	0.907583	0.364099	0.536753	PEX10	NA	NA
ENST00000378466.9	ENSG00000157881.16	644.559	0.0528248	0.118931	0.444162	0.656925	0.786654	PANK4	NA	NA
ENST00000514922.1	ENSG00000157881.16	68.4028	-0.127852	0.388581	-0.329023	0.742138	0.847158	PANK4	NA	NA
ENST00000419916.8	ENSG00000157870.17	265.615	1.50099	0.310745	4.83029	1.36338e-06	1.04974e-05	PRXL2B	NA	NA
ENST00000484099.5	ENSG00000157870.17	153.23	1.25236	0.447895	2.79611	0.00517217	0.0177075	PRXL2B	NA	NA
ENST00000378378.9	ENSG00000130762.15	662.725	0.666325	0.151494	4.39837	1.09068e-05	7.16829e-05	ARHGEF16	NA	NA
ENST00000378373.5	ENSG00000130762.15	51.4111	-4.20565	2.75055	-1.52902	0.126259	0.248067	ARHGEF16	NA	NA
ENST00000606489.1	ENSG00000272088.1	11.6674	-0.419298	0.811699	-0.516568	0.605458	0.747496	AL512413.1	NA	NA
ENST00000356575.9	ENSG00000162591.16	830.224	1.2474	0.190631	6.54353	6.00819e-11	8.8066e-10	MEGF6	NA	TRUE
ENST00000378344.7	ENSG00000158109.15	500.349	-1.58382	0.15037	-10.5328	6.0994e-26	3.80182e-24	TPRG1L	NA	NA
ENST00000378322.7	ENSG00000116213.16	210.596	-0.000251883	0.214244	-0.00117568	0.999062	0.999467	WRAP73	NA	FALSE
ENST00000270708.12	ENSG00000116213.16	546.655	-0.193929	0.234271	-0.827797	0.407785	0.579021	WRAP73	NA	NA
ENST00000424367.5	ENSG00000116213.16	18.6395	-0.276925	0.838406	-0.330299	0.741174	0.846397	WRAP73	NA	NA
ENST00000419924.2	ENSG00000116213.16	155.769	0.359667	0.256689	1.40118	0.16116	0.298233	WRAP73	NA	FALSE
ENST00000378295.9	ENSG00000078900.15	503.031	0.885456	0.21299	4.15727	3.22072e-05	0.000192801	TP73	NA	FALSE
ENST00000378290.4	ENSG00000078900.15	94.3357	0.776823	0.470272	1.65186	0.0985636	0.204853	TP73	NA	NA
ENST00000378251.3	ENSG00000130764.10	1176.52	0.664574	0.120208	5.52855	3.2288e-08	3.25606e-07	LRRC47	NA	FALSE
ENST00000462356.5	ENSG00000130764.10	360.674	0.63364	0.205292	3.08653	0.00202507	0.00784845	LRRC47	NA	FALSE
ENST00000607459.1	ENSG00000272153.1	25.9477	0.600349	0.537926	1.11604	0.264403	0.429136	AL365330.1	NA	NA
ENST00000378230.8	ENSG00000116198.13	715.713	0.821657	0.113921	7.21252	5.49272e-13	1.02956e-11	CEP104	NA	TRUE
ENST00000438539.5	ENSG00000116198.13	71.7417	0.34801	0.357431	0.973644	0.330234	0.501203	CEP104	NA	NA
ENST00000461667.1	ENSG00000116198.13	57.4226	0.488095	0.370081	1.31889	0.187207	0.333394	CEP104	NA	NA
ENST00000495701.1	ENSG00000116198.13	91.5469	0.239984	0.302071	0.794462	0.426927	0.596379	CEP104	NA	FALSE
ENST00000460038.5	ENSG00000116198.13	56.7589	0.22065	0.423044	0.521577	0.601965	0.744574	CEP104	NA	FALSE
ENST00000494653.5	ENSG00000116198.13	495.407	0.278828	0.162268	1.71832	0.0857382	0.183659	CEP104	NA	NA
ENST00000494951.1	ENSG00000116198.13	33.3787	-0.271672	0.45716	-0.59426	0.552338	0.704119	CEP104	NA	FALSE
ENST00000378209.8	ENSG00000169598.16	95.5677	-0.951856	0.519443	-1.83245	0.0668838	0.150978	DFFB	FALSE	NA
ENST00000341385.4	ENSG00000169598.16	15.0068	-0.462357	0.872583	-0.529871	0.596201	0.739977	DFFB	TRUE	NA
ENST00000474140.1	ENSG00000198912.11	242.146	-0.482929	0.213796	-2.25883	0.0238941	0.0648648	C1orf174	NA	FALSE
ENST00000361605.4	ENSG00000198912.11	513.902	-1.36926	0.242817	-5.63907	1.70967e-08	1.79497e-07	C1orf174	NA	NA
ENST00000378156.9	ENSG00000131697.18	388.693	0.358963	0.278425	1.28926	0.197307	0.346604	NPHP4	NA	TRUE
ENST00000496404.1	ENSG00000116254.18	569.021	2.01778	0.232786	8.66798	4.39872e-18	1.3835e-16	CHD5	NA	NA
ENST00000234875.9	ENSG00000116251.11	10072	-0.470789	0.0798738	-5.89417	3.76575e-09	4.35147e-08	RPL22	NA	NA
ENST00000480661.1	ENSG00000116251.11	1217.63	-0.148325	0.174899	-0.84806	0.396405	0.568024	RPL22	NA	NA
ENST00000497965.5	ENSG00000116251.11	2448.64	-1.53204	0.168491	-9.09271	9.65968e-20	3.56262e-18	RPL22	NA	NA
ENST00000471204.5	ENSG00000116251.11	566.515	0.662872	0.517854	1.28003	0.200533	0.350649	RPL22	NA	NA
ENST00000496676.5	ENSG00000158286.13	264.96	0.0937591	0.204503	0.458473	0.646613	0.779091	RNF207	NA	NA
ENST00000492476.1	ENSG00000158286.13	39.6963	0.500984	0.481476	1.04052	0.2981	0.466961	RNF207	NA	NA
ENST00000483336.1	ENSG00000158286.13	38.4333	-0.220634	0.427117	-0.516567	0.605459	0.747496	RNF207	NA	NA
ENST00000343813.10	ENSG00000116237.16	2245.48	0.520531	0.113983	4.56674	4.95359e-06	3.46853e-05	ICMT	FALSE	NA
ENST00000489498.5	ENSG00000116237.16	2043.2	0.374963	0.176185	2.12823	0.033318	0.0855411	ICMT	TRUE	TRUE
ENST00000474756.1	ENSG00000116237.16	203.662	1.4521	0.213871	6.78962	1.12427e-11	1.80966e-10	ICMT	TRUE	NA
ENST00000608083.5	ENSG00000097021.19	1721.86	0.0254944	0.0998459	0.255338	0.798462	0.883157	ACOT7	NA	NA
ENST00000377855.6	ENSG00000097021.19	25.6761	1.42446	0.635929	2.23997	0.0250928	0.0675455	ACOT7	NA	TRUE
ENST00000545482.5	ENSG00000097021.19	466.277	0.178583	0.140013	1.27547	0.202141	0.35256	ACOT7	NA	NA
ENST00000473466.2	ENSG00000097021.19	176.164	-0.261427	0.325693	-0.802678	0.422161	0.591826	ACOT7	NA	NA
ENST00000377836.8	ENSG00000069812.11	23.5559	0.943293	0.618501	1.52513	0.127227	0.249327	HES2	NA	FALSE
ENST00000377834.8	ENSG00000069812.11	323.432	0.887547	0.193509	4.58659	4.50553e-06	3.17984e-05	HES2	NA	NA
ENST00000645284.1	ENSG00000187017.17	515.495	1.01143	0.166062	6.09069	1.12429e-09	1.39685e-08	ESPN	NA	NA
ENST00000418286.1	ENSG00000187017.17	71.8867	1.07999	0.413309	2.61304	0.00897406	0.0284124	ESPN	NA	NA
ENST00000633239.1	ENSG00000187017.17	111.594	-0.324606	0.382249	-0.849201	0.39577	0.567366	ESPN	NA	NA
ENST00000475479.2	ENSG00000187017.17	10.2969	-0.282857	0.848798	-0.333244	0.73895	0.844958	ESPN	NA	NA
ENST00000434576.2	ENSG00000187017.17	11.5253	2.28334	1.98902	1.14797	0.25098	0.413068	ESPN	NA	NA
ENST00000468561.2	ENSG00000187017.17	62.7049	0.433936	0.390664	1.11076	0.26667	0.431759	ESPN	NA	NA
ENST00000647810.1	ENSG00000215788.10	143.747	0.453404	0.343777	1.31889	0.187205	0.333394	TNFRSF25	NA	NA
ENST00000513135.5	ENSG00000215788.10	249.616	0.181077	0.274512	0.659634	0.509488	0.668495	TNFRSF25	NA	NA
ENST00000475730.5	ENSG00000215788.10	30.258	0.58191	0.503445	1.15586	0.24774	0.409417	TNFRSF25	NA	NA
ENST00000340850.9	ENSG00000171680.22	353.455	1.04993	0.38247	2.74513	0.00604876	0.0202593	PLEKHG5	NA	TRUE
ENST00000377705.6	ENSG00000162408.11	2547.61	0.473623	0.161408	2.93431	0.00334287	0.0121589	NOL9	NA	NA
ENST00000464383.1	ENSG00000162408.11	243.711	0.201999	0.236577	0.853841	0.393193	0.564707	NOL9	NA	NA
ENST00000462798.1	ENSG00000162408.11	80.7275	0.467861	0.337395	1.38668	0.165538	0.30443	NOL9	NA	NA
ENST00000460777.1	ENSG00000162408.11	60.017	0.294806	0.367893	0.801335	0.422938	0.592529	NOL9	NA	NA
ENST00000456162.2	ENSG00000229519.2	16.268	0.183802	0.64847	0.283439	0.77684	0.870288	AL591866.1	NA	NA
ENST00000377674.9	ENSG00000204859.13	104.387	-0.43415	0.38457	-1.12892	0.25893	0.422421	ZBTB48	FALSE	FALSE
ENST00000435905.5	ENSG00000204859.13	39.484	-1.06769	0.655851	-1.62795	0.103536	0.212848	ZBTB48	NA	NA
ENST00000488936.1	ENSG00000204859.13	76.7055	0.227717	0.3138	0.725676	0.468038	0.631908	ZBTB48	NA	FALSE
ENST00000466813.1	ENSG00000204859.13	107.222	0.367773	0.350395	1.04959	0.293904	0.462541	ZBTB48	TRUE	NA
ENST00000377658.8	ENSG00000162413.16	1817.78	1.90854	0.166164	11.4859	1.55337e-30	1.31998e-28	KLHL21	NA	TRUE
ENST00000377663.3	ENSG00000162413.16	830.036	0.910502	0.122364	7.44094	9.99685e-14	2.02775e-12	KLHL21	NA	NA
ENST00000496707.5	ENSG00000162413.16	27.2879	3.29477	1.68912	1.95059	0.0511064	0.121546	KLHL21	NA	NA
ENST00000377648.5	ENSG00000116273.6	930.789	0.16981	0.120088	1.41405	0.157349	0.293105	PHF13	NA	NA
ENST00000054650.8	ENSG00000041988.15	253.828	0.597122	0.26823	2.22616	0.0260035	0.0695671	THAP3	NA	NA
ENST00000307896.10	ENSG00000041988.15	50.3827	-0.366943	0.57532	-0.637807	0.5236	0.680364	THAP3	NA	FALSE
ENST00000377627.7	ENSG00000041988.15	151.142	0.594711	0.251783	2.362	0.0181765	0.0516365	THAP3	NA	NA
ENST00000377577.10	ENSG00000007923.16	1211.62	0.477913	0.203269	2.35114	0.018716	0.0529389	DNAJC11	NA	NA
ENST00000294401.11	ENSG00000007923.16	501.14	-0.0216657	0.197131	-0.109905	0.912485	0.951828	DNAJC11	NA	FALSE
ENST00000426784.1	ENSG00000007923.16	109.916	0.105998	0.33914	0.31255	0.754623	0.855709	DNAJC11	NA	FALSE
ENST00000473993.5	ENSG00000007923.16	159.055	1.68874	0.334656	5.0462	4.5068e-07	3.76134e-06	DNAJC11	NA	NA
ENST00000485073.5	ENSG00000007923.16	118.498	0.225843	0.30377	0.743465	0.4572	0.622058	DNAJC11	NA	NA
ENST00000460594.5	ENSG00000007923.16	54.1017	-0.0772296	0.487844	-0.158308	0.874214	0.930701	DNAJC11	NA	NA
ENST00000303635.12	ENSG00000171735.19	316.013	-0.366962	0.219613	-1.67095	0.0947317	0.198618	CAMTA1	FALSE	NA
ENST00000476163.5	ENSG00000171735.19	39.4388	0.989115	0.74812	1.32214	0.186123	0.332009	CAMTA1	NA	TRUE
ENST00000473578.5	ENSG00000171735.19	61.5761	-0.476972	0.483054	-0.98741	0.323442	0.49439	CAMTA1	FALSE	NA
ENST00000557126.5	ENSG00000171735.19	17.8674	0.62285	0.945801	0.658542	0.51019	0.669043	CAMTA1	FALSE	NA
ENST00000461311.1	ENSG00000171735.19	8.35776	-0.740873	1.59018	-0.465905	0.641284	0.77496	CAMTA1	TRUE	NA
ENST00000486138.1	ENSG00000171735.19	12.0953	-0.115773	0.931416	-0.124298	0.90108	0.94613	CAMTA1	TRUE	NA
ENST00000490905.5	ENSG00000171735.19	37.6744	-0.616385	0.914804	-0.67379	0.500445	0.66084	CAMTA1	FALSE	NA
ENST00000602973.1	ENSG00000270035.1	30.1087	0.238521	0.493945	0.482891	0.629173	0.765571	AL359881.2	NA	NA
ENST00000054666.11	ENSG00000049245.13	1902.11	-0.874182	0.123569	-7.07445	1.50038e-12	2.67253e-11	VAMP3	NA	FALSE
ENST00000470357.1	ENSG00000049245.13	263.542	0.168156	0.207062	0.812103	0.416733	0.587316	VAMP3	NA	NA
ENST00000487194.1	ENSG00000049245.13	10.8335	1.43266	0.989492	1.44788	0.147652	0.279362	VAMP3	NA	NA
ENST00000602406.1	ENSG00000269925.1	18.8018	0.149671	0.581985	0.257174	0.797044	0.882292	Z98884.2	NA	NA
ENST00000377516.6	ENSG00000049247.13	97.2526	-0.906728	0.310483	-2.92038	0.00349608	0.0126443	UTS2	NA	NA
ENST00000361696.9	ENSG00000049247.13	42.9142	-1.65284	0.43892	-3.7657	0.000166081	0.000850539	UTS2	NA	NA
ENST00000054668.5	ENSG00000049247.13	20.2915	-1.16698	0.727993	-1.60301	0.108932	0.221461	UTS2	NA	NA
ENST00000493373.5	ENSG00000116288.13	55.3351	-1.12909	1.59567	-0.707593	0.479198	0.642119	PARK7	NA	NA
ENST00000460192.5	ENSG00000116288.13	184.257	-0.91844	0.249575	-3.68002	0.000233218	0.00114997	PARK7	NA	NA
ENST00000493678.5	ENSG00000116288.13	953.623	-1.56398	0.22842	-6.84698	7.54247e-12	1.2392e-10	PARK7	NA	NA
ENST00000377493.9	ENSG00000116288.13	164.202	-0.881682	0.350681	-2.5142	0.0119303	0.0362238	PARK7	NA	NA
ENST00000338639.10	ENSG00000116288.13	1489.83	-1.09362	0.132179	-8.27379	1.29768e-16	3.57986e-15	PARK7	NA	NA
ENST00000377491.5	ENSG00000116288.13	75.3909	-0.441737	0.626172	-0.705456	0.480526	0.642988	PARK7	NA	NA
ENST00000377488.5	ENSG00000116288.13	50.5328	-0.249741	0.582733	-0.428569	0.668237	0.794928	PARK7	NA	NA
ENST00000469225.1	ENSG00000116288.13	379.117	-1.0052	0.287939	-3.49101	0.000481192	0.00219673	PARK7	NA	NA
ENST00000641354.1	ENSG00000284747.1	100.289	-0.17798	0.308336	-0.577226	0.563787	0.713759	AL034417.5	NA	NA
ENST00000377482.10	ENSG00000116285.13	12603.9	-1.09654	0.102418	-10.7066	9.48054e-27	6.25125e-25	ERRFI1	FALSE	NA
ENST00000467067.1	ENSG00000116285.13	1667.74	-0.705294	0.150544	-4.68498	2.79986e-06	2.05096e-05	ERRFI1	FALSE	NA
ENST00000469499.5	ENSG00000116285.13	185.655	-0.326444	0.21614	-1.51034	0.130957	0.254906	ERRFI1	FALSE	NA
ENST00000487559.1	ENSG00000116285.13	156.488	-0.798549	0.329147	-2.42612	0.0152613	0.0444894	ERRFI1	TRUE	NA
ENST00000400908.7	ENSG00000142599.19	728.303	0.871639	0.16056	5.42874	5.67544e-08	5.47251e-07	RERE	NA	FALSE
ENST00000400907.6	ENSG00000142599.19	281.38	0.618137	0.182804	3.38141	0.000721149	0.00315384	RERE	NA	NA
ENST00000469251.1	ENSG00000142599.19	73.5183	0.634255	0.359796	1.76282	0.0779315	0.170562	RERE	NA	NA
ENST00000514428.1	ENSG00000142599.19	18.9741	1.03247	0.623287	1.6565	0.0976216	0.203332	RERE	NA	NA
ENST00000468247.1	ENSG00000142599.19	20.1414	1.17252	0.640371	1.83099	0.0671014	0.151364	RERE	NA	FALSE
ENST00000437586.1	ENSG00000234619.1	34.002	-0.165773	0.61084	-0.271384	0.786095	0.875668	RPL7P11	NA	NA
ENST00000433876.2	ENSG00000228423.2	13.2782	-0.084218	0.767163	-0.109779	0.912585	0.951859	AL357552.3	NA	NA
ENST00000234590.10	ENSG00000074800.16	37420.4	-0.282545	0.112746	-2.50603	0.0122096	0.036933	ENO1	FALSE	NA
ENST00000464920.2	ENSG00000074800.16	802.518	-0.27205	0.140702	-1.93352	0.0531724	0.125509	ENO1	NA	NA
ENST00000646370.2	ENSG00000074800.16	101.084	-0.562946	0.517318	-1.0882	0.276507	0.443319	ENO1	TRUE	FALSE
ENST00000645609.1	ENSG00000074800.16	496.508	0.154415	0.190405	0.810984	0.417375	0.587756	ENO1	NA	NA
ENST00000645600.1	ENSG00000074800.16	84.5252	0.707157	0.668185	1.05833	0.289907	0.45792	ENO1	NA	NA
ENST00000497492.1	ENSG00000074800.16	2128.56	-0.142351	0.23756	-0.599222	0.549025	0.701445	ENO1	NA	NA
ENST00000646660.1	ENSG00000074800.16	441.035	-6.11244	1.70738	-3.58001	0.000343579	0.00162647	ENO1	NA	NA
ENST00000646680.1	ENSG00000074800.16	5838.58	-0.308651	0.108542	-2.84361	0.00446053	0.0155906	ENO1	TRUE	NA
ENST00000646906.1	ENSG00000074800.16	569.133	-0.0710134	0.123778	-0.573714	0.566161	0.715431	ENO1	NA	NA
ENST00000646156.1	ENSG00000074800.16	163.451	0.218853	0.245266	0.892306	0.372229	0.544846	ENO1	NA	NA
ENST00000643438.1	ENSG00000074800.16	101.044	-0.283726	0.396748	-0.715129	0.474529	0.637676	ENO1	NA	NA
ENST00000486051.5	ENSG00000074800.16	329.49	-0.383095	0.230596	-1.66132	0.0966483	0.201778	ENO1	NA	FALSE
ENST00000492343.2	ENSG00000074800.16	457.573	-0.172891	0.194214	-0.890209	0.373354	0.545772	ENO1	NA	NA
ENST00000377411.5	ENSG00000180758.12	415.374	0.568505	0.155516	3.65559	0.00025659	0.00125312	GPR157	NA	NA
ENST00000635687.1	ENSG00000228526.7	309.375	0.901812	0.177931	5.06834	4.01308e-07	3.37463e-06	MIR34AHG	NA	NA
ENST00000635405.2	ENSG00000228526.7	282.243	1.2907	0.197928	6.52106	6.98111e-11	1.01423e-09	MIR34AHG	NA	NA
ENST00000328089.11	ENSG00000171621.14	352.767	0.458121	0.171732	2.66766	0.00763823	0.0247563	SPSB1	NA	FALSE
ENST00000302692.7	ENSG00000171612.7	701.6	-0.498643	0.209279	-2.38268	0.0171873	0.0492672	SLC25A33	NA	NA
ENST00000340381.11	ENSG00000188807.13	389.59	1.07797	0.161001	6.69543	2.1504e-11	3.34271e-10	TMEM201	NA	FALSE
ENST00000340305.9	ENSG00000188807.13	345.889	1.35185	0.266003	5.08207	3.73351e-07	3.15867e-06	TMEM201	NA	NA
ENST00000377346.9	ENSG00000171608.16	535.176	0.86213	0.155093	5.55879	2.71644e-08	2.7642e-07	PIK3CD	NA	NA
ENST00000415330.2	ENSG00000231789.2	68.6474	-0.538272	0.328756	-1.6373	0.101569	0.209686	PIK3CD-AS2	NA	NA
ENST00000377298.9	ENSG00000171603.18	995.779	0.392045	0.154595	2.53596	0.0112141	0.0343637	CLSTN1	FALSE	NA
ENST00000650348.1	ENSG00000171603.18	1170.37	0.241986	0.151181	1.60064	0.109456	0.222325	CLSTN1	TRUE	NA
ENST00000435891.5	ENSG00000171603.18	1052.18	0.525604	0.135801	3.8704	0.000108659	0.000578951	CLSTN1	FALSE	TRUE
ENST00000361311.4	ENSG00000171603.18	1368.5	0.848731	0.262476	3.23355	0.00122261	0.00503336	CLSTN1	FALSE	TRUE
ENST00000464286.1	ENSG00000171603.18	31.5169	-0.410776	0.477895	-0.859554	0.390035	0.561878	CLSTN1	NA	NA
ENST00000377263.6	ENSG00000178585.15	345.301	0.915884	0.206066	4.44461	8.80495e-06	5.88878e-05	CTNNBIP1	NA	NA
ENST00000400904.7	ENSG00000178585.15	213.521	0.398318	0.292978	1.35955	0.173972	0.315966	CTNNBIP1	NA	NA
ENST00000377258.5	ENSG00000178585.15	53.4564	1.36312	0.424721	3.20944	0.00132992	0.00541249	CTNNBIP1	NA	NA
ENST00000377256.1	ENSG00000178585.15	36.2375	0.945157	0.517539	1.82625	0.0678122	0.152562	CTNNBIP1	NA	NA
ENST00000377223.6	ENSG00000162441.12	745.581	-0.172843	0.126686	-1.36434	0.172459	0.313859	LZIC	NA	NA
ENST00000400903.6	ENSG00000162441.12	90.6435	-0.669381	0.279564	-2.39437	0.0166488	0.0479028	LZIC	NA	NA
ENST00000377213.1	ENSG00000162441.12	342.7	-0.139362	0.20751	-0.67159	0.501844	0.661927	LZIC	NA	NA
ENST00000403197.5	ENSG00000173614.14	61.1596	-0.814682	0.412947	-1.97285	0.0485127	0.116452	NMNAT1	FALSE	NA
ENST00000462686.1	ENSG00000173614.14	85.9418	-0.44398	0.404601	-1.09733	0.272498	0.438701	NMNAT1	TRUE	NA
ENST00000377205.6	ENSG00000173614.14	237.315	-0.412249	0.285766	-1.44261	0.14913	0.2815	NMNAT1	FALSE	TRUE
ENST00000492735.1	ENSG00000173614.14	23.8162	-0.0216146	0.655121	-0.0329933	0.97368	0.985462	NMNAT1	NA	NA
ENST00000365545.1	ENSG00000202415.1	20.7466	0.229196	0.605252	0.378679	0.704926	0.820586	RN7SKP269	NA	NA
ENST00000636827.2	ENSG00000283611.2	25.366	0.256167	0.515248	0.497172	0.619068	0.757756	TMEM274P	NA	NA
ENST00000294435.8	ENSG00000162444.12	510.852	-1.15552	0.157051	-7.35761	1.87231e-13	3.68345e-12	RBP7	NA	NA
ENST00000253251.12	ENSG00000130939.20	1142.21	0.0243021	0.126481	0.192141	0.847632	0.91405	UBE4B	NA	FALSE
ENST00000343090.11	ENSG00000130939.20	734.488	-0.242254	0.109509	-2.21218	0.0269542	0.071619	UBE4B	NA	FALSE
ENST00000470736.1	ENSG00000130939.20	63.2588	-0.351986	0.522619	-0.673505	0.500626	0.660967	UBE4B	NA	NA
ENST00000377093.8	ENSG00000054523.17	1057.92	-0.0436885	0.128793	-0.339215	0.734448	0.841962	KIF1B	NA	FALSE
ENST00000263934.10	ENSG00000054523.17	593.039	-0.906786	0.168006	-5.39735	6.76342e-08	6.45576e-07	KIF1B	NA	FALSE
ENST00000377086.5	ENSG00000054523.17	861.439	-0.605179	0.173305	-3.49199	0.000479432	0.00218982	KIF1B	NA	NA
ENST00000377083.5	ENSG00000054523.17	370.836	0.571954	0.209216	2.73379	0.00626093	0.0208598	KIF1B	NA	NA
ENST00000620295.2	ENSG00000054523.17	675.316	-0.851821	0.216532	-3.93392	8.35721e-05	0.000458084	KIF1B	NA	NA
ENST00000487775.1	ENSG00000142657.21	151.317	-0.795006	0.257378	-3.08887	0.00200923	0.00779656	PGD	NA	NA
ENST00000270776.13	ENSG00000142657.21	3478.47	-0.875317	0.121631	-7.19651	6.1773e-13	1.15204e-11	PGD	FALSE	NA
ENST00000477958.5	ENSG00000142657.21	14.3656	0.788387	0.770604	1.02308	0.306271	0.475983	PGD	TRUE	TRUE
ENST00000483936.5	ENSG00000142657.21	273.081	-0.839409	0.250002	-3.35761	0.000786195	0.00340879	PGD	NA	NA
ENST00000465632.5	ENSG00000142657.21	15.2555	-1.03718	0.692434	-1.49788	0.134164	0.259601	PGD	NA	NA
ENST00000460189.1	ENSG00000142657.21	17.5599	-0.0479122	0.616895	-0.0776667	0.938093	0.965502	PGD	NA	NA
ENST00000602787.6	ENSG00000251503.8	20.4192	-0.708051	1.27788	-0.554082	0.579523	0.726336	CENPS-CORT	NA	NA
ENST00000309048.8	ENSG00000175279.22	109.292	-1.09405	0.431607	-2.53483	0.0112502	0.0344587	CENPS	FALSE	NA
ENST00000477755.1	ENSG00000175279.22	74.432	-0.115355	0.343299	-0.336019	0.736857	0.843505	CENPS	TRUE	NA
ENST00000462462.1	ENSG00000175279.22	5.55783	0.0969609	2.10945	0.0459651	0.963338	NA	CENPS	FALSE	NA
ENST00000377038.8	ENSG00000160049.12	3551.94	0.180402	0.0823339	2.19111	0.0284439	0.0748655	DFFA	FALSE	FALSE
ENST00000476658.5	ENSG00000160049.12	171.601	0.111029	0.319528	0.347478	0.728232	0.837077	DFFA	TRUE	NA
ENST00000377036.2	ENSG00000160049.12	739.606	0.0531826	0.150626	0.353076	0.724031	0.834368	DFFA	FALSE	NA
ENST00000472851.1	ENSG00000142655.13	41.1217	0.266347	0.495891	0.537108	0.591193	0.735899	PEX14	NA	NA
ENST00000356607.9	ENSG00000142655.13	482.083	0.667626	0.164238	4.065	4.8032e-05	0.00027719	PEX14	NA	FALSE
ENST00000491661.2	ENSG00000142655.13	32.2392	1.17794	1.33848	0.88006	0.378827	0.551145	PEX14	NA	NA
ENST00000461850.3	ENSG00000243267.3	5.66836	0.299229	1.27997	0.233779	0.815156	NA	RN7SL614P	NA	NA
ENST00000639083.1	ENSG00000120948.18	374.785	-0.433583	0.351919	-1.23205	0.217929	0.372636	TARDBP	FALSE	FALSE
ENST00000629725.2	ENSG00000120948.18	214.595	-0.622297	0.207371	-3.00088	0.00269202	0.0100528	TARDBP	NA	NA
ENST00000439080.6	ENSG00000120948.18	93.3222	-0.464299	0.47379	-0.979969	0.327101	0.4981	TARDBP	TRUE	NA
ENST00000613864.4	ENSG00000120948.18	205.298	-0.876917	0.2567	-3.41612	0.000635213	0.00281654	TARDBP	NA	NA
ENST00000240185.8	ENSG00000120948.18	1066.77	-0.337249	0.0960411	-3.51151	0.000445568	0.00205074	TARDBP	FALSE	NA
ENST00000315091.7	ENSG00000120948.18	1128.39	-0.782301	0.16743	-4.6724	2.97708e-06	2.17039e-05	TARDBP	FALSE	FALSE
ENST00000618606.1	ENSG00000120948.18	49.1753	-0.483721	0.424794	-1.13872	0.25482	0.41767	TARDBP	NA	NA
ENST00000621573.1	ENSG00000120948.18	675.952	-1.3049	0.22682	-5.75302	8.76621e-09	9.61471e-08	TARDBP	TRUE	TRUE
ENST00000617757.1	ENSG00000120948.18	141.857	-0.640723	0.28774	-2.22675	0.0259642	0.0694743	TARDBP	NA	NA
ENST00000400897.8	ENSG00000009724.17	167.45	0.171909	0.220584	0.779334	0.435783	0.603618	MASP2	NA	NA
ENST00000612387.1	ENSG00000271895.2	59.8077	-0.128869	0.409744	-0.314511	0.753133	0.85487	AL109811.2	NA	NA
ENST00000475189.1	ENSG00000116649.10	76.4548	1.22026	0.386101	3.16046	0.00157519	0.00629253	SRM	NA	NA
ENST00000376957.7	ENSG00000116649.10	1144.13	0.69272	0.158934	4.35852	1.30943e-05	8.47562e-05	SRM	FALSE	NA
ENST00000465788.1	ENSG00000116649.10	24.2159	0.522407	0.721889	0.723667	0.46927	0.633072	SRM	NA	NA
ENST00000459997.1	ENSG00000116649.10	36.9973	2.43768	1.26449	1.92779	0.0538809	0.126845	SRM	TRUE	NA
ENST00000304457.11	ENSG00000171824.14	20.224	-3.7597	2.02913	-1.85286	0.0639023	0.145551	EXOSC10	NA	NA
ENST00000376936.9	ENSG00000171824.14	1756.63	-0.585711	0.149294	-3.92319	8.73839e-05	0.000476985	EXOSC10	NA	NA
ENST00000474216.5	ENSG00000171824.14	112.03	0.185715	0.321948	0.576848	0.564042	0.713876	EXOSC10	NA	NA
ENST00000472078.1	ENSG00000171824.14	48.439	-0.258655	0.376139	-0.687657	0.491669	0.652749	EXOSC10	NA	NA
ENST00000485606.1	ENSG00000171824.14	32.5964	-0.13428	0.482206	-0.278471	0.780651	0.872506	EXOSC10	NA	NA
ENST00000361445.9	ENSG00000198793.13	5535.56	-0.0908544	0.0892952	-1.01746	0.308934	0.478752	MTOR	NA	TRUE
ENST00000376810.5	ENSG00000120942.13	545.135	0.259041	0.15928	1.62633	0.10388	0.213427	UBIAD1	NA	NA
ENST00000483738.1	ENSG00000120942.13	79.1443	0.808245	0.334622	2.4154	0.015718	0.0455756	UBIAD1	NA	NA
ENST00000642025.1	ENSG00000116661.11	177.007	0.511909	0.2337	2.19045	0.0284915	0.0749554	FBXO2	TRUE	NA
ENST00000354287.5	ENSG00000116661.11	225.533	0.472486	0.221487	2.13325	0.0329044	0.0846015	FBXO2	FALSE	TRUE
ENST00000425796.5	ENSG00000132879.14	141.815	0.635974	0.237976	2.67243	0.00753049	0.0244553	FBXO44	NA	NA
ENST00000251547.10	ENSG00000132879.14	364.218	0.334754	0.204095	1.64019	0.100965	0.208771	FBXO44	NA	NA
ENST00000376768.5	ENSG00000132879.14	96.7305	0.50679	0.336564	1.50578	0.132124	0.256581	FBXO44	NA	NA
ENST00000376760.5	ENSG00000132879.14	95.1641	1.28665	0.459188	2.802	0.00507869	0.0174378	FBXO44	NA	NA
ENST00000376762.8	ENSG00000132879.14	31.9822	8.45961	1.43023	5.91484	3.32191e-09	3.87283e-08	FBXO44	NA	NA
ENST00000376753.9	ENSG00000116663.11	335.224	-0.0383458	0.203519	-0.188414	0.850552	0.915593	FBXO6	NA	FALSE
ENST00000376692.9	ENSG00000116670.15	1515.35	0.394056	0.158362	2.48833	0.0128345	0.0385035	MAD2L2	NA	NA
ENST00000376669.9	ENSG00000116670.15	78.6627	0.0313257	0.423569	0.0739567	0.941045	0.967119	MAD2L2	NA	NA
ENST00000376667.7	ENSG00000116670.15	161.575	0.815056	0.386402	2.10935	0.0349145	0.0889516	MAD2L2	NA	NA
ENST00000456915.1	ENSG00000116670.15	42.1639	0.0145647	0.456449	0.0319087	0.974545	0.985987	MAD2L2	NA	NA
ENST00000400895.6	ENSG00000177674.16	25.0854	1.23793	0.672528	1.84071	0.0656637	0.148737	AGTRAP	NA	TRUE
ENST00000494437.1	ENSG00000177674.16	56.6224	-0.0304163	0.362791	-0.0838397	0.933184	0.962978	AGTRAP	NA	NA
ENST00000314340.10	ENSG00000177674.16	375.686	1.10528	0.273983	4.03413	5.48045e-05	0.000312299	AGTRAP	NA	NA
ENST00000376629.8	ENSG00000177674.16	67.1729	0.268279	0.595727	0.450338	0.652466	0.783637	AGTRAP	NA	NA
ENST00000413656.5	ENSG00000177000.13	21.3431	0.991446	0.586862	1.6894	0.0911425	0.192663	MTHFR	NA	NA
ENST00000346436.11	ENSG00000011021.23	553.106	0.284856	0.221156	1.28803	0.197734	0.347216	CLCN6	NA	TRUE
ENST00000650448.1	ENSG00000285646.2	877.237	0.19731	0.19178	1.02883	0.303558	0.472827	AL021155.4	NA	NA
ENST00000666735.1	ENSG00000285646.2	80.2074	0.201797	0.37173	0.542858	0.587228	0.732715	AL021155.4	NA	NA
ENST00000658167.1	ENSG00000285646.2	56.2134	-0.167259	0.466708	-0.35838	0.720059	0.83132	AL021155.4	NA	NA
ENST00000376572.8	ENSG00000116685.16	2681.69	0.42301	0.123234	3.43257	0.0005979	0.00266732	KIAA2013	NA	NA
ENST00000616327.1	ENSG00000116685.16	81.8518	4.50792	2.43755	1.84937	0.0644046	0.14646	KIAA2013	NA	NA
ENST00000449038.5	ENSG00000083444.17	79.8715	0.430166	0.344954	1.24702	0.212389	0.365555	PLOD1	NA	TRUE
ENST00000196061.5	ENSG00000083444.17	3394.34	0.559012	0.0778139	7.18396	6.77192e-13	1.25608e-11	PLOD1	NA	TRUE
ENST00000491536.5	ENSG00000083444.17	18.756	-0.142212	0.916401	-0.155185	0.876675	0.93193	PLOD1	NA	NA
ENST00000470133.1	ENSG00000083444.17	53.1762	0.684494	0.388149	1.76348	0.0778189	0.170366	PLOD1	NA	FALSE
ENST00000490079.5	ENSG00000116688.17	74.2462	0.192374	0.361081	0.532772	0.594191	0.738328	MFN2	NA	FALSE
ENST00000484391.5	ENSG00000116688.17	57.8806	0.633366	0.404372	1.5663	0.117279	0.234571	MFN2	NA	NA
ENST00000497302.1	ENSG00000116688.17	271.358	0.354027	0.194343	1.82166	0.0685061	0.153792	MFN2	NA	TRUE
ENST00000235329.10	ENSG00000116688.17	5135.83	0.296483	0.11035	2.68676	0.00721492	0.0235665	MFN2	NA	FALSE
ENST00000412236.1	ENSG00000116688.17	48.4566	0.874393	0.425516	2.0549	0.0398885	0.0991567	MFN2	NA	NA
ENST00000478749.5	ENSG00000116691.11	26.7647	-0.481871	0.598753	-0.804791	0.42094	0.590904	MIIP	NA	NA
ENST00000235332.6	ENSG00000116691.11	335.013	0.147732	0.242284	0.609749	0.542028	0.695485	MIIP	NA	FALSE
ENST00000620676.6	ENSG00000048707.15	1537.02	0.912521	0.202541	4.50538	6.62551e-06	4.5426e-05	VPS13D	NA	FALSE
ENST00000613099.4	ENSG00000048707.15	5155.98	0.281151	0.0921624	3.0506	0.00228385	0.00871011	VPS13D	NA	NA
ENST00000643711.1	ENSG00000048707.15	61.8707	0.457692	0.442707	1.03385	0.301207	0.470204	VPS13D	NA	NA
ENST00000616661.5	ENSG00000162496.9	1451.96	0.605138	0.0959041	6.30983	2.79346e-10	3.77921e-09	DHRS3	NA	TRUE
ENST00000464917.5	ENSG00000162496.9	31.751	0.400217	0.50552	0.791694	0.428539	0.597813	DHRS3	NA	TRUE
ENST00000606790.1	ENSG00000272482.1	21.2516	-0.0604167	0.776078	-0.0778487	0.937948	0.965473	AC254633.1	NA	NA
ENST00000413440.5	ENSG00000116731.22	689.227	-0.0454852	0.20362	-0.223382	0.823238	0.898685	PRDM2	NA	FALSE
ENST00000343137.8	ENSG00000116731.22	317.4	0.614506	0.277245	2.21648	0.026659	0.0709746	PRDM2	NA	NA
ENST00000400798.6	ENSG00000189337.17	429.662	0.197838	0.185735	1.06516	0.286801	0.454282	KAZN	NA	NA
ENST00000428417.5	ENSG00000171729.14	93.5481	2.47368	1.21339	2.03865	0.0414847	0.10242	TMEM51	NA	NA
ENST00000400796.7	ENSG00000171729.14	166.702	1.03547	0.369777	2.80025	0.00510637	0.0175119	TMEM51	NA	FALSE
ENST00000376008.3	ENSG00000171729.14	354.25	0.0461878	0.173512	0.266193	0.79009	0.877962	TMEM51	NA	NA
ENST00000424792.5	ENSG00000204464.7	9.14448	0.0195509	0.874075	0.0223675	0.982155	0.9904	C1orf195	NA	NA
ENST00000625027.2	ENSG00000204464.7	18.9677	0.435955	0.624178	0.698447	0.484898	0.646975	C1orf195	NA	NA
ENST00000433640.6	ENSG00000142621.19	20.4599	0.787413	0.625822	1.25821	0.208318	0.360193	FHAD1	NA	NA
ENST00000375998.8	ENSG00000142621.19	174.93	1.01885	0.395952	2.57315	0.0100777	0.0313505	FHAD1	NA	NA
ENST00000375997.8	ENSG00000142621.19	35.5548	2.26128	0.647035	3.49483	0.00047437	0.00216848	FHAD1	NA	NA
ENST00000375980.9	ENSG00000142634.13	2546.79	1.42818	0.118954	12.0061	3.29875e-33	3.29445e-31	EFHD2	NA	FALSE
ENST00000348549.9	ENSG00000132906.18	74.6406	-0.337157	0.330747	-1.01938	0.308023	0.477807	CASP9	NA	NA
ENST00000546969.1	ENSG00000132906.18	26.102	-0.258315	0.589119	-0.438478	0.66104	0.789666	CASP9	NA	NA
ENST00000375838.5	ENSG00000116138.13	272.706	0.212847	0.251421	0.846576	0.397232	0.568757	DNAJC16	NA	NA
ENST00000616884.4	ENSG00000116138.13	545.734	1.78653	0.219053	8.15569	3.47184e-16	9.10836e-15	DNAJC16	NA	NA
ENST00000375847.8	ENSG00000116138.13	1201.76	-0.571253	0.0961938	-5.93857	2.87527e-09	3.38408e-08	DNAJC16	NA	NA
ENST00000490811.1	ENSG00000116138.13	56.3126	0.673653	0.435656	1.5463	0.122033	0.241695	DNAJC16	NA	NA
ENST00000480945.6	ENSG00000197312.12	2243.23	-0.241591	0.129678	-1.863	0.0624617	0.142875	DDI2	FALSE	FALSE
ENST00000546927.1	ENSG00000197312.12	56.5073	0.157223	0.432056	0.363896	0.715936	0.828433	DDI2	NA	NA
ENST00000320153.10	ENSG00000197312.12	49.8198	1.06588	1.34058	0.795088	0.426563	0.596029	DDI2	TRUE	NA
ENST00000548451.1	ENSG00000197312.12	34.5427	-0.0965245	0.515081	-0.187397	0.85135	0.915985	DDI2	NA	NA
ENST00000345034.1	ENSG00000215695.1	340.534	-0.274699	0.315981	-0.869352	0.384655	0.556671	RSC1A1	NA	NA
ENST00000375793.2	ENSG00000116786.13	1164.43	1.32862	0.142432	9.32812	1.07764e-20	4.31077e-19	PLEKHM2	NA	NA
ENST00000462455.1	ENSG00000116786.13	74.7157	1.04808	0.472155	2.21977	0.0264343	0.0704779	PLEKHM2	NA	NA
ENST00000642363.1	ENSG00000116786.13	709.34	0.64376	0.159331	4.04039	5.33619e-05	0.000304665	PLEKHM2	NA	NA
ENST00000431782.1	ENSG00000224321.1	27.5518	-0.787946	0.756114	-1.0421	0.297366	0.466304	RPL12P14	NA	NA
ENST00000321418.6	ENSG00000178715.8	22.0298	0.443135	0.710078	0.624065	0.532585	0.687796	AL450998.1	NA	NA
ENST00000673875.1	ENSG00000065526.12	286.988	0.18527	0.23454	0.789928	0.42957	0.598725	SPEN	NA	FALSE
ENST00000375759.8	ENSG00000065526.12	4977.53	0.973262	0.0797393	12.2055	2.90347e-34	3.14722e-32	SPEN	NA	NA
ENST00000471538.1	ENSG00000065526.12	264.582	0.450359	0.30469	1.47809	0.139384	0.267326	SPEN	NA	TRUE
ENST00000438066.1	ENSG00000065526.12	444.006	0.911016	0.169526	5.3739	7.70513e-08	7.29509e-07	SPEN	NA	NA
ENST00000442985.1	ENSG00000065526.12	75.7249	1.0704	0.409038	2.61687	0.0088741	0.0281574	SPEN	NA	NA
ENST00000604816.1	ENSG00000270620.1	6.38378	-0.644925	0.981675	-0.656963	0.511205	NA	AL034555.1	NA	NA
ENST00000375743.8	ENSG00000116809.11	399.579	0.180832	0.224496	0.805503	0.420529	0.590607	ZBTB17	NA	TRUE
ENST00000375662.5	ENSG00000185519.9	151.538	0.763646	0.234386	3.25806	0.00112176	0.00466571	FAM131C	NA	NA
ENST00000358432.8	ENSG00000142627.13	7646.96	1.11475	0.127633	8.73397	2.45886e-18	7.94162e-17	EPHA2	NA	FALSE
ENST00000462805.1	ENSG00000142627.13	7.87162	0.328352	1.59897	0.205353	0.837297	NA	EPHA2	NA	NA
ENST00000480202.1	ENSG00000142627.13	19.4999	4.092	1.55108	2.63816	0.00833577	0.0266747	EPHA2	NA	NA
ENST00000461614.1	ENSG00000142627.13	321.845	1.41256	0.263014	5.37065	7.84517e-08	7.41346e-07	EPHA2	NA	NA
ENST00000424774.1	ENSG00000227959.1	32.1792	1.01627	0.612104	1.6603	0.0968549	0.202105	AL451042.2	NA	NA
ENST00000426353.1	ENSG00000224621.1	19.2373	0.966801	0.607274	1.59203	0.111377	0.225391	AL451042.1	NA	NA
ENST00000478117.5	ENSG00000142632.17	326.61	1.33482	0.251375	5.31007	1.09583e-07	1.01228e-06	ARHGEF19	NA	NA
ENST00000270747.8	ENSG00000142632.17	462.314	-0.282912	0.181095	-1.56223	0.118233	0.236009	ARHGEF19	NA	TRUE
ENST00000449495.1	ENSG00000142632.17	77.2483	0.311842	0.359126	0.868337	0.38521	0.557239	ARHGEF19	NA	NA
ENST00000375592.8	ENSG00000037637.11	926.735	-0.0239784	0.125814	-0.190586	0.84885	0.914794	FBXO42	NA	FALSE
ENST00000471507.5	ENSG00000055070.17	206.681	0.196504	0.292365	0.67212	0.501508	0.661581	SZRD1	NA	NA
ENST00000401089.3	ENSG00000055070.17	2501.09	0.900038	0.203175	4.42986	9.42932e-06	6.26675e-05	SZRD1	NA	NA
ENST00000401088.9	ENSG00000055070.17	513.109	0.178915	0.320544	0.558161	0.576734	0.724141	SZRD1	NA	NA
ENST00000475554.5	ENSG00000055070.17	59.3034	0.849803	0.397332	2.13878	0.0324538	0.0835816	SZRD1	NA	NA
ENST00000472351.5	ENSG00000055070.17	161.8	0.690494	0.391155	1.76527	0.0775187	0.16992	SZRD1	NA	NA
ENST00000492354.1	ENSG00000055070.17	1311.97	0.528016	0.15937	3.31315	0.00092251	0.00392778	SZRD1	NA	NA
ENST00000472461.1	ENSG00000055070.17	34.1242	0.917103	0.56226	1.6311	0.102869	0.21179	SZRD1	NA	NA
ENST00000445689.1	ENSG00000226457.1	40.8337	0.165106	0.470127	0.351193	0.725443	0.835307	RPL22P3	NA	NA
ENST00000337132.10	ENSG00000157191.20	814.538	0.279502	0.205972	1.35699	0.174785	0.317078	NECAP2	NA	TRUE
ENST00000486390.1	ENSG00000157191.20	28.6881	-0.140381	0.521371	-0.269253	0.787735	0.876593	NECAP2	NA	NA
ENST00000443980.6	ENSG00000157191.20	121.12	0.326758	0.330362	0.989091	0.322619	0.493557	NECAP2	NA	NA
ENST00000508680.5	ENSG00000157191.20	13.8754	-0.852634	0.842916	-1.01153	0.311763	0.481977	NECAP2	NA	NA
ENST00000457898.1	ENSG00000226029.1	235.865	0.207625	0.179643	1.15576	0.247778	0.409449	LINC01772	NA	NA
ENST00000263511.8	ENSG00000080947.15	336.74	0.058702	0.154419	0.380149	0.703835	0.819812	CROCCP3	NA	NA
ENST00000591316.1	ENSG00000080947.15	118.635	-0.197393	0.251848	-0.783776	0.433171	0.601556	CROCCP3	NA	NA
ENST00000562878.1	ENSG00000261135.1	325.891	-1.27195	0.194443	-6.54149	6.09098e-11	8.91912e-10	AL137802.2	NA	NA
ENST00000648419.1	ENSG00000285853.1	117.987	-0.621853	0.381041	-1.63199	0.102683	0.211514	AL137802.3	NA	NA
ENST00000415386.2	ENSG00000233421.4	52.2166	-0.351138	0.380399	-0.923078	0.355967	0.528421	LINC01783	NA	NA
ENST00000430580.6	ENSG00000219481.10	3110.14	0.960951	0.125641	7.64838	2.03526e-14	4.43388e-13	NBPF1	FALSE	FALSE
ENST00000392963.5	ENSG00000219481.10	1223.58	0.73499	0.121861	6.03136	1.62581e-09	1.97686e-08	NBPF1	TRUE	FALSE
ENST00000420513.1	ENSG00000219481.10	168.386	0.565638	0.220115	2.56974	0.0101775	0.0316101	NBPF1	NA	FALSE
ENST00000599069.5	ENSG00000219481.10	102.21	-0.796213	0.503073	-1.5827	0.11349	0.228782	NBPF1	NA	NA
ENST00000599908.1	ENSG00000219481.10	1582.18	-0.0265931	0.159446	-0.166785	0.867539	0.926562	NBPF1	NA	NA
ENST00000449853.2	ENSG00000219481.10	1501.42	0.335678	0.129061	2.60092	0.00929754	0.0292822	NBPF1	NA	TRUE
ENST00000639481.1	ENSG00000215908.10	483.791	2.07243	0.183262	11.3086	1.18984e-29	9.56221e-28	CROCCP2	NA	TRUE
ENST00000640476.1	ENSG00000215908.10	131.997	3.21846	0.48809	6.59399	4.28152e-11	6.40887e-10	CROCCP2	NA	NA
ENST00000639594.1	ENSG00000215908.10	168.411	0.901204	0.230333	3.91261	9.13045e-05	0.000496179	CROCCP2	NA	NA
ENST00000639456.1	ENSG00000215908.10	699.975	2.42237	0.166812	14.5215	8.85309e-48	1.90072e-45	CROCCP2	NA	TRUE
ENST00000633763.1	ENSG00000282143.1	90.2796	0.103065	1.10366	0.0933853	0.925597	0.959046	AL137798.2	NA	NA
ENST00000624828.1	ENSG00000280114.1	153.182	0.203508	0.331783	0.613378	0.539627	0.693587	AL021920.2	NA	NA
ENST00000419267.1	ENSG00000236698.1	334.397	-0.865482	0.172014	-5.03146	4.86747e-07	4.03733e-06	EIF1AXP1	NA	NA
ENST00000414828.1	ENSG00000268869.6	40.6743	0.402201	0.491172	0.81886	0.412866	0.583719	ESPNP	NA	NA
ENST00000624517.1	ENSG00000279151.1	8.2059	-0.754192	1.06001	-0.711492	0.476779	0.639785	AL021920.1	NA	NA
ENST00000494191.6	ENSG00000058453.17	286.326	0.499259	0.226099	2.20814	0.0272343	0.0721949	CROCC	NA	FALSE
ENST00000650268.1	ENSG00000186715.11	97.8843	0.327104	0.316563	1.0333	0.301463	0.470538	MST1L	NA	NA
ENST00000666785.1	ENSG00000228549.4	24.9311	0.608098	0.962935	0.631505	0.527711	0.683767	BX284668.2	NA	NA
ENST00000606899.1	ENSG00000272426.1	30.0955	-0.262431	0.6118	-0.428949	0.66796	0.794707	BX284668.6	NA	NA
ENST00000375534.7	ENSG00000117122.14	78.1416	0.694436	0.357216	1.94402	0.0518925	0.12303	MFAP2	NA	NA
ENST00000375535.4	ENSG00000117122.14	617.811	0.075437	0.199362	0.378391	0.70514	0.820792	MFAP2	NA	NA
ENST00000476788.5	ENSG00000117122.14	94.8721	0.578125	0.361074	1.60112	0.109349	0.222178	MFAP2	NA	NA
ENST00000326735.13	ENSG00000159363.18	752.299	1.7199	0.89166	1.92888	0.0537462	0.126601	ATP13A2	NA	NA
ENST00000452699.5	ENSG00000159363.18	469.116	0.108888	0.528079	0.206197	0.836637	0.907449	ATP13A2	NA	NA
ENST00000510069.5	ENSG00000159363.18	73.9295	1.30421	0.449649	2.9005	0.00372563	0.013372	ATP13A2	NA	NA
ENST00000511957.5	ENSG00000159363.18	19.0093	-0.306468	1.06546	-0.287638	0.773624	0.868243	ATP13A2	NA	NA
ENST00000375499.8	ENSG00000117118.10	2268.14	-2.151	0.119216	-18.0428	8.98527e-73	5.25426e-70	SDHB	NA	NA
ENST00000475049.5	ENSG00000117118.10	23.0733	-0.901636	0.698661	-1.29052	0.19687	0.345972	SDHB	NA	NA
ENST00000485515.5	ENSG00000117118.10	21.1453	-1.92964	1.22352	-1.57712	0.114769	0.230805	SDHB	NA	NA
ENST00000475506.1	ENSG00000117118.10	14.2113	-4.03075	1.17734	-3.4236	0.000617966	0.00274829	SDHB	NA	NA
ENST00000375436.9	ENSG00000179051.14	9421.39	0.421457	0.0744501	5.66093	1.50557e-08	1.59452e-07	RCC2	NA	NA
ENST00000375415.5	ENSG00000074964.17	283.459	0.922551	0.247015	3.7348	0.000187863	0.000949812	ARHGEF10L	NA	NA
ENST00000375341.8	ENSG00000159423.17	285.043	0.421484	0.25066	1.6815	0.092666	0.195192	ALDH4A1	NA	FALSE
ENST00000455833.7	ENSG00000169991.11	1349.74	1.15335	0.116086	9.93532	2.92249e-23	1.46759e-21	IFFO2	NA	NA
ENST00000416166.1	ENSG00000169991.11	242.467	1.21185	0.199272	6.08142	1.19123e-09	1.47467e-08	IFFO2	NA	NA
ENST00000375254.8	ENSG00000127481.15	19753.6	0.863535	0.077425	11.1532	6.90921e-29	5.33088e-27	UBR4	NA	NA
ENST00000375224.1	ENSG00000127481.15	202.488	-0.0617668	0.230982	-0.26741	0.789154	0.877547	UBR4	NA	FALSE
ENST00000483922.1	ENSG00000127481.15	28.2256	0.514526	0.48864	1.05298	0.292352	0.460702	UBR4	NA	NA
ENST00000494503.1	ENSG00000127481.15	30.2274	0.370601	0.622049	0.595775	0.551326	0.703304	UBR4	NA	FALSE
ENST00000466969.1	ENSG00000127481.15	64.0718	0.0373186	0.357527	0.10438	0.916868	0.954613	UBR4	NA	NA
ENST00000425413.5	ENSG00000127481.15	201.654	0.503651	0.348343	1.44585	0.148219	0.280197	UBR4	NA	NA
ENST00000465036.1	ENSG00000127481.15	23.9518	-0.117452	0.597402	-0.196604	0.844137	0.911846	UBR4	NA	NA
ENST00000419533.1	ENSG00000127481.15	506.936	0.0674623	0.253944	0.265659	0.790502	0.878222	UBR4	NA	NA
ENST00000477853.6	ENSG00000127463.15	1270.45	0.167649	0.146953	1.14083	0.253939	0.416672	EMC1	NA	NA
ENST00000375199.7	ENSG00000127463.15	749.924	0.54768	0.167847	3.26298	0.00110249	0.00459719	EMC1	NA	TRUE
ENST00000375208.7	ENSG00000127463.15	1131.34	0.427411	0.174886	2.44394	0.0145279	0.0427069	EMC1	NA	TRUE
ENST00000494770.6	ENSG00000127463.15	44.6952	-0.215975	0.500873	-0.431198	0.666324	0.79344	EMC1	NA	NA
ENST00000462505.1	ENSG00000127463.15	27.587	0.0444276	0.527913	0.0841571	0.932932	0.962896	EMC1	NA	NA
ENST00000467423.2	ENSG00000127463.15	30.2266	0.0758448	0.649359	0.1168	0.907019	0.949134	EMC1	NA	NA
ENST00000488681.1	ENSG00000127463.15	71.1958	0.295109	0.348255	0.847392	0.396777	0.568405	EMC1	NA	NA
ENST00000330263.5	ENSG00000053372.5	1532.68	-0.348518	0.178779	-1.94944	0.0512431	0.121816	MRTO4	NA	NA
ENST00000479559.1	ENSG00000053372.5	20.4233	-0.100319	0.615375	-0.163021	0.870502	0.928209	MRTO4	NA	NA
ENST00000235835.7	ENSG00000053371.12	921.955	0.0745229	0.145445	0.51238	0.608385	0.749636	AKR7A2	FALSE	FALSE
ENST00000481966.1	ENSG00000053371.12	37.9254	2.98701	0.581068	5.14055	2.73929e-07	2.37634e-06	AKR7A2	TRUE	NA
ENST00000375155.7	ENSG00000040487.13	122.78	1.12818	0.378833	2.97804	0.00290102	0.010742	SLC66A1	NA	NA
ENST00000432465.1	ENSG00000040487.13	40.1223	0.108058	0.457968	0.235952	0.81347	0.892681	SLC66A1	NA	TRUE
ENST00000264202.8	ENSG00000077549.19	1969.55	-0.665213	0.108435	-6.13468	8.53314e-10	1.07766e-08	CAPZB	NA	TRUE
ENST00000433834.5	ENSG00000077549.19	114.987	1.48853	0.484246	3.07392	0.00211267	0.0081397	CAPZB	NA	NA
ENST00000498067.1	ENSG00000173436.15	30.6697	-0.262651	0.532983	-0.492795	0.622157	0.760319	MICOS10	NA	NA
ENST00000467029.5	ENSG00000173436.15	95.8683	-0.196077	0.325106	-0.603116	0.546431	0.699056	MICOS10	NA	NA
ENST00000481464.5	ENSG00000173436.15	25.3153	-0.0609387	0.545223	-0.111768	0.911007	0.951113	MICOS10	NA	TRUE
ENST00000498642.5	ENSG00000173436.15	133.366	-0.931909	0.257058	-3.62529	0.000288636	0.00139173	MICOS10	NA	NA
ENST00000485362.1	ENSG00000173436.15	100.724	-1.60405	0.47015	-3.41178	0.000645401	0.00285601	MICOS10	NA	NA
ENST00000375136.8	ENSG00000158747.15	546.121	1.09916	0.199568	5.50771	3.63534e-08	3.62735e-07	NBL1	NA	NA
ENST00000425400.5	ENSG00000158747.15	26.2385	0.989741	0.742111	1.33368	0.182308	0.326857	NBL1	NA	NA
ENST00000427894.5	ENSG00000158747.15	270.293	1.04073	0.214846	4.84408	1.27197e-06	9.85509e-06	NBL1	NA	NA
ENST00000294543.10	ENSG00000162542.13	220.319	0.905922	0.306447	2.95621	0.00311446	0.0114334	TMCO4	NA	TRUE
ENST00000375120.4	ENSG00000169914.6	1514.05	0.214213	0.106371	2.01383	0.0440275	0.107374	OTUD3	NA	FALSE
ENST00000466697.1	ENSG00000169914.6	49.1302	0.220434	0.430792	0.511695	0.608865	0.749998	OTUD3	NA	NA
ENST00000375078.4	ENSG00000162545.6	330.26	-0.317532	0.161222	-1.96953	0.0488918	0.117179	CAMK2N1	NA	NA
ENST00000264198.5	ENSG00000090432.7	909.888	0.821664	0.189944	4.32582	1.51963e-05	9.70618e-05	MUL1	NA	FALSE
ENST00000461985.1	ENSG00000158825.6	55.4624	0.544006	0.476383	1.14195	0.253474	0.416124	CDA	NA	NA
ENST00000375071.4	ENSG00000158825.6	194.669	1.41022	0.35872	3.93126	8.45016e-05	0.000462718	CDA	NA	NA
ENST00000321556.5	ENSG00000158828.8	1001.2	0.891768	0.198155	4.50035	6.78427e-06	4.63999e-05	PINK1	NA	TRUE
ENST00000400490.2	ENSG00000158828.8	230.177	0.713378	0.216018	3.30241	0.00095858	0.00406384	PINK1	NA	TRUE
ENST00000451424.1	ENSG00000117242.7	347.803	0.390487	0.154651	2.52496	0.0115711	0.0352948	PINK1-AS	NA	NA
ENST00000415136.6	ENSG00000244038.10	68.9618	-0.088331	3.21479	-0.0274764	0.97808	0.987993	DDOST	NA	NA
ENST00000602624.7	ENSG00000244038.10	3071.88	-0.0634317	0.121733	-0.521075	0.602315	0.744841	DDOST	NA	NA
ENST00000375048.7	ENSG00000244038.10	1293.32	0.376358	0.247856	1.51846	0.1289	0.251832	DDOST	NA	TRUE
ENST00000475210.1	ENSG00000244038.10	11.056	0.224553	0.942339	0.238293	0.811654	0.891634	DDOST	NA	NA
ENST00000464364.1	ENSG00000244038.10	860.661	0.0658991	0.169983	0.38768	0.698253	0.816121	DDOST	NA	NA
ENST00000477229.1	ENSG00000244038.10	47.6361	-0.0667142	0.427589	-0.156024	0.876014	0.931561	DDOST	NA	NA
ENST00000438032.6	ENSG00000127483.19	459.175	-0.528784	0.18976	-2.78659	0.0053266	0.0181677	HP1BP3	NA	NA
ENST00000312239.10	ENSG00000127483.19	2755.93	-0.833052	0.162207	-5.13575	2.81025e-07	2.43362e-06	HP1BP3	NA	TRUE
ENST00000375003.6	ENSG00000127483.19	1021.23	-0.0884182	0.156001	-0.566779	0.570865	0.719054	HP1BP3	NA	NA
ENST00000488722.5	ENSG00000127483.19	439.63	-0.223938	0.205371	-1.09041	0.275534	0.442211	HP1BP3	NA	TRUE
ENST00000491748.1	ENSG00000127483.19	98.8233	0.0734139	0.331696	0.221329	0.824836	0.899527	HP1BP3	NA	NA
ENST00000419948.5	ENSG00000127483.19	38.1387	0.202441	0.509385	0.397421	0.691057	0.811283	HP1BP3	NA	NA
ENST00000424732.5	ENSG00000127483.19	443.328	-0.178782	0.133143	-1.34278	0.179344	0.323133	HP1BP3	NA	FALSE
ENST00000417710.5	ENSG00000127483.19	187.75	0.589519	0.229358	2.57031	0.0101608	0.0315738	HP1BP3	NA	FALSE
ENST00000487117.1	ENSG00000127483.19	517.699	-0.379166	0.179342	-2.11421	0.0344973	0.088045	HP1BP3	NA	NA
ENST00000375000.5	ENSG00000127483.19	107.859	-0.40831	0.343969	-1.18705	0.235207	0.3945	HP1BP3	NA	NA
ENST00000437575.5	ENSG00000127483.19	89.363	0.143996	0.307668	0.468023	0.639768	0.773879	HP1BP3	NA	NA
ENST00000443615.1	ENSG00000127483.19	52.1617	0.194503	0.429214	0.453161	0.650433	0.782004	HP1BP3	NA	NA
ENST00000264211.12	ENSG00000075151.20	910.835	-0.204119	0.153758	-1.32754	0.184332	0.329538	EIF4G3	NA	TRUE
ENST00000400422.6	ENSG00000075151.20	362.759	0.0603138	0.32542	0.185341	0.852961	0.917179	EIF4G3	NA	TRUE
ENST00000356916.7	ENSG00000075151.20	153.319	-0.152658	0.284454	-0.536669	0.591496	0.736111	EIF4G3	NA	NA
ENST00000634778.1	ENSG00000075151.20	118.265	-0.436737	0.258139	-1.69187	0.0906712	0.191845	EIF4G3	NA	NA
ENST00000415912.6	ENSG00000117298.16	1182.21	1.34351	0.173427	7.74684	9.42096e-15	2.13615e-13	ECE1	NA	NA
ENST00000357071.8	ENSG00000117298.16	475.581	0.851973	0.136589	6.2375	4.44627e-10	5.86702e-09	ECE1	NA	NA
ENST00000436918.6	ENSG00000117298.16	301.099	0.68623	0.427401	1.60559	0.108365	0.220601	ECE1	NA	NA
ENST00000264205.10	ENSG00000117298.16	312.246	1.61824	0.775899	2.08563	0.0370118	0.0933424	ECE1	NA	NA
ENST00000470394.1	ENSG00000117298.16	76.6478	0.586616	0.382744	1.53266	0.12536	0.246723	ECE1	NA	NA
ENST00000528294.1	ENSG00000117298.16	204.022	1.00165	0.286968	3.49046	0.000482187	0.0022007	ECE1	NA	NA
ENST00000453025.1	ENSG00000227001.3	62.3832	-0.234466	0.536411	-0.437101	0.662038	0.790436	NBPF2P	NA	NA
ENST00000318220.10	ENSG00000142794.18	926.496	1.14055	0.167145	6.82369	8.87282e-12	1.45026e-10	NBPF3	TRUE	NA
ENST00000478653.6	ENSG00000142794.18	267.144	0.365587	0.2093	1.74671	0.0806876	0.175231	NBPF3	NA	NA
ENST00000485941.2	ENSG00000142794.18	67.9765	0.38865	0.448212	0.86711	0.385882	0.557884	NBPF3	NA	NA
ENST00000318249.9	ENSG00000142794.18	204.614	1.49621	0.306107	4.88786	1.01936e-06	8.02097e-06	NBPF3	FALSE	NA
ENST00000374761.6	ENSG00000076864.19	176.66	0.422765	0.363442	1.16323	0.244738	0.405602	RAP1GAP	NA	NA
ENST00000495204.5	ENSG00000076864.19	259.333	0.607091	0.189431	3.20481	0.00135152	0.00548883	RAP1GAP	NA	NA
ENST00000308271.14	ENSG00000090686.16	493.583	-0.378913	0.243946	-1.55326	0.12036	0.239245	USP48	FALSE	FALSE
ENST00000374732.7	ENSG00000090686.16	375.873	-0.192153	0.16346	-1.17554	0.23978	0.399982	USP48	FALSE	NA
ENST00000529637.5	ENSG00000090686.16	928.814	-0.421208	0.137453	-3.06438	0.00218121	0.00836678	USP48	FALSE	FALSE
ENST00000487880.2	ENSG00000090686.16	82.2745	0.0659824	0.305632	0.215889	0.829075	0.90248	USP48	NA	NA
ENST00000421625.6	ENSG00000090686.16	476.524	-0.738438	0.151208	-4.88359	1.04174e-06	8.18256e-06	USP48	FALSE	FALSE
ENST00000374730.2	ENSG00000090686.16	30.1701	0.196395	0.504516	0.389274	0.697073	0.81561	USP48	TRUE	TRUE
ENST00000374695.8	ENSG00000142798.20	3338.06	1.10565	0.194952	5.67138	1.4165e-08	1.50531e-07	HSPG2	NA	TRUE
ENST00000412328.5	ENSG00000142798.20	41.8921	0.475398	0.711912	0.667777	0.504276	0.663712	HSPG2	NA	NA
ENST00000423231.1	ENSG00000232037.3	26.4965	-1.10293	0.862522	-1.27872	0.200995	0.351152	AL590556.1	NA	NA
ENST00000485776.3	ENSG00000273610.1	6.74667	1.64034	1.1992	1.36787	0.171353	NA	RN7SL386P	NA	NA
ENST00000466485.3	ENSG00000278124.1	6.74667	1.64034	1.1992	1.36787	0.171353	NA	RN7SL186P	NA	NA
ENST00000416769.2	ENSG00000218510.8	91.7972	-0.560948	0.37708	-1.48761	0.136854	0.263563	LINC00339	NA	NA
ENST00000400259.5	ENSG00000070831.17	448.261	-1.52107	0.386138	-3.93919	8.17587e-05	0.000449359	CDC42	FALSE	NA
ENST00000344548.7	ENSG00000070831.17	6003.61	-1.72614	0.0986007	-17.5064	1.28035e-68	6.54038e-66	CDC42	FALSE	NA
ENST00000498236.1	ENSG00000070831.17	1497.38	-1.48375	0.187176	-7.92702	2.24465e-15	5.43041e-14	CDC42	TRUE	TRUE
ENST00000656825.1	ENSG00000070831.17	959.694	-0.189184	0.110548	-1.71133	0.0870197	0.185795	CDC42	FALSE	NA
ENST00000651171.1	ENSG00000070831.17	69.6727	0.200672	0.712065	0.281818	0.778083	0.871022	CDC42	NA	NA
ENST00000411827.1	ENSG00000070831.17	64.4966	-5.16948	0.972716	-5.31448	1.06963e-07	9.90136e-07	CDC42	NA	NA
ENST00000662562.1	ENSG00000070831.17	142.504	0.257372	0.246147	1.0456	0.295744	0.464622	CDC42	FALSE	NA
ENST00000604049.1	ENSG00000271428.1	32.617	0.760387	0.530591	1.43309	0.151831	0.285483	MPHOSPH6P1	NA	NA
ENST00000650433.1	ENSG00000184677.18	166.702	-0.153242	0.26595	-0.576203	0.564478	0.714227	ZBTB40	NA	NA
ENST00000375647.5	ENSG00000184677.18	1711.78	0.0184762	0.0840682	0.219776	0.826045	0.900275	ZBTB40	NA	FALSE
ENST00000438551.1	ENSG00000237200.1	11.589	-0.209987	0.763366	-0.27508	0.783254	0.8741	ZBTB40-IT1	NA	NA
ENST00000374630.7	ENSG00000133216.16	257.037	0.403168	0.314992	1.27993	0.200569	0.350674	EPHB2	NA	NA
ENST00000374632.7	ENSG00000133216.16	369.949	0.704025	0.200199	3.51663	0.000437067	0.00201579	EPHB2	NA	FALSE
ENST00000465864.2	ENSG00000004487.17	385.303	-0.773449	0.323545	-2.39055	0.0168233	0.0483578	KDM1A	NA	NA
ENST00000356634.7	ENSG00000004487.17	4315.56	-1.21748	0.154192	-7.89586	2.8831e-15	6.87397e-14	KDM1A	NA	NA
ENST00000400181.9	ENSG00000004487.17	1125.91	-1.11289	0.144569	-7.69799	1.38227e-14	3.07155e-13	KDM1A	NA	FALSE
ENST00000602503.1	ENSG00000004487.17	272.455	-0.217925	0.213807	-1.01926	0.308079	0.477844	KDM1A	NA	NA
ENST00000418342.5	ENSG00000169641.13	2370.42	0.0478345	0.127213	0.376018	0.706904	0.821983	LUZP1	NA	TRUE
ENST00000314174.5	ENSG00000169641.13	371.128	0.270477	0.187446	1.44296	0.149032	0.281415	LUZP1	NA	NA
ENST00000471849.5	ENSG00000169641.13	169.112	0.04207	0.257455	0.163407	0.870198	0.928016	LUZP1	NA	FALSE
ENST00000374619.1	ENSG00000179546.4	185.123	0.308892	0.209943	1.47131	0.141206	0.269832	HTR1D	NA	FALSE
ENST00000566551.1	ENSG00000261326.4	427.979	-0.657636	0.167413	-3.92822	8.55756e-05	0.000468022	LINC01355	NA	NA
ENST00000641772.1	ENSG00000284726.1	35.2668	0.0997133	0.46086	0.216364	0.828704	0.902126	AL109936.8	NA	NA
ENST00000464516.1	ENSG00000125944.20	69.061	-0.430738	0.394615	-1.09154	0.275035	0.441586	HNRNPR	NA	NA
ENST00000478691.5	ENSG00000125944.20	2159.98	-0.821765	0.0931227	-8.82455	1.09902e-18	3.67792e-17	HNRNPR	NA	NA
ENST00000374616.7	ENSG00000125944.20	1421.75	-0.959505	0.121097	-7.92347	2.30966e-15	5.57857e-14	HNRNPR	NA	NA
ENST00000476660.1	ENSG00000125944.20	112.115	-1.09127	0.336125	-3.24661	0.00116787	0.00483758	HNRNPR	NA	NA
ENST00000374612.5	ENSG00000125944.20	2220.11	-0.865279	0.147849	-5.85243	4.8444e-09	5.52889e-08	HNRNPR	NA	NA
ENST00000606561.5	ENSG00000125944.20	610.013	-1.03976	0.211061	-4.92634	8.37831e-07	6.6921e-06	HNRNPR	NA	NA
ENST00000470941.5	ENSG00000125944.20	94.775	-1.28547	0.299366	-4.29397	1.75507e-05	0.000110731	HNRNPR	NA	NA
ENST00000476451.1	ENSG00000125944.20	189.057	-0.646015	0.318286	-2.02967	0.0423903	0.104199	HNRNPR	NA	NA
ENST00000490652.1	ENSG00000125944.20	57.404	-0.0986246	0.460006	-0.214399	0.830236	0.903139	HNRNPR	NA	NA
ENST00000374608.3	ENSG00000125945.15	231.933	-0.491819	0.267365	-1.8395	0.0658413	0.149094	ZNF436	NA	FALSE
ENST00000605350.1	ENSG00000271420.1	77.3634	0.192933	0.305711	0.631095	0.527978	0.684014	AL109936.3	NA	NA
ENST00000336689.8	ENSG00000088280.19	457.94	-0.294974	0.180723	-1.63219	0.10264	0.211447	ASAP3	NA	FALSE
ENST00000361729.3	ENSG00000007968.7	831.537	0.667449	0.165261	4.03877	5.37333e-05	0.000306628	E2F2	NA	NA
ENST00000487237.1	ENSG00000007968.7	25.7326	-0.0838809	0.658817	-0.127321	0.898687	0.944757	E2F2	NA	NA
ENST00000374561.6	ENSG00000117318.9	1231.52	-0.338303	0.199078	-1.69935	0.0892528	0.189525	ID3	NA	NA
ENST00000463312.1	ENSG00000117318.9	44.8703	-1.14154	0.491537	-2.32238	0.0202125	0.056439	ID3	NA	NA
ENST00000486541.1	ENSG00000117318.9	44.924	-0.332356	0.573961	-0.579057	0.562551	0.712601	ID3	NA	NA
ENST00000374550.8	ENSG00000142676.14	2608.96	-0.730973	0.14351	-5.09353	3.51454e-07	2.98817e-06	RPL11	FALSE	NA
ENST00000443624.6	ENSG00000142676.14	442.292	-0.522177	0.171734	-3.04061	0.00236097	0.00896576	RPL11	NA	NA
ENST00000643754.2	ENSG00000142676.14	8623.2	-0.721905	0.130076	-5.54985	2.85909e-08	2.901e-07	RPL11	FALSE	NA
ENST00000467075.2	ENSG00000142676.14	149.294	1.15241	0.298082	3.86608	0.000110601	0.000588168	RPL11	TRUE	NA
ENST00000458455.2	ENSG00000142676.14	120.464	-0.300634	0.35967	-0.835858	0.403235	0.574432	RPL11	FALSE	NA
ENST00000482370.2	ENSG00000142676.14	171.864	-0.0524415	2.83693	-0.0184853	0.985252	0.992056	RPL11	NA	NA
ENST00000427796.5	ENSG00000236810.6	25.2864	0.086656	1.37817	0.0628776	0.949864	0.972065	ELOA-AS1	NA	NA
ENST00000664563.1	ENSG00000236810.6	46.1478	-0.408314	0.525038	-0.777684	0.436755	0.604175	ELOA-AS1	NA	NA
ENST00000613537.4	ENSG00000011007.12	2026.15	-0.289915	0.195986	-1.47927	0.139069	0.266839	ELOA	NA	NA
ENST00000609199.1	ENSG00000011007.12	718.331	0.0158458	0.155892	0.101646	0.919038	0.955703	ELOA	NA	NA
ENST00000487554.1	ENSG00000011007.12	20.1783	0.0860873	0.743544	0.11578	0.907827	0.949533	ELOA	NA	NA
ENST00000246151.9	ENSG00000057757.10	1310.39	0.32832	0.125057	2.62537	0.00865558	0.0275395	PITHD1	NA	NA
ENST00000415372.1	ENSG00000057757.10	76.3529	-0.301572	0.32422	-0.930145	0.352296	0.524534	PITHD1	NA	NA
ENST00000374514.8	ENSG00000011009.11	1430.18	0.96279	0.195942	4.91364	8.94006e-07	7.10427e-06	LYPLA2	NA	TRUE
ENST00000420982.5	ENSG00000011009.11	7.94209	-2.0015	2.19418	-0.912187	0.36167	NA	LYPLA2	NA	NA
ENST00000374503.7	ENSG00000011009.11	52.987	2.16304	1.25009	1.7303	0.0835765	0.180088	LYPLA2	NA	NA
ENST00000374502.7	ENSG00000011009.11	69.2562	0.663788	0.380368	1.74512	0.080964	0.175693	LYPLA2	NA	NA
ENST00000421070.1	ENSG00000011009.11	25.4526	1.33194	0.780947	1.70555	0.0880924	0.187626	LYPLA2	NA	NA
ENST00000617979.5	ENSG00000117308.15	950.41	0.640616	0.239241	2.6777	0.00741291	0.0241298	GALE	NA	NA
ENST00000481736.5	ENSG00000117308.15	221.179	0.217941	0.189317	1.15119	0.249653	0.411523	GALE	NA	NA
ENST00000374497.7	ENSG00000117308.15	26.7792	-2.61875	3.89542	-0.672264	0.501416	0.661519	GALE	NA	NA
ENST00000456977.5	ENSG00000117308.15	14.993	0.906935	1.41629	0.640362	0.521938	0.679058	GALE	NA	NA
ENST00000459934.5	ENSG00000117308.15	30.2162	2.73196	1.37152	1.99192	0.0463797	0.112067	GALE	NA	FALSE
ENST00000429356.5	ENSG00000117308.15	39.9935	1.00223	1.38778	0.722185	0.470181	0.633647	GALE	NA	FALSE
ENST00000418277.5	ENSG00000117308.15	197.792	0.709047	0.559794	1.26662	0.205291	0.356555	GALE	NA	NA
ENST00000445705.1	ENSG00000117308.15	74.8471	0.888086	0.400614	2.21681	0.0266361	0.070918	GALE	NA	NA
ENST00000486382.1	ENSG00000117308.15	10.0895	0.791631	0.961711	0.823149	0.410423	0.581437	GALE	NA	NA
ENST00000470383.1	ENSG00000117308.15	72.8018	0.501346	0.351223	1.42743	0.153457	0.287821	GALE	NA	NA
ENST00000466250.5	ENSG00000117308.15	26.8457	0.235973	0.684452	0.344762	0.730273	0.838625	GALE	NA	NA
ENST00000374490.8	ENSG00000117305.15	511.095	-0.000810144	0.155429	-0.00521231	0.995841	0.997772	HMGCL	NA	TRUE
ENST00000374479.3	ENSG00000179163.11	392.339	-0.950678	0.21429	-4.43641	9.14711e-06	6.09926e-05	FUCA1	NA	TRUE
ENST00000647887.1	ENSG00000189266.13	145.097	-1.16713	0.500148	-2.33358	0.0196178	0.0549823	PNRC2	NA	NA
ENST00000374468.1	ENSG00000189266.13	91.5731	0.287753	0.538417	0.534442	0.593036	0.737325	PNRC2	NA	NA
ENST00000334351.8	ENSG00000189266.13	3394.81	-1.39211	0.0828199	-16.8089	2.10142e-63	8.97995e-61	PNRC2	NA	TRUE
ENST00000492112.3	ENSG00000188529.15	1248.27	-0.566453	0.13566	-4.17553	2.97295e-05	0.0001792	SRSF10	FALSE	NA
ENST00000344989.10	ENSG00000188529.15	340.658	-3.20169	1.81056	-1.76835	0.0770032	0.169018	SRSF10	FALSE	NA
ENST00000453840.7	ENSG00000188529.15	648.777	-1.44	0.222628	-6.46818	9.91891e-11	1.41378e-09	SRSF10	FALSE	NA
ENST00000341154.10	ENSG00000188529.15	305.219	-0.0153472	0.181991	-0.0843295	0.932794	0.962822	SRSF10	NA	FALSE
ENST00000484146.6	ENSG00000188529.15	251.65	-1.06659	0.304512	-3.50264	0.000460675	0.00211196	SRSF10	FALSE	NA
ENST00000473858.5	ENSG00000188529.15	38.0095	-1.1727	0.537694	-2.18099	0.0291843	0.0764655	SRSF10	TRUE	FALSE
ENST00000374452.9	ENSG00000188529.15	173.952	-0.0228079	0.247546	-0.0921361	0.92659	0.95956	SRSF10	FALSE	NA
ENST00000343255.9	ENSG00000188529.15	777.884	-0.435123	0.16247	-2.67817	0.00740267	0.0241018	SRSF10	FALSE	NA
ENST00000485841.5	ENSG00000188529.15	1156.22	-0.794967	0.131875	-6.0282	1.65799e-09	2.01489e-08	SRSF10	NA	FALSE
ENST00000338597.9	ENSG00000188529.15	191.51	1.35499	0.510685	2.65328	0.0079714	0.02569	SRSF10	NA	NA
ENST00000495785.1	ENSG00000188529.15	213.176	0.19987	0.20762	0.962674	0.335711	0.5074	SRSF10	TRUE	NA
ENST00000473754.1	ENSG00000188529.15	109.407	-0.604579	0.361254	-1.67355	0.0942183	0.197745	SRSF10	NA	NA
ENST00000485292.1	ENSG00000188529.15	348.084	0.839236	0.164696	5.09567	3.47515e-07	2.96034e-06	SRSF10	NA	NA
ENST00000469303.1	ENSG00000188529.15	32.1414	-0.219222	0.511768	-0.428363	0.668387	0.795045	SRSF10	NA	NA
ENST00000374434.4	ENSG00000142661.19	482.481	1.69125	0.197105	8.58045	9.45006e-18	2.87912e-16	MYOM3	NA	NA
ENST00000327535.6	ENSG00000185436.12	457.621	0.536571	0.176188	3.04544	0.00232339	0.00884058	IFNLR1	NA	NA
ENST00000337248.9	ENSG00000001460.18	255.855	-0.201529	0.187077	-1.07725	0.281368	0.448627	STPG1	NA	TRUE
ENST00000374399.9	ENSG00000001461.17	846.038	0.979122	0.111759	8.76099	1.93545e-18	6.30192e-17	NIPAL3	NA	NA
ENST00000339255.2	ENSG00000001461.17	62.2673	0.866327	0.364001	2.38001	0.017312	0.0495596	NIPAL3	NA	NA
ENST00000538532.6	ENSG00000117602.12	188.074	0.214038	0.37239	0.574767	0.565449	0.71499	RCAN3	NA	NA
ENST00000374395.9	ENSG00000117602.12	964.411	-0.944843	0.14036	-6.73157	1.67843e-11	2.65077e-10	RCAN3	NA	FALSE
ENST00000610732.4	ENSG00000117602.12	128.04	-1.36893	1.80561	-0.758154	0.448359	0.614638	RCAN3	NA	NA
ENST00000412742.5	ENSG00000117602.12	20.6401	-0.695997	0.868273	-0.801588	0.422791	0.592361	RCAN3	NA	NA
ENST00000374392.3	ENSG00000184454.7	136.976	0.396063	0.273969	1.44565	0.148276	0.280292	NCMAP	NA	NA
ENST00000593639.5	ENSG00000133226.17	48.8933	0.267396	0.457771	0.584126	0.559135	0.709689	SRRM1	NA	NA
ENST00000466910.5	ENSG00000133226.17	267.406	-0.0548336	0.199812	-0.274426	0.783757	0.874379	SRRM1	NA	NA
ENST00000468822.5	ENSG00000133226.17	481.356	-0.47118	0.149312	-3.15567	0.00160131	0.00638543	SRRM1	NA	NA
ENST00000462710.5	ENSG00000133226.17	628.739	-0.612954	0.113549	-5.39814	6.73369e-08	6.42876e-07	SRRM1	NA	NA
ENST00000374389.8	ENSG00000133226.17	2064.11	0.0876453	0.107832	0.812792	0.416337	0.587002	SRRM1	NA	NA
ENST00000323848.14	ENSG00000133226.17	3824.28	-0.414347	0.0841735	-4.92254	8.54277e-07	6.81123e-06	SRRM1	NA	NA
ENST00000490543.5	ENSG00000133226.17	36.2326	4.58158	1.006	4.55425	5.25728e-06	3.66386e-05	SRRM1	NA	NA
ENST00000485441.5	ENSG00000133226.17	36.5735	-0.919654	0.541423	-1.69859	0.0893974	0.18976	SRRM1	NA	NA
ENST00000470243.5	ENSG00000133226.17	127.05	0.994022	0.362042	2.7456	0.00604004	0.0202361	SRRM1	NA	NA
ENST00000496882.5	ENSG00000133226.17	148.294	0.153194	0.313793	0.488199	0.625409	0.762743	SRRM1	NA	NA
ENST00000461768.5	ENSG00000133226.17	65.373	0.187729	0.362625	0.517695	0.604671	0.746816	SRRM1	NA	NA
ENST00000488317.1	ENSG00000133226.17	11.5485	-0.719957	1.02416	-0.702971	0.482074	0.644386	SRRM1	NA	NA
ENST00000497755.1	ENSG00000169504.15	24.8543	0.795551	0.610369	1.30339	0.19244	0.340125	CLIC4	NA	NA
ENST00000488683.1	ENSG00000169504.15	524.45	0.383515	0.197644	1.94043	0.0523273	0.12389	CLIC4	TRUE	FALSE
ENST00000489758.1	ENSG00000169504.15	20.1952	2.39882	1.15076	2.08454	0.0371109	0.0935497	CLIC4	NA	NA
ENST00000374379.9	ENSG00000169504.15	6501.26	-0.113693	0.131629	-0.863741	0.38773	0.55961	CLIC4	FALSE	FALSE
ENST00000308873.10	ENSG00000020633.18	693.229	0.42844	0.189151	2.26507	0.0235083	0.0639974	RUNX3	NA	NA
ENST00000236273.9	ENSG00000117614.10	561.369	-0.255695	0.165901	-1.54125	0.123256	0.243574	SYF2	NA	FALSE
ENST00000354361.3	ENSG00000117614.10	136.21	-0.3775	0.346944	-1.08807	0.276563	0.443319	SYF2	NA	NA
ENST00000641729.1	ENSG00000284602.1	145.129	-0.00659241	0.272296	-0.0242104	0.980685	0.989637	AL031432.4	NA	NA
ENST00000569495.5	ENSG00000117616.18	12.5332	-4.26735	2.5345	-1.68371	0.0922382	0.194535	RSRP1	NA	FALSE
ENST00000243189.12	ENSG00000117616.18	9.73466	1.54685	2.17706	0.710523	0.47738	0.640339	RSRP1	FALSE	NA
ENST00000498238.1	ENSG00000117616.18	569.686	-1.41525	0.234466	-6.03607	1.57914e-09	1.92327e-08	RSRP1	NA	NA
ENST00000566395.5	ENSG00000117616.18	19.7023	-0.826715	0.719319	-1.1493	0.250431	0.412485	RSRP1	TRUE	NA
ENST00000565733.5	ENSG00000117616.18	19.2125	-3.88819	1.3721	-2.83374	0.00460062	0.0160073	RSRP1	FALSE	NA
ENST00000568254.5	ENSG00000117616.18	124.901	-0.173931	0.327128	-0.531691	0.59494	0.738958	RSRP1	TRUE	NA
ENST00000473314.6	ENSG00000117616.18	123.562	0.21802	0.371459	0.58693	0.557251	0.708148	RSRP1	TRUE	TRUE
ENST00000491378.1	ENSG00000117616.18	50.6671	-0.642286	0.435247	-1.47568	0.14003	0.268218	RSRP1	NA	NA
ENST00000568212.1	ENSG00000117616.18	59.3818	-1.0132	0.530222	-1.9109	0.0560177	0.130884	RSRP1	NA	NA
ENST00000568701.1	ENSG00000117616.18	18.5583	-0.141661	0.773865	-0.183057	0.854753	0.918424	RSRP1	NA	NA
ENST00000568399.1	ENSG00000117616.18	87.1049	-0.0962775	0.350394	-0.274769	0.783493	0.87426	RSRP1	NA	FALSE
ENST00000566599.1	ENSG00000117616.18	55.6932	-0.0409282	0.366986	-0.111525	0.9112	0.951248	RSRP1	NA	TRUE
ENST00000564413.1	ENSG00000117616.18	37.2973	-0.422962	0.45686	-0.925802	0.354549	0.526915	RSRP1	NA	NA
ENST00000498135.5	ENSG00000183726.11	296.097	-0.529696	0.166951	-3.17276	0.00150996	0.00605812	TMEM50A	NA	NA
ENST00000480937.5	ENSG00000183726.11	221.83	-0.18979	0.272109	-0.697479	0.485503	0.647454	TMEM50A	NA	FALSE
ENST00000374358.5	ENSG00000183726.11	713.982	-1.6011	0.126391	-12.6678	8.9143e-37	1.13191e-34	TMEM50A	NA	FALSE
ENST00000468704.1	ENSG00000183726.11	49.2629	1.14307	0.481861	2.3722	0.0176823	0.0504454	TMEM50A	NA	NA
ENST00000374343.5	ENSG00000204178.11	139.887	0.346714	0.291843	1.18801	0.234828	0.394013	MACO1	FALSE	NA
ENST00000647928.1	ENSG00000204178.11	158.076	-0.591991	0.323712	-1.82876	0.067436	0.1519	MACO1	TRUE	TRUE
ENST00000374338.5	ENSG00000157978.12	517.668	0.830999	0.176718	4.7024	2.57125e-06	1.89285e-05	LDLRAP1	NA	FALSE
ENST00000485476.2	ENSG00000157978.12	8.98452	0.468991	0.91258	0.513918	0.60731	0.748793	LDLRAP1	NA	NA
ENST00000462394.1	ENSG00000157978.12	16.3218	0.832512	0.976592	0.852467	0.393955	0.565505	LDLRAP1	NA	NA
ENST00000374315.1	ENSG00000162430.17	1951.65	0.650455	0.161956	4.01624	5.91328e-05	0.000334817	SELENON	NA	NA
ENST00000494537.1	ENSG00000162430.17	128.585	0.618524	0.304411	2.03187	0.0421666	0.103746	SELENON	NA	NA
ENST00000474295.5	ENSG00000117640.18	87.8389	-0.274806	0.431645	-0.636648	0.524354	0.680847	MTFR1L	NA	TRUE
ENST00000374303.7	ENSG00000117640.18	280.23	-6.38275	0.91869	-6.94766	3.71393e-12	6.34825e-11	MTFR1L	NA	FALSE
ENST00000469815.5	ENSG00000117640.18	16.2535	-2.43286	1.16184	-2.09398	0.0362617	0.09181	MTFR1L	NA	NA
ENST00000524618.5	ENSG00000117640.18	76.0056	-0.374527	0.603921	-0.620159	0.535153	0.68995	MTFR1L	NA	FALSE
ENST00000538789.5	ENSG00000127423.11	245.24	-0.737598	0.254265	-2.9009	0.00372091	0.0133585	AUNIP	NA	NA
ENST00000374298.4	ENSG00000127423.11	190.091	-0.635864	0.258009	-2.46451	0.0137202	0.0406792	AUNIP	NA	NA
ENST00000374296.3	ENSG00000182749.5	536.185	0.774968	0.160745	4.8211	1.42766e-06	1.09677e-05	PAQR7	NA	TRUE
ENST00000426559.6	ENSG00000117632.23	145.495	-0.477244	0.387338	-1.23211	0.217907	0.372614	STMN1	NA	NA
ENST00000455785.7	ENSG00000117632.23	2597.41	-1.00167	0.119632	-8.37296	5.61908e-17	1.60182e-15	STMN1	NA	NA
ENST00000465604.1	ENSG00000117632.23	347.368	-0.708168	0.182196	-3.88685	0.000101555	0.000545219	STMN1	NA	NA
ENST00000374291.5	ENSG00000117632.23	2015.57	-0.833754	0.125779	-6.62872	3.38611e-11	5.12553e-10	STMN1	NA	NA
ENST00000485226.1	ENSG00000117632.23	573.05	-0.996141	0.281122	-3.54345	0.000394922	0.0018417	STMN1	NA	NA
ENST00000446334.1	ENSG00000117632.23	36.224	-0.193599	0.614087	-0.315262	0.752563	0.854515	STMN1	NA	NA
ENST00000374282.8	ENSG00000158006.14	402.572	-0.0817083	0.181613	-0.449904	0.65278	0.783886	PAFAH2	NA	TRUE
ENST00000374269.2	ENSG00000175087.10	241.279	-1.54131	0.252517	-6.10379	1.03584e-09	1.29457e-08	PDIK1L	NA	NA
ENST00000648649.1	ENSG00000236782.7	85.1171	0.104057	0.324352	0.320814	0.748351	0.851656	AL391650.1	NA	NA
ENST00000374266.7	ENSG00000142684.9	530.342	0.222256	0.250321	0.887881	0.374605	0.546874	ZNF593	NA	NA
ENST00000361530.11	ENSG00000142675.18	208.143	0.841122	0.301206	2.79251	0.00523001	0.0178835	CNKSR1	NA	NA
ENST00000640292.2	ENSG00000130695.15	690.912	0.145525	0.130586	1.1144	0.265108	0.429934	CEP85	NA	NA
ENST00000451429.7	ENSG00000130695.15	1276.38	0.27545	0.153376	1.79591	0.0725086	0.161113	CEP85	NA	NA
ENST00000468163.1	ENSG00000130695.15	21.5012	-0.0783792	0.623612	-0.125686	0.899981	0.945465	CEP85	NA	NA
ENST00000491670.1	ENSG00000130695.15	119.405	-0.149786	0.249049	-0.60143	0.547554	0.700106	CEP85	NA	NA
ENST00000270792.10	ENSG00000142669.15	621.127	0.836924	0.161033	5.19723	2.02282e-07	1.79294e-06	SH3BGRL3	NA	FALSE
ENST00000319041.6	ENSG00000142669.15	16.9633	-0.360791	0.909113	-0.39686	0.69147	0.811574	SH3BGRL3	NA	NA
ENST00000520372.5	ENSG00000176092.15	23.1459	0.505018	0.665888	0.758413	0.448204	0.614578	CRYBG2	NA	NA
ENST00000434391.6	ENSG00000117682.17	183.196	0.784244	0.253759	3.0905	0.0019982	0.00775783	DHDDS	TRUE	NA
ENST00000236342.12	ENSG00000117682.17	847.447	0.821572	0.167013	4.91921	8.68944e-07	6.91824e-06	DHDDS	FALSE	NA
ENST00000527611.1	ENSG00000117682.17	34.6406	-0.0306866	0.603106	-0.0508809	0.95942	0.977405	DHDDS	NA	NA
ENST00000374185.7	ENSG00000117682.17	55.6054	0.580447	0.396817	1.46276	0.143534	0.273258	DHDDS	FALSE	NA
ENST00000487944.5	ENSG00000117682.17	48.5844	0.458069	0.389193	1.17697	0.239207	0.399281	DHDDS	NA	FALSE
ENST00000360009.6	ENSG00000117682.17	258.261	0.978332	0.18989	5.15211	2.57575e-07	2.24278e-06	DHDDS	FALSE	NA
ENST00000530781.5	ENSG00000117682.17	24.316	1.42637	0.56412	2.52848	0.0114558	0.0349934	DHDDS	NA	FALSE
ENST00000446498.1	ENSG00000223583.1	18.4252	0.691405	0.60225	1.14804	0.250954	0.413054	AL513365.1	NA	NA
ENST00000361427.6	ENSG00000198830.11	1751.13	-0.52405	0.152336	-3.44009	0.000581514	0.00260311	HMGN2	NA	NA
ENST00000464888.5	ENSG00000198830.11	19.5125	-3.03574	1.17907	-2.57468	0.0100332	0.0312284	HMGN2	NA	NA
ENST00000619352.4	ENSG00000198830.11	2670.68	-0.510128	0.149162	-3.41997	0.000626283	0.00278053	HMGN2	NA	NA
ENST00000466194.1	ENSG00000198830.11	113.76	-0.166277	0.257688	-0.645266	0.518755	0.676165	HMGN2	NA	FALSE
ENST00000493418.1	ENSG00000198830.11	129.041	-0.587253	0.233719	-2.51265	0.0119828	0.0363533	HMGN2	NA	NA
ENST00000374168.7	ENSG00000117676.14	811.882	0.22846	0.125942	1.81401	0.069676	0.155918	RPS6KA1	NA	NA
ENST00000530003.5	ENSG00000117676.14	156.011	-0.443075	0.306871	-1.44385	0.148782	0.281058	RPS6KA1	NA	NA
ENST00000324856.13	ENSG00000117713.20	452.958	-0.358519	0.404467	-0.886397	0.375404	0.547761	ARID1A	NA	NA
ENST00000637465.1	ENSG00000117713.20	24.6597	-0.354797	1.51965	-0.233473	0.815394	0.89381	ARID1A	NA	NA
ENST00000457599.6	ENSG00000117713.20	101.322	4.13932	3.80132	1.08892	0.276191	0.442979	ARID1A	NA	NA
ENST00000524572.1	ENSG00000117713.20	44.259	0.445672	0.490618	0.908388	0.363673	0.536421	ARID1A	NA	NA
ENST00000636219.1	ENSG00000117713.20	3799.99	0.331919	0.106602	3.11362	0.00184805	0.00724986	ARID1A	NA	FALSE
ENST00000430291.2	ENSG00000117713.20	36.3311	0.353334	0.489082	0.722443	0.470022	0.633552	ARID1A	NA	NA
ENST00000637788.1	ENSG00000117713.20	247.684	0.424113	0.270704	1.56671	0.117183	0.234398	ARID1A	NA	NA
ENST00000374142.9	ENSG00000204160.12	932.579	0.956654	0.150523	6.35553	2.07711e-10	2.85087e-09	ZDHHC18	NA	TRUE
ENST00000374141.6	ENSG00000204160.12	310.71	0.796059	0.172875	4.60482	4.12829e-06	2.93129e-05	ZDHHC18	NA	NA
ENST00000478902.1	ENSG00000204160.12	21.5184	0.382299	0.584119	0.654488	0.512797	0.671124	ZDHHC18	NA	NA
ENST00000339276.6	ENSG00000175793.12	4822.57	0.437998	0.154334	2.83798	0.00453994	0.0158308	SFN	NA	NA
ENST00000374135.9	ENSG00000142751.15	873.898	0.9536	0.140928	6.76659	1.31856e-11	2.10789e-10	GPN2	FALSE	FALSE
ENST00000374133.3	ENSG00000142751.15	173.212	1.05871	0.274975	3.8502	0.00011802	0.000624188	GPN2	FALSE	NA
ENST00000477418.2	ENSG00000142751.15	48.3395	0.135247	0.416516	0.324709	0.745401	0.849478	GPN2	NA	NA
ENST00000431781.2	ENSG00000142751.15	114.99	0.908102	0.25887	3.50795	0.000451573	0.00207451	GPN2	TRUE	NA
ENST00000361720.10	ENSG00000198746.13	310.46	0.948029	0.190859	4.96717	6.79383e-07	5.50769e-06	GPATCH3	NA	FALSE
ENST00000321265.10	ENSG00000090273.14	2440.82	0.0947502	0.0928095	1.02091	0.307297	0.476913	NUDC	NA	FALSE
ENST00000452707.1	ENSG00000090273.14	63.7471	0.0435252	0.420753	0.103446	0.917609	0.954999	NUDC	NA	FALSE
ENST00000484772.1	ENSG00000090273.14	50.4707	0.0749145	0.38923	0.192469	0.847375	0.913912	NUDC	NA	FALSE
ENST00000320567.6	ENSG00000175707.9	380.715	-0.19461	0.257973	-0.754381	0.450621	0.616332	KDF1	FALSE	NA
ENST00000616918.1	ENSG00000175707.9	253.768	0.853618	0.252993	3.37408	0.00074064	0.00322859	KDF1	TRUE	NA
ENST00000310055.5	ENSG00000172746.6	29.982	-0.455024	0.62577	-0.727143	0.467139	0.631193	RPL12P13	NA	NA
ENST00000522111.3	ENSG00000253368.4	1428.52	-0.323209	0.140721	-2.29681	0.0216296	0.0597095	TRNP1	NA	NA
ENST00000531285.1	ENSG00000253368.4	119.441	-0.0952565	0.327677	-0.290702	0.771279	0.866811	TRNP1	NA	NA
ENST00000289166.6	ENSG00000158246.8	153.613	0.487525	0.283445	1.72	0.0854328	0.183217	TENT5B	NA	NA
ENST00000263980.8	ENSG00000090020.11	446.552	0.920766	0.167342	5.50231	3.7485e-08	3.73373e-07	SLC9A1	NA	FALSE
ENST00000449818.1	ENSG00000225159.1	22.8737	-0.35535	0.814272	-0.436402	0.662545	0.790772	NPM1P39	NA	NA
ENST00000319394.8	ENSG00000142784.16	210.961	-0.248506	0.383437	-0.648101	0.51692	0.674584	WDTC1	FALSE	NA
ENST00000447062.2	ENSG00000142784.16	199.814	0.0775234	0.261509	0.296447	0.766889	0.864118	WDTC1	TRUE	NA
ENST00000374076.8	ENSG00000186501.14	452.987	2.35087	0.338026	6.9547	3.53302e-12	6.05065e-11	TMEM222	FALSE	NA
ENST00000464720.5	ENSG00000186501.14	66.2696	3.50079	2.6726	1.30988	0.190237	0.337195	TMEM222	TRUE	TRUE
ENST00000466759.5	ENSG00000186501.14	11.8969	-4.32976	1.48218	-2.92121	0.00348676	0.0126126	TMEM222	FALSE	NA
ENST00000486082.5	ENSG00000186501.14	214.14	3.91518	0.492905	7.94307	1.97242e-15	4.79531e-14	TMEM222	TRUE	NA
ENST00000486001.1	ENSG00000241547.1	29.0631	0.299694	0.489067	0.612787	0.540017	0.693857	ACTG1P20	NA	NA
ENST00000618673.4	ENSG00000142765.18	93.6838	1.19288	0.475621	2.50806	0.0121397	0.0367591	SYTL1	NA	NA
ENST00000473280.1	ENSG00000142765.18	9.18727	2.09684	0.975996	2.1484	0.0316816	0.0819629	SYTL1	NA	NA
ENST00000543823.1	ENSG00000142765.18	189.557	0.906007	0.248075	3.65215	0.000260055	0.00126865	SYTL1	NA	NA
ENST00000490170.5	ENSG00000142765.18	314.546	1.01822	0.233803	4.35503	1.33047e-05	8.59806e-05	SYTL1	NA	NA
ENST00000615284.1	ENSG00000142765.18	43.8618	0.944638	0.808631	1.16819	0.242728	0.403265	SYTL1	NA	NA
ENST00000357582.3	ENSG00000142733.17	435.032	0.149289	0.144101	1.036	0.300202	0.469163	MAP3K6	NA	NA
ENST00000618852.5	ENSG00000158195.11	4220.71	0.711648	0.129385	5.50024	3.79266e-08	3.77584e-07	WASF2	NA	FALSE
ENST00000536657.1	ENSG00000158195.11	945.048	0.574727	0.131286	4.37766	1.19959e-05	7.82164e-05	WASF2	NA	NA
ENST00000247087.10	ENSG00000126705.15	508.124	0.626082	0.211898	2.95464	0.00313031	0.011484	AHDC1	NA	FALSE
ENST00000644550.1	ENSG00000126705.15	17.2225	0.899339	0.682829	1.31708	0.187813	0.334165	AHDC1	NA	NA
ENST00000646921.1	ENSG00000126705.15	21.6568	1.05915	0.628142	1.68616	0.0917653	0.193722	AHDC1	NA	NA
ENST00000361157.11	ENSG00000126709.15	35.7919	-0.0196012	0.522719	-0.0374985	0.970088	0.983452	IFI6	NA	NA
ENST00000373954.10	ENSG00000009780.15	264.701	-0.973754	0.244699	-3.97939	6.9091e-05	0.000386718	FAM76A	NA	FALSE
ENST00000530324.5	ENSG00000009780.15	58.6655	-0.459956	0.659591	-0.697336	0.485593	0.647493	FAM76A	NA	NA
ENST00000373943.9	ENSG00000117758.14	1039.64	-1.15722	0.116461	-9.93654	2.8868e-23	1.45241e-21	STX12	NA	NA
ENST00000440806.2	ENSG00000117758.14	37.6985	-0.381659	0.50656	-0.753434	0.451189	0.616825	STX12	NA	NA
ENST00000472285.1	ENSG00000117758.14	16.4007	0.864678	0.660077	1.30996	0.190208	0.337171	STX12	NA	NA
ENST00000602607.1	ENSG00000269971.1	4.57675	0.129187	1.14299	0.113025	0.910011	NA	AL020997.2	NA	NA
ENST00000311772.10	ENSG00000117751.18	1313.38	-0.964294	0.200385	-4.81221	1.49267e-06	1.14374e-05	PPP1R8	NA	FALSE
ENST00000431586.1	ENSG00000117751.18	267.103	-0.53415	0.168754	-3.16525	0.00154948	0.00620265	PPP1R8	NA	NA
ENST00000373927.7	ENSG00000130775.16	8.28008	-4.07012	2.6996	-1.50768	0.131638	0.25586	THEMIS2	NA	NA
ENST00000373912.8	ENSG00000117748.10	1247.39	-0.664177	0.174751	-3.8007	0.000144287	0.00074859	RPA2	NA	FALSE
ENST00000373909.7	ENSG00000117748.10	102.435	-0.967424	0.398417	-2.42817	0.0151753	0.0442767	RPA2	NA	NA
ENST00000444045.1	ENSG00000117748.10	139.083	-0.371043	0.262415	-1.41396	0.157374	0.293128	RPA2	NA	NA
ENST00000373894.8	ENSG00000130768.15	90.5682	-0.994237	0.318188	-3.12469	0.00177993	0.00702271	SMPDL3B	NA	FALSE
ENST00000373884.6	ENSG00000158156.8	371.339	1.09894	0.17322	6.34416	2.23639e-10	3.05626e-09	XKR8	NA	NA
ENST00000540618.5	ENSG00000158161.16	1631.31	-0.161867	0.132305	-1.22344	0.221165	0.376663	EYA3	NA	FALSE
ENST00000373863.3	ENSG00000158161.16	235.528	-0.409356	0.349032	-1.17283	0.240863	0.401276	EYA3	NA	NA
ENST00000471498.5	ENSG00000158161.16	321.355	-0.323545	0.174614	-1.85292	0.0638942	0.145551	EYA3	NA	NA
ENST00000468665.1	ENSG00000158161.16	35.5616	-0.0772043	0.554026	-0.139351	0.889172	0.939373	EYA3	NA	NA
ENST00000476501.3	ENSG00000240750.3	41.8861	0.0991138	0.636292	0.155768	0.876216	0.931709	RN7SL559P	NA	NA
ENST00000436160.1	ENSG00000228589.3	25.092	0.721828	1.61968	0.445662	0.655841	0.785906	SPCS2P4	NA	FALSE
ENST00000603289.5	ENSG00000126698.11	4.3951	-0.439571	1.80032	-0.244163	0.807105	NA	DNAJC8	NA	NA
ENST00000263697.6	ENSG00000126698.11	960.692	-1.23897	0.360067	-3.44093	0.000579709	0.00259555	DNAJC8	NA	FALSE
ENST00000489277.5	ENSG00000126698.11	265.177	0.00292108	0.237796	0.012284	0.990199	0.994968	DNAJC8	NA	NA
ENST00000482674.5	ENSG00000126698.11	50.9991	-0.577224	0.408066	-1.41453	0.157205	0.29293	DNAJC8	NA	FALSE
ENST00000497986.5	ENSG00000130770.18	95.5276	-0.964554	0.321226	-3.00273	0.00267574	0.0100004	ATP5IF1	NA	NA
ENST00000335514.10	ENSG00000130770.18	833.273	-1.00498	0.169465	-5.93035	3.02291e-09	3.54283e-08	ATP5IF1	NA	FALSE
ENST00000465645.1	ENSG00000130770.18	325.714	-0.52706	0.187445	-2.81181	0.00492634	0.0169837	ATP5IF1	NA	NA
ENST00000253063.4	ENSG00000130766.5	710.374	1.56086	0.145386	10.736	6.89824e-27	4.58939e-25	SESN2	NA	TRUE
ENST00000479574.5	ENSG00000130772.14	113.477	0.495238	0.338571	1.46273	0.143541	0.273259	MED18	NA	NA
ENST00000373842.9	ENSG00000130772.14	225.044	0.191684	0.29129	0.658054	0.510504	0.669259	MED18	FALSE	NA
ENST00000398997.2	ENSG00000130772.14	32.7033	-1.8555	1.01022	-1.83673	0.0662495	0.149835	MED18	TRUE	NA
ENST00000475655.1	ENSG00000130772.14	40.3847	0.1865	0.41774	0.446449	0.655273	0.785484	MED18	NA	NA
ENST00000632202.1	ENSG00000204138.13	89.9488	0.836599	0.333859	2.50584	0.0122159	0.036947	PHACTR4	NA	NA
ENST00000373839.8	ENSG00000204138.13	1056.57	0.392268	0.139434	2.81328	0.00490392	0.0169142	PHACTR4	FALSE	NA
ENST00000493669.2	ENSG00000204138.13	256.703	-0.218591	0.283071	-0.77221	0.43999	0.607342	PHACTR4	TRUE	NA
ENST00000373836.4	ENSG00000204138.13	500.945	1.42996	0.195806	7.30292	2.81581e-13	5.44089e-12	PHACTR4	FALSE	NA
ENST00000438601.2	ENSG00000229820.2	14.5486	-0.781472	0.694752	-1.12482	0.260665	0.424619	CR391992.1	NA	NA
ENST00000398958.6	ENSG00000180198.16	1201.97	-0.16114	0.10898	-1.47862	0.139242	0.267135	RCC1	NA	NA
ENST00000649185.1	ENSG00000180198.16	467.1	0.366553	0.264679	1.3849	0.166084	0.305169	RCC1	NA	NA
ENST00000373833.10	ENSG00000180198.16	274.248	1.2303	0.250324	4.91484	8.8856e-07	7.06429e-06	RCC1	NA	NA
ENST00000419074.5	ENSG00000180198.16	35.984	1.05713	0.522304	2.02398	0.0429724	0.105303	RCC1	NA	NA
ENST00000373832.5	ENSG00000180198.16	893.065	0.692034	0.179317	3.85929	0.000113719	0.000603161	RCC1	NA	FALSE
ENST00000411533.5	ENSG00000180198.16	76.0685	0.782105	0.407084	1.92124	0.054702	0.12837	RCC1	NA	NA
ENST00000486790.2	ENSG00000180198.16	13.9629	1.01877	0.730767	1.39411	0.163284	0.301293	RCC1	NA	NA
ENST00000478232.1	ENSG00000180198.16	36.2349	0.936418	0.468142	2.00029	0.0454695	0.110256	RCC1	NA	NA
ENST00000413987.1	ENSG00000242125.3	1119.55	0.0806099	0.0938554	0.858873	0.390411	0.562261	SNHG3	NA	NA
ENST00000447507.1	ENSG00000242125.3	516.329	-0.687887	0.14531	-4.73394	2.20202e-06	1.63813e-05	SNHG3	NA	NA
ENST00000437681.1	ENSG00000242125.3	7838.48	0.631973	0.157486	4.01288	5.99836e-05	0.000339116	SNHG3	NA	NA
ENST00000364938.1	ENSG00000274266.1	4657.73	0.882027	0.205115	4.30016	1.70675e-05	0.000107927	SNORA73A	NA	NA
ENST00000363217.1	ENSG00000200087.1	4165.12	0.991576	0.212282	4.67102	2.99705e-06	2.18388e-05	SNORA73B	NA	NA
ENST00000447051.2	ENSG00000231468.2	32.4605	0.888945	0.474145	1.87484	0.0608152	0.139879	PRDX3P2	NA	NA
ENST00000624273.1	ENSG00000279443.1	153.331	0.169272	0.228768	0.739929	0.459343	0.623999	AL513497.1	NA	NA
ENST00000373830.4	ENSG00000180098.9	416.132	-0.250245	0.242684	-1.03115	0.302468	0.471676	TRNAU1AP	NA	NA
ENST00000480930.5	ENSG00000180098.9	112.494	2.1961	0.364758	6.02071	1.73657e-09	2.1075e-08	TRNAU1AP	NA	FALSE
ENST00000491577.5	ENSG00000180098.9	106.947	-0.937721	0.347586	-2.69781	0.00697968	0.0229312	TRNAU1AP	NA	NA
ENST00000484775.1	ENSG00000180098.9	59.529	0.0211427	0.362267	0.058362	0.95346	0.974348	TRNAU1AP	NA	NA
ENST00000464612.5	ENSG00000197989.14	40.3616	-0.727274	0.827891	-0.878466	0.379691	0.55186	SNHG12	NA	NA
ENST00000531126.6	ENSG00000197989.14	59.3727	1.26518	0.506414	2.49831	0.0124787	0.0376128	SNHG12	NA	NA
ENST00000461448.6	ENSG00000197989.14	478.84	0.209006	0.254993	0.819657	0.412412	0.583327	SNHG12	NA	NA
ENST00000481368.6	ENSG00000197989.14	170.937	0.505167	0.26231	1.92584	0.0541243	0.127283	SNHG12	NA	NA
ENST00000461832.2	ENSG00000197989.14	835.083	0.628217	0.167192	3.75746	0.000171647	0.000875711	SNHG12	NA	NA
ENST00000470977.6	ENSG00000197989.14	67.0704	-1.80276	1.37671	-1.30947	0.190374	0.337385	SNHG12	NA	NA
ENST00000475441.6	ENSG00000197989.14	39.4022	8.74356	1.33286	6.56	5.38092e-11	7.94217e-10	SNHG12	NA	NA
ENST00000474814.1	ENSG00000197989.14	612.683	-0.218968	0.20231	-1.08234	0.279101	0.446102	SNHG12	NA	NA
ENST00000650239.1	ENSG00000197989.14	59.5785	0.0601359	0.393728	0.152735	0.878607	0.933337	SNHG12	NA	NA
ENST00000373824.8	ENSG00000120656.11	732.502	-1.1423	0.138724	-8.23432	1.80575e-16	4.89933e-15	TAF12	NA	NA
ENST00000263974.4	ENSG00000120656.11	113.602	-0.131417	0.356183	-0.368959	0.712158	0.825805	TAF12	NA	NA
ENST00000495422.1	ENSG00000120656.11	42.0782	-0.38768	0.508269	-0.762746	0.445615	0.612146	TAF12	NA	NA
ENST00000420776.1	ENSG00000229388.1	35.862	-0.10367	0.533626	-0.194275	0.84596	0.912974	LINC01715	NA	NA
ENST00000427804.1	ENSG00000229388.1	23.7412	0.440817	0.596564	0.738926	0.459952	0.624559	LINC01715	NA	NA
ENST00000373816.5	ENSG00000162419.12	426.263	-0.15871	0.168517	-0.941804	0.346293	0.5186	GMEB1	NA	NA
ENST00000361872.8	ENSG00000162419.12	151.151	0.0334794	0.377389	0.0887132	0.92931	0.960976	GMEB1	NA	NA
ENST00000294409.2	ENSG00000162419.12	83.7878	-1.05158	0.477761	-2.20106	0.0277321	0.0733089	GMEB1	NA	NA
ENST00000373812.8	ENSG00000198492.16	3357.65	-0.874377	0.177851	-4.91634	8.81784e-07	7.0167e-06	YTHDF2	NA	FALSE
ENST00000478283.5	ENSG00000198492.16	180.542	0.247202	0.309526	0.798648	0.424494	0.593864	YTHDF2	NA	TRUE
ENST00000468863.1	ENSG00000198492.16	87.1251	-0.156152	0.357388	-0.436925	0.662166	0.790522	YTHDF2	NA	NA
ENST00000647103.1	ENSG00000159023.21	324.617	-1.78066	0.552636	-3.22211	0.0012725	0.00520935	EPB41	NA	NA
ENST00000356093.6	ENSG00000159023.21	646.763	-0.0625149	0.216622	-0.28859	0.772895	0.867772	EPB41	NA	NA
ENST00000482464.6	ENSG00000159023.21	71.3353	-0.741482	0.979384	-0.757091	0.448996	0.61511	EPB41	NA	NA
ENST00000373797.2	ENSG00000159023.21	135.723	-1.54196	0.42945	-3.59056	0.00032997	0.0015679	EPB41	NA	NA
ENST00000646871.1	ENSG00000159023.21	55.8189	-0.319218	0.355236	-0.898608	0.368862	0.541584	EPB41	NA	NA
ENST00000490308.2	ENSG00000159023.21	203.891	-0.851335	0.314223	-2.70933	0.00674188	0.0222437	EPB41	NA	NA
ENST00000425821.2	ENSG00000225616.2	7.25772	-0.38618	1.33346	-0.289606	0.772117	NA	AL138785.2	NA	NA
ENST00000521452.2	ENSG00000253304.2	272.619	-0.356459	0.184099	-1.93624	0.0528388	0.124861	TMEM200B	NA	NA
ENST00000373795.7	ENSG00000116350.17	1381.36	-0.689088	0.0955945	-7.20846	5.65901e-13	1.05894e-11	SRSF4	FALSE	NA
ENST00000634348.1	ENSG00000116350.17	1668.37	0.100075	0.101916	0.981939	0.32613	0.497183	SRSF4	NA	NA
ENST00000466448.4	ENSG00000116350.17	27.2805	-1.1888	0.64235	-1.8507	0.0642124	0.146113	SRSF4	NA	NA
ENST00000497015.5	ENSG00000116350.17	111.664	0.526228	0.298236	1.76447	0.0776528	0.170102	SRSF4	NA	NA
ENST00000605204.1	ENSG00000116350.17	103.005	0.976869	0.30075	3.24812	0.00116172	0.00481524	SRSF4	TRUE	NA
ENST00000263702.11	ENSG00000116353.16	153.344	0.114085	0.226843	0.502923	0.615018	0.754795	MECR	NA	NA
ENST00000373791.7	ENSG00000116353.16	267.26	1.57953	0.188305	8.38817	4.93752e-17	1.41205e-15	MECR	NA	NA
ENST00000483435.5	ENSG00000116353.16	15.4647	-1.83692	2.06715	-0.888625	0.374205	0.546523	MECR	NA	NA
ENST00000453185.5	ENSG00000116353.16	27.6335	-0.527714	0.610962	-0.863744	0.387729	0.55961	MECR	NA	NA
ENST00000490529.5	ENSG00000116353.16	68.9295	1.1671	0.433483	2.69237	0.0070947	0.0232498	MECR	NA	FALSE
ENST00000464511.1	ENSG00000116353.16	20.7774	0.578549	0.602534	0.960192	0.336959	0.508614	MECR	NA	NA
ENST00000484012.5	ENSG00000116353.16	43.2168	0.134214	0.442327	0.303427	0.761564	0.860506	MECR	NA	NA
ENST00000345512.7	ENSG00000060656.20	458.85	0.184641	0.148382	1.24436	0.213367	0.366779	PTPRU	NA	NA
ENST00000428026.6	ENSG00000060656.20	673.414	-0.298002	0.390222	-0.763673	0.445062	0.611647	PTPRU	NA	NA
ENST00000527027.1	ENSG00000060656.20	46.3439	-0.0158363	0.38039	-0.0416316	0.966792	0.981546	PTPRU	NA	NA
ENST00000410852.1	ENSG00000222784.1	321.603	1.30147	0.369391	3.52329	0.000426219	0.0019721	RN7SKP91	NA	NA
ENST00000339394.7	ENSG00000162512.16	894.732	0.0517607	0.146217	0.354	0.723339	0.833843	SDC3	NA	NA
ENST00000471567.1	ENSG00000162512.16	25.9631	-0.737131	0.560371	-1.31543	0.188364	0.334905	SDC3	NA	NA
ENST00000578099.2	ENSG00000266210.2	11.9057	0.295242	0.754476	0.39132	0.69556	0.814569	RN7SL371P	NA	NA
ENST00000257075.9	ENSG00000134644.15	1209.69	-0.388435	0.224406	-1.73095	0.0834611	0.179856	PUM1	FALSE	FALSE
ENST00000373747.7	ENSG00000134644.15	1040.01	-0.565645	0.262752	-2.15277	0.031337	0.0811988	PUM1	FALSE	NA
ENST00000440538.6	ENSG00000134644.15	172.486	-0.290561	0.290413	-1.00051	0.317065	0.487611	PUM1	FALSE	NA
ENST00000373742.6	ENSG00000134644.15	147.626	0.303447	0.320494	0.946811	0.343735	0.515811	PUM1	FALSE	NA
ENST00000526128.1	ENSG00000134644.15	54.7815	0.0577586	0.409145	0.141169	0.887736	0.938564	PUM1	NA	NA
ENST00000525948.5	ENSG00000134644.15	43.5404	1.63718	0.54817	2.98663	0.00282067	0.0104839	PUM1	TRUE	FALSE
ENST00000480602.1	ENSG00000134644.15	43.1636	0.984307	0.698553	1.40907	0.158816	0.295095	PUM1	TRUE	NA
ENST00000417263.2	ENSG00000237329.2	34.6283	-0.019342	0.444957	-0.0434694	0.965327	0.980721	AL356320.2	NA	NA
ENST00000429616.1	ENSG00000232768.1	6.84701	0.123486	0.989977	0.124736	0.900732	NA	AL356320.1	NA	NA
ENST00000263694.9	ENSG00000060688.13	2011.99	-0.831066	0.163776	-5.07442	3.88679e-07	3.28085e-06	SNRNP40	NA	NA
ENST00000486941.1	ENSG00000060688.13	38.0371	-0.503152	0.451656	-1.11401	0.265273	0.430108	SNRNP40	NA	NA
ENST00000489853.1	ENSG00000060688.13	136.967	-0.597634	0.291816	-2.04798	0.040562	0.100549	SNRNP40	NA	NA
ENST00000373720.3	ENSG00000060688.13	79.929	-0.44078	0.342975	-1.28517	0.198735	0.348406	SNRNP40	NA	NA
ENST00000474025.1	ENSG00000060688.13	130.658	-0.532804	0.304599	-1.74919	0.0802574	0.174544	SNRNP40	NA	FALSE
ENST00000463988.1	ENSG00000060688.13	40.1832	0.0895214	0.43665	0.205019	0.837557	0.907871	SNRNP40	NA	NA
ENST00000452686.2	ENSG00000229447.2	87.9777	0.206843	0.356556	0.580112	0.561839	0.711969	AC114495.2	NA	NA
ENST00000616393.4	ENSG00000121766.15	88.9998	-0.192922	0.297543	-0.648383	0.516737	0.674407	ZCCHC17	NA	NA
ENST00000344147.9	ENSG00000121766.15	626.987	-0.734447	0.168522	-4.35817	1.31156e-05	8.48449e-05	ZCCHC17	NA	FALSE
ENST00000479629.5	ENSG00000121766.15	50.139	0.28436	0.529118	0.537423	0.590976	0.735803	ZCCHC17	NA	NA
ENST00000373709.8	ENSG00000168528.12	1162.52	0.782868	0.167685	4.66868	3.03145e-06	2.2075e-05	SERINC2	NA	TRUE
ENST00000639047.1	ENSG00000284543.1	473.364	0.178157	0.138627	1.28516	0.198738	0.348406	LINC01226	NA	NA
ENST00000271064.12	ENSG00000142910.16	916.437	2.09483	0.184682	11.3429	8.04342e-30	6.59531e-28	TINAGL1	NA	NA
ENST00000461030.5	ENSG00000142910.16	115.176	2.3014	0.467191	4.92602	8.39194e-07	6.70179e-06	TINAGL1	NA	NA
ENST00000466998.1	ENSG00000142910.16	78.2728	1.57494	0.359935	4.37563	1.21084e-05	7.88918e-05	TINAGL1	NA	NA
ENST00000481165.5	ENSG00000142910.16	280.496	1.50785	0.229616	6.56683	5.1399e-11	7.61424e-10	TINAGL1	NA	NA
ENST00000468635.5	ENSG00000142910.16	104.546	1.70665	0.331104	5.15444	2.54393e-07	2.21811e-06	TINAGL1	NA	NA
ENST00000498429.5	ENSG00000142910.16	290.099	2.31524	0.343582	6.73853	1.60002e-11	2.53143e-10	TINAGL1	NA	NA
ENST00000480586.1	ENSG00000142910.16	102.806	1.41785	0.342049	4.14517	3.39559e-05	0.000202098	TINAGL1	NA	NA
ENST00000373703.5	ENSG00000162517.13	866.581	0.926741	0.16926	5.47525	4.36901e-08	4.30527e-07	PEF1	NA	FALSE
ENST00000478502.5	ENSG00000162517.13	167.147	0.748114	0.271926	2.75117	0.00593827	0.0199432	PEF1	NA	NA
ENST00000602889.1	ENSG00000269967.1	72.1451	0.164095	0.360466	0.455231	0.648943	0.780687	AL136115.2	NA	NA
ENST00000602725.5	ENSG00000184007.21	3793.7	-0.63276	0.160175	-3.95042	7.80143e-05	0.000430911	PTP4A2	FALSE	NA
ENST00000647444.2	ENSG00000184007.21	878.335	-0.295815	0.178836	-1.65412	0.0981038	0.204011	PTP4A2	FALSE	NA
ENST00000457805.6	ENSG00000184007.21	2173.85	-0.351563	0.132699	-2.64933	0.00806507	0.0259411	PTP4A2	FALSE	FALSE
ENST00000602683.5	ENSG00000184007.21	507.252	0.111285	0.187358	0.59397	0.552532	0.704316	PTP4A2	FALSE	NA
ENST00000470404.5	ENSG00000184007.21	21.703	1.04911	1.78911	0.586387	0.557616	0.708449	PTP4A2	FALSE	TRUE
ENST00000532001.6	ENSG00000184007.21	200.333	0.104395	0.261639	0.399003	0.689891	0.810415	PTP4A2	TRUE	FALSE
ENST00000528253.3	ENSG00000184007.21	7.43845	6.15387	1.90252	3.23459	0.00121817	NA	PTP4A2	TRUE	NA
ENST00000627328.2	ENSG00000184007.21	434.601	-1.51845	0.241297	-6.29288	3.11627e-10	4.20186e-09	PTP4A2	NA	NA
ENST00000484483.1	ENSG00000184007.21	61.6326	0.426422	0.351276	1.21392	0.224777	0.381193	PTP4A2	NA	NA
ENST00000468531.1	ENSG00000184007.21	106.872	3.3963	1.76996	1.91885	0.055003	0.128954	PTP4A2	NA	NA
ENST00000524384.5	ENSG00000184007.21	121.948	1.09353	1.19722	0.913392	0.361037	0.533559	PTP4A2	NA	NA
ENST00000528840.1	ENSG00000184007.21	21.6263	-7.89287	1.5559	-5.07285	3.91896e-07	3.30191e-06	PTP4A2	NA	NA
ENST00000494444.2	ENSG00000184007.21	96.7143	-0.579815	0.459904	-1.26073	0.207406	0.359142	PTP4A2	NA	NA
ENST00000529477.5	ENSG00000184007.21	325.189	-1.56592	1.19505	-1.31034	0.190081	0.337053	PTP4A2	NA	NA
ENST00000533408.1	ENSG00000184007.21	135.009	0.795792	0.478239	1.664	0.0961119	0.200875	PTP4A2	NA	NA
ENST00000475464.1	ENSG00000184007.21	97.4745	0.0890561	0.267653	0.332729	0.739339	0.845192	PTP4A2	NA	NA
ENST00000447478.1	ENSG00000228634.1	37.1422	0.696156	0.4538	1.53406	0.125015	0.246164	AL136115.1	NA	NA
ENST00000327300.12	ENSG00000121774.18	4748.14	-1.5235	0.0951546	-16.0108	1.0749e-57	3.61899e-55	KHDRBS1	NA	FALSE
ENST00000307714.12	ENSG00000121774.18	397.537	-0.0647311	0.242668	-0.266748	0.789664	0.877769	KHDRBS1	NA	NA
ENST00000492989.1	ENSG00000121774.18	50.8832	-0.683697	0.524034	-1.30468	0.192002	0.33962	KHDRBS1	NA	NA
ENST00000484270.2	ENSG00000121774.18	493.327	0.340956	0.136797	2.49242	0.0126876	0.0381427	KHDRBS1	NA	TRUE
ENST00000366152.3	ENSG00000203325.3	37.5066	0.129351	0.602132	0.214822	0.829906	0.902938	AL445248.1	NA	NA
ENST00000438825.5	ENSG00000121775.18	20.5124	0.406976	0.848331	0.479737	0.631414	0.767415	TMEM39B	NA	NA
ENST00000441402.5	ENSG00000121775.18	297.556	1.07415	0.262679	4.08923	4.32814e-05	0.000252036	TMEM39B	NA	FALSE
ENST00000373625.8	ENSG00000025800.14	6639.87	0.0128587	0.0848634	0.151522	0.879564	0.933951	KPNA6	NA	FALSE
ENST00000469790.1	ENSG00000025800.14	371.928	-0.187624	0.160981	-1.16551	0.243814	0.404539	KPNA6	NA	NA
ENST00000515055.1	ENSG00000250135.1	24.2062	-0.0799029	0.642458	-0.124371	0.901022	0.94613	AL049795.2	NA	NA
ENST00000373610.8	ENSG00000084652.16	2020.74	0.609368	0.0979728	6.21977	4.97882e-10	6.52518e-09	TXLNA	NA	FALSE
ENST00000373609.1	ENSG00000084652.16	886.091	0.159723	0.241971	0.660091	0.509195	0.668232	TXLNA	NA	NA
ENST00000291358.10	ENSG00000160051.11	62.1045	0.673546	0.683722	0.985115	0.324567	0.495685	IQCC	NA	NA
ENST00000373586.1	ENSG00000084623.11	2678.51	-1.52519	0.101416	-15.039	4.0778e-51	1.05364e-48	EIF3I	NA	NA
ENST00000471486.5	ENSG00000084623.11	110.038	-2.23001	1.96744	-1.13346	0.257022	0.420195	EIF3I	NA	NA
ENST00000483517.5	ENSG00000084623.11	44.0532	-1.69022	1.51875	-1.1129	0.26575	0.430692	EIF3I	NA	FALSE
ENST00000474371.1	ENSG00000084623.11	155.129	0.253036	0.455912	0.55501	0.578888	0.725663	EIF3I	NA	NA
ENST00000373548.8	ENSG00000116478.12	2774.77	-1.55924	0.11634	-13.4025	5.84892e-41	9.45228e-39	HDAC1	NA	FALSE
ENST00000463172.5	ENSG00000116478.12	86.5294	-0.143956	0.408557	-0.352352	0.724574	0.834712	HDAC1	NA	FALSE
ENST00000428704.1	ENSG00000116478.12	122.384	-0.203636	0.594472	-0.342549	0.731938	0.840103	HDAC1	NA	NA
ENST00000490081.5	ENSG00000116478.12	150.781	-0.863795	0.284957	-3.03132	0.0024349	0.00921028	HDAC1	NA	NA
ENST00000476391.5	ENSG00000116478.12	453.918	-0.506991	0.185784	-2.72892	0.00635417	0.0211306	HDAC1	NA	TRUE
ENST00000471488.1	ENSG00000116478.12	36.0813	-0.219352	0.494061	-0.443978	0.657059	0.786707	HDAC1	NA	NA
ENST00000329421.8	ENSG00000175130.7	1521.73	-0.683751	0.148578	-4.60197	4.18507e-06	2.96971e-05	MARCKSL1	NA	NA
ENST00000455895.6	ENSG00000160058.18	542.331	0.360526	0.125801	2.86585	0.00415896	0.0146821	BSDC1	NA	NA
ENST00000446293.6	ENSG00000160058.18	79.7349	-0.0272068	0.49076	-0.055438	0.95579	0.975549	BSDC1	NA	NA
ENST00000444107.1	ENSG00000224333.1	209.531	0.505685	0.303349	1.66701	0.0955131	0.199868	GAPDHP20	NA	NA
ENST00000373510.9	ENSG00000160062.15	583.759	-0.666503	0.176648	-3.77306	0.000161259	0.000827943	ZBTB8A	NA	NA
ENST00000316459.4	ENSG00000160062.15	236.809	-0.946588	0.254371	-3.7213	0.000198204	0.000996444	ZBTB8A	NA	NA
ENST00000341885.5	ENSG00000176261.15	7.4739	-1.68792	2.15529	-0.783151	0.433538	NA	ZBTB8OS	FALSE	NA
ENST00000468695.5	ENSG00000176261.15	124.004	0.110965	0.251292	0.441577	0.658795	0.788043	ZBTB8OS	FALSE	NA
ENST00000492007.5	ENSG00000176261.15	47.4527	-1.05941	0.443059	-2.39113	0.0167965	0.0482839	ZBTB8OS	FALSE	NA
ENST00000373506.7	ENSG00000176261.15	120.382	-0.691488	0.38691	-1.78721	0.073904	0.163641	ZBTB8OS	FALSE	NA
ENST00000373501.6	ENSG00000176261.15	49.2902	-0.131598	0.389885	-0.337529	0.735718	0.842679	ZBTB8OS	FALSE	TRUE
ENST00000473294.6	ENSG00000176261.15	55.3483	0.628319	0.376445	1.66908	0.0951006	0.19923	ZBTB8OS	TRUE	TRUE
ENST00000436661.5	ENSG00000176261.15	230.643	-0.328059	0.228158	-1.43786	0.150473	0.283578	ZBTB8OS	FALSE	NA
ENST00000476493.5	ENSG00000176261.15	77.5092	-0.0294623	0.395867	-0.0744248	0.940672	0.966889	ZBTB8OS	TRUE	TRUE
ENST00000465588.2	ENSG00000176261.15	39.6865	0.307599	0.468566	0.656469	0.511523	0.670013	ZBTB8OS	FALSE	NA
ENST00000479075.5	ENSG00000176261.15	73.3763	1.00877	0.415268	2.42921	0.0151319	0.0441616	ZBTB8OS	TRUE	TRUE
ENST00000473383.1	ENSG00000176261.15	45.7639	0.313839	0.449006	0.698964	0.484574	0.64673	ZBTB8OS	NA	NA
ENST00000466361.1	ENSG00000176261.15	24.9471	0.58749	0.55574	1.05713	0.290452	0.458537	ZBTB8OS	NA	FALSE
ENST00000414241.7	ENSG00000162521.19	731.429	-1.24958	0.233653	-5.34801	8.89285e-08	8.32735e-07	RBBP4	FALSE	NA
ENST00000527118.5	ENSG00000162521.19	136.812	-0.484415	0.342946	-1.41251	0.1578	0.293686	RBBP4	TRUE	FALSE
ENST00000373493.10	ENSG00000162521.19	2593.74	-0.24792	0.119503	-2.07459	0.038025	0.0954588	RBBP4	FALSE	NA
ENST00000401893.7	ENSG00000162521.19	875.62	-0.53279	0.127578	-4.1762	2.96416e-05	0.000178694	RBBP4	NA	NA
ENST00000492348.6	ENSG00000162521.19	3098.42	-0.859635	0.0870011	-9.88074	5.04586e-23	2.48062e-21	RBBP4	TRUE	NA
ENST00000525506.1	ENSG00000162521.19	175.577	-0.471396	0.36211	-1.3018	0.192985	0.340791	RBBP4	NA	NA
ENST00000465780.1	ENSG00000162521.19	61.4622	-0.287942	0.377474	-0.762812	0.445575	0.612125	RBBP4	NA	NA
ENST00000458695.6	ENSG00000162521.19	53.6505	0.595023	1.41118	0.421649	0.673282	0.798845	RBBP4	FALSE	FALSE
ENST00000531983.1	ENSG00000162521.19	29.4384	0.0425314	0.654099	0.0650229	0.948156	0.971166	RBBP4	NA	NA
ENST00000463378.5	ENSG00000162521.19	86.6783	0.568874	0.455702	1.24835	0.211903	0.364818	RBBP4	FALSE	FALSE
ENST00000460669.5	ENSG00000162521.19	50.5104	-1.14408	0.755183	-1.51497	0.12978	0.253102	RBBP4	TRUE	NA
ENST00000409190.8	ENSG00000162520.15	863.95	-0.960705	0.222041	-4.3267	1.5136e-05	9.6732e-05	SYNC	NA	TRUE
ENST00000421619.1	ENSG00000224409.1	9.79814	1.0566	0.839031	1.2593	0.207921	0.359731	AC114489.2	NA	NA
ENST00000401073.7	ENSG00000162522.11	1430.64	0.717505	0.209188	3.42996	0.000603664	0.00269114	KIAA1522	NA	NA
ENST00000373481.7	ENSG00000162522.11	604.289	0.126221	0.478422	0.263827	0.791913	0.878976	KIAA1522	NA	TRUE
ENST00000469100.5	ENSG00000134684.10	447.239	0.158626	0.229441	0.691361	0.489339	0.650685	YARS1	NA	NA
ENST00000373477.8	ENSG00000134684.10	483.057	-0.838276	0.440607	-1.90255	0.0570995	0.132936	YARS1	NA	FALSE
ENST00000490826.1	ENSG00000134684.10	255.469	0.5236	0.237646	2.20328	0.0275754	0.0729684	YARS1	NA	NA
ENST00000487404.5	ENSG00000134684.10	334.637	0.335339	0.162599	2.06236	0.0391731	0.0977557	YARS1	NA	NA
ENST00000478828.1	ENSG00000134684.10	468.814	0.144252	0.163732	0.881028	0.378303	0.550528	YARS1	NA	FALSE
ENST00000616261.1	ENSG00000134684.10	1298.12	-0.192783	0.122708	-1.57107	0.116165	0.232905	YARS1	NA	NA
ENST00000481895.5	ENSG00000134684.10	147.433	2.23378	0.300874	7.42433	1.13356e-13	2.28677e-12	YARS1	NA	FALSE
ENST00000470377.1	ENSG00000134684.10	98.7293	0.232852	0.294912	0.789566	0.429781	0.598914	YARS1	NA	NA
ENST00000472692.1	ENSG00000134684.10	45.3838	0.449107	0.399746	1.12348	0.261233	0.425281	YARS1	NA	NA
ENST00000529027.5	ENSG00000116497.18	18.6421	0.182102	0.609183	0.298928	0.764995	0.862847	S100PBP	NA	NA
ENST00000531123.5	ENSG00000116497.18	169.28	-0.36409	0.294401	-1.23671	0.216193	0.370453	S100PBP	NA	NA
ENST00000356689.7	ENSG00000116497.18	292.765	-0.109685	0.212149	-0.517021	0.605142	0.747234	S100PBP	NA	FALSE
ENST00000373475.10	ENSG00000116497.18	664.208	-0.0775158	0.13122	-0.590734	0.554699	0.706157	S100PBP	NA	NA
ENST00000531256.1	ENSG00000116497.18	57.4582	-0.359745	0.362621	-0.99207	0.321163	0.492027	S100PBP	NA	NA
ENST00000477248.1	ENSG00000116497.18	28.6609	0.261007	0.521332	0.500654	0.616615	0.755878	S100PBP	NA	NA
ENST00000530552.1	ENSG00000116497.18	35.4703	0.00317947	0.443129	0.00717503	0.994275	0.997057	S100PBP	NA	NA
ENST00000524535.5	ENSG00000116497.18	33.4143	-0.812207	0.479184	-1.69498	0.0900791	0.190915	S100PBP	NA	NA
ENST00000527692.1	ENSG00000116497.18	24.2106	-0.771807	0.581099	-1.32819	0.184117	0.329276	S100PBP	NA	NA
ENST00000373463.8	ENSG00000121900.19	899.257	0.322921	0.20668	1.56242	0.11819	0.235977	TMEM54	NA	NA
ENST00000373456.11	ENSG00000116514.16	237.625	-0.446977	0.310294	-1.4405	0.149727	0.282424	RNF19B	NA	TRUE
ENST00000356990.9	ENSG00000116514.16	304.147	-0.288119	0.20189	-1.42711	0.153549	0.287934	RNF19B	NA	NA
ENST00000235150.4	ENSG00000116514.16	366.291	0.127166	0.167145	0.760812	0.446769	0.613254	RNF19B	NA	NA
ENST00000633169.1	ENSG00000278966.2	5.85826	0.8142	1.80178	0.451887	0.65135	NA	AL031602.1	NA	NA
ENST00000447420.1	ENSG00000239670.1	14.3148	1.3641	0.803337	1.69804	0.0894997	0.189895	AL355864.2	NA	NA
ENST00000427524.1	ENSG00000236065.2	152.276	0.413718	0.241056	1.71627	0.0861123	0.184257	AL020995.1	NA	NA
ENST00000629371.2	ENSG00000004455.17	193.999	0.0140764	0.445033	0.0316301	0.974767	0.986099	AK2	TRUE	NA
ENST00000672715.1	ENSG00000004455.17	107.147	6.11713	4.08022	1.49922	0.133818	0.259066	AK2	FALSE	NA
ENST00000373449.7	ENSG00000004455.17	2072.9	-1.06846	0.309897	-3.44778	0.000565214	0.00253807	AK2	FALSE	NA
ENST00000354858.11	ENSG00000004455.17	1442.78	-0.630352	0.186319	-3.38318	0.000716519	0.00313699	AK2	FALSE	NA
ENST00000467905.5	ENSG00000004455.17	985.491	-1.18992	0.135373	-8.78994	1.49635e-18	4.9333e-17	AK2	FALSE	NA
ENST00000480134.5	ENSG00000004455.17	234.506	-0.0993746	0.273315	-0.36359	0.716164	0.828611	AK2	FALSE	NA
ENST00000550338.5	ENSG00000004455.17	42.8405	1.11788	0.477598	2.34063	0.0192514	0.0541657	AK2	TRUE	TRUE
ENST00000469238.1	ENSG00000004455.17	58.6586	-0.366822	0.372762	-0.984065	0.325084	0.496217	AK2	NA	NA
ENST00000673291.1	ENSG00000004455.17	282.452	0.362144	0.178208	2.03214	0.0421399	0.103709	AK2	FALSE	NA
ENST00000487289.1	ENSG00000004455.17	75.3907	-0.285415	0.45537	-0.626776	0.530806	0.686277	AK2	FALSE	NA
ENST00000551979.1	ENSG00000004455.17	34.6132	0.217816	0.475721	0.457865	0.64705	0.779367	AK2	NA	NA
ENST00000610352.1	ENSG00000276645.1	17.2721	-0.0136576	0.742139	-0.018403	0.985317	0.992081	AL020995.2	NA	NA
ENST00000291416.10	ENSG00000116525.14	219.081	0.117169	0.206541	0.567292	0.570516	0.71878	TRIM62	NA	FALSE
ENST00000627421.1	ENSG00000225313.5	40.868	-0.818426	0.428754	-1.90885	0.0562818	0.131438	AL513327.1	NA	NA
ENST00000630229.1	ENSG00000225313.5	134.205	-1.14251	0.270422	-4.22491	2.3904e-05	0.000146806	AL513327.1	NA	NA
ENST00000628643.2	ENSG00000225313.5	91.8654	-1.38274	0.303749	-4.55226	5.30719e-06	3.69574e-05	AL513327.1	NA	NA
ENST00000630909.2	ENSG00000225313.5	215.064	-0.973339	0.2298	-4.2356	2.27946e-05	0.000140778	AL513327.1	NA	NA
ENST00000627130.1	ENSG00000225313.5	133.993	-0.806735	0.255657	-3.15553	0.00160205	0.00638779	AL513327.1	NA	NA
ENST00000431992.5	ENSG00000134686.18	1375.82	-0.111178	0.158069	-0.703351	0.481837	0.644198	PHC2	NA	NA
ENST00000373418.7	ENSG00000134686.18	563.94	2.07004	0.40036	5.17045	2.33525e-07	2.04781e-06	PHC2	NA	NA
ENST00000373422.7	ENSG00000134686.18	927.141	0.461171	0.180208	2.5591	0.0104942	0.0324605	PHC2	NA	NA
ENST00000257118.5	ENSG00000134686.18	633.917	-0.597515	0.228347	-2.61669	0.00887858	0.0281667	PHC2	NA	NA
ENST00000467894.5	ENSG00000134686.18	148.358	0.513027	0.373524	1.37348	0.169605	0.310003	PHC2	NA	NA
ENST00000486897.5	ENSG00000134686.18	77.24	1.83913	0.493571	3.72616	0.000194418	0.000979517	PHC2	NA	NA
ENST00000493483.5	ENSG00000134686.18	65.9181	-1.90619	0.499754	-3.81426	0.000136591	0.000712567	PHC2	NA	NA
ENST00000473158.1	ENSG00000134686.18	103.021	-0.0758596	0.286543	-0.264741	0.791209	0.878611	PHC2	NA	NA
ENST00000459964.1	ENSG00000134686.18	50.5171	-1.27286	0.465937	-2.73183	0.00629838	0.0209704	PHC2	NA	NA
ENST00000468406.5	ENSG00000134686.18	115.611	-0.833045	0.37631	-2.21372	0.0268481	0.071405	PHC2	NA	NA
ENST00000484692.1	ENSG00000134686.18	39.6737	-1.65873	0.52657	-3.15007	0.0016323	0.00649732	PHC2	NA	NA
ENST00000410180.1	ENSG00000222112.1	37.4911	-0.875737	0.439405	-1.99301	0.0462606	0.111826	RN7SKP16	NA	NA
ENST00000432703.1	ENSG00000233246.1	51.4165	-1.57348	0.376516	-4.17906	2.92711e-05	0.000176604	PHC2-AS1	NA	NA
ENST00000361328.7	ENSG00000121903.14	491.752	0.478877	0.146367	3.27176	0.00106881	0.00447051	ZSCAN20	NA	TRUE
ENST00000521580.3	ENSG00000163866.9	431.051	0.292506	0.193139	1.51448	0.129904	0.253299	SMIM12	NA	FALSE
ENST00000446026.1	ENSG00000163866.9	247.938	0.169802	0.215307	0.788652	0.430316	0.59937	SMIM12	NA	NA
ENST00000456842.1	ENSG00000163866.9	265.288	0.180174	0.237734	0.75788	0.448523	0.614749	SMIM12	NA	FALSE
ENST00000423898.1	ENSG00000163866.9	37.4978	1.14156	0.538545	2.11971	0.0340306	0.0870187	SMIM12	NA	NA
ENST00000338513.1	ENSG00000189280.3	109.863	1.36557	0.347248	3.93255	8.4051e-05	0.000460373	GJB5	NA	TRUE
ENST00000373366.3	ENSG00000188910.8	529.462	1.66591	0.258412	6.44675	1.14275e-10	1.61894e-09	GJB3	NA	NA
ENST00000373362.3	ENSG00000188910.8	720.888	1.55635	0.197744	7.87052	3.53177e-15	8.37115e-14	GJB3	NA	NA
ENST00000487874.1	ENSG00000271741.1	275.324	0.100768	0.257431	0.391437	0.695474	0.814501	AC114490.2	NA	NA
ENST00000373337.3	ENSG00000243749.1	259.952	-1.08267	0.237433	-4.5599	5.11779e-06	3.57449e-05	TMEM35B	NA	NA
ENST00000357182.9	ENSG00000163867.17	220.757	-1.01856	0.260566	-3.90904	9.26648e-05	0.000502711	ZMYM6	NA	NA
ENST00000466345.1	ENSG00000163867.17	7.64024	-0.0360346	1.55379	-0.0231914	0.981498	NA	ZMYM6	NA	NA
ENST00000415531.5	ENSG00000163867.17	30.3338	0.710175	0.513946	1.38181	0.16703	0.306514	ZMYM6	NA	NA
ENST00000466390.5	ENSG00000197056.11	27.595	0.903251	0.584885	1.54432	0.122511	0.242396	ZMYM1	NA	FALSE
ENST00000359858.9	ENSG00000197056.11	1460.14	0.515614	0.41352	1.24689	0.212438	0.365575	ZMYM1	NA	NA
ENST00000373329.5	ENSG00000197056.11	235.384	0.0288907	0.488119	0.0591878	0.952803	0.974048	ZMYM1	NA	NA
ENST00000463393.1	ENSG00000197056.11	93.1878	0.527507	0.378663	1.39308	0.163596	0.301737	ZMYM1	NA	NA
ENST00000471991.5	ENSG00000116560.11	36.6544	0.0267703	0.517685	0.0517116	0.958759	0.977095	SFPQ	NA	NA
ENST00000468598.5	ENSG00000116560.11	1417.59	-0.484818	0.0940272	-5.15614	2.52091e-07	2.19977e-06	SFPQ	NA	NA
ENST00000470472.5	ENSG00000116560.11	3623.56	-0.208165	0.112009	-1.85846	0.0631036	0.144032	SFPQ	TRUE	NA
ENST00000485365.1	ENSG00000116560.11	360.798	-0.456588	0.164527	-2.77516	0.00551749	0.0187268	SFPQ	NA	NA
ENST00000485454.1	ENSG00000116560.11	11.8182	-0.368839	1.00348	-0.367561	0.713201	0.82643	SFPQ	NA	NA
ENST00000357214.6	ENSG00000116560.11	10674.7	-0.378055	0.121676	-3.10706	0.00188955	0.00738959	SFPQ	FALSE	NA
ENST00000314607.11	ENSG00000146463.12	4279.14	-0.48441	0.108163	-4.47851	7.51672e-06	5.09623e-05	ZMYM4	NA	FALSE
ENST00000441447.1	ENSG00000146463.12	92.5352	-0.47548	0.304531	-1.56135	0.118441	0.23634	ZMYM4	NA	NA
ENST00000470175.1	ENSG00000146463.12	27.3149	-0.59744	0.531279	-1.12453	0.260788	0.424742	ZMYM4	NA	NA
ENST00000434805.1	ENSG00000229994.1	73.943	-0.0526178	0.357883	-0.147025	0.883112	0.93595	RPL5P4	NA	NA
ENST00000432683.1	ENSG00000227409.1	22.5316	-0.592393	0.661097	-0.896076	0.370212	0.54277	ZMYM4-AS1	NA	NA
ENST00000325722.8	ENSG00000142687.18	760.425	0.401383	0.135073	2.97161	0.0029624	0.0109439	KIAA0319L	FALSE	TRUE
ENST00000426982.6	ENSG00000142687.18	348.508	0.304764	0.190369	1.60091	0.109397	0.222225	KIAA0319L	NA	TRUE
ENST00000474856.1	ENSG00000142687.18	9.03925	-0.105386	0.867335	-0.121505	0.903291	0.947442	KIAA0319L	NA	NA
ENST00000492544.1	ENSG00000142687.18	32.9227	-0.0385772	0.641384	-0.0601468	0.952039	0.973544	KIAA0319L	NA	NA
ENST00000440579.5	ENSG00000142687.18	150.221	-0.297752	0.440591	-0.675802	0.499166	0.65953	KIAA0319L	NA	NA
ENST00000470388.5	ENSG00000142687.18	47.7071	0.0552737	0.484752	0.114025	0.909218	0.950216	KIAA0319L	TRUE	NA
ENST00000356090.8	ENSG00000020129.16	375.124	0.776643	0.17331	4.48124	7.42112e-06	5.03757e-05	NCDN	NA	NA
ENST00000373243.7	ENSG00000020129.16	318.993	0.694242	0.20888	3.32364	0.000888497	0.00380044	NCDN	NA	TRUE
ENST00000423723.1	ENSG00000020129.16	64.3382	0.33092	0.344251	0.961275	0.336414	0.508085	NCDN	NA	NA
ENST00000373237.4	ENSG00000126067.12	2231.02	0.235101	0.133774	1.75745	0.0788409	0.172145	PSMB2	NA	FALSE
ENST00000630477.1	ENSG00000126067.12	927.574	0.0684349	0.170265	0.401931	0.687735	0.808965	PSMB2	NA	FALSE
ENST00000270815.5	ENSG00000142686.8	336.983	0.0727286	0.194225	0.374456	0.708065	0.82275	C1orf216	NA	NA
ENST00000251195.9	ENSG00000092853.14	345.157	0.587925	0.461362	1.27432	0.202549	0.353076	CLSPN	NA	FALSE
ENST00000318121.8	ENSG00000092853.14	1199.24	-0.00156533	0.158108	-0.00990033	0.992101	0.995873	CLSPN	NA	NA
ENST00000373220.7	ENSG00000092853.14	585.603	-0.335807	0.355593	-0.944357	0.344987	0.517149	CLSPN	NA	NA
ENST00000520551.1	ENSG00000092853.14	1265.95	0.0890631	0.154381	0.576906	0.564003	0.713876	CLSPN	NA	NA
ENST00000373210.4	ENSG00000134698.11	617.148	0.147139	0.140367	1.04825	0.294526	0.46324	AGO4	NA	TRUE
ENST00000496257.1	ENSG00000134698.11	16.1508	0.965382	0.660813	1.4609	0.144043	0.274083	AGO4	NA	NA
ENST00000373206.5	ENSG00000092847.13	351.846	-0.174269	0.17633	-0.988311	0.323	0.493919	AGO1	FALSE	NA
ENST00000674304.1	ENSG00000092847.13	1578.29	0.637378	0.143904	4.42921	9.45805e-06	6.28209e-05	AGO1	FALSE	TRUE
ENST00000373204.6	ENSG00000092847.13	1221.94	0.00324088	0.0975994	0.033206	0.97351	0.985417	AGO1	FALSE	FALSE
ENST00000674426.1	ENSG00000092847.13	1221.94	0.00324088	0.0975994	0.033206	0.97351	0.985417	AGO1	FALSE	FALSE
ENST00000635259.1	ENSG00000092847.13	177.188	1.7037	0.536621	3.17487	0.00149901	0.00602016	AGO1	TRUE	NA
ENST00000634486.1	ENSG00000126070.20	406.61	0.757497	0.206796	3.66302	0.000249261	0.00122041	AGO3	TRUE	NA
ENST00000373191.9	ENSG00000126070.20	2852.65	0.0349308	0.126981	0.275087	0.783249	0.8741	AGO3	FALSE	FALSE
ENST00000246314.10	ENSG00000126070.20	468.083	-0.308698	0.287892	-1.07227	0.283598	0.450855	AGO3	FALSE	NA
ENST00000491443.2	ENSG00000126070.20	40.2821	0.837344	0.504616	1.65937	0.0970416	0.202405	AGO3	NA	NA
ENST00000373178.5	ENSG00000116863.11	652.716	0.775772	0.183373	4.23058	2.33092e-05	0.000143656	ADPRS	NA	TRUE
ENST00000616395.4	ENSG00000054116.12	79.8089	-0.579025	0.46993	-1.23215	0.217892	0.372607	TRAPPC3	NA	NA
ENST00000373166.8	ENSG00000054116.12	830.849	-0.0599341	0.157733	-0.379972	0.703966	0.819812	TRAPPC3	NA	NA
ENST00000462715.1	ENSG00000054116.12	176.285	0.281619	0.230921	1.21954	0.222638	0.378605	TRAPPC3	NA	NA
ENST00000373159.1	ENSG00000054116.12	25.3948	0.0927184	0.562419	0.164856	0.869057	0.927412	TRAPPC3	NA	NA
ENST00000497251.1	ENSG00000054116.12	38.9743	0.436119	0.528793	0.824744	0.409517	0.580572	TRAPPC3	NA	NA
ENST00000429533.6	ENSG00000116871.15	167.148	0.809659	0.265029	3.05499	0.00225071	0.00859993	MAP7D1	NA	NA
ENST00000316156.8	ENSG00000116871.15	99.9989	1.40098	0.328891	4.25971	2.0469e-05	0.000127532	MAP7D1	NA	TRUE
ENST00000373150.8	ENSG00000116871.15	704.605	0.232527	0.133932	1.73616	0.0825363	0.178313	MAP7D1	NA	NA
ENST00000373151.6	ENSG00000116871.15	111.934	0.637247	0.375255	1.69817	0.0894753	0.189853	MAP7D1	NA	NA
ENST00000530729.1	ENSG00000116871.15	45.1287	-0.159094	0.498337	-0.319249	0.749537	0.852509	MAP7D1	NA	NA
ENST00000373148.5	ENSG00000116871.15	337.408	0.594509	0.3026	1.96467	0.0494529	0.118311	MAP7D1	NA	FALSE
ENST00000469141.6	ENSG00000054118.15	1761.31	0.0117875	0.157491	0.0748457	0.940338	0.966689	THRAP3	NA	NA
ENST00000648638.1	ENSG00000054118.15	1413.77	-0.814636	0.177802	-4.58169	4.61223e-06	3.24587e-05	THRAP3	NA	FALSE
ENST00000354618.10	ENSG00000054118.15	3859.48	-0.504371	0.118433	-4.25871	2.05611e-05	0.000128033	THRAP3	NA	NA
ENST00000466743.1	ENSG00000054118.15	384.296	-0.0177029	0.264797	-0.0668547	0.946697	0.970523	THRAP3	NA	NA
ENST00000447495.1	ENSG00000231849.1	7.3466	-0.646688	0.993943	-0.650629	0.515286	NA	UBE2V2P4	NA	NA
ENST00000373129.7	ENSG00000196182.11	378.259	0.38516	0.199936	1.92642	0.0540519	0.127173	STK40	NA	NA
ENST00000373132.4	ENSG00000196182.11	152.542	2.11465	2.23143	0.947664	0.343301	0.515418	STK40	NA	TRUE
ENST00000473733.5	ENSG00000196182.11	54.11	0.919937	0.439832	2.09157	0.0364774	0.0922669	STK40	NA	NA
ENST00000482458.1	ENSG00000196182.11	42.231	0.226686	0.494629	0.458294	0.646741	0.77913	STK40	NA	NA
ENST00000315732.3	ENSG00000181817.6	478.276	-0.204484	0.210615	-0.970892	0.331602	0.502834	LSM10	NA	NA
ENST00000235532.9	ENSG00000116885.18	27.96	-1.29912	1.37539	-0.944545	0.344891	0.517032	OSCP1	NA	TRUE
ENST00000373116.6	ENSG00000116898.12	774.206	-1.04902	0.22936	-4.57367	4.79259e-06	3.3664e-05	MRPS15	NA	NA
ENST00000477040.1	ENSG00000116898.12	39.1024	-0.0309167	0.463179	-0.0667489	0.946782	0.970542	MRPS15	NA	NA
ENST00000373087.7	ENSG00000163874.11	176.067	0.292673	0.245667	1.19134	0.23352	0.392266	ZC3H12A	NA	NA
ENST00000373075.6	ENSG00000163875.15	162.275	-0.843588	0.246863	-3.41723	0.000632614	0.00280669	MEAF6	NA	NA
ENST00000296214.9	ENSG00000163875.15	703.637	-1.47679	0.145949	-10.1185	4.57246e-24	2.48422e-22	MEAF6	NA	NA
ENST00000475828.5	ENSG00000163875.15	73.0128	-0.576705	0.412711	-1.39736	0.162306	0.299863	MEAF6	NA	NA
ENST00000373073.8	ENSG00000163875.15	34.9564	-0.546955	1.11521	-0.490451	0.623815	0.761535	MEAF6	NA	FALSE
ENST00000485039.1	ENSG00000163875.15	49.1923	-0.526765	0.390493	-1.34897	0.177346	0.32056	MEAF6	NA	NA
ENST00000296215.8	ENSG00000163877.11	480.33	-0.360814	0.193433	-1.86531	0.0621375	0.142295	SNIP1	FALSE	FALSE
ENST00000638725.1	ENSG00000163877.11	254.873	-0.174294	0.215005	-0.810652	0.417566	0.587894	SNIP1	NA	NA
ENST00000468040.2	ENSG00000163877.11	50.9019	0.832291	0.416492	1.99834	0.04568	0.110657	SNIP1	TRUE	FALSE
ENST00000493916.1	ENSG00000163877.11	17.0419	0.311584	0.639077	0.487554	0.625866	0.763093	SNIP1	NA	NA
ENST00000423216.2	ENSG00000237749.4	38.1475	-0.18002	0.483603	-0.372248	0.709708	0.823973	AL034379.1	NA	NA
ENST00000373062.8	ENSG00000134697.13	2278.11	-0.225597	0.086816	-2.59856	0.00936158	0.0294464	GNL2	NA	NA
ENST00000462812.5	ENSG00000134697.13	161.119	-0.150115	0.220025	-0.682261	0.495074	0.655878	GNL2	NA	FALSE
ENST00000479255.1	ENSG00000134697.13	41.388	-0.160314	0.554756	-0.28898	0.772596	0.867524	GNL2	NA	NA
ENST00000489146.1	ENSG00000134697.13	60.6914	-1.15315	0.367348	-3.13912	0.00169455	0.00672042	GNL2	NA	NA
ENST00000488496.1	ENSG00000134697.13	30.4193	-0.0421455	0.473448	-0.0890181	0.929068	0.960872	GNL2	NA	NA
ENST00000358011.8	ENSG00000116922.14	391.247	-0.588403	0.273613	-2.1505	0.0315161	0.0815937	C1orf109	NA	FALSE
ENST00000464178.1	ENSG00000116922.14	85.1862	-0.164886	0.42525	-0.38774	0.698208	0.816121	C1orf109	NA	FALSE
ENST00000491981.5	ENSG00000116922.14	23.2565	0.339161	0.548051	0.61885	0.536015	0.690641	C1orf109	NA	NA
ENST00000327331.2	ENSG00000134690.11	1106.71	-0.3405	0.151041	-2.25435	0.0241742	0.0654926	CDCA8	NA	NA
ENST00000373055.6	ENSG00000134690.11	1343.71	0.748994	0.168781	4.43766	9.09421e-06	6.07039e-05	CDCA8	NA	NA
ENST00000373045.10	ENSG00000185090.14	247.701	0.663059	0.261623	2.5344	0.0112639	0.0344949	MANEAL	NA	NA
ENST00000397631.7	ENSG00000185090.14	316.652	1.611	0.184583	8.72777	2.5974e-18	8.37081e-17	MANEAL	NA	NA
ENST00000532512.1	ENSG00000185090.14	61.9723	0.895216	1.36453	0.656063	0.511784	0.670223	MANEAL	NA	NA
ENST00000329006.5	ENSG00000185090.14	175.505	0.206649	0.238583	0.866152	0.386407	0.558298	MANEAL	NA	NA
ENST00000373044.3	ENSG00000196449.4	1597.27	0.542998	0.153671	3.53352	0.000410066	0.0019039	YRDC	NA	NA
ENST00000468084.1	ENSG00000197982.14	366.001	1.04019	0.189752	5.48184	4.20928e-08	4.15616e-07	C1orf122	NA	FALSE
ENST00000373036.5	ENSG00000188786.10	1528.78	0.203727	0.106259	1.91726	0.0552053	0.129366	MTF1	NA	NA
ENST00000468190.1	ENSG00000188786.10	40.1801	0.184416	0.485114	0.38015	0.703834	0.819812	MTF1	NA	NA
ENST00000373027.5	ENSG00000204084.13	424.39	-0.519132	0.26132	-1.98657	0.0469695	0.11328	INPP5B	NA	NA
ENST00000373026.5	ENSG00000204084.13	195.311	-0.171551	0.236713	-0.72472	0.468624	0.632489	INPP5B	NA	NA
ENST00000373019.5	ENSG00000183431.12	1395.33	-0.939445	0.193007	-4.86742	1.13065e-06	8.82787e-06	SF3A3	NA	NA
ENST00000460925.1	ENSG00000183431.12	95.0737	-0.0531955	0.269861	-0.197122	0.843732	0.911661	SF3A3	NA	NA
ENST00000461869.5	ENSG00000183431.12	172.498	-0.577135	0.378268	-1.52573	0.127077	0.249154	SF3A3	NA	FALSE
ENST00000462258.1	ENSG00000183431.12	109.427	-0.460343	0.42986	-1.07091	0.284208	0.451591	SF3A3	NA	NA
ENST00000373016.4	ENSG00000183386.10	111.147	0.281106	0.277757	1.01206	0.311511	0.481769	FHL3	NA	NA
ENST00000483182.5	ENSG00000183520.12	264.691	-0.207492	0.192811	-1.07614	0.281864	0.449192	UTP11	NA	NA
ENST00000373014.5	ENSG00000183520.12	642.352	-0.734979	0.271482	-2.70728	0.00678367	0.0223633	UTP11	NA	NA
ENST00000488453.1	ENSG00000183520.12	270.175	-0.314897	0.274115	-1.14878	0.250648	0.412705	UTP11	NA	NA
ENST00000373001.4	ENSG00000116954.8	247.095	-0.743127	0.270048	-2.75183	0.00592624	0.0199149	RRAGC	NA	FALSE
ENST00000397572.5	ENSG00000214114.9	705.018	-1.64706	0.159297	-10.3396	4.6656e-25	2.71399e-23	MYCBP	NA	NA
ENST00000494695.4	ENSG00000214114.9	169.96	-2.50054	0.264143	-9.46658	2.89144e-21	1.21687e-19	MYCBP	NA	NA
ENST00000495043.5	ENSG00000214114.9	43.5216	-6.03654	1.52946	-3.94684	7.91886e-05	0.000436692	MYCBP	NA	NA
ENST00000465771.3	ENSG00000214114.9	50.7785	-1.99407	0.505259	-3.94663	7.92603e-05	0.000437009	MYCBP	NA	NA
ENST00000432648.8	ENSG00000174574.16	1402.01	-0.91798	0.177181	-5.18103	2.20666e-07	1.94118e-06	AKIRIN1	NA	TRUE
ENST00000372984.8	ENSG00000174574.16	288.869	-0.891468	0.227815	-3.91312	9.11119e-05	0.000495193	AKIRIN1	NA	TRUE
ENST00000531822.1	ENSG00000174574.16	247.335	-0.534941	0.239239	-2.23602	0.0253508	0.0681201	AKIRIN1	NA	NA
ENST00000372967.3	ENSG00000168653.11	4455.37	-0.509115	0.113156	-4.49921	6.82056e-06	4.66122e-05	NDUFS5	NA	NA
ENST00000372969.8	ENSG00000168653.11	1242.63	-0.676069	0.164824	-4.10175	4.10033e-05	0.00024012	NDUFS5	NA	NA
ENST00000467673.5	ENSG00000127603.29	53.7692	0.545344	0.377593	1.44426	0.148665	0.280908	MACF1	NA	NA
ENST00000671089.1	ENSG00000127603.29	8931.94	0.495915	0.101505	4.8856	1.03114e-06	8.10507e-06	MACF1	NA	NA
ENST00000472385.1	ENSG00000127603.29	45.9319	-0.886377	0.413625	-2.14295	0.0321174	0.0828947	MACF1	NA	NA
ENST00000372925.6	ENSG00000127603.29	3615.99	1.02433	0.186315	5.49785	3.84447e-08	3.82399e-07	MACF1	NA	FALSE
ENST00000530275.3	ENSG00000127603.29	4975.88	1.04286	0.101218	10.3031	6.82153e-25	3.9017e-23	MACF1	NA	FALSE
ENST00000473843.1	ENSG00000127603.29	92.0349	1.1142	0.373563	2.98263	0.00285779	0.0106051	MACF1	NA	NA
ENST00000469490.1	ENSG00000127603.29	703.368	1.11193	0.136912	8.12147	4.60587e-16	1.19147e-14	MACF1	NA	FALSE
ENST00000487656.1	ENSG00000127603.29	17.9262	0.173668	0.630206	0.275574	0.782876	0.873921	MACF1	NA	NA
ENST00000360115.8	ENSG00000127603.29	176.222	-0.00257923	0.471727	-0.00546764	0.995637	0.997725	MACF1	NA	NA
ENST00000497964.1	ENSG00000127603.29	327.193	0.37086	0.199535	1.85862	0.0630807	0.143995	MACF1	NA	NA
ENST00000446276.5	ENSG00000127603.29	269.174	1.86333	0.415023	4.48971	7.13214e-06	4.85772e-05	MACF1	NA	FALSE
ENST00000462496.5	ENSG00000127603.29	43.3286	1.3169	0.804349	1.63722	0.101584	0.209693	MACF1	NA	FALSE
ENST00000331593.6	ENSG00000183682.8	443.276	0.494873	0.138727	3.56725	0.000360741	0.00169831	BMP8A	NA	NA
ENST00000447263.1	ENSG00000237624.1	90.3977	0.289943	0.384161	0.754743	0.450403	0.616177	OXCT2P1	NA	NA
ENST00000482028.5	ENSG00000090621.14	7.57496	1.00878	1.51341	0.666561	0.505052	NA	PABPC4	NA	NA
ENST00000492468.5	ENSG00000090621.14	367.519	-0.769996	0.204771	-3.76028	0.000169722	0.000867172	PABPC4	NA	NA
ENST00000437136.5	ENSG00000090621.14	39.1186	-0.424373	0.448398	-0.946419	0.343935	0.516007	PABPC4	FALSE	NA
ENST00000468476.1	ENSG00000090621.14	650.465	-0.0417124	0.20891	-0.199667	0.841741	0.910519	PABPC4	NA	NA
ENST00000372862.7	ENSG00000090621.14	2332.26	-0.174553	0.241474	-0.722863	0.469764	0.63345	PABPC4	FALSE	NA
ENST00000372857.7	ENSG00000090621.14	98.1342	-4.8429	2.65547	-1.82375	0.06819	0.153249	PABPC4	FALSE	NA
ENST00000372856.7	ENSG00000090621.14	362.168	-0.33405	0.251073	-1.33049	0.183357	0.328224	PABPC4	FALSE	NA
ENST00000372858.8	ENSG00000090621.14	3862.75	0.00994552	0.092246	0.107815	0.914142	0.952763	PABPC4	FALSE	NA
ENST00000530186.1	ENSG00000090621.14	102.059	0.192179	0.365396	0.525946	0.598926	0.742012	PABPC4	FALSE	NA
ENST00000421687.6	ENSG00000090621.14	145.16	2.06741	3.24687	0.636738	0.524296	0.680811	PABPC4	FALSE	NA
ENST00000525045.5	ENSG00000090621.14	23.9865	2.3139	1.26271	1.83248	0.0668792	0.150975	PABPC4	NA	NA
ENST00000527718.1	ENSG00000090621.14	227.638	0.203896	0.229822	0.88719	0.374977	0.547299	PABPC4	NA	NA
ENST00000483770.1	ENSG00000090621.14	5.44347	-2.08525	2.8913	-0.721216	0.470776	NA	PABPC4	NA	NA
ENST00000525669.5	ENSG00000090621.14	114.061	0.316239	0.349498	0.904838	0.365551	0.538316	PABPC4	NA	NA
ENST00000470443.5	ENSG00000090621.14	669.792	0.538255	0.245438	2.19304	0.0283046	0.0745647	PABPC4	TRUE	NA
ENST00000513632.2	ENSG00000090621.14	78.3058	-0.356677	0.301987	-1.1811	0.237562	0.397175	PABPC4	NA	NA
ENST00000525751.5	ENSG00000090621.14	389.89	-0.239618	0.193109	-1.24084	0.214663	0.368456	PABPC4	NA	FALSE
ENST00000474378.1	ENSG00000090621.14	94.8824	-0.0182716	0.473526	-0.0385862	0.96922	0.982958	PABPC4	NA	NA
ENST00000492519.1	ENSG00000090621.14	25.4828	-0.0458797	0.641601	-0.0715081	0.942993	0.968199	PABPC4	NA	NA
ENST00000415255.2	ENSG00000228060.3	204.934	-0.284749	0.200168	-1.42255	0.154867	0.289721	PABPC4-AS1	NA	NA
ENST00000650144.1	ENSG00000228060.3	96.9264	0.216328	0.377064	0.573716	0.56616	0.715431	PABPC4-AS1	NA	NA
ENST00000364587.1	ENSG00000201457.1	5.71291	-0.227567	1.00852	-0.225645	0.821477	NA	SNORA55	NA	NA
ENST00000372852.4	ENSG00000163909.8	520.066	0.14096	0.169061	0.83378	0.404405	0.575591	HEYL	NA	NA
ENST00000372844.8	ENSG00000116983.13	334.32	-0.803127	0.16673	-4.81692	1.4579e-06	1.11807e-05	HPCAL4	NA	NA
ENST00000485507.5	ENSG00000084072.17	175.022	-0.600548	0.291302	-2.0616	0.0392459	0.0979044	PPIE	NA	NA
ENST00000324379.10	ENSG00000084072.17	470.882	0.281185	0.154307	1.82224	0.068418	0.153645	PPIE	FALSE	TRUE
ENST00000356511.6	ENSG00000084072.17	778.266	0.0105971	0.160836	0.0658878	0.947467	0.970836	PPIE	FALSE	NA
ENST00000456578.6	ENSG00000084072.17	48.2373	0.966706	0.391421	2.46973	0.0135214	0.0401977	PPIE	NA	NA
ENST00000495526.5	ENSG00000084072.17	406.972	-0.345124	0.150274	-2.29663	0.0216396	0.0597335	PPIE	TRUE	NA
ENST00000497370.5	ENSG00000084072.17	125.207	0.806268	0.367902	2.19153	0.0284138	0.0747995	PPIE	NA	TRUE
ENST00000372830.5	ENSG00000084072.17	28.1115	0.13171	0.700891	0.187918	0.850941	0.915795	PPIE	FALSE	NA
ENST00000475350.5	ENSG00000084072.17	259.832	0.440421	0.336827	1.30756	0.191023	0.338253	PPIE	TRUE	NA
ENST00000372827.8	ENSG00000116985.12	823.362	0.570335	0.109457	5.21059	1.88238e-07	1.67581e-06	BMP8B	NA	NA
ENST00000327582.5	ENSG00000198754.5	106.348	0.718123	0.358944	2.00066	0.0454295	0.110204	OXCT2	NA	NA
ENST00000537440.5	ENSG00000043514.17	313.423	-0.222043	0.269777	-0.823061	0.410473	0.581437	TRIT1	FALSE	NA
ENST00000441669.6	ENSG00000043514.17	49.7861	-0.602779	0.547817	-1.10033	0.271189	0.437053	TRIT1	FALSE	NA
ENST00000372818.5	ENSG00000043514.17	249.297	-0.665748	0.366697	-1.81553	0.069443	0.155491	TRIT1	FALSE	FALSE
ENST00000495175.6	ENSG00000043514.17	108.026	0.794158	0.425153	1.86793	0.0617713	0.141667	TRIT1	TRUE	NA
ENST00000492612.6	ENSG00000043514.17	58.6193	-2.51387	0.402374	-6.2476	4.16813e-10	5.51638e-09	TRIT1	TRUE	NA
ENST00000467774.1	ENSG00000043514.17	36.8143	-0.00127361	0.502374	-0.00253518	0.997977	0.999011	TRIT1	NA	NA
ENST00000489945.5	ENSG00000043514.17	19.1805	7.7596	1.49412	5.19344	2.06441e-07	1.82544e-06	TRIT1	TRUE	NA
ENST00000462243.2	ENSG00000043514.17	35.7581	0.193177	0.495677	0.389724	0.696741	0.815393	TRIT1	NA	NA
ENST00000365352.1	ENSG00000202222.1	7.36144	-0.537591	0.918935	-0.585015	0.558537	NA	AL033527.1	NA	NA
ENST00000372797.7	ENSG00000131236.17	385.214	-1.10268	0.253244	-4.35423	1.33536e-05	8.62336e-05	CAP1	NA	FALSE
ENST00000421589.5	ENSG00000131236.17	81.9844	-1.31363	0.316438	-4.1513	3.30588e-05	0.000197336	CAP1	NA	FALSE
ENST00000414893.5	ENSG00000131236.17	67.6997	-1.35579	0.367631	-3.68792	0.000226096	0.00111882	CAP1	NA	NA
ENST00000372792.7	ENSG00000131236.17	3136.56	-1.62038	0.142427	-11.3769	5.44789e-30	4.53399e-28	CAP1	NA	NA
ENST00000414281.5	ENSG00000131236.17	34.1583	-1.67417	1.06784	-1.56781	0.116926	0.233999	CAP1	NA	NA
ENST00000420216.5	ENSG00000131236.17	26.2359	-0.623968	0.580722	-1.07447	0.282612	0.449915	CAP1	NA	NA
ENST00000340450.7	ENSG00000131236.17	1236.72	-1.47305	0.257056	-5.73047	1.00155e-08	1.08909e-07	CAP1	NA	FALSE
ENST00000372805.7	ENSG00000131236.17	629.208	-1.01525	0.300197	-3.38195	0.000719732	0.00314857	CAP1	NA	FALSE
ENST00000427843.5	ENSG00000131236.17	25.6341	-0.0992591	2.18325	-0.0454638	0.963738	0.979877	CAP1	NA	FALSE
ENST00000417287.5	ENSG00000131236.17	38.605	-0.13015	0.697284	-0.186653	0.851933	0.916453	CAP1	NA	NA
ENST00000424977.1	ENSG00000131236.17	62.2264	-0.216042	1.46534	-0.147435	0.882789	0.935752	CAP1	NA	NA
ENST00000479759.5	ENSG00000131236.17	117.391	-0.984502	0.279686	-3.52002	0.000431511	0.00199319	CAP1	NA	NA
ENST00000461993.1	ENSG00000131236.17	76.0942	-0.246622	0.33095	-0.745192	0.456156	0.621214	CAP1	NA	NA
ENST00000642050.1	ENSG00000131238.17	1096.75	-1.60844	0.209498	-7.67758	1.62122e-14	3.5757e-13	PPT1	NA	TRUE
ENST00000439754.6	ENSG00000131238.17	247.301	-1.40131	0.338012	-4.14573	3.38735e-05	0.000201656	PPT1	NA	NA
ENST00000449045.7	ENSG00000131238.17	55.1754	-4.90788	1.38491	-3.54382	0.000394376	0.00183988	PPT1	NA	NA
ENST00000372775.2	ENSG00000131238.17	36.7184	-0.243594	0.573665	-0.424628	0.671108	0.797162	PPT1	NA	NA
ENST00000372771.5	ENSG00000117000.9	2969.03	-0.45691	0.128505	-3.55559	0.000377132	0.0017678	RLF	NA	NA
ENST00000567508.1	ENSG00000259943.1	73.3597	-1.40779	0.33003	-4.26565	1.99317e-05	0.000124481	AL050341.2	NA	NA
ENST00000479131.5	ENSG00000084073.9	31.265	1.00221	0.620848	1.61425	0.106473	0.217577	ZMPSTE24	NA	NA
ENST00000372759.4	ENSG00000084073.9	2017.95	-0.354643	0.17969	-1.97364	0.0484226	0.116268	ZMPSTE24	NA	NA
ENST00000447743.1	ENSG00000231296.1	15.5422	-0.934792	0.717837	-1.30223	0.192836	0.340592	AL050341.1	NA	NA
ENST00000600955.1	ENSG00000227311.3	3.1401	-2.15345	3.07615	-0.700048	0.483897	NA	AL031985.2	NA	NA
ENST00000435168.6	ENSG00000084070.12	20.8515	-0.0192796	0.873362	-0.0220751	0.982388	0.990546	SMAP2	NA	NA
ENST00000372718.8	ENSG00000084070.12	307.251	-0.534463	0.175335	-3.04825	0.00230182	0.0087681	SMAP2	NA	NA
ENST00000372708.5	ENSG00000084070.12	196.544	-0.742119	0.474135	-1.56521	0.117534	0.234942	SMAP2	NA	NA
ENST00000372699.8	ENSG00000117010.17	50.8071	-3.49161	1.03405	-3.37664	0.000733778	0.00320245	ZNF684	NA	NA
ENST00000467203.5	ENSG00000066136.20	91.5074	0.610413	0.521245	1.17107	0.241572	0.402011	NFYC	NA	NA
ENST00000427410.6	ENSG00000066136.20	81.1689	-1.33131	1.3958	-0.953796	0.340187	0.512269	NFYC	NA	NA
ENST00000447388.7	ENSG00000066136.20	505.869	-0.59496	0.174166	-3.41606	0.000635345	0.00281684	NFYC	NA	NA
ENST00000425457.6	ENSG00000066136.20	67.9979	-0.215377	0.750473	-0.286988	0.774122	0.86856	NFYC	NA	NA
ENST00000372652.5	ENSG00000066136.20	182.594	1.28357	0.242117	5.30147	1.14875e-07	1.05765e-06	NFYC	NA	TRUE
ENST00000372651.5	ENSG00000066136.20	116.8	-0.772033	0.403854	-1.91166	0.0559192	0.130715	NFYC	NA	NA
ENST00000525290.5	ENSG00000066136.20	116.736	-0.570398	0.352684	-1.61731	0.105812	0.216526	NFYC	NA	NA
ENST00000483091.1	ENSG00000066136.20	5.40098	0.991764	1.14087	0.869303	0.384682	NA	NFYC	NA	NA
ENST00000506017.1	ENSG00000117013.17	289.806	2.44908	0.237032	10.3323	5.03559e-25	2.91016e-23	KCNQ4	NA	NA
ENST00000480420.6	ENSG00000171793.16	506.182	-0.556082	0.231024	-2.40703	0.0160829	0.0464701	CTPS1	NA	NA
ENST00000650070.2	ENSG00000171793.16	519.204	-0.637591	0.27321	-2.3337	0.0196114	0.0549678	CTPS1	FALSE	NA
ENST00000649864.1	ENSG00000171793.16	668.929	0.135305	0.188864	0.716413	0.473737	0.637067	CTPS1	FALSE	NA
ENST00000648020.1	ENSG00000171793.16	391.463	-0.26891	0.162063	-1.65929	0.0970568	0.202412	CTPS1	TRUE	NA
ENST00000463285.6	ENSG00000171793.16	82.042	-0.437697	0.355131	-1.2325	0.217764	0.372469	CTPS1	FALSE	NA
ENST00000475060.1	ENSG00000171793.16	56.5172	-0.179151	0.407147	-0.440017	0.659925	0.788891	CTPS1	NA	NA
ENST00000372616.1	ENSG00000171793.16	150.51	-0.199845	0.319287	-0.625911	0.531373	0.686731	CTPS1	FALSE	NA
ENST00000486889.2	ENSG00000171793.16	317.9	0.000824443	0.213045	0.0038698	0.996912	0.998305	CTPS1	NA	NA
ENST00000464283.5	ENSG00000171793.16	70.1924	0.211823	0.493774	0.428987	0.667932	0.794706	CTPS1	NA	NA
ENST00000359345.5	ENSG00000171790.15	292.512	0.520054	0.17049	3.05034	0.00228581	0.00871609	SLFNL1	NA	NA
ENST00000326197.11	ENSG00000010803.16	197.599	-0.0663201	0.324772	-0.204205	0.838193	0.908339	SCMH1	NA	NA
ENST00000489421.1	ENSG00000010803.16	45.2463	-0.209219	0.399437	-0.523786	0.600428	0.743148	SCMH1	NA	NA
ENST00000482530.1	ENSG00000010803.16	15.7007	0.861574	0.942316	0.914316	0.360551	0.533001	SCMH1	NA	NA
ENST00000488592.1	ENSG00000010803.16	70.0798	0.139031	0.324975	0.427822	0.668781	0.7953	SCMH1	NA	NA
ENST00000372572.5	ENSG00000198815.9	298.82	-1.12287	0.378387	-2.96751	0.00300222	0.0110753	FOXJ3	NA	NA
ENST00000545068.5	ENSG00000198815.9	764.621	-0.179355	0.319824	-0.560791	0.57494	0.722671	FOXJ3	NA	NA
ENST00000361346.6	ENSG00000198815.9	810.043	-0.592928	0.476533	-1.24425	0.213406	0.366794	FOXJ3	NA	FALSE
ENST00000445886.5	ENSG00000198815.9	471.946	-0.37427	0.155798	-2.40228	0.0162934	0.0469868	FOXJ3	NA	NA
ENST00000372560.3	ENSG00000127125.9	62.8988	-1.11522	0.37218	-2.99645	0.00273142	0.0101863	PPCS	NA	NA
ENST00000372561.4	ENSG00000127125.9	197.893	-0.813819	0.266069	-3.05868	0.00222316	0.00850567	PPCS	NA	NA
ENST00000372556.3	ENSG00000127125.9	531.828	-1.38025	0.145048	-9.5158	1.80313e-21	7.71268e-20	PPCS	NA	FALSE
ENST00000471420.1	ENSG00000127125.9	27.8762	-1.11092	0.569085	-1.95212	0.0509235	0.121225	PPCS	NA	NA
ENST00000482168.1	ENSG00000127125.9	42.23	1.00347	0.421529	2.38056	0.0172864	0.0495001	PPCS	NA	TRUE
ENST00000469615.1	ENSG00000127125.9	106.53	-0.650065	0.27665	-2.34978	0.0187846	0.0530999	PPCS	NA	NA
ENST00000304979.8	ENSG00000171960.11	1283.72	0.0102992	0.155726	0.0661364	0.947269	0.970751	PPIH	NA	NA
ENST00000372550.5	ENSG00000171960.11	36.7464	1.56812	0.577101	2.71724	0.00658279	0.0217803	PPIH	NA	NA
ENST00000667389.1	ENSG00000285728.2	228.46	-0.130809	0.212098	-0.616737	0.537408	0.691792	AC098484.4	NA	NA
ENST00000321358.12	ENSG00000065978.19	8493.14	-1.49254	0.156489	-9.53769	1.46051e-21	6.314e-20	YBX1	NA	NA
ENST00000332220.10	ENSG00000065978.19	2080.26	-1.24704	0.186303	-6.6936	2.17747e-11	3.38243e-10	YBX1	NA	FALSE
ENST00000436427.1	ENSG00000065978.19	16047.7	-1.35653	0.0817689	-16.5898	8.26494e-62	3.33919e-59	YBX1	NA	NA
ENST00000467957.1	ENSG00000065978.19	1543.7	-0.786502	0.112676	-6.98019	2.94787e-12	5.10161e-11	YBX1	NA	FALSE
ENST00000296388.10	ENSG00000117385.16	314.996	-0.360769	0.207135	-1.74172	0.0815583	0.176673	P3H1	NA	TRUE
ENST00000463465.1	ENSG00000117385.16	69.7128	-0.451833	0.411829	-1.09714	0.272581	0.43882	P3H1	NA	NA
ENST00000468913.2	ENSG00000164008.16	22.7051	0.23637	0.720742	0.327954	0.742947	0.847703	C1orf50	NA	NA
ENST00000650521.1	ENSG00000283580.3	49.9996	0.218018	0.429881	0.507159	0.612043	0.752515	AC098484.3	NA	FALSE
ENST00000603943.6	ENSG00000283580.3	13.9782	1.54528	0.845787	1.82703	0.0676957	0.152362	AC098484.3	NA	TRUE
ENST00000372521.9	ENSG00000177868.12	134.96	-1.34018	0.359948	-3.72327	0.000196659	0.000989573	SVBP	NA	NA
ENST00000372508.7	ENSG00000164011.18	26.2322	-8.19379	1.50548	-5.44264	5.24966e-08	5.08845e-07	ZNF691	NA	NA
ENST00000372507.5	ENSG00000164011.18	95.0986	-0.212613	0.361134	-0.588736	0.556039	0.707194	ZNF691	NA	FALSE
ENST00000426263.9	ENSG00000117394.23	4770.55	0.40202	0.127706	3.14802	0.00164379	0.00653898	SLC2A1	FALSE	NA
ENST00000630287.2	ENSG00000117394.23	4208.84	0.164372	0.124505	1.32021	0.186766	0.332849	SLC2A1	TRUE	NA
ENST00000625233.2	ENSG00000117394.23	53.0073	-0.0906718	0.488634	-0.185562	0.852789	0.917056	SLC2A1	NA	NA
ENST00000415851.6	ENSG00000117394.23	58.2575	1.9152	1.55436	1.23215	0.217895	0.372607	SLC2A1	NA	NA
ENST00000630821.1	ENSG00000117394.23	162.432	-0.0295887	0.310727	-0.0952241	0.924137	0.958251	SLC2A1	NA	NA
ENST00000629908.1	ENSG00000117394.23	51.7059	0.313268	0.413863	0.756937	0.449087	0.615156	SLC2A1	NA	NA
ENST00000639582.1	ENSG00000284138.1	43.1656	0.420439	0.41011	1.02519	0.305276	0.474788	ATP6V0CP4	NA	NA
ENST00000431759.5	ENSG00000227533.6	62.0855	0.31968	0.402119	0.794989	0.42662	0.59609	SLC2A1-AS1	NA	NA
ENST00000431635.6	ENSG00000117395.12	28.7589	-0.503993	0.618276	-0.815158	0.414982	0.58587	EBNA1BP2	NA	TRUE
ENST00000236051.2	ENSG00000117395.12	1225.06	-0.719362	0.230705	-3.11811	0.00182017	0.00716112	EBNA1BP2	NA	NA
ENST00000463906.1	ENSG00000117395.12	181.055	-0.846448	0.348393	-2.42958	0.0151163	0.0441305	EBNA1BP2	NA	NA
ENST00000472982.5	ENSG00000117395.12	68.2344	-0.35033	0.431215	-0.812426	0.416547	0.587218	EBNA1BP2	NA	NA
ENST00000483082.1	ENSG00000117395.12	28.7612	-0.505478	0.505973	-0.999022	0.317784	0.488396	EBNA1BP2	NA	NA
ENST00000432792.6	ENSG00000179178.11	148.442	1.32978	0.415722	3.19873	0.00138032	0.00558993	TMEM125	NA	NA
ENST00000424948.1	ENSG00000234694.1	36.1013	-0.0756849	0.516059	-0.146659	0.883401	0.936102	AL139289.1	NA	NA
ENST00000310955.11	ENSG00000117399.14	4623.08	-0.276102	0.159585	-1.73012	0.0836084	0.180148	CDC20	NA	NA
ENST00000372462.1	ENSG00000117399.14	323.717	0.523829	0.252897	2.07131	0.0383298	0.0960125	CDC20	NA	NA
ENST00000478882.1	ENSG00000117399.14	62.0593	-0.117774	0.430109	-0.273823	0.78422	0.874517	CDC20	NA	NA
ENST00000482046.1	ENSG00000117399.14	84.289	-0.150921	0.322492	-0.467984	0.639796	0.773879	CDC20	NA	NA
ENST00000621943.4	ENSG00000066322.15	604.194	1.06825	0.218248	4.89465	9.84819e-07	7.76981e-06	ELOVL1	NA	NA
ENST00000413844.3	ENSG00000066322.15	453.311	0.736331	0.165083	4.46036	8.18218e-06	5.50624e-05	ELOVL1	NA	NA
ENST00000372458.8	ENSG00000066322.15	178.018	-4.41953	1.97295	-2.24006	0.0250868	0.0675334	ELOVL1	NA	NA
ENST00000464204.5	ENSG00000066322.15	301.036	-0.0122157	0.219391	-0.05568	0.955597	0.975488	ELOVL1	NA	NA
ENST00000470968.6	ENSG00000066322.15	55.9195	2.74296	1.21242	2.26239	0.0236733	0.0643597	ELOVL1	NA	NA
ENST00000487209.5	ENSG00000066322.15	312.451	1.4315	0.395614	3.61844	0.00029639	0.00142371	ELOVL1	NA	NA
ENST00000470769.5	ENSG00000066322.15	69.9545	2.78362	1.15822	2.40337	0.016245	0.0468774	ELOVL1	NA	NA
ENST00000482302.5	ENSG00000066322.15	37.3356	0.186187	3.1475	0.0591538	0.95283	0.974048	ELOVL1	NA	NA
ENST00000465321.5	ENSG00000066322.15	67.8518	-3.4057	0.952124	-3.57695	0.000347625	0.0016437	ELOVL1	NA	NA
ENST00000479686.5	ENSG00000066322.15	24.9415	3.81213	1.00809	3.78155	0.000155854	0.000802324	ELOVL1	NA	NA
ENST00000372457.9	ENSG00000159479.17	233.116	-1.07117	0.204158	-5.24679	1.54771e-07	1.39889e-06	MED8	NA	FALSE
ENST00000290663.10	ENSG00000159479.17	42.0381	-0.952653	0.675702	-1.40987	0.158578	0.294764	MED8	NA	NA
ENST00000372455.4	ENSG00000159479.17	70.1473	-0.880513	0.317502	-2.77325	0.00555001	0.0188156	MED8	NA	NA
ENST00000406439.7	ENSG00000198198.17	292.187	-0.08036	0.238548	-0.336872	0.736213	0.842986	SZT2	NA	NA
ENST00000357658.4	ENSG00000198198.17	568.653	-0.181444	0.134131	-1.35274	0.176139	0.318858	SZT2	NA	FALSE
ENST00000639852.1	ENSG00000198198.17	78.5836	0.969628	0.461188	2.10246	0.0355134	0.0901982	SZT2	NA	NA
ENST00000638642.1	ENSG00000198198.17	11.8925	0.812611	0.84815	0.958099	0.338013	0.509842	SZT2	NA	NA
ENST00000372430.7	ENSG00000178922.16	23.5092	0.835992	0.655115	1.2761	0.201921	0.352313	HYI	NA	FALSE
ENST00000496043.5	ENSG00000142949.17	13.8851	2.24919	1.26545	1.77738	0.0755064	0.166468	PTPRF	NA	NA
ENST00000481019.5	ENSG00000142949.17	9.28759	0.696127	2.22774	0.312481	0.754675	0.855712	PTPRF	NA	NA
ENST00000359947.9	ENSG00000142949.17	3334.17	0.681516	0.173529	3.92739	8.5874e-05	0.000469481	PTPRF	NA	TRUE
ENST00000438120.5	ENSG00000142949.17	4580.69	1.27008	0.106915	11.8794	1.51494e-32	1.43555e-30	PTPRF	NA	NA
ENST00000437607.1	ENSG00000142949.17	452.384	0.632268	0.202157	3.12761	0.00176234	0.00696257	PTPRF	NA	NA
ENST00000467464.1	ENSG00000142949.17	28.9134	0.820505	0.789839	1.03883	0.298886	0.46765	PTPRF	NA	FALSE
ENST00000429895.5	ENSG00000142949.17	1298.19	-0.159803	0.137593	-1.16142	0.24547	0.406441	PTPRF	NA	NA
ENST00000414879.5	ENSG00000142949.17	544.772	1.32715	0.271855	4.88184	1.051e-06	8.25237e-06	PTPRF	NA	TRUE
ENST00000496447.5	ENSG00000142949.17	2017.87	0.715304	0.131311	5.44741	5.11078e-08	4.96575e-07	PTPRF	NA	NA
ENST00000372407.4	ENSG00000142949.17	486.256	0.941403	0.356767	2.63871	0.00832226	0.026643	PTPRF	NA	TRUE
ENST00000477970.1	ENSG00000142949.17	246.313	0.791069	0.210467	3.75864	0.000170836	0.000871876	PTPRF	NA	NA
ENST00000372396.4	ENSG00000066135.13	1967.53	0.26383	0.0777946	3.39137	0.000695441	0.00305267	KDM4A	FALSE	FALSE
ENST00000463151.5	ENSG00000066135.13	99.052	0.176016	0.312642	0.562995	0.573438	0.721273	KDM4A	NA	FALSE
ENST00000485249.1	ENSG00000066135.13	121.13	-0.0679371	0.330387	-0.205629	0.837081	0.907643	KDM4A	TRUE	NA
ENST00000472265.1	ENSG00000066135.13	16.8564	0.193989	0.739477	0.262333	0.793065	0.879645	KDM4A	NA	NA
ENST00000372359.10	ENSG00000117407.17	100.362	1.97866	0.522799	3.78474	0.00015387	0.00079358	ARTN	NA	NA
ENST00000372343.8	ENSG00000117408.11	853.522	0.841711	0.132342	6.36012	2.01597e-10	2.77037e-09	IPO13	NA	FALSE
ENST00000489061.1	ENSG00000117408.11	11.7604	2.4425	0.885751	2.75754	0.00582374	0.0196402	IPO13	NA	NA
ENST00000471934.1	ENSG00000132768.14	119.259	1.20272	0.269631	4.46062	8.17227e-06	5.50124e-05	DPH2	NA	NA
ENST00000255108.8	ENSG00000132768.14	1082.26	0.961928	0.207964	4.62545	3.73791e-06	2.67418e-05	DPH2	FALSE	NA
ENST00000495421.1	ENSG00000132768.14	182.243	1.47495	0.59812	2.46597	0.0136641	0.0405408	DPH2	TRUE	TRUE
ENST00000396758.6	ENSG00000132768.14	115.457	-0.272322	0.61259	-0.444542	0.656651	0.786457	DPH2	FALSE	NA
ENST00000459879.1	ENSG00000132768.14	63.4579	1.5847	0.690166	2.29612	0.0216692	0.0597966	DPH2	FALSE	NA
ENST00000532642.5	ENSG00000117410.14	160.308	0.0121438	0.232637	0.0522008	0.958369	0.976875	ATP6V0B	NA	NA
ENST00000236067.8	ENSG00000117410.14	449.581	1.70754	0.326925	5.22304	1.76013e-07	1.57455e-06	ATP6V0B	NA	TRUE
ENST00000472277.5	ENSG00000117410.14	23.5121	2.05793	0.785689	2.61927	0.00881189	0.0279767	ATP6V0B	NA	TRUE
ENST00000472174.7	ENSG00000117410.14	1007.58	1.00811	0.192131	5.247	1.54596e-07	1.39759e-06	ATP6V0B	NA	NA
ENST00000498664.1	ENSG00000117410.14	63.2823	-2.42937	3.12655	-0.777012	0.437152	0.604437	ATP6V0B	NA	NA
ENST00000356836.10	ENSG00000117411.16	177.231	0.649019	0.376191	1.72524	0.0844847	0.181587	B4GALT2	NA	FALSE
ENST00000309519.8	ENSG00000117411.16	898.287	0.162513	0.14315	1.13527	0.256262	0.419381	B4GALT2	NA	FALSE
ENST00000485678.5	ENSG00000117411.16	270.637	0.0715566	0.323716	0.221048	0.825055	0.899588	B4GALT2	NA	NA
ENST00000481924.1	ENSG00000117411.16	129.78	0.695135	0.325078	2.13836	0.0324872	0.0836497	B4GALT2	NA	NA
ENST00000315913.9	ENSG00000178028.14	39.2227	-3.80395	1.23566	-3.07847	0.00208065	0.00803721	DMAP1	NA	NA
ENST00000463950.1	ENSG00000178028.14	25.742	-0.219749	0.575303	-0.381971	0.702483	0.818836	DMAP1	NA	NA
ENST00000488433.5	ENSG00000178028.14	529.773	-0.273099	0.139817	-1.95326	0.0507891	0.120976	DMAP1	NA	NA
ENST00000483741.1	ENSG00000178028.14	36.2355	-0.234545	0.593687	-0.395066	0.692794	0.812443	DMAP1	NA	NA
ENST00000372257.7	ENSG00000117419.16	1038.42	0.84447	0.171487	4.9244	8.46193e-07	6.75041e-06	ERI3	FALSE	FALSE
ENST00000649995.1	ENSG00000117419.16	262.24	0.530795	0.294307	1.80355	0.0713025	0.158902	ERI3	TRUE	NA
ENST00000479101.1	ENSG00000117419.16	17.2765	0.907195	0.673461	1.34706	0.17796	0.321304	ERI3	FALSE	NA
ENST00000495828.1	ENSG00000117419.16	86.3663	0.361261	0.82465	0.438078	0.661329	0.789927	ERI3	NA	NA
ENST00000355387.6	ENSG00000187147.18	151.556	0.540313	0.276961	1.95086	0.0510733	0.12149	RNF220	NA	NA
ENST00000497469.5	ENSG00000187147.18	38.8965	-0.148062	0.469217	-0.315551	0.752343	0.854388	RNF220	NA	NA
ENST00000475378.5	ENSG00000187147.18	41.0185	0.677402	0.459172	1.47527	0.14014	0.268383	RNF220	NA	NA
ENST00000484745.5	ENSG00000187147.18	263.873	0.657755	0.224159	2.93432	0.00334278	0.0121589	RNF220	NA	NA
ENST00000474394.5	ENSG00000187147.18	94.2434	0.321524	0.323187	0.994854	0.319807	0.490573	RNF220	NA	NA
ENST00000372235.7	ENSG00000126106.14	47.0316	-0.0522338	0.470734	-0.110963	0.911646	0.951512	TMEM53	NA	NA
ENST00000452259.5	ENSG00000142945.13	304.001	-1.62642	0.377489	-4.30853	1.64345e-05	0.000104177	KIF2C	NA	NA
ENST00000493027.5	ENSG00000142945.13	127.109	-0.291742	0.28593	-1.02033	0.307574	0.47726	KIF2C	NA	FALSE
ENST00000372224.9	ENSG00000142945.13	2957.5	-1.05325	0.14236	-7.39849	1.37744e-13	2.75377e-12	KIF2C	NA	NA
ENST00000455186.5	ENSG00000142945.13	112.802	-0.759054	0.28137	-2.6977	0.00698194	0.0229336	KIF2C	NA	NA
ENST00000472235.1	ENSG00000142945.13	24.9666	0.437029	0.518696	0.842553	0.399479	0.57082	KIF2C	NA	NA
ENST00000428791.1	ENSG00000225721.5	33.9997	0.513691	0.485271	1.05857	0.289798	0.457812	AL592166.1	NA	NA
ENST00000396651.8	ENSG00000142937.12	18578.6	-1.30709	0.124698	-10.482	1.04472e-25	6.3602e-24	RPS8	NA	NA
ENST00000372209.3	ENSG00000142937.12	378.03	-1.21004	0.265594	-4.55598	5.2142e-06	3.63611e-05	RPS8	NA	NA
ENST00000485390.5	ENSG00000142937.12	335.087	1.20182	0.339858	3.53623	0.000405887	0.00188608	RPS8	NA	NA
ENST00000464658.1	ENSG00000142937.12	101.572	-0.0401876	0.262498	-0.153097	0.878322	0.933145	RPS8	NA	FALSE
ENST00000484599.1	ENSG00000142937.12	108.306	0.375104	0.306448	1.22404	0.220938	0.376377	RPS8	NA	NA
ENST00000474582.1	ENSG00000142937.12	50.537	0.0267342	0.400317	0.0667824	0.946755	0.970537	RPS8	NA	NA
ENST00000364043.1	ENSG00000200913.1	4.743	-0.108499	1.12157	-0.0967392	0.922934	NA	SNORD46	NA	NA
ENST00000594193.1	ENSG00000234093.3	19.9593	0.990928	0.650168	1.52411	0.127481	0.249671	RPS15AP11	NA	NA
ENST00000372201.5	ENSG00000173846.13	1028.3	0.582948	0.181495	3.21193	0.00131847	0.00537474	PLK3	NA	NA
ENST00000465443.5	ENSG00000173846.13	66.6103	0.504778	0.336093	1.5019	0.133123	0.257934	PLK3	NA	NA
ENST00000476731.1	ENSG00000173846.13	52.3213	-0.0402967	0.422821	-0.0953045	0.924073	0.958251	PLK3	NA	FALSE
ENST00000461358.5	ENSG00000173846.13	24.6895	0.214056	0.539307	0.396909	0.691435	0.811574	PLK3	NA	NA
ENST00000485668.5	ENSG00000222009.8	117.579	-0.450573	0.363823	-1.23844	0.215553	0.369555	BTBD19	NA	NA
ENST00000495433.1	ENSG00000222009.8	10.7844	-0.190178	0.767197	-0.247887	0.804222	0.88669	BTBD19	NA	NA
ENST00000360403.7	ENSG00000070785.17	211.727	-0.810311	0.309164	-2.62097	0.00876796	0.0278571	EIF2B3	NA	NA
ENST00000372183.7	ENSG00000070785.17	170.732	-1.73907	0.379963	-4.57694	4.71821e-06	3.3173e-05	EIF2B3	NA	NA
ENST00000372182.6	ENSG00000070785.17	27.9948	-0.288789	1.09744	-0.263148	0.792436	0.879249	EIF2B3	NA	NA
ENST00000372172.5	ENSG00000126107.15	707.491	0.81965	0.145106	5.64862	1.61737e-08	1.7037e-07	HECTD3	NA	NA
ENST00000651476.1	ENSG00000126088.14	98.7759	1.60466	1.89239	0.847953	0.396464	0.568064	UROD	NA	TRUE
ENST00000636293.1	ENSG00000126088.14	176.736	-0.000797131	0.425848	-0.00187187	0.998506	0.999331	UROD	NA	NA
ENST00000246337.9	ENSG00000126088.14	364.83	-0.461976	0.188934	-2.44516	0.0144786	0.0425821	UROD	NA	NA
ENST00000529984.5	ENSG00000132781.18	103.216	0.213765	0.269935	0.791913	0.428412	0.597774	MUTYH	NA	NA
ENST00000354383.10	ENSG00000132781.18	47.9081	-0.371194	0.539872	-0.687559	0.491731	0.652791	MUTYH	NA	NA
ENST00000355498.6	ENSG00000132781.18	78.3134	-0.824295	0.586249	-1.40605	0.15971	0.296372	MUTYH	NA	NA
ENST00000474703.1	ENSG00000132781.18	23.5301	0.473248	0.589707	0.802513	0.422256	0.591854	MUTYH	NA	NA
ENST00000477731.5	ENSG00000132773.12	38.9694	-0.474911	0.551349	-0.861362	0.389039	0.560988	TOE1	NA	FALSE
ENST00000372090.6	ENSG00000132773.12	222.203	-0.497418	0.485399	-1.02476	0.305476	0.474949	TOE1	NA	NA
ENST00000495703.5	ENSG00000132773.12	125.486	1.80737	0.305217	5.9216	3.1883e-09	3.7239e-08	TOE1	NA	TRUE
ENST00000460057.1	ENSG00000132773.12	14.3925	0.877789	1.38537	0.633614	0.526333	0.682693	TOE1	NA	NA
ENST00000372086.4	ENSG00000070759.17	225.64	0.90448	0.405774	2.22903	0.0258122	0.0691468	TESK2	NA	TRUE
ENST00000401061.9	ENSG00000132763.15	1962.13	-0.499437	0.103852	-4.80913	1.51591e-06	1.16075e-05	MMACHC	NA	NA
ENST00000262746.5	ENSG00000117450.14	528.39	-0.605502	0.159392	-3.79883	0.000145384	0.000753574	PRDX1	NA	NA
ENST00000319248.13	ENSG00000117450.14	21169.4	-0.706152	0.114978	-6.14165	8.16693e-10	1.03524e-08	PRDX1	NA	NA
ENST00000447184.5	ENSG00000117450.14	77.8988	-1.62572	0.496784	-3.27248	0.00106609	0.00446088	PRDX1	NA	NA
ENST00000424390.1	ENSG00000117450.14	542.281	0.452956	0.173923	2.60435	0.00920499	0.0290339	PRDX1	NA	FALSE
ENST00000372070.7	ENSG00000117448.13	307.279	0.137512	0.235852	0.583042	0.559865	0.710207	AKR1A1	NA	FALSE
ENST00000621846.4	ENSG00000117448.13	590.067	0.558196	0.191372	2.91681	0.00353629	0.0127731	AKR1A1	NA	NA
ENST00000434299.5	ENSG00000117448.13	25.156	-0.802386	1.80836	-0.44371	0.657252	0.786863	AKR1A1	NA	NA
ENST00000496999.5	ENSG00000117448.13	72.7643	0.669815	0.544046	1.23117	0.218259	0.373071	AKR1A1	NA	TRUE
ENST00000351829.8	ENSG00000117448.13	661.584	-0.23623	0.178361	-1.32445	0.185355	0.330931	AKR1A1	NA	NA
ENST00000471651.1	ENSG00000117448.13	108.929	-0.243908	0.376679	-0.647522	0.517294	0.674854	AKR1A1	NA	NA
ENST00000497973.5	ENSG00000117448.13	147.953	1.25251	0.258515	4.84503	1.2659e-06	9.81012e-06	AKR1A1	NA	TRUE
ENST00000475919.1	ENSG00000117448.13	32.7695	-0.484676	0.454408	-1.06661	0.286148	0.453708	AKR1A1	NA	NA
ENST00000475985.1	ENSG00000117448.13	18.5101	0.185402	0.614067	0.301925	0.762709	0.861318	AKR1A1	NA	NA
ENST00000437362.6	ENSG00000132780.17	81.1133	-3.39927	1.18289	-2.8737	0.00405699	0.0143758	NASP	TRUE	NA
ENST00000464190.6	ENSG00000132780.17	493.864	-0.869483	0.178903	-4.86009	1.1733e-06	9.14326e-06	NASP	NA	FALSE
ENST00000350030.8	ENSG00000132780.17	929.162	-0.858821	0.154034	-5.57552	2.46786e-08	2.52247e-07	NASP	FALSE	NA
ENST00000527359.5	ENSG00000132780.17	21.4417	1.66479	1.4219	1.17082	0.241672	0.402111	NASP	TRUE	NA
ENST00000529333.5	ENSG00000132780.17	49.4573	-0.0231293	0.438174	-0.0527858	0.957903	0.97676	NASP	TRUE	NA
ENST00000527470.5	ENSG00000132780.17	33.8342	1.25421	1.3343	0.93997	0.347233	0.519586	NASP	NA	NA
ENST00000525515.5	ENSG00000132780.17	91.7053	-6.76339	2.14479	-3.1534	0.00161382	0.00643125	NASP	NA	NA
ENST00000453748.5	ENSG00000132780.17	458.044	4.80751	1.70436	2.82072	0.00479167	0.0165837	NASP	TRUE	NA
ENST00000470768.5	ENSG00000132780.17	50.9986	0.866831	0.425169	2.03879	0.041471	0.102398	NASP	NA	NA
ENST00000351223.7	ENSG00000132780.17	1760.46	-1.35465	0.101672	-13.3238	1.68408e-40	2.58082e-38	NASP	FALSE	NA
ENST00000530073.5	ENSG00000132780.17	546.762	-0.0158923	0.183566	-0.0865755	0.931009	0.961828	NASP	NA	NA
ENST00000481782.1	ENSG00000132780.17	646.463	0.0877652	0.150484	0.58322	0.559745	0.710166	NASP	NA	NA
ENST00000527932.1	ENSG00000132780.17	53.5647	-0.217033	0.356784	-0.608303	0.542986	0.696232	NASP	NA	NA
ENST00000534450.1	ENSG00000132780.17	143.777	0.00736836	0.299478	0.024604	0.980371	0.989455	NASP	FALSE	NA
ENST00000472408.1	ENSG00000132780.17	22.7587	-0.079676	0.596723	-0.133523	0.89378	0.94222	NASP	NA	NA
ENST00000355105.8	ENSG00000159592.11	2337.35	-0.241512	0.122454	-1.97226	0.0485801	0.116576	GPBP1L1	NA	FALSE
ENST00000290795.7	ENSG00000159592.11	1535.38	-0.969598	0.20036	-4.83929	1.30307e-06	1.00715e-05	GPBP1L1	NA	NA
ENST00000467032.1	ENSG00000159592.11	130.137	-0.765924	0.377897	-2.02681	0.0426823	0.104742	GPBP1L1	NA	NA
ENST00000487436.1	ENSG00000159592.11	32.4824	0.432365	0.971143	0.445213	0.656166	0.786153	GPBP1L1	NA	NA
ENST00000468724.1	ENSG00000159592.11	52.695	0.0730779	0.375951	0.194381	0.845877	0.912948	GPBP1L1	NA	NA
ENST00000496278.1	ENSG00000159592.11	135.955	-0.0590757	0.262957	-0.224659	0.822244	0.897953	GPBP1L1	NA	NA
ENST00000495616.1	ENSG00000159592.11	30.4322	0.970539	0.525529	1.84679	0.0647782	0.147099	GPBP1L1	NA	NA
ENST00000488278.5	ENSG00000159592.11	168.426	-0.519686	0.300528	-1.72924	0.0837658	0.180401	GPBP1L1	NA	NA
ENST00000480941.1	ENSG00000159592.11	287.063	-0.640527	0.185721	-3.44887	0.00056293	0.00252934	GPBP1L1	NA	NA
ENST00000480083.5	ENSG00000159592.11	92.598	-0.866503	0.284239	-3.0485	0.00229983	0.00876204	GPBP1L1	NA	NA
ENST00000460859.1	ENSG00000159592.11	50.6948	-0.6272	0.36549	-1.71605	0.0861525	0.184325	GPBP1L1	NA	NA
ENST00000432472.1	ENSG00000225447.1	32.8088	0.0319568	0.459889	0.0694879	0.944601	0.969297	RPS15AP10	NA	NA
ENST00000437848.1	ENSG00000234329.1	80.135	0.588423	0.311995	1.886	0.0592946	0.13707	AL604028.2	NA	NA
ENST00000372025.5	ENSG00000159596.7	757.771	-0.534718	0.165358	-3.2337	0.00122199	0.00503127	TMEM69	NA	FALSE
ENST00000496366.1	ENSG00000159596.7	41.8523	-0.957702	0.63339	-1.51203	0.130527	0.254247	TMEM69	NA	NA
ENST00000359942.8	ENSG00000197429.11	127.052	-0.350033	0.272951	-1.2824	0.199701	0.349592	IPP	NA	NA
ENST00000495072.1	ENSG00000197429.11	26.8046	0.37768	1.30633	0.289115	0.772494	0.867475	IPP	NA	FALSE
ENST00000396478.4	ENSG00000197429.11	407.782	-0.396784	0.169605	-2.33946	0.0193118	0.0542958	IPP	NA	FALSE
ENST00000430643.1	ENSG00000230896.1	48.348	-0.217833	0.41182	-0.528951	0.596839	0.740521	AL604028.1	NA	NA
ENST00000470809.1	ENSG00000086015.22	27.8189	1.43159	0.987004	1.45044	0.146937	0.278259	MAST2	NA	NA
ENST00000361297.7	ENSG00000086015.22	2740.75	0.479394	0.101335	4.7308	2.23632e-06	1.66226e-05	MAST2	FALSE	FALSE
ENST00000372008.6	ENSG00000086015.22	282.524	0.554643	0.30823	1.79945	0.071948	0.16014	MAST2	NA	NA
ENST00000482881.1	ENSG00000086015.22	242.008	0.418638	0.193655	2.16177	0.0306358	0.0797234	MAST2	NA	NA
ENST00000372009.3	ENSG00000086015.22	248.462	0.694246	0.204786	3.39011	0.000698641	0.00306506	MAST2	TRUE	NA
ENST00000467367.5	ENSG00000086015.22	58.0344	0.486481	0.415084	1.17201	0.241194	0.401643	MAST2	NA	NA
ENST00000372003.6	ENSG00000117472.10	112.925	1.99206	0.375189	5.30949	1.09934e-07	1.01531e-06	TSPAN1	NA	NA
ENST00000472170.1	ENSG00000117472.10	19.6963	1.96633	1.30206	1.51017	0.131	0.254961	TSPAN1	NA	NA
ENST00000371984.8	ENSG00000085998.14	1512.07	0.350552	0.105523	3.32204	0.000893622	0.00382016	POMGNT1	NA	FALSE
ENST00000371975.9	ENSG00000085999.13	658.937	0.448652	0.173559	2.58501	0.00973767	0.0304312	RAD54L	FALSE	NA
ENST00000493032.5	ENSG00000085999.13	40.7148	0.33207	0.569589	0.582999	0.559894	0.710207	RAD54L	NA	NA
ENST00000473251.2	ENSG00000085999.13	76.8694	0.552358	0.416892	1.32494	0.18519	0.330716	RAD54L	TRUE	NA
ENST00000496156.5	ENSG00000132128.16	63.1317	-0.107696	0.370397	-0.290758	0.771237	0.866795	LRRC41	FALSE	NA
ENST00000617190.4	ENSG00000132128.16	376.778	-0.205639	0.189999	-1.08232	0.279112	0.446102	LRRC41	FALSE	TRUE
ENST00000343304.10	ENSG00000132128.16	125.822	-3.78841	0.87667	-4.32136	1.55071e-05	9.88051e-05	LRRC41	FALSE	FALSE
ENST00000615587.4	ENSG00000132128.16	782.762	0.10467	0.257453	0.406559	0.684332	0.806473	LRRC41	FALSE	NA
ENST00000498402.2	ENSG00000132128.16	141.54	0.307769	0.251774	1.2224	0.221556	0.377213	LRRC41	TRUE	NA
ENST00000469150.1	ENSG00000132128.16	239.704	-0.0640969	0.21949	-0.292027	0.770266	0.866286	LRRC41	NA	FALSE
ENST00000311672.10	ENSG00000173660.12	6228.85	-0.401111	0.130903	-3.06419	0.00218257	0.00836974	UQCRH	FALSE	NA
ENST00000489056.5	ENSG00000173660.12	124.085	-0.224286	0.266383	-0.841968	0.399806	0.571159	UQCRH	TRUE	FALSE
ENST00000486951.1	ENSG00000173660.12	37.008	-0.0381377	0.440329	-0.0866119	0.93098	0.961828	UQCRH	NA	FALSE
ENST00000496387.5	ENSG00000173660.12	398.254	1.35881	0.14665	9.26567	1.93852e-20	7.61059e-19	UQCRH	TRUE	TRUE
ENST00000460947.1	ENSG00000173660.12	46.7073	-0.35489	0.404491	-0.877375	0.380283	0.552449	UQCRH	NA	NA
ENST00000474844.5	ENSG00000117481.10	268.31	0.524286	0.208541	2.51406	0.011935	0.0362305	NSUN4	FALSE	TRUE
ENST00000307089.7	ENSG00000117481.10	1045.89	0.296637	0.104114	2.84917	0.00438333	0.0153595	NSUN4	TRUE	TRUE
ENST00000243167.9	ENSG00000117480.16	124.8	-0.602698	0.294608	-2.04576	0.0407795	0.100999	FAAH	NA	NA
ENST00000635606.1	ENSG00000232022.7	17.8442	-3.22636	0.886273	-3.64037	0.000272252	0.00132032	FAAHP1	NA	NA
ENST00000650508.1	ENSG00000079277.21	264.538	0.0680812	0.534528	0.127367	0.89865	0.944757	MKNK1	FALSE	NA
ENST00000650026.1	ENSG00000079277.21	260.043	0.372782	0.304181	1.22553	0.220377	0.375718	MKNK1	FALSE	NA
ENST00000531355.6	ENSG00000079277.21	45.8837	1.06011	0.508382	2.08527	0.0370448	0.0934141	MKNK1	TRUE	NA
ENST00000532783.5	ENSG00000079277.21	14.6954	0.165166	0.718773	0.229789	0.818256	0.895574	MKNK1	NA	NA
ENST00000496619.6	ENSG00000079277.21	52.9663	-0.759916	1.32171	-0.574948	0.565327	0.714935	MKNK1	NA	NA
ENST00000477883.1	ENSG00000079277.21	50.6181	0.148256	0.422185	0.351165	0.725465	0.835307	MKNK1	NA	NA
ENST00000319928.7	ENSG00000142961.14	157.948	0.592401	0.325282	1.82119	0.0685779	0.153911	MOB3C	NA	TRUE
ENST00000576409.5	ENSG00000123472.12	437.432	-1.02154	0.168067	-6.07818	1.21555e-09	1.50394e-08	ATPAF1	NA	NA
ENST00000492233.5	ENSG00000123472.12	20.5842	-1.28416	0.744068	-1.72586	0.0843728	0.181399	ATPAF1	NA	NA
ENST00000574428.5	ENSG00000123472.12	306.452	-2.87334	0.524122	-5.4822	4.20073e-08	4.14956e-07	ATPAF1	NA	NA
ENST00000526821.5	ENSG00000123472.12	203.88	-1.30822	0.712189	-1.8369	0.066224	0.149808	ATPAF1	NA	FALSE
ENST00000534216.5	ENSG00000123472.12	127.38	-1.30068	0.345902	-3.76027	0.000169732	0.000867172	ATPAF1	NA	FALSE
ENST00000474020.5	ENSG00000123472.12	45.6468	-1.86293	0.598079	-3.11485	0.00184038	0.00722657	ATPAF1	NA	NA
ENST00000481623.2	ENSG00000159658.13	685.279	-0.437967	0.223881	-1.95625	0.0504356	0.120269	EFCAB14	NA	NA
ENST00000674435.1	ENSG00000159658.13	1711.77	0.0934179	0.0917471	1.01821	0.308577	0.478392	EFCAB14	FALSE	NA
ENST00000487741.6	ENSG00000159658.13	114.518	0.137537	0.392793	0.35015	0.726226	0.83577	EFCAB14	TRUE	NA
ENST00000672746.1	ENSG00000159658.13	637.603	0.3312	0.190949	1.73449	0.0828307	0.178818	EFCAB14	NA	FALSE
ENST00000674302.1	ENSG00000159658.13	983.784	0.203501	0.198261	1.02643	0.304689	0.474125	EFCAB14	NA	NA
ENST00000444042.2	ENSG00000225506.2	147.958	-0.0174728	0.256744	-0.0680551	0.945742	0.969901	CYP4A22-AS1	NA	NA
ENST00000360380.7	ENSG00000123473.15	192.057	-0.440335	0.228186	-1.92972	0.0536416	0.126422	STIL	NA	NA
ENST00000371877.7	ENSG00000123473.15	1488.95	-0.429365	0.158062	-2.71643	0.00659893	0.0218286	STIL	NA	NA
ENST00000396221.6	ENSG00000123473.15	586.619	0.260846	0.215582	1.20996	0.226295	0.383094	STIL	NA	NA
ENST00000447475.6	ENSG00000123473.15	315.439	-0.697075	0.228231	-3.05425	0.00225624	0.00861886	STIL	NA	NA
ENST00000436811.1	ENSG00000123473.15	12.4633	0.115205	2.15658	0.0534201	0.957397	0.976375	STIL	NA	NA
ENST00000433827.2	ENSG00000123473.15	26.462	-1.00392	0.551148	-1.82151	0.0685295	0.153818	STIL	NA	NA
ENST00000371873.9	ENSG00000162368.13	3375.66	-1.14343	0.111488	-10.256	1.11212e-24	6.29617e-23	CMPK1	FALSE	NA
ENST00000371871.8	ENSG00000162368.13	180.941	0.361549	0.485014	0.745439	0.456006	0.621096	CMPK1	TRUE	NA
ENST00000450808.2	ENSG00000162368.13	69.62	-0.367299	0.515734	-0.712187	0.476349	0.639478	CMPK1	FALSE	NA
ENST00000371870.3	ENSG00000162368.13	131.904	-0.291935	0.294122	-0.992564	0.320923	0.491826	CMPK1	NA	NA
ENST00000420876.1	ENSG00000225762.1	16.6488	-0.804674	0.782424	-1.02844	0.303744	0.473018	LINC01389	NA	NA
ENST00000604015.1	ENSG00000242267.6	90.9548	0.035665	0.641884	0.055563	0.95569	0.975533	SKINT1L	NA	NA
ENST00000396153.7	ENSG00000185104.20	764.457	-0.330511	0.186609	-1.77114	0.0765374	0.168233	FAF1	FALSE	NA
ENST00000494400.5	ENSG00000185104.20	429.339	-0.790026	0.256657	-3.07814	0.00208297	0.00804479	FAF1	TRUE	NA
ENST00000371778.5	ENSG00000185104.20	680.946	-0.97707	0.237716	-4.11024	3.95249e-05	0.000232258	FAF1	FALSE	NA
ENST00000472808.1	ENSG00000185104.20	122.647	-1.39525	0.308996	-4.51543	6.3188e-06	4.34774e-05	FAF1	NA	NA
ENST00000487898.1	ENSG00000185104.20	254.866	-0.354706	0.26439	-1.3416	0.179724	0.323609	FAF1	NA	NA
ENST00000424664.1	ENSG00000225767.1	50.3566	-0.147682	0.416163	-0.354866	0.72269	0.83334	FAF1-AS1	NA	NA
ENST00000453979.2	ENSG00000230585.2	45.4744	0.940488	0.473374	1.98678	0.0469472	0.113239	PHBP12	NA	NA
ENST00000396148.2	ENSG00000123080.12	77.415	0.0516081	0.317428	0.162582	0.870847	0.928395	CDKN2C	NA	NA
ENST00000366181.2	ENSG00000203356.2	416.523	-0.123633	0.175499	-0.70447	0.48114	0.643635	LINC01562	NA	NA
ENST00000242719.4	ENSG00000123091.5	2881.94	-0.988471	0.130372	-7.58195	3.40401e-14	7.27662e-13	RNF11	NA	FALSE
ENST00000486691.1	ENSG00000123091.5	287.201	-0.179015	0.167867	-1.06641	0.286236	0.453819	RNF11	NA	FALSE
ENST00000480705.1	ENSG00000233406.5	46.2599	0.822941	0.632279	1.30155	0.193071	0.340928	AL162430.2	NA	NA
ENST00000530004.5	ENSG00000085831.15	50.488	-0.460177	1.47495	-0.311996	0.755044	0.855902	TTC39A	NA	NA
ENST00000413473.6	ENSG00000085831.15	372.332	-0.550602	0.316802	-1.738	0.0822113	0.177741	TTC39A	NA	NA
ENST00000534098.1	ENSG00000085831.15	33.292	0.206215	1.46171	0.141078	0.887808	0.938564	TTC39A	NA	NA
ENST00000371733.8	ENSG00000085832.17	1700.58	-0.756647	0.15259	-4.95869	7.09707e-07	5.73678e-06	EPS15	NA	FALSE
ENST00000493793.1	ENSG00000085832.17	118.727	-0.349819	0.357139	-0.979504	0.327331	0.49833	EPS15	NA	FALSE
ENST00000371714.5	ENSG00000117859.19	181.415	0.0334352	0.38858	0.0860446	0.931431	0.962047	OSBPL9	FALSE	NA
ENST00000447887.5	ENSG00000117859.19	98.257	-1.39604	0.561633	-2.48569	0.0129301	0.0387511	OSBPL9	FALSE	NA
ENST00000495776.5	ENSG00000117859.19	665.819	-0.0552487	0.249409	-0.221518	0.824689	0.899454	OSBPL9	TRUE	TRUE
ENST00000428468.6	ENSG00000117859.19	298.085	-0.68715	0.237928	-2.88805	0.00387634	0.0138294	OSBPL9	FALSE	FALSE
ENST00000453295.5	ENSG00000117859.19	66.0271	-0.10546	0.715349	-0.147424	0.882797	0.935752	OSBPL9	FALSE	NA
ENST00000489990.5	ENSG00000117859.19	50.1069	-0.844639	0.624956	-1.35152	0.17653	0.319409	OSBPL9	TRUE	NA
ENST00000484890.5	ENSG00000117859.19	50.3624	-0.603631	0.404163	-1.49354	0.135297	0.261304	OSBPL9	NA	NA
ENST00000534040.5	ENSG00000117859.19	79.0737	-0.333559	0.309622	-1.07731	0.281343	0.448602	OSBPL9	TRUE	NA
ENST00000531828.5	ENSG00000117859.19	79.5203	0.765151	1.47477	0.518828	0.60388	0.746216	OSBPL9	NA	TRUE
ENST00000462759.5	ENSG00000117859.19	58.9029	-9.39193	3.98438	-2.35719	0.018414	0.052211	OSBPL9	FALSE	FALSE
ENST00000524620.1	ENSG00000117859.19	6.84384	-0.545686	1.43846	-0.379355	0.704424	NA	OSBPL9	NA	NA
ENST00000475697.5	ENSG00000117859.19	318.116	-0.618291	0.234847	-2.63275	0.00846977	0.0270334	OSBPL9	NA	NA
ENST00000352171.11	ENSG00000078618.21	2272.76	-0.511579	0.116199	-4.40263	1.06949e-05	7.04045e-05	NRDC	NA	FALSE
ENST00000539524.5	ENSG00000078618.21	642.843	-0.146355	0.212086	-0.690072	0.490149	0.651472	NRDC	NA	TRUE
ENST00000485608.5	ENSG00000078618.21	468.567	-2.34803	0.405904	-5.7847	7.26435e-09	8.06098e-08	NRDC	NA	NA
ENST00000464385.1	ENSG00000078618.21	36.2435	0.0865785	0.457227	0.189356	0.849814	0.915235	NRDC	NA	NA
ENST00000475310.5	ENSG00000078618.21	102.507	-0.702467	0.266927	-2.63169	0.00849624	0.0271062	NRDC	NA	NA
ENST00000473805.5	ENSG00000078618.21	200.888	-0.580082	0.282575	-2.05284	0.0400879	0.0995817	NRDC	NA	NA
ENST00000491410.1	ENSG00000078618.21	49.9793	-1.20302	0.439971	-2.73432	0.00625084	0.0208355	NRDC	NA	NA
ENST00000629102.1	ENSG00000266993.3	4.09968	1.11921	1.2178	0.919041	0.358074	NA	AL050343.2	NA	NA
ENST00000607338.1	ENSG00000272175.1	7.94087	-0.80371	1.16079	-0.692382	0.488698	NA	AL050343.3	NA	NA
ENST00000442453.2	ENSG00000230604.2	12.2446	0.892745	0.764342	1.16799	0.24281	0.403371	TSEN15P2	NA	NA
ENST00000371655.4	ENSG00000169213.7	4608.82	1.2046	0.0673035	17.8981	1.22019e-71	6.86429e-69	RAB3B	NA	FALSE
ENST00000371626.9	ENSG00000117862.13	1815.69	-1.10313	0.151867	-7.26377	3.76438e-13	7.15555e-12	TXNDC12	NA	TRUE
ENST00000371614.2	ENSG00000198841.4	314.063	-0.738057	0.277576	-2.65893	0.00783886	0.0253142	KTI12	NA	FALSE
ENST00000477828.6	ENSG00000134717.18	44.7168	-0.118613	0.412293	-0.28769	0.773584	0.868238	BTF3L4	TRUE	TRUE
ENST00000489308.6	ENSG00000134717.18	384.43	-0.950292	0.152883	-6.21581	5.10606e-10	6.68405e-09	BTF3L4	FALSE	FALSE
ENST00000313334.13	ENSG00000134717.18	648.279	-0.791691	0.145606	-5.43721	5.41221e-08	5.24144e-07	BTF3L4	FALSE	NA
ENST00000472944.6	ENSG00000134717.18	1213.2	-1.151	0.145345	-7.91913	2.39176e-15	5.75499e-14	BTF3L4	FALSE	NA
ENST00000524414.5	ENSG00000134717.18	46.3207	-0.722525	0.518796	-1.39269	0.163712	0.301871	BTF3L4	NA	NA
ENST00000484036.1	ENSG00000134717.18	123.968	-0.457436	0.433884	-1.05428	0.291753	0.459991	BTF3L4	FALSE	NA
ENST00000533836.1	ENSG00000134717.18	41.7298	-0.782755	0.478796	-1.63484	0.102082	0.21054	BTF3L4	NA	NA
ENST00000287727.7	ENSG00000157077.14	546.716	-0.166125	0.206069	-0.806161	0.42015	0.590242	ZFYVE9	NA	FALSE
ENST00000361625.5	ENSG00000157077.14	208.412	-0.630794	0.391586	-1.61087	0.107208	0.218687	ZFYVE9	NA	NA
ENST00000371591.1	ENSG00000157077.14	826.107	-0.216673	0.161607	-1.34074	0.180005	0.324034	ZFYVE9	NA	NA
ENST00000371586.6	ENSG00000154222.14	296.911	0.383818	0.172294	2.2277	0.0259009	0.0693216	CC2D1B	NA	TRUE
ENST00000491136.6	ENSG00000154222.14	276.132	0.366972	0.180827	2.02941	0.0424164	0.104234	CC2D1B	NA	FALSE
ENST00000284376.7	ENSG00000154222.14	205.355	2.21252	0.380569	5.81372	6.11008e-09	6.88151e-08	CC2D1B	NA	NA
ENST00000371568.8	ENSG00000085840.13	930.943	-0.548643	0.188909	-2.90427	0.00368109	0.0132337	ORC1	NA	NA
ENST00000257181.10	ENSG00000134748.13	1125.65	-1.21891	0.11299	-10.7877	3.93334e-27	2.66472e-25	PRPF38A	NA	NA
ENST00000487160.1	ENSG00000134748.13	113.572	-0.677081	0.297235	-2.27793	0.0227307	0.0622656	PRPF38A	NA	FALSE
ENST00000474048.1	ENSG00000134748.13	337.678	-1.51965	0.159629	-9.5199	1.73339e-21	7.42868e-20	PRPF38A	NA	FALSE
ENST00000474453.6	ENSG00000134744.14	76.2583	-0.0754531	0.351637	-0.214577	0.830097	0.903045	TUT4	NA	NA
ENST00000528642.5	ENSG00000134744.14	431.434	0.0961419	0.286919	0.335083	0.737562	0.843899	TUT4	NA	NA
ENST00000484723.6	ENSG00000134744.14	107.733	-0.046951	0.378127	-0.124167	0.901183	0.946169	TUT4	NA	FALSE
ENST00000473856.5	ENSG00000134744.14	67.7672	0.550186	0.410704	1.33962	0.18037	0.324455	TUT4	NA	NA
ENST00000524582.1	ENSG00000134744.14	17.2912	-0.711286	0.830939	-0.856004	0.391996	0.56368	TUT4	NA	FALSE
ENST00000424164.1	ENSG00000182183.15	23.431	1.15355	0.600875	1.91979	0.0548849	0.128731	SHISAL2A	NA	NA
ENST00000371538.5	ENSG00000162377.6	1246.79	-0.241725	0.13636	-1.77269	0.0762794	0.167756	COA7	NA	NA
ENST00000486918.1	ENSG00000162377.6	52.5703	-0.102312	0.551026	-0.185675	0.8527	0.917016	COA7	NA	NA
ENST00000294353.7	ENSG00000162378.13	2222.35	-0.825095	0.0955934	-8.63129	6.06617e-18	1.88001e-16	ZYG11B	NA	FALSE
ENST00000543419.5	ENSG00000121310.17	17.2957	0.772453	0.763419	1.01183	0.311618	0.481853	ECHDC2	NA	NA
ENST00000542552.1	ENSG00000121310.17	52.1949	-0.311638	0.361286	-0.86258	0.388368	0.560331	ECHDC2	NA	NA
ENST00000474789.1	ENSG00000121310.17	34.2231	0.708179	0.635548	1.11428	0.265159	0.42997	ECHDC2	NA	NA
ENST00000371514.8	ENSG00000116171.19	317.016	-1.58611	0.25262	-6.27864	3.41551e-10	4.59003e-09	SCP2	NA	NA
ENST00000408941.7	ENSG00000116171.19	516.695	-1.56693	0.149947	-10.4499	1.46662e-25	8.81993e-24	SCP2	NA	NA
ENST00000435345.6	ENSG00000116171.19	241.522	-0.568513	0.224067	-2.53725	0.0111729	0.0342492	SCP2	NA	NA
ENST00000371486.4	ENSG00000157184.7	303.084	-1.43685	0.202469	-7.09662	1.27845e-12	2.30122e-11	CPT2	NA	NA
ENST00000294360.5	ENSG00000162384.14	187.271	-1.08345	0.226916	-4.77468	1.79989e-06	1.36085e-05	CZIB	NA	FALSE
ENST00000483739.5	ENSG00000162384.14	158.113	-0.167312	0.254421	-0.657618	0.510784	0.669419	CZIB	NA	NA
ENST00000371470.8	ENSG00000162385.11	628.352	-0.805404	0.190474	-4.22841	2.35344e-05	0.000144944	MAGOH	NA	NA
ENST00000371466.4	ENSG00000162385.11	124.626	-0.487447	0.316319	-1.541	0.123318	0.243653	MAGOH	NA	NA
ENST00000306052.12	ENSG00000157193.18	1215.55	0.325645	0.163177	1.99565	0.0459719	0.111212	LRP8	FALSE	FALSE
ENST00000529670.6	ENSG00000157193.18	105.905	0.187098	0.494901	0.378051	0.705393	0.821	LRP8	TRUE	NA
ENST00000654947.1	ENSG00000157193.18	53.0647	0.0467223	0.367432	0.127159	0.898815	0.944761	LRP8	FALSE	NA
ENST00000460214.6	ENSG00000157193.18	83.4615	0.548946	0.364383	1.50651	0.131937	0.256314	LRP8	TRUE	NA
ENST00000371429.4	ENSG00000058804.12	3636.68	-0.686405	0.156292	-4.39182	1.12407e-05	7.36923e-05	NDC1	NA	NA
ENST00000480952.1	ENSG00000058804.12	119.476	-0.449057	0.244643	-1.83556	0.0664222	0.15018	NDC1	NA	NA
ENST00000464950.6	ENSG00000058799.15	141.254	-0.674033	0.432036	-1.56013	0.118729	0.236691	YIPF1	TRUE	TRUE
ENST00000072644.7	ENSG00000058799.15	191.796	-1.19961	0.317753	-3.77528	0.000159827	0.000821447	YIPF1	FALSE	TRUE
ENST00000465897.5	ENSG00000058799.15	24.8056	-0.287441	0.588865	-0.488127	0.62546	0.762744	YIPF1	NA	NA
ENST00000194214.9	ENSG00000081870.11	339.764	-1.79539	0.196073	-9.15678	5.347e-20	2.0224e-18	HSPB11	NA	NA
ENST00000489675.1	ENSG00000081870.11	79.5971	-0.734102	0.362975	-2.02246	0.043129	0.105623	HSPB11	NA	FALSE
ENST00000371377.3	ENSG00000081870.11	116.732	-0.682973	0.265641	-2.57104	0.0101395	0.0315165	HSPB11	NA	NA
ENST00000371376.1	ENSG00000081870.11	40.7215	-0.493297	0.460721	-1.07071	0.284301	0.451634	HSPB11	NA	NA
ENST00000371368.5	ENSG00000116212.15	13.7908	-3.69888	2.25096	-1.64324	0.100333	0.207733	LRRC42	NA	NA
ENST00000371370.8	ENSG00000116212.15	589.599	-1.09697	0.231356	-4.74148	2.12162e-06	1.58363e-05	LRRC42	NA	TRUE
ENST00000319223.8	ENSG00000116212.15	547.278	-0.950927	0.186467	-5.09971	3.40178e-07	2.90344e-06	LRRC42	NA	NA
ENST00000371348.5	ENSG00000116209.12	243.86	-1.20878	0.259573	-4.6568	3.21166e-06	2.32615e-05	TMEM59	NA	TRUE
ENST00000371341.5	ENSG00000116209.12	571.292	-1.3528	0.16844	-8.03135	9.64076e-16	2.41655e-14	TMEM59	NA	FALSE
ENST00000440019.5	ENSG00000116209.12	44.074	-0.216481	1.44771	-0.149533	0.881133	0.934857	TMEM59	NA	TRUE
ENST00000452421.5	ENSG00000116209.12	160.932	-0.79114	0.266163	-2.97238	0.00295499	0.0109192	TMEM59	NA	TRUE
ENST00000371337.3	ENSG00000116209.12	198.478	-1.01564	0.206357	-4.92177	8.5766e-07	6.83575e-06	TMEM59	NA	TRUE
ENST00000487096.5	ENSG00000116221.15	55.0396	0.76375	0.372047	2.05284	0.0400886	0.0995817	MRPL37	NA	NA
ENST00000360840.9	ENSG00000116221.15	2908.93	0.386855	0.156401	2.47347	0.0133807	0.0398702	MRPL37	NA	NA
ENST00000605337.5	ENSG00000116221.15	139.988	-0.0747676	0.44159	-0.169315	0.865549	0.925203	MRPL37	NA	NA
ENST00000490670.1	ENSG00000116221.15	38.0994	0.462117	0.472095	0.978864	0.327647	0.498754	MRPL37	NA	NA
ENST00000481208.5	ENSG00000162390.17	238.773	1.24312	0.31939	3.89217	9.93526e-05	0.00053475	ACOT11	NA	TRUE
ENST00000343744.6	ENSG00000162390.17	310.33	-0.269362	0.299537	-0.89926	0.368514	0.541228	ACOT11	NA	NA
ENST00000371316.3	ENSG00000162390.17	553.801	-0.0108138	0.205667	-0.052579	0.958067	0.97679	ACOT11	NA	FALSE
ENST00000371281.4	ENSG00000243725.7	773.909	-0.856517	0.171947	-4.98129	6.3163e-07	5.14685e-06	TTC4	NA	NA
ENST00000486621.1	ENSG00000243725.7	114.941	-0.677815	0.260869	-2.5983	0.00936876	0.0294668	TTC4	NA	NA
ENST00000371284.9	ENSG00000243725.7	100.148	0.116645	0.447092	0.260896	0.794173	0.880363	TTC4	NA	FALSE
ENST00000371279.4	ENSG00000162396.6	277.356	-0.326138	0.188549	-1.72972	0.0836797	0.180275	PARS2	NA	FALSE
ENST00000371269.9	ENSG00000116133.13	5127.14	-0.164159	0.127705	-1.28545	0.198633	0.348316	DHCR24	NA	NA
ENST00000436604.2	ENSG00000116133.13	419.783	-0.107981	0.214177	-0.504164	0.614146	0.754079	DHCR24	NA	NA
ENST00000647585.1	ENSG00000116133.13	188.074	-0.367854	0.40563	-0.906871	0.364475	0.537212	DHCR24	NA	NA
ENST00000648494.1	ENSG00000116133.13	17.6841	-4.1283	1.89832	-2.17472	0.0296511	0.0775013	DHCR24	NA	NA
ENST00000673726.1	ENSG00000169174.11	100.935	-0.143418	0.289968	-0.494601	0.620882	0.759328	PCSK9	TRUE	NA
ENST00000302118.5	ENSG00000169174.11	640.978	0.17781	0.150719	1.17975	0.238101	0.397852	PCSK9	FALSE	NA
ENST00000294383.7	ENSG00000162402.14	5550.93	0.429434	0.105309	4.07786	4.54529e-05	0.000263641	USP24	FALSE	FALSE
ENST00000634589.1	ENSG00000162402.14	38.9416	1.1978	0.451699	2.65176	0.00800745	0.0257893	USP24	TRUE	NA
ENST00000422374.1	ENSG00000234810.4	1663.3	0.34764	0.0953759	3.64495	0.000267446	0.00130028	AL603840.1	NA	NA
ENST00000362961.1	ENSG00000199831.1	27.2865	0.789838	0.562401	1.4044	0.160199	0.297007	RN7SKP291	NA	NA
ENST00000371250.4	ENSG00000162407.9	212.82	0.4795	0.271155	1.76836	0.0770004	0.169018	PLPP3	NA	TRUE
ENST00000488067.1	ENSG00000223416.3	13.0303	-0.0161515	0.781496	-0.0206674	0.983511	0.991048	RPS26P15	NA	NA
ENST00000371226.8	ENSG00000162600.12	468.312	-0.83533	0.165392	-5.05062	4.40375e-07	3.68502e-06	OMA1	NA	NA
ENST00000476933.1	ENSG00000162600.12	32.7166	-1.13003	0.497239	-2.27261	0.0230496	0.0629569	OMA1	NA	NA
ENST00000467063.1	ENSG00000162600.12	23.5726	-0.534295	0.604723	-0.883536	0.376947	0.549359	OMA1	NA	NA
ENST00000419242.5	ENSG00000162600.12	44.3747	-0.985614	0.529899	-1.86001	0.0628848	0.143636	OMA1	NA	NA
ENST00000482274.2	ENSG00000162600.12	18.5312	-1.14237	0.64222	-1.77878	0.0752764	0.166068	OMA1	NA	NA
ENST00000654217.1	ENSG00000286918.1	498.516	-0.0688362	0.174261	-0.395017	0.69283	0.812464	AL035411.3	NA	NA
ENST00000582127.2	ENSG00000264128.2	11.5067	1.59337	0.967008	1.64773	0.099408	0.206132	RN7SL713P	NA	NA
ENST00000371225.4	ENSG00000184292.7	204.847	2.06308	0.230088	8.96649	3.06112e-19	1.07714e-17	TACSTD2	NA	NA
ENST00000493821.6	ENSG00000162601.11	1501.44	-0.607369	0.182256	-3.3325	0.000860692	0.00369217	MYSM1	NA	NA
ENST00000472487.6	ENSG00000162601.11	1028.99	0.319108	0.303915	1.04999	0.293722	0.462304	MYSM1	FALSE	NA
ENST00000665648.1	ENSG00000162601.11	485.618	0.154981	0.585945	0.264498	0.791396	0.878736	MYSM1	TRUE	NA
ENST00000401044.7	ENSG00000162601.11	198.34	0.550984	0.347258	1.58667	0.112588	0.227358	MYSM1	NA	NA
ENST00000481973.1	ENSG00000162601.11	23.8442	-0.915059	0.550915	-1.66098	0.0967175	0.201899	MYSM1	NA	NA
ENST00000483003.5	ENSG00000162601.11	81.0853	0.540264	0.376066	1.43662	0.150827	0.284063	MYSM1	NA	FALSE
ENST00000489282.1	ENSG00000162601.11	80.092	-0.859661	0.324331	-2.65056	0.00803578	0.0258637	MYSM1	NA	NA
ENST00000636386.1	ENSG00000283445.1	291.136	0.064882	0.357165	0.181658	0.855851	0.918969	AL136985.3	NA	NA
ENST00000371222.4	ENSG00000177606.7	360.157	0.833523	0.177403	4.69847	2.62119e-06	1.92802e-05	JUN	NA	TRUE
ENST00000660872.1	ENSG00000237352.4	489.703	0.251394	0.228778	1.09886	0.27183	0.437865	LINC01358	NA	NA
ENST00000413489.5	ENSG00000172456.18	14.8054	1.27277	0.81119	1.56902	0.116644	0.233593	FGGY	NA	NA
ENST00000634364.1	ENSG00000172456.18	322.021	0.263171	0.272969	0.964107	0.334992	0.506626	FGGY	NA	NA
ENST00000424725.2	ENSG00000172456.18	231.379	-0.0231606	0.298067	-0.0777027	0.938065	0.965502	FGGY	NA	NA
ENST00000371208.5	ENSG00000134709.12	1985.73	-0.830252	0.120446	-6.89313	5.45787e-12	9.13937e-11	HOOK1	NA	FALSE
ENST00000465876.5	ENSG00000134709.12	253.832	0.34273	0.226075	1.516	0.129519	0.252737	HOOK1	NA	NA
ENST00000476646.5	ENSG00000162599.17	26.2368	-1.3328	0.998781	-1.33443	0.182064	0.326631	NFIA	NA	NA
ENST00000403491.8	ENSG00000162599.17	1045.35	0.185286	0.157237	1.17838	0.238644	0.398559	NFIA	NA	NA
ENST00000357977.5	ENSG00000162599.17	76.5224	-0.320312	0.682574	-0.469272	0.638875	0.773206	NFIA	NA	NA
ENST00000655960.1	ENSG00000237928.6	539.842	-0.0171686	0.151531	-0.113301	0.909792	0.950425	NFIA-AS2	NA	NA
ENST00000606498.5	ENSG00000162604.12	356.119	0.871715	0.236339	3.68842	0.000225654	0.00111676	TM2D1	FALSE	NA
ENST00000472989.5	ENSG00000162604.12	90.3424	0.574235	0.323537	1.77486	0.0759202	0.167131	TM2D1	NA	FALSE
ENST00000488410.5	ENSG00000162604.12	29.5203	-0.492043	0.481873	-1.02111	0.307205	0.47681	TM2D1	NA	FALSE
ENST00000496465.1	ENSG00000162604.12	104.823	1.47194	0.311298	4.7284	2.263e-06	1.6804e-05	TM2D1	TRUE	TRUE
ENST00000371177.2	ENSG00000162604.12	248.546	-0.121362	0.170697	-0.710978	0.477098	0.640129	TM2D1	FALSE	NA
ENST00000642238.1	ENSG00000132849.20	677.222	-0.81764	0.241906	-3.37999	0.000724882	0.00316954	PATJ	NA	NA
ENST00000316485.11	ENSG00000132849.20	931.642	-0.512381	0.195869	-2.61594	0.00889815	0.0282123	PATJ	NA	NA
ENST00000635214.1	ENSG00000132849.20	462.547	-0.432513	0.17035	-2.53896	0.0111183	0.0341196	PATJ	NA	NA
ENST00000371158.6	ENSG00000132849.20	625.715	-0.910618	0.31308	-2.90858	0.0036307	0.0130673	PATJ	NA	TRUE
[truncated: 43,528 more rows]

## Sheet: 3_UPF3BKO+siUPF3AvsUPF3BKO+siNC
transcript_id	gene_id	baseMean	log2FoldChange	lfcSE	stat	pvalue	padj	gene_name	PTC	NMD
[truncated: 45,350 more rows]
