# Supplementary material for: Mammalian UPF3A and UPF3B can activate nonsense‐mediated mRNA decay independently of their exon junction complex binding
Source: EMBO J. 2022 Apr 22;41(10):e109202. doi: 10.15252/embj.2021109202 (PMC9108626; doi:10.15252/embj.2021109202)
Supplement: Supplementary file 6 — Source Data for Figure 5 [file EMBJ-41-e109202-s004.zip › sourceData_fig5/EMBOJ-2021-109202R_SourceDataForFig5A-F.xlsx]

## Sheet: Summary
Summary of datasets
Tab label	Description of DESeq2 comparison
1_UPF3DKO+siUPF1vsUPF3DKO+siNC	UPF3A/3B double knockout cells with UPF1 siRNA compared to 3A/3B double knockout cells with negative control siRNA
Key column labels	Description of fields
transcript_id	Transcript IDs based on ENSEMBL annotation release 100
gene_id	Gene IDs based on ENSEMBL annotation release 100
PTC	TRUE = transcript with an intron 50 nt downstream of annotated stop codon
	FALSE = transcript without an intron 50nt downstream of stop but expressed from same gene as PTC=TRUE transcript
	NA = transcript that satisfies none of the above two
NMD	TRUE = transcripts with adjusted p-value of less than 0.05 and a fold change greater than 1.2 in at least two of the three knockdown conditions - UPF1, SMG6 and SMG7 (based on data from Colombo et al, RNA 2017)
	FALSE = transcript with fold change less than 1.2 in either direction in at least two of the three knockdown conditions - UPF1, SMG6 and SMG7 (based on data from Colombo et al, RNA 2017)
	NA = transcript that satisfies none of the above two

## Sheet: 1_UPF3DKO+siUPF1vsUPF3DKO+siNC
transcript_id	gene_id	baseMean	log2FoldChange	lfcSE	stat	pvalue	padj	gene_name	PTC	NMD
ENST00000456328.2	ENSG00000223972.5	21.1244	3.77174	1.14942	3.28144	0.00103279	0.0102543	DDX11L1	NA	NA
ENST00000488147.1	ENSG00000227232.5	2980.75	0.524615	0.186377	2.81481	0.00488064	0.0347918	WASH7P	NA	TRUE
ENST00000466430.5	ENSG00000238009.6	228.495	0.580041	0.40373	1.43671	0.150801	0.380089	AL627309.1	NA	NA
ENST00000477740.5	ENSG00000238009.6	13.4469	4.78201	2.63742	1.81314	0.0698101	NA	AL627309.1	NA	NA
ENST00000442987.3	ENSG00000233750.3	163.586	-0.771488	0.326575	-2.36236	0.0181589	0.0912668	CICP27	NA	TRUE
ENST00000494149.2	ENSG00000268903.1	70.6817	2.56388	1.10275	2.32498	0.0200729	0.0979193	AL627309.6	NA	NA
ENST00000493797.1	ENSG00000239906.1	37.6538	4.26687	3.87395	1.10143	0.270712	0.533081	AL627309.2	NA	NA
ENST00000484859.1	ENSG00000241860.7	894.561	-0.11755	0.212104	-0.554212	0.579434	0.787811	AL627309.5	NA	NA
ENST00000466557.6	ENSG00000241860.7	267.249	-0.380402	0.479538	-0.793268	0.427622	0.679269	AL627309.5	NA	NA
ENST00000662089.1	ENSG00000241860.7	108.007	-0.291444	0.485574	-0.600205	0.54837	0.766582	AL627309.5	NA	NA
ENST00000655252.1	ENSG00000241860.7	24.6649	2.01317	1.28183	1.57055	0.116287	0.324041	AL627309.5	NA	NA
ENST00000496488.1	ENSG00000241599.1	31.3339	-0.00588471	0.447014	-0.0131645	0.989497	0.99603	AL627309.4	NA	NA
ENST00000623083.4	ENSG00000279457.4	1412.11	-0.00339206	0.102129	-0.0332134	0.973504	0.990703	WASH9P	NA	FALSE
ENST00000442116.1	ENSG00000228463.10	200.992	-0.936885	0.316861	-2.95677	0.0031088	0.024425	AP006222.1	NA	NA
ENST00000424587.7	ENSG00000228463.10	320.499	0.470529	0.225602	2.08567	0.037009	0.151021	AP006222.1	NA	TRUE
ENST00000669836.1	ENSG00000286448.1	17.99	2.44235	1.20652	2.0243	0.0429397	NA	AP006222.2	NA	NA
ENST00000458203.2	ENSG00000236679.2	118.112	-0.757487	1.93015	-0.392449	0.694726	0.856809	RPL23AP24	NA	NA
ENST00000455464.7	ENSG00000237094.12	52.9301	-0.0868197	0.628919	-0.138046	0.890204	0.955439	AL732372.2	NA	NA
ENST00000601814.5	ENSG00000237094.12	73.395	0.206857	0.445584	0.464238	0.642477	0.826897	AL732372.2	NA	NA
ENST00000431812.1	ENSG00000237094.12	5.89209	-0.5118	2.8252	-0.181155	0.856246	NA	AL732372.2	NA	NA
ENST00000419160.4	ENSG00000237094.12	100.307	0.774815	0.451233	1.7171	0.0859601	0.266974	AL732372.2	NA	FALSE
ENST00000642074.1	ENSG00000237094.12	5.94923	1.28136	3.81309	0.336043	0.736838	NA	AL732372.2	NA	NA
ENST00000599771.6	ENSG00000237094.12	38.3657	-0.396996	1.51946	-0.261274	0.793881	0.911369	AL732372.2	NA	TRUE
ENST00000641845.1	ENSG00000237094.12	22.8913	-3.17391	1.93123	-1.64347	0.100287	0.295437	AL732372.2	NA	NA
ENST00000641916.1	ENSG00000237094.12	14.4216	-1.76579	1.64782	-1.07159	0.283903	NA	AL732372.2	NA	NA
ENST00000641579.1	ENSG00000237094.12	15.3912	-2.38865	2.76231	-0.864731	0.387186	NA	AL732372.2	NA	NA
ENST00000616947.2	ENSG00000237094.12	26.57	0.0220215	1.18296	0.0186156	0.985148	0.994657	AL732372.2	NA	NA
ENST00000432964.1	ENSG00000237094.12	7.97244	0.493425	1.81454	0.271929	0.785677	NA	AL732372.2	NA	NA
ENST00000608420.1	ENSG00000237094.12	23.0932	1.18712	0.783225	1.51568	0.1296	0.346193	AL732372.2	NA	NA
ENST00000641303.1	ENSG00000237094.12	9.28688	2.3516	1.86497	1.26093	0.207334	NA	AL732372.2	NA	TRUE
ENST00000641049.1	ENSG00000237094.12	151.706	1.07788	1.95306	0.55189	0.581023	0.788688	AL732372.2	NA	NA
ENST00000642124.1	ENSG00000237094.12	24.5706	0.555644	0.746769	0.744064	0.456838	0.701158	AL732372.2	NA	NA
ENST00000514436.1	ENSG00000250575.1	17.7405	-0.0736911	2.05707	-0.0358234	0.971423	NA	AL732372.3	NA	NA
ENST00000416931.1	ENSG00000225972.1	16.1568	0.00452059	0.651177	0.00694219	0.994461	NA	MTND1P23	NA	NA
ENST00000457540.1	ENSG00000225630.1	953.105	-0.70259	0.162001	-4.33694	1.44478e-05	0.00030096	MTND2P28	NA	NA
ENST00000414273.1	ENSG00000237973.1	729.845	-0.279242	0.194139	-1.43836	0.150333	0.37944	MTCO1P12	NA	FALSE
ENST00000427426.1	ENSG00000229344.1	47.9988	-0.816207	0.514181	-1.58739	0.112424	0.317545	MTCO2P12	NA	NA
ENST00000467115.1	ENSG00000240409.1	18.7411	-0.836692	0.579406	-1.44405	0.148725	NA	MTATP8P1	NA	NA
ENST00000514057.1	ENSG00000248527.1	4993.48	-0.439201	0.146203	-3.00404	0.00266418	0.0215852	MTATP6P1	NA	NA
ENST00000416718.2	ENSG00000198744.5	113.222	-0.835838	0.252425	-3.31124	0.000928838	0.0093811	MTCO3P12	NA	NA
ENST00000506640.2	ENSG00000228327.3	825.548	-0.494022	0.139835	-3.5329	0.000411034	0.00486882	AL669831.1	NA	TRUE
ENST00000428504.2	ENSG00000228327.3	21.771	7.87269	2.89127	2.72292	0.00647085	0.0427068	AL669831.1	NA	NA
ENST00000422528.1	ENSG00000229905.1	27.635	0.635454	0.720183	0.88235	0.377587	0.637378	AL669831.2	NA	NA
ENST00000589899.5	ENSG00000237491.10	43.7261	-0.933017	0.472862	-1.97313	0.0484808	0.182237	LINC01409	NA	NA
ENST00000592547.1	ENSG00000237491.10	8.5336	1.15073	0.926992	1.24136	0.214474	NA	LINC01409	NA	NA
ENST00000657175.1	ENSG00000228794.10	31.4077	-2.11071	1.57268	-1.34211	0.179559	0.421132	LINC01128	NA	NA
ENST00000661463.1	ENSG00000288531.1	84.5255	0.388405	0.287354	1.35166	0.176484	0.417321	AL669831.7	NA	NA
ENST00000432963.1	ENSG00000230368.2	4.65994	-1.5663	1.71207	-0.914858	0.360266	NA	FAM41C	NA	NA
ENST00000427857.1	ENSG00000230368.2	16.0811	0.288424	2.33825	0.12335	0.90183	NA	FAM41C	NA	NA
ENST00000620200.4	ENSG00000187634.12	74.6934	-0.100429	0.325595	-0.308447	0.757742	0.892499	SAMD11	NA	NA
ENST00000327044.7	ENSG00000188976.11	2187.38	0.105709	0.0776213	1.36186	0.173243	0.412638	NOC2L	NA	NA
ENST00000477976.5	ENSG00000188976.11	56.1768	-0.133992	0.604274	-0.221741	0.824515	0.92564	NOC2L	NA	NA
ENST00000487214.1	ENSG00000188976.11	150.074	0.125049	0.204024	0.612912	0.539935	0.760414	NOC2L	NA	NA
ENST00000469563.1	ENSG00000188976.11	7.20492	1.95833	1.18877	1.64736	0.0994843	NA	NOC2L	NA	NA
ENST00000338591.8	ENSG00000187961.14	138.135	0.863076	0.229509	3.76053	0.000169555	0.00234401	KLHL17	FALSE	NA
ENST00000622660.1	ENSG00000187961.14	12.6764	2.50843	2.4747	1.01363	0.310759	NA	KLHL17	TRUE	NA
ENST00000463212.1	ENSG00000187961.14	22.2357	-0.156777	0.552872	-0.283569	0.776741	0.901939	KLHL17	NA	NA
ENST00000466300.1	ENSG00000187961.14	14.1534	-0.230212	1.01703	-0.226356	0.820924	NA	KLHL17	TRUE	NA
ENST00000481067.1	ENSG00000187961.14	5.07666	0.99501	1.11787	0.890094	0.373415	NA	KLHL17	NA	NA
ENST00000428771.6	ENSG00000188290.11	15.339	-0.388322	0.709611	-0.547232	0.584219	NA	HES4	NA	NA
ENST00000304952.11	ENSG00000188290.11	75.0479	-0.942403	0.362831	-2.59736	0.00939434	0.056215	HES4	NA	FALSE
ENST00000481869.1	ENSG00000188290.11	45.5577	-0.295395	0.363081	-0.813579	0.415886	0.670264	HES4	NA	FALSE
ENST00000649529.1	ENSG00000187608.10	1147.48	0.0287077	0.16627	0.172658	0.86292	0.943335	ISG15	NA	NA
ENST00000379370.7	ENSG00000188157.15	384.336	0.395116	0.245148	1.61175	0.107017	0.307944	AGRN	NA	TRUE
ENST00000479707.1	ENSG00000188157.15	6.19518	0.999666	1.4848	0.673265	0.500778	NA	AGRN	NA	NA
ENST00000466223.1	ENSG00000188157.15	10.5525	1.04769	0.783301	1.33753	0.181049	NA	AGRN	NA	NA
ENST00000461111.1	ENSG00000188157.15	29.8039	-0.0650412	0.607263	-0.107106	0.914705	0.966084	AGRN	NA	NA
ENST00000427998.5	ENSG00000217801.10	25.34	0.110087	0.591147	0.186227	0.852267	0.93857	AL390719.1	NA	NA
ENST00000456409.5	ENSG00000217801.10	65.4032	0.491101	0.34374	1.4287	0.153091	0.383473	AL390719.1	NA	NA
ENST00000433695.1	ENSG00000217801.10	15.4961	-0.573914	1.05206	-0.545513	0.585401	NA	AL390719.1	NA	FALSE
ENST00000606993.1	ENSG00000272141.1	7.69721	-0.469532	0.996911	-0.470987	0.63765	NA	AL390719.2	NA	NA
ENST00000379268.7	ENSG00000186891.14	35.6687	-0.184971	0.478277	-0.386744	0.698946	0.859238	TNFRSF18	NA	NA
ENST00000360001.11	ENSG00000078808.18	563.497	-0.366881	0.116962	-3.13676	0.00170828	0.0151513	SDF4	NA	NA
ENST00000660930.1	ENSG00000078808.18	39.1693	2.10551	2.03357	1.03538	0.300493	0.564147	SDF4	NA	TRUE
ENST00000403997.2	ENSG00000078808.18	83.5982	0.0393095	0.263133	0.14939	0.881246	0.95136	SDF4	NA	FALSE
ENST00000379198.5	ENSG00000176022.7	96.3984	-0.0451124	0.264021	-0.170867	0.864328	0.943964	B3GALT6	NA	NA
ENST00000349431.11	ENSG00000160087.21	164.805	-0.126736	0.228925	-0.553614	0.579843	0.788053	UBE2J2	FALSE	FALSE
ENST00000400929.6	ENSG00000160087.21	40.2508	-0.142357	0.65332	-0.217898	0.827509	0.927072	UBE2J2	FALSE	NA
ENST00000464036.5	ENSG00000160087.21	129.9	0.389693	0.384789	1.01274	0.311183	0.574944	UBE2J2	TRUE	NA
ENST00000360466.6	ENSG00000160087.21	83.7074	-0.223721	0.405623	-0.551549	0.581258	0.788823	UBE2J2	FALSE	NA
ENST00000467339.1	ENSG00000160087.21	5.44771	-0.272906	1.18178	-0.230928	0.817371	NA	UBE2J2	NA	NA
ENST00000473215.5	ENSG00000160087.21	24.358	-1.03529	0.971701	-1.06544	0.286677	0.54993	UBE2J2	TRUE	NA
ENST00000502382.1	ENSG00000160087.21	4.14161	0.636358	1.77532	0.358447	0.720009	NA	UBE2J2	NA	NA
ENST00000461142.3	ENSG00000160087.21	3.76101	1.94874	1.52743	1.27583	0.202016	NA	UBE2J2	NA	NA
ENST00000488418.2	ENSG00000160087.21	10.4353	0.724141	0.785426	0.921972	0.356543	NA	UBE2J2	NA	NA
ENST00000354700.10	ENSG00000131584.19	136.166	0.60016	0.259004	2.31718	0.0204937	0.0992034	ACAP3	NA	FALSE
ENST00000379031.10	ENSG00000169972.12	373.137	0.686127	0.142142	4.82704	1.38576e-06	3.94557e-05	PUSL1	NA	FALSE
ENST00000470520.5	ENSG00000169972.12	29.3164	1.05937	0.619219	1.71082	0.0871149	0.269453	PUSL1	NA	NA
ENST00000618806.4	ENSG00000127054.21	108.52	0.0189087	0.305932	0.061807	0.950716	0.981582	INTS11	FALSE	NA
ENST00000435064.6	ENSG00000127054.21	637.245	0.0622682	0.126871	0.490799	0.623568	0.815151	INTS11	FALSE	NA
ENST00000478641.5	ENSG00000127054.21	82.088	0.969214	0.402017	2.41088	0.015914	0.0828205	INTS11	NA	FALSE
ENST00000461514.6	ENSG00000127054.21	5.89783	0.104328	1.76336	0.0591642	0.952821	NA	INTS11	NA	NA
ENST00000525164.5	ENSG00000127054.21	9.44443	0.539214	0.924777	0.583075	0.559843	NA	INTS11	NA	FALSE
ENST00000528879.5	ENSG00000127054.21	39.1598	-1.47376	1.2469	-1.18194	0.237229	0.494563	INTS11	TRUE	NA
ENST00000488042.6	ENSG00000127054.21	48.1911	0.720352	0.594155	1.2124	0.22536	0.480123	INTS11	NA	NA
ENST00000526797.5	ENSG00000127054.21	45.7214	0.808763	0.535888	1.5092	0.131247	0.348639	INTS11	TRUE	TRUE
ENST00000526332.5	ENSG00000127054.21	21.4897	-0.730232	1.45638	-0.501401	0.616089	0.810736	INTS11	NA	NA
ENST00000526113.1	ENSG00000127054.21	12.8428	-0.203972	0.873965	-0.233386	0.815461	NA	INTS11	NA	NA
ENST00000526904.5	ENSG00000127054.21	13.0997	1.17184	0.691204	1.69536	0.0900064	NA	INTS11	NA	NA
ENST00000429572.5	ENSG00000127054.21	53.4558	-0.170952	0.505378	-0.338267	0.735162	0.880254	INTS11	FALSE	NA
ENST00000534345.5	ENSG00000127054.21	47.7645	-0.608901	0.751717	-0.810014	0.417932	0.671869	INTS11	NA	FALSE
ENST00000531019.5	ENSG00000127054.21	6.57924	3.71847	1.45087	2.56292	0.0103796	NA	INTS11	TRUE	NA
ENST00000444968.1	ENSG00000240731.1	29.2389	0.714662	0.533995	1.33833	0.180789	0.423285	AL139287.1	NA	NA
ENST00000343938.9	ENSG00000224051.7	180.68	0.217535	0.203143	1.07085	0.284239	0.547783	CPTP	NA	NA
ENST00000378891.9	ENSG00000107404.20	805.702	-0.174127	0.132186	-1.31729	0.187742	0.432769	DVL1	NA	FALSE
ENST00000378888.10	ENSG00000107404.20	171.685	-0.608392	0.352311	-1.72686	0.0841928	0.263314	DVL1	NA	NA
ENST00000632445.1	ENSG00000107404.20	94.7942	-0.398427	0.318331	-1.25161	0.210711	0.462211	DVL1	NA	NA
ENST00000634054.1	ENSG00000107404.20	27.5589	0.392242	0.635418	0.617297	0.537039	0.758661	DVL1	NA	NA
ENST00000472445.1	ENSG00000107404.20	11.9438	-0.372587	0.751008	-0.496117	0.619812	NA	DVL1	NA	NA
ENST00000338370.7	ENSG00000175756.13	10.8323	0.154075	0.720758	0.213768	0.830728	NA	AURKAIP1	NA	NA
ENST00000338338.9	ENSG00000175756.13	154.812	0.280876	0.304521	0.922353	0.356344	0.618265	AURKAIP1	NA	FALSE
ENST00000321751.9	ENSG00000175756.13	377.042	-0.157208	0.134664	-1.16742	0.243043	0.501838	AURKAIP1	NA	NA
ENST00000378853.3	ENSG00000175756.13	11.5746	-1.5811	1.32519	-1.19311	0.232826	NA	AURKAIP1	NA	NA
ENST00000400809.8	ENSG00000221978.12	100.727	-0.557064	0.35032	-1.59016	0.1118	0.316228	CCNL2	FALSE	NA
ENST00000482621.5	ENSG00000221978.12	87.8418	-0.416867	0.323582	-1.28829	0.197645	0.445389	CCNL2	TRUE	NA
ENST00000463260.5	ENSG00000221978.12	18.1609	0.325495	0.91644	0.355174	0.72246	NA	CCNL2	NA	FALSE
ENST00000481223.6	ENSG00000221978.12	59.0251	1.62808	1.42388	1.14341	0.25287	0.513377	CCNL2	TRUE	NA
ENST00000418865.6	ENSG00000221978.12	695.713	0.119291	0.203635	0.585807	0.558005	0.773692	CCNL2	NA	NA
ENST00000471930.5	ENSG00000221978.12	18.3978	0.100197	0.725608	0.138086	0.890172	NA	CCNL2	NA	NA
ENST00000408918.8	ENSG00000221978.12	286.57	0.147994	0.227356	0.650938	0.515087	0.742684	CCNL2	FALSE	NA
ENST00000473872.5	ENSG00000221978.12	6.08279	-1.08128	0.972177	-1.11222	0.266043	NA	CCNL2	NA	NA
ENST00000463895.1	ENSG00000221978.12	4.37028	-0.171926	1.41113	-0.121835	0.903029	NA	CCNL2	NA	NA
ENST00000497013.1	ENSG00000221978.12	5.05106	0.51726	1.33938	0.386194	0.699353	NA	CCNL2	NA	NA
ENST00000448629.6	ENSG00000224870.7	30.82	0.367155	1.4825	0.24766	0.804398	0.9168	MRPL20-AS1	NA	NA
ENST00000444362.2	ENSG00000224870.7	62.248	0.577937	0.345461	1.67294	0.0943382	0.284491	MRPL20-AS1	NA	NA
ENST00000453521.1	ENSG00000224870.7	24.8199	-1.59738	0.778317	-2.05236	0.040135	0.159929	MRPL20-AS1	NA	NA
ENST00000344843.12	ENSG00000242485.6	663.369	-0.0627101	0.124064	-0.505464	0.613233	0.809202	MRPL20	NA	NA
ENST00000487659.1	ENSG00000242485.6	20.0042	0.253695	0.664556	0.381751	0.702646	0.861451	MRPL20	NA	NA
ENST00000492508.1	ENSG00000242485.6	26.7057	-0.6764	0.501882	-1.34773	0.177746	0.418936	MRPL20	NA	NA
ENST00000482352.1	ENSG00000242485.6	20.0356	0.476558	0.702721	0.67816	0.49767	0.731187	MRPL20	NA	NA
ENST00000607307.1	ENSG00000272455.1	58.9913	-0.25345	0.385509	-0.657442	0.510897	0.740207	AL391244.2	NA	NA
ENST00000338660.5	ENSG00000179403.12	66.3729	0.40765	0.347036	1.17466	0.240131	0.49779	VWA1	NA	NA
ENST00000476993.2	ENSG00000179403.12	202.376	0.322033	0.203648	1.58132	0.113805	0.319719	VWA1	NA	NA
ENST00000673477.1	ENSG00000160072.20	88.3514	-0.6676	0.322589	-2.0695	0.0384988	0.155219	ATAD3B	FALSE	NA
ENST00000308647.8	ENSG00000160072.20	197.916	0.173829	0.329629	0.527347	0.597953	0.799793	ATAD3B	TRUE	NA
ENST00000472194.6	ENSG00000160072.20	246.254	0.339615	0.190773	1.7802	0.075043	0.244071	ATAD3B	NA	FALSE
ENST00000378736.3	ENSG00000160072.20	200.378	-0.0311516	0.190423	-0.163591	0.870053	0.946567	ATAD3B	NA	NA
ENST00000485748.5	ENSG00000160072.20	61.202	-0.29153	0.336279	-0.866929	0.385981	0.644553	ATAD3B	NA	FALSE
ENST00000474481.1	ENSG00000160072.20	22.4336	-0.647942	0.675302	-0.959486	0.337314	0.601297	ATAD3B	NA	NA
ENST00000378756.8	ENSG00000197785.14	854.752	0.32851	0.160219	2.05038	0.0403278	0.160443	ATAD3A	FALSE	FALSE
ENST00000672388.1	ENSG00000197785.14	53.8646	-0.00125582	0.445666	-0.00281785	0.997752	0.999033	ATAD3A	NA	FALSE
ENST00000339113.9	ENSG00000197785.14	188.713	0.349881	0.505736	0.691825	0.489047	0.724467	ATAD3A	TRUE	NA
ENST00000536055.6	ENSG00000197785.14	333.026	-0.426012	0.280087	-1.521	0.12826	0.3442	ATAD3A	FALSE	NA
ENST00000429957.1	ENSG00000197785.14	73.2199	0.163404	0.510452	0.320117	0.74888	0.888159	ATAD3A	NA	NA
ENST00000291386.4	ENSG00000160075.12	1463.51	0.172938	0.135749	1.27395	0.202681	0.451943	SSU72	NA	NA
ENST00000378725.3	ENSG00000160075.12	52.554	-0.816817	0.937602	-0.871176	0.383658	0.642821	SSU72	NA	NA
ENST00000359060.5	ENSG00000160075.12	130.756	0.0192779	0.229561	0.0839773	0.933074	0.973688	SSU72	NA	NA
ENST00000422725.4	ENSG00000228594.4	13.8158	-1.06331	0.778304	-1.36619	0.171881	NA	FNDC10	NA	NA
ENST00000477990.1	ENSG00000197530.12	16.2359	-0.562587	0.734373	-0.766078	0.44363	NA	MIB2	NA	NA
ENST00000507082.1	ENSG00000197530.12	12.2061	0.184949	0.941312	0.19648	0.844235	NA	MIB2	NA	NA
ENST00000473511.5	ENSG00000197530.12	44.2745	0.499032	0.731542	0.682165	0.495135	0.729284	MIB2	NA	NA
ENST00000464570.1	ENSG00000197530.12	22.4522	-0.522477	1.32901	-0.393132	0.694222	0.856528	MIB2	NA	NA
ENST00000483015.1	ENSG00000197530.12	56.5177	0.113216	0.409769	0.276293	0.782323	0.905113	MIB2	NA	NA
ENST00000511910.1	ENSG00000197530.12	98.7874	0.204096	0.448063	0.455508	0.648744	0.830685	MIB2	NA	NA
ENST00000470373.1	ENSG00000197530.12	42.5808	0.355491	0.717445	0.495496	0.62025	0.813309	MIB2	NA	NA
ENST00000490017.1	ENSG00000189409.14	3.4632	-1.01034	1.68105	-0.601021	0.547826	NA	MMP23B	NA	NA
ENST00000341832.10	ENSG00000248333.8	207.955	0.40231	0.288449	1.39474	0.163096	0.398576	CDK11B	FALSE	NA
ENST00000407249.7	ENSG00000248333.8	64.4588	-2.93758	2.859	-1.02749	0.304192	0.56786	CDK11B	FALSE	NA
ENST00000615951.4	ENSG00000248333.8	25.5205	-3.29734	3.14365	-1.04889	0.294229	0.55793	CDK11B	TRUE	NA
ENST00000611150.3	ENSG00000248333.8	45.4226	3.70105	1.35025	2.74101	0.00612507	0.0410625	CDK11B	TRUE	NA
ENST00000629289.2	ENSG00000248333.8	44.0699	-0.616801	0.806126	-0.765142	0.444187	0.691989	CDK11B	FALSE	NA
ENST00000341028.8	ENSG00000248333.8	11.4124	3.19219	1.89042	1.68861	0.0912944	NA	CDK11B	NA	NA
ENST00000617444.5	ENSG00000189339.12	142.086	-0.234125	1.9319	-0.121189	0.903542	0.960866	SLC35E2B	NA	TRUE
ENST00000611123.1	ENSG00000189339.12	607.226	-0.707538	0.220563	-3.20787	0.00133723	0.0125603	SLC35E2B	NA	TRUE
ENST00000597891.1	ENSG00000269737.2	4.44701	2.98816	1.83374	1.62955	0.103197	NA	AL691432.1	NA	NA
ENST00000404249.8	ENSG00000008128.23	207.254	-0.222441	0.206295	-1.07827	0.280915	0.544407	CDK11A	NA	NA
ENST00000478901.1	ENSG00000008128.23	29.6988	-0.381311	0.63703	-0.598576	0.549456	0.767357	CDK11A	NA	FALSE
ENST00000492390.5	ENSG00000008128.23	6.1817	3.44614	2.58945	1.33084	0.183242	NA	CDK11A	NA	FALSE
ENST00000474916.1	ENSG00000008128.23	16.9531	0.088823	0.984536	0.0902181	0.928114	NA	CDK11A	NA	NA
ENST00000479362.1	ENSG00000008128.23	32.4315	0.877215	0.479945	1.82774	0.0675883	0.227828	CDK11A	NA	NA
ENST00000498810.1	ENSG00000008128.23	4.12158	-0.260929	1.69608	-0.153843	0.877733	NA	CDK11A	NA	NA
ENST00000598846.1	ENSG00000268575.1	108.277	0.266224	0.268514	0.991473	0.321455	0.585208	AL031282.2	NA	NA
ENST00000577672.1	ENSG00000227775.3	8.09065	0.195876	0.844952	0.231818	0.816679	NA	AL031282.1	NA	NA
ENST00000418950.2	ENSG00000227775.3	11.8257	-0.129158	0.731529	-0.176559	0.859855	NA	AL031282.1	NA	NA
ENST00000647043.1	ENSG00000215790.7	53.4587	-0.990426	0.432524	-2.28987	0.0220286	0.104549	SLC35E2A	NA	TRUE
ENST00000643905.1	ENSG00000215790.7	149.243	-0.181054	0.253164	-0.715166	0.474506	0.713579	SLC35E2A	NA	TRUE
ENST00000643943.1	ENSG00000215790.7	59.5014	-0.337158	0.562809	-0.599063	0.549131	0.767105	SLC35E2A	NA	NA
ENST00000341426.9	ENSG00000008130.15	494.406	-0.862332	0.280489	-3.07439	0.00210937	0.017968	NADK	FALSE	NA
ENST00000341991.7	ENSG00000008130.15	656.524	-0.216105	0.144138	-1.49929	0.133798	0.352541	NADK	FALSE	NA
ENST00000498806.1	ENSG00000008130.15	8.25044	0.207122	0.849197	0.243903	0.807306	NA	NADK	TRUE	FALSE
ENST00000492768.5	ENSG00000008130.15	25.9891	-0.0532435	0.654807	-0.0813117	0.935194	0.974703	NADK	NA	NA
ENST00000610897.4	ENSG00000078369.18	619.49	0.435056	0.187811	2.31646	0.0205333	0.0993244	GNB1	NA	NA
ENST00000378609.9	ENSG00000078369.18	4261.64	0.290823	0.0653897	4.44753	8.68624e-06	0.000195045	GNB1	NA	FALSE
ENST00000471354.1	ENSG00000078369.18	8.36143	0.408691	0.890178	0.459111	0.646154	NA	GNB1	NA	NA
ENST00000439272.6	ENSG00000078369.18	42.8893	0.755595	0.593507	1.2731	0.202982	0.452379	GNB1	NA	NA
ENST00000434686.6	ENSG00000078369.18	242.349	-0.00797547	0.250767	-0.0318043	0.974628	0.991054	GNB1	NA	NA
ENST00000437146.1	ENSG00000078369.18	21.4033	2.42064	2.38225	1.01612	0.309574	0.573334	GNB1	NA	FALSE
ENST00000607589.1	ENSG00000078369.18	2.47809	2.27973	2.89724	0.786862	0.431363	NA	GNB1	NA	NA
ENST00000472614.2	ENSG00000078369.18	11.1572	-0.858256	0.803987	-1.0675	0.285746	NA	GNB1	NA	NA
ENST00000378602.3	ENSG00000178821.13	27.8177	-0.46059	0.706563	-0.651874	0.514482	0.742532	TMEM52	NA	NA
ENST00000310991.8	ENSG00000178821.13	46.4863	-1.44604	0.532786	-2.71411	0.00664532	0.0436465	TMEM52	NA	NA
ENST00000639935.1	ENSG00000187730.9	12.5857	-0.234268	0.905053	-0.258845	0.795755	NA	GABRD	NA	NA
ENST00000638763.1	ENSG00000187730.9	12.9025	-0.0808006	0.744732	-0.108496	0.913602	NA	GABRD	NA	NA
ENST00000378567.8	ENSG00000067606.17	257.927	-0.108572	0.212198	-0.511656	0.608892	0.806844	PRKCZ	NA	NA
ENST00000461106.6	ENSG00000067606.17	105.412	0.707903	0.71191	0.994373	0.320041	0.583863	PRKCZ	NA	NA
ENST00000461465.5	ENSG00000067606.17	17.2407	0.297554	1.53992	0.193227	0.846781	NA	PRKCZ	NA	NA
ENST00000470511.5	ENSG00000067606.17	11.1252	2.83648	3.79957	0.746526	0.45535	NA	PRKCZ	NA	NA
ENST00000479263.5	ENSG00000067606.17	120.363	0.382397	0.644457	0.593364	0.552938	0.769709	PRKCZ	NA	FALSE
ENST00000400918.7	ENSG00000162585.17	12.3966	-0.16599	0.965474	-0.171926	0.863496	NA	FAAP20	NA	NA
ENST00000378543.2	ENSG00000162585.17	25.6998	1.00307	1.24591	0.805096	0.420764	0.673873	FAAP20	NA	NA
ENST00000378546.9	ENSG00000162585.17	24.0486	0.656746	1.1351	0.57858	0.562873	0.776986	FAAP20	NA	NA
ENST00000476803.1	ENSG00000162585.17	17.1498	0.299666	2.12925	0.140738	0.888077	NA	FAAP20	NA	NA
ENST00000420515.1	ENSG00000162585.17	16.9363	-1.24863	0.606353	-2.05925	0.0394704	NA	FAAP20	NA	NA
ENST00000378536.5	ENSG00000157933.10	419.237	-1.21589	0.157797	-7.70541	1.30421e-14	2.01537e-12	SKI	NA	NA
ENST00000378513.7	ENSG00000157916.20	87.0233	-0.274034	0.641055	-0.427474	0.669034	0.84192	RER1	NA	NA
ENST00000378518.5	ENSG00000157916.20	119.347	0.156807	0.233612	0.671226	0.502076	0.734411	RER1	NA	NA
ENST00000605895.6	ENSG00000157916.20	431.506	0.909694	0.150345	6.05069	1.44223e-09	8.22651e-08	RER1	NA	NA
ENST00000306256.13	ENSG00000157916.20	82.133	-0.13997	0.339255	-0.41258	0.679914	0.848825	RER1	NA	NA
ENST00000493207.1	ENSG00000157916.20	5.02652	0.360344	1.07503	0.335194	0.737478	NA	RER1	NA	NA
ENST00000378512.5	ENSG00000157916.20	682.148	-0.00867645	0.101235	-0.0857057	0.9317	0.97312	RER1	NA	NA
ENST00000443438.5	ENSG00000157916.20	146.15	0.500721	0.310513	1.61256	0.10684	0.307625	RER1	NA	NA
ENST00000488353.2	ENSG00000157916.20	60.9159	-0.00518428	0.324607	-0.0159709	0.987258	0.995161	RER1	NA	FALSE
ENST00000462129.1	ENSG00000157916.20	24.4106	-0.291484	0.517754	-0.562977	0.57345	0.783687	RER1	NA	NA
ENST00000650293.1	ENSG00000157911.11	137.967	0.76965	0.276836	2.78016	0.00543315	0.0374656	PEX10	NA	NA
ENST00000514502.1	ENSG00000157911.11	6.50053	-0.451907	1.02494	-0.440912	0.659277	NA	PEX10	NA	NA
ENST00000378466.9	ENSG00000157881.16	410.193	0.204588	0.145417	1.40691	0.159454	0.393382	PANK4	NA	NA
ENST00000514922.1	ENSG00000157881.16	33.5681	-0.328906	0.47583	-0.691226	0.489424	0.724781	PANK4	NA	NA
ENST00000419916.8	ENSG00000157870.17	144.235	-0.141388	0.943047	-0.149927	0.880823	0.951131	PRXL2B	NA	NA
ENST00000484099.5	ENSG00000157870.17	66.3835	0.0230911	0.738153	0.0312823	0.975044	0.991108	PRXL2B	NA	NA
ENST00000378378.9	ENSG00000130762.15	277.291	-0.15549	0.233326	-0.666407	0.505151	0.737044	ARHGEF16	NA	NA
ENST00000378373.5	ENSG00000130762.15	77.2736	-1.25662	0.569106	-2.20806	0.0272402	0.122107	ARHGEF16	NA	NA
ENST00000356575.9	ENSG00000162591.16	106.634	0.0487083	0.247452	0.196839	0.843953	0.935107	MEGF6	NA	TRUE
ENST00000378344.7	ENSG00000158109.15	664.202	0.923697	0.170211	5.42678	5.73784e-08	2.25768e-06	TPRG1L	NA	NA
ENST00000378322.7	ENSG00000116213.16	166.429	0.159632	0.241357	0.661396	0.508358	0.739025	WRAP73	NA	FALSE
ENST00000270708.12	ENSG00000116213.16	276.699	-0.580189	0.163985	-3.53807	0.000403062	0.00479361	WRAP73	NA	NA
ENST00000424367.5	ENSG00000116213.16	27.1522	0.128571	0.85336	0.150665	0.88024	0.950873	WRAP73	NA	NA
ENST00000419924.2	ENSG00000116213.16	46.6763	-0.00523264	0.415081	-0.0126063	0.989942	0.996283	WRAP73	NA	FALSE
ENST00000378295.9	ENSG00000078900.15	103.896	-0.723646	0.283028	-2.5568	0.0105639	0.0614214	TP73	NA	FALSE
ENST00000378290.4	ENSG00000078900.15	6.32409	2.23063	2.82948	0.788355	0.430489	NA	TP73	NA	NA
ENST00000378251.3	ENSG00000130764.10	465.014	-0.156119	0.123807	-1.26099	0.207314	0.457998	LRRC47	NA	FALSE
ENST00000462356.5	ENSG00000130764.10	123.689	-0.0990426	0.251864	-0.393239	0.694143	0.856516	LRRC47	NA	FALSE
ENST00000607459.1	ENSG00000272153.1	7.397	-0.0582502	1.47483	-0.0394961	0.968495	NA	AL365330.1	NA	NA
ENST00000378230.8	ENSG00000116198.13	476.644	0.447737	0.153824	2.91071	0.0036061	0.0274934	CEP104	NA	TRUE
ENST00000438539.5	ENSG00000116198.13	82.2308	-0.148306	0.325004	-0.45632	0.64816	0.830501	CEP104	NA	NA
ENST00000461667.1	ENSG00000116198.13	23.2713	-2.02704	1.43775	-1.40987	0.158578	0.392159	CEP104	NA	NA
ENST00000495701.1	ENSG00000116198.13	61.2527	-0.554137	0.430276	-1.28786	0.197794	0.445547	CEP104	NA	FALSE
ENST00000460038.5	ENSG00000116198.13	10.1148	-0.442072	1.50403	-0.293925	0.768815	NA	CEP104	NA	FALSE
ENST00000494653.5	ENSG00000116198.13	396.735	-0.298121	0.123975	-2.40468	0.0161865	0.0839418	CEP104	NA	NA
ENST00000494951.1	ENSG00000116198.13	7.5568	0.443768	1.51422	0.293068	0.76947	NA	CEP104	NA	FALSE
ENST00000378209.8	ENSG00000169598.16	91.3424	-0.50824	0.496099	-1.02447	0.305613	0.569574	DFFB	FALSE	NA
ENST00000341385.4	ENSG00000169598.16	19.6456	-1.3487	0.703075	-1.91828	0.0550752	NA	DFFB	TRUE	NA
ENST00000474140.1	ENSG00000198912.11	65.8007	0.130807	0.32612	0.4011	0.688347	0.852952	C1orf174	NA	FALSE
ENST00000361605.4	ENSG00000198912.11	501.418	-0.224093	0.126813	-1.76711	0.0772104	0.248477	C1orf174	NA	NA
ENST00000378156.9	ENSG00000131697.18	136.27	0.160558	0.381162	0.421234	0.673585	0.844708	NPHP4	NA	TRUE
ENST00000496404.1	ENSG00000116254.18	141.155	-0.182444	0.238089	-0.766285	0.443507	0.69131	CHD5	NA	NA
ENST00000234875.9	ENSG00000116251.11	7982.38	-0.0420202	0.0618447	-0.679448	0.496854	0.730772	RPL22	NA	NA
ENST00000480661.1	ENSG00000116251.11	422.473	-0.347744	0.162487	-2.14013	0.032344	0.137737	RPL22	NA	NA
ENST00000497965.5	ENSG00000116251.11	2574.13	-0.216992	0.0929116	-2.33547	0.0195188	0.0960849	RPL22	NA	NA
ENST00000471204.5	ENSG00000116251.11	740.227	-0.413572	0.359556	-1.15023	0.250049	0.510245	RPL22	NA	NA
ENST00000496676.5	ENSG00000158286.13	33.283	0.17494	0.44611	0.392146	0.69495	0.85696	RNF207	NA	NA
ENST00000492476.1	ENSG00000158286.13	11.5358	0.352081	0.799051	0.440624	0.659485	NA	RNF207	NA	NA
ENST00000483336.1	ENSG00000158286.13	18.0894	-0.399715	0.627882	-0.636608	0.52438	NA	RNF207	NA	NA
ENST00000343813.10	ENSG00000116237.16	1538.59	0.313113	0.100891	3.10347	0.00191266	0.0165832	ICMT	FALSE	NA
ENST00000489498.5	ENSG00000116237.16	1777.32	0.000397117	0.0843706	0.00470682	0.996245	0.998298	ICMT	TRUE	TRUE
ENST00000474756.1	ENSG00000116237.16	117.086	0.560374	0.229298	2.44387	0.0145307	0.0775122	ICMT	TRUE	NA
ENST00000608083.5	ENSG00000097021.19	955.437	-0.0305064	0.113621	-0.268493	0.78832	0.908135	ACOT7	NA	NA
ENST00000377855.6	ENSG00000097021.19	5.62515	1.19688	3.18917	0.375295	0.707441	NA	ACOT7	NA	TRUE
ENST00000545482.5	ENSG00000097021.19	157.073	0.158013	0.253299	0.62382	0.532745	0.755515	ACOT7	NA	NA
ENST00000473466.2	ENSG00000097021.19	66.0847	-0.204509	0.556077	-0.367771	0.713044	0.867845	ACOT7	NA	NA
ENST00000377836.8	ENSG00000069812.11	8.06358	-0.00720244	1.37565	-0.00523567	0.995823	NA	HES2	NA	FALSE
ENST00000377834.8	ENSG00000069812.11	132.787	0.0112322	0.293548	0.0382638	0.969477	0.989146	HES2	NA	NA
ENST00000645284.1	ENSG00000187017.17	72.5244	-0.305848	0.349211	-0.875827	0.381124	0.640591	ESPN	NA	NA
ENST00000418286.1	ENSG00000187017.17	6.85563	-0.409949	0.917603	-0.446761	0.655048	NA	ESPN	NA	NA
ENST00000633239.1	ENSG00000187017.17	27.7602	-0.202134	0.828666	-0.243927	0.807287	0.917816	ESPN	NA	NA
ENST00000475479.2	ENSG00000187017.17	2.57328	1.94705	3.32097	0.586291	0.55768	NA	ESPN	NA	NA
ENST00000434576.2	ENSG00000187017.17	6.07493	-1.43807	2.31481	-0.621246	0.534438	NA	ESPN	NA	NA
ENST00000468561.2	ENSG00000187017.17	4.80639	2.03875	1.86203	1.09491	0.273557	NA	ESPN	NA	NA
ENST00000647810.1	ENSG00000215788.10	47.8298	0.454083	0.374579	1.21225	0.225418	0.480187	TNFRSF25	NA	NA
ENST00000513135.5	ENSG00000215788.10	35.5108	1.12344	0.477913	2.35072	0.018737	0.0932627	TNFRSF25	NA	NA
ENST00000340850.9	ENSG00000171680.22	57.6076	-0.261535	0.607678	-0.430385	0.666916	0.840748	PLEKHG5	NA	TRUE
ENST00000377705.6	ENSG00000162408.11	917.533	0.000687147	0.0925004	0.00742858	0.994073	0.9978	NOL9	NA	NA
ENST00000464383.1	ENSG00000162408.11	90.2347	-0.24759	0.291437	-0.84955	0.395575	0.653033	NOL9	NA	NA
ENST00000462798.1	ENSG00000162408.11	13.1747	-0.0890929	1.60021	-0.0556758	0.9556	NA	NOL9	NA	NA
ENST00000460777.1	ENSG00000162408.11	13.2135	0.0702497	0.781714	0.0898662	0.928394	NA	NOL9	NA	NA
ENST00000377674.9	ENSG00000204859.13	67.4026	0.477696	0.520973	0.916929	0.35918	0.621118	ZBTB48	FALSE	FALSE
ENST00000435905.5	ENSG00000204859.13	10.9037	-0.552262	0.940727	-0.587059	0.557164	NA	ZBTB48	NA	NA
ENST00000488936.1	ENSG00000204859.13	35.0129	-0.142825	0.449407	-0.317807	0.750631	0.888683	ZBTB48	NA	FALSE
ENST00000466813.1	ENSG00000204859.13	48.1836	-0.0140754	0.352313	-0.0399514	0.968132	0.988485	ZBTB48	TRUE	NA
ENST00000377658.8	ENSG00000162413.16	376.65	-0.498727	0.14363	-3.47229	0.000516032	0.00587706	KLHL21	NA	TRUE
ENST00000377663.3	ENSG00000162413.16	167.507	0.110913	0.308942	0.359009	0.719589	0.871556	KLHL21	NA	NA
ENST00000496707.5	ENSG00000162413.16	3.51486	2.71865	2.83035	0.960536	0.336786	NA	KLHL21	NA	NA
ENST00000377648.5	ENSG00000116273.6	256.046	-0.242381	0.174505	-1.38896	0.164844	0.400888	PHF13	NA	NA
ENST00000054650.8	ENSG00000041988.15	137.013	-0.231696	0.305786	-0.757706	0.448627	0.694957	THAP3	NA	NA
ENST00000307896.10	ENSG00000041988.15	30.069	0.322436	1.41436	0.227974	0.819667	0.92349	THAP3	NA	FALSE
ENST00000377627.7	ENSG00000041988.15	96.9337	-0.281494	0.25377	-1.10925	0.267323	0.529537	THAP3	NA	NA
ENST00000377577.10	ENSG00000007923.16	629.117	-0.360423	0.113981	-3.16212	0.00156624	0.0141571	DNAJC11	NA	NA
ENST00000294401.11	ENSG00000007923.16	230.493	-0.10913	0.22388	-0.48745	0.625939	0.816649	DNAJC11	NA	FALSE
ENST00000426784.1	ENSG00000007923.16	14.8467	-0.615949	0.985768	-0.624842	0.532075	NA	DNAJC11	NA	FALSE
ENST00000473993.5	ENSG00000007923.16	37.0542	-0.383607	0.719393	-0.533237	0.593869	0.797197	DNAJC11	NA	NA
ENST00000485073.5	ENSG00000007923.16	61.3347	-0.585591	0.519093	-1.12811	0.259275	0.520972	DNAJC11	NA	NA
ENST00000460594.5	ENSG00000007923.16	13.1862	3.07146	1.09252	2.81136	0.0049332	NA	DNAJC11	NA	NA
ENST00000303635.12	ENSG00000171735.19	358.219	1.30541	0.139573	9.35291	8.52691e-21	2.98846e-18	CAMTA1	FALSE	NA
ENST00000476163.5	ENSG00000171735.19	103.089	0.135201	0.328849	0.411134	0.680974	0.849244	CAMTA1	NA	TRUE
ENST00000473578.5	ENSG00000171735.19	48.0087	-0.422406	0.445165	-0.948876	0.342684	0.606585	CAMTA1	FALSE	NA
ENST00000557126.5	ENSG00000171735.19	4.72593	-3.31106	1.92526	-1.7198	0.0854692	NA	CAMTA1	FALSE	NA
ENST00000461311.1	ENSG00000171735.19	9.88175	-1.0166	2.35391	-0.431876	0.665832	NA	CAMTA1	TRUE	NA
ENST00000486138.1	ENSG00000171735.19	8.04899	0.951909	0.834001	1.14138	0.253713	NA	CAMTA1	TRUE	NA
ENST00000490905.5	ENSG00000171735.19	78.061	1.29976	0.438666	2.96298	0.00304678	0.0240768	CAMTA1	FALSE	NA
ENST00000054666.11	ENSG00000049245.13	2279.46	0.103806	0.0671112	1.54678	0.121917	0.33324	VAMP3	NA	FALSE
ENST00000470357.1	ENSG00000049245.13	182.513	-0.514509	0.21266	-2.4194	0.0155463	0.0815479	VAMP3	NA	NA
ENST00000487194.1	ENSG00000049245.13	4.8878	0.130597	1.22388	0.106707	0.915021	NA	VAMP3	NA	NA
ENST00000602406.1	ENSG00000269925.1	5.26833	1.04856	1.19026	0.880952	0.378344	NA	Z98884.2	NA	NA
ENST00000377516.6	ENSG00000049247.13	143.873	-0.312576	0.2713	-1.15214	0.249263	0.509434	UTS2	NA	NA
ENST00000361696.9	ENSG00000049247.13	78.7506	-0.461744	0.292599	-1.57808	0.114548	0.321036	UTS2	NA	NA
ENST00000054668.5	ENSG00000049247.13	43.5245	-0.325776	0.458754	-0.710131	0.477623	0.715444	UTS2	NA	NA
ENST00000493373.5	ENSG00000116288.13	60.2826	1.34701	1.6435	0.819597	0.412446	0.66713	PARK7	NA	NA
ENST00000460192.5	ENSG00000116288.13	129.774	0.542779	0.332523	1.63231	0.102615	0.299751	PARK7	NA	NA
ENST00000493678.5	ENSG00000116288.13	1370.56	0.122479	0.151679	0.807486	0.419387	0.673221	PARK7	NA	NA
ENST00000377493.9	ENSG00000116288.13	180.762	-0.281001	0.467329	-0.601291	0.547646	0.766173	PARK7	NA	NA
ENST00000338639.10	ENSG00000116288.13	1115.33	-0.0201293	0.123384	-0.163144	0.870405	0.946738	PARK7	NA	NA
ENST00000377491.5	ENSG00000116288.13	38.7951	0.400123	0.951366	0.420578	0.674064	0.844983	PARK7	NA	NA
ENST00000377488.5	ENSG00000116288.13	22.9719	-0.229505	0.931938	-0.246266	0.805476	0.917012	PARK7	NA	NA
ENST00000469225.1	ENSG00000116288.13	329.622	-0.758382	0.300144	-2.52672	0.0115132	0.0655175	PARK7	NA	NA
ENST00000641354.1	ENSG00000284747.1	22.8237	0.944629	0.555034	1.70193	0.0887684	0.273155	AL034417.5	NA	NA
ENST00000377482.10	ENSG00000116285.13	5105.06	-0.534234	0.119097	-4.48569	7.26776e-06	0.000167736	ERRFI1	FALSE	NA
ENST00000467067.1	ENSG00000116285.13	314.95	-0.74611	0.172603	-4.32268	1.54142e-05	0.000315866	ERRFI1	FALSE	NA
ENST00000469499.5	ENSG00000116285.13	18.2708	-0.743041	0.704215	-1.05513	0.291364	NA	ERRFI1	FALSE	NA
ENST00000487559.1	ENSG00000116285.13	19.5329	-0.161209	0.558777	-0.288504	0.772961	NA	ERRFI1	TRUE	NA
ENST00000400908.7	ENSG00000142599.19	127.081	-0.403785	0.430206	-0.938585	0.347944	0.610805	RERE	NA	FALSE
ENST00000400907.6	ENSG00000142599.19	166.221	-0.370993	0.240929	-1.53985	0.123598	0.336361	RERE	NA	NA
ENST00000469251.1	ENSG00000142599.19	26.9053	-0.302595	0.540879	-0.559449	0.575855	0.785616	RERE	NA	NA
ENST00000468247.1	ENSG00000142599.19	7.22702	0.558933	1.41179	0.395903	0.692176	NA	RERE	NA	FALSE
ENST00000437586.1	ENSG00000234619.1	11.0996	0.480467	1.08802	0.441599	0.658779	NA	RPL7P11	NA	NA
ENST00000234590.10	ENSG00000074800.16	25160.7	0.149378	0.0476782	3.13303	0.00173009	0.0153047	ENO1	FALSE	NA
ENST00000464920.2	ENSG00000074800.16	184.931	-0.244847	0.222453	-1.10067	0.271041	0.533483	ENO1	NA	NA
ENST00000646370.2	ENSG00000074800.16	73.0093	0.140431	0.632165	0.222143	0.824202	0.925532	ENO1	TRUE	FALSE
ENST00000645609.1	ENSG00000074800.16	230.995	0.143194	0.169653	0.844042	0.398646	0.656066	ENO1	NA	NA
ENST00000645600.1	ENSG00000074800.16	392.832	-0.3632	0.59126	-0.61428	0.53903	0.759795	ENO1	NA	NA
ENST00000497492.1	ENSG00000074800.16	635.431	0.12285	0.554664	0.221486	0.824714	0.92566	ENO1	NA	NA
ENST00000646660.1	ENSG00000074800.16	1774.78	-0.668601	0.154142	-4.33758	1.44062e-05	0.000300461	ENO1	NA	NA
ENST00000646680.1	ENSG00000074800.16	3541.11	0.230822	0.101844	2.26642	0.0234256	0.109212	ENO1	TRUE	NA
ENST00000646906.1	ENSG00000074800.16	122.314	0.0710038	0.454877	0.156095	0.875959	0.949173	ENO1	NA	NA
ENST00000646156.1	ENSG00000074800.16	77.6468	-0.153054	0.427328	-0.358165	0.72022	0.872082	ENO1	NA	NA
ENST00000643438.1	ENSG00000074800.16	23.4602	-0.393283	0.523094	-0.75184	0.452147	0.697327	ENO1	NA	NA
ENST00000486051.5	ENSG00000074800.16	74.4181	-0.390463	0.487365	-0.801172	0.423032	0.675786	ENO1	NA	FALSE
ENST00000492343.2	ENSG00000074800.16	111.741	-0.268995	0.239639	-1.1225	0.26165	0.523843	ENO1	NA	NA
ENST00000377411.5	ENSG00000180758.12	114.491	-0.143268	0.2359	-0.607322	0.543637	0.763292	GPR157	NA	NA
ENST00000635687.1	ENSG00000228526.7	90.8734	1.26097	0.373399	3.37702	0.000732766	0.00778229	MIR34AHG	NA	NA
ENST00000635405.2	ENSG00000228526.7	56.0213	0.991354	0.396055	2.50307	0.012312	0.0687289	MIR34AHG	NA	NA
ENST00000328089.11	ENSG00000171621.14	194.005	0.32579	0.197092	1.65298	0.0983345	0.291457	SPSB1	NA	FALSE
ENST00000302692.7	ENSG00000171612.7	485.196	-0.156202	0.119222	-1.31018	0.190136	0.435982	SLC25A33	NA	NA
ENST00000340381.11	ENSG00000188807.13	49.048	-0.996686	0.426872	-2.33486	0.0195509	0.0961509	TMEM201	NA	FALSE
ENST00000340305.9	ENSG00000188807.13	38.8149	-0.146063	0.414687	-0.352225	0.72467	0.874543	TMEM201	NA	NA
ENST00000377346.9	ENSG00000171608.16	145.649	0.123473	0.235341	0.524659	0.59982	0.801206	PIK3CD	NA	NA
ENST00000415330.2	ENSG00000231789.2	32.5508	0.091768	0.442794	0.207247	0.835817	0.931562	PIK3CD-AS2	NA	NA
ENST00000377298.9	ENSG00000171603.18	321.156	-0.608118	0.326211	-1.86419	0.0622953	0.215551	CLSTN1	FALSE	NA
ENST00000650348.1	ENSG00000171603.18	134.009	-0.793788	0.390348	-2.03354	0.0419979	0.165002	CLSTN1	TRUE	NA
ENST00000435891.5	ENSG00000171603.18	182.822	-0.447697	0.205608	-2.17743	0.0294483	0.129278	CLSTN1	FALSE	TRUE
ENST00000361311.4	ENSG00000171603.18	470.951	-0.0480746	0.148452	-0.32384	0.746059	0.886275	CLSTN1	FALSE	TRUE
ENST00000464286.1	ENSG00000171603.18	14.8763	-0.722055	1.46516	-0.492817	0.622142	NA	CLSTN1	NA	NA
ENST00000377263.6	ENSG00000178585.15	246.096	0.416453	0.200986	2.07205	0.0382606	0.154552	CTNNBIP1	NA	NA
ENST00000400904.7	ENSG00000178585.15	166.599	0.314178	0.229529	1.3688	0.171063	0.409452	CTNNBIP1	NA	NA
ENST00000377258.5	ENSG00000178585.15	26.7955	1.11031	0.576606	1.92559	0.0541551	0.196212	CTNNBIP1	NA	NA
ENST00000377256.1	ENSG00000178585.15	30.3464	0.549186	0.548977	1.00038	0.317127	0.58075	CTNNBIP1	NA	NA
ENST00000377223.6	ENSG00000162441.12	600.503	0.807586	0.141753	5.69715	1.2183e-08	5.56684e-07	LZIC	NA	NA
ENST00000400903.6	ENSG00000162441.12	144.877	0.383855	0.276372	1.3889	0.164862	0.400905	LZIC	NA	NA
ENST00000377213.1	ENSG00000162441.12	454.025	0.309872	0.182978	1.6935	0.0903609	0.276028	LZIC	NA	NA
ENST00000403197.5	ENSG00000173614.14	52.9253	-0.342251	0.664579	-0.514989	0.60656	0.805255	NMNAT1	FALSE	NA
ENST00000462686.1	ENSG00000173614.14	123.241	0.564487	0.407767	1.38434	0.166256	0.402882	NMNAT1	TRUE	NA
ENST00000377205.6	ENSG00000173614.14	171.665	0.626826	0.241549	2.59503	0.00945829	0.056431	NMNAT1	FALSE	TRUE
ENST00000492735.1	ENSG00000173614.14	5.94392	-0.408539	1.00801	-0.405295	0.685261	NA	NMNAT1	NA	NA
ENST00000365545.1	ENSG00000202415.1	7.86329	0.496406	1.07907	0.460033	0.645493	NA	RN7SKP269	NA	NA
ENST00000294435.8	ENSG00000162444.12	561.095	0.309277	0.142602	2.16881	0.0300968	0.131193	RBP7	NA	NA
ENST00000253251.12	ENSG00000130939.20	570.638	-0.358798	0.127829	-2.80686	0.0050027	0.0354338	UBE4B	NA	FALSE
ENST00000343090.11	ENSG00000130939.20	378.21	-0.635734	0.274839	-2.31311	0.0207166	0.0999548	UBE4B	NA	FALSE
ENST00000470736.1	ENSG00000130939.20	52.0154	-0.646388	0.386658	-1.67173	0.0945771	0.284784	UBE4B	NA	NA
ENST00000377093.8	ENSG00000054523.17	904.847	0.643002	0.133363	4.82145	1.42521e-06	4.04773e-05	KIF1B	NA	FALSE
ENST00000263934.10	ENSG00000054523.17	418.579	-0.735594	0.218535	-3.36602	0.000762614	0.00803154	KIF1B	NA	FALSE
ENST00000377086.5	ENSG00000054523.17	490.175	-0.254142	0.171956	-1.47794	0.139423	0.362188	KIF1B	NA	NA
ENST00000377083.5	ENSG00000054523.17	373.843	0.0167345	0.312488	0.0535526	0.957292	0.983889	KIF1B	NA	NA
ENST00000620295.2	ENSG00000054523.17	408.419	-0.221763	0.248299	-0.893129	0.371788	0.632503	KIF1B	NA	NA
ENST00000487775.1	ENSG00000142657.21	70.2708	-0.11948	0.381582	-0.313117	0.754191	0.890312	PGD	NA	NA
ENST00000270776.13	ENSG00000142657.21	1982.87	-0.126188	0.0966206	-1.30601	0.191548	0.437949	PGD	FALSE	NA
ENST00000477958.5	ENSG00000142657.21	16.2314	0.956432	0.601348	1.59048	0.111726	NA	PGD	TRUE	TRUE
ENST00000483936.5	ENSG00000142657.21	284.381	-0.150424	0.256508	-0.58643	0.557587	0.773481	PGD	NA	NA
ENST00000465632.5	ENSG00000142657.21	3.48403	-2.16548	2.31129	-0.936915	0.348802	NA	PGD	NA	NA
ENST00000460189.1	ENSG00000142657.21	5.9195	-0.634138	1.3886	-0.456673	0.647906	NA	PGD	NA	NA
ENST00000602787.6	ENSG00000251503.8	95.2328	-0.634019	0.292624	-2.16667	0.0302601	0.131634	CENPS-CORT	NA	NA
ENST00000309048.8	ENSG00000175279.22	205.091	0.073532	0.180502	0.407374	0.683733	0.850902	CENPS	FALSE	NA
ENST00000477755.1	ENSG00000175279.22	77.0095	0.630807	0.2894	2.17971	0.0292791	0.128736	CENPS	TRUE	NA
ENST00000462462.1	ENSG00000175279.22	3.97296	0.938777	2.32745	0.403351	0.68669	NA	CENPS	FALSE	NA
ENST00000377038.8	ENSG00000160049.12	1819.74	0.143733	0.0800569	1.79539	0.0725921	0.238764	DFFA	FALSE	FALSE
ENST00000476658.5	ENSG00000160049.12	92.9322	-0.932923	0.629287	-1.48251	0.138205	0.360128	DFFA	TRUE	NA
ENST00000377036.2	ENSG00000160049.12	341.24	-0.0640466	0.203793	-0.314273	0.753313	0.889874	DFFA	FALSE	NA
ENST00000472851.1	ENSG00000142655.13	18.4093	-0.351249	0.58847	-0.596886	0.550584	NA	PEX14	NA	NA
ENST00000356607.9	ENSG00000142655.13	117.872	0.0841833	0.222216	0.378836	0.70481	0.862672	PEX14	NA	FALSE
ENST00000491661.2	ENSG00000142655.13	3.22631	-0.513012	2.32899	-0.220272	0.825659	NA	PEX14	NA	NA
ENST00000461850.3	ENSG00000243267.3	2.24276	3.8192	3.46187	1.10322	0.269933	NA	RN7SL614P	NA	NA
ENST00000639083.1	ENSG00000120948.18	155.182	0.288757	0.40673	0.709948	0.477736	0.715531	TARDBP	FALSE	FALSE
ENST00000629725.2	ENSG00000120948.18	161.581	0.0640207	0.464983	0.137684	0.89049	0.955602	TARDBP	NA	NA
ENST00000439080.6	ENSG00000120948.18	59.0439	-0.0645637	0.460663	-0.140154	0.888538	0.954792	TARDBP	TRUE	NA
ENST00000613864.4	ENSG00000120948.18	158.15	-0.41332	0.248647	-1.66228	0.0964576	0.287934	TARDBP	NA	NA
ENST00000240185.8	ENSG00000120948.18	464.322	0.691831	0.208527	3.31771	0.000907589	0.00919788	TARDBP	FALSE	NA
ENST00000315091.7	ENSG00000120948.18	740.436	-0.0338658	0.141878	-0.238696	0.811341	0.919657	TARDBP	FALSE	FALSE
ENST00000618606.1	ENSG00000120948.18	19.4665	0.21707	0.757821	0.28644	0.774541	NA	TARDBP	NA	NA
ENST00000621573.1	ENSG00000120948.18	432.469	-0.0589066	0.177678	-0.331536	0.74024	0.882741	TARDBP	TRUE	TRUE
ENST00000617757.1	ENSG00000120948.18	45.6118	1.43159	1.08839	1.31533	0.188399	0.433549	TARDBP	NA	NA
ENST00000400897.8	ENSG00000009724.17	38.6747	0.815676	0.422389	1.9311	0.0534705	0.19449	MASP2	NA	NA
ENST00000612387.1	ENSG00000271895.2	23.9373	0.476076	0.601618	0.791325	0.428754	0.680095	AL109811.2	NA	NA
ENST00000475189.1	ENSG00000116649.10	12.12	0.233291	0.927277	0.251587	0.80136	NA	SRM	NA	NA
ENST00000376957.7	ENSG00000116649.10	349.217	-0.575748	0.171972	-3.34792	0.000814207	0.0084596	SRM	FALSE	NA
ENST00000459997.1	ENSG00000116649.10	5.73889	-0.356245	1.04527	-0.340817	0.733241	NA	SRM	TRUE	NA
ENST00000304457.11	ENSG00000171824.14	110.219	1.00131	1.95927	0.511062	0.609307	0.806882	EXOSC10	NA	NA
ENST00000376936.9	ENSG00000171824.14	2128.57	0.0390585	0.100468	0.388764	0.697451	0.8583	EXOSC10	NA	NA
ENST00000474216.5	ENSG00000171824.14	40.8293	0.295558	0.391261	0.755398	0.45001	0.695547	EXOSC10	NA	NA
ENST00000472078.1	ENSG00000171824.14	12.1728	0.371754	0.789821	0.470681	0.637868	NA	EXOSC10	NA	NA
ENST00000485606.1	ENSG00000171824.14	7.85424	0.516196	0.93623	0.551356	0.58139	NA	EXOSC10	NA	NA
ENST00000361445.9	ENSG00000198793.13	3245.27	0.191848	0.110378	1.7381	0.0821929	0.258917	MTOR	NA	TRUE
ENST00000376810.5	ENSG00000120942.13	213.028	-0.0551653	0.247514	-0.222877	0.823631	0.925174	UBIAD1	NA	NA
ENST00000483738.1	ENSG00000120942.13	42.3408	0.205307	0.420717	0.487994	0.625554	0.81646	UBIAD1	NA	NA
ENST00000642025.1	ENSG00000116661.11	89.676	1.01743	0.262129	3.88141	0.000103852	0.0015622	FBXO2	TRUE	NA
ENST00000354287.5	ENSG00000116661.11	139.57	0.989548	0.283585	3.48942	0.000484063	0.00557837	FBXO2	FALSE	TRUE
ENST00000425796.5	ENSG00000132879.14	40.9789	-0.782449	0.416403	-1.87907	0.0602352	0.210651	FBXO44	NA	NA
ENST00000251547.10	ENSG00000132879.14	115.662	-0.283475	0.328968	-0.861711	0.388846	0.647323	FBXO44	NA	NA
ENST00000376768.5	ENSG00000132879.14	39.3442	-0.963694	0.605693	-1.59106	0.111596	0.315972	FBXO44	NA	NA
ENST00000376760.5	ENSG00000132879.14	48.4251	0.972026	0.481036	2.02069	0.0433114	0.168295	FBXO44	NA	NA
ENST00000376762.8	ENSG00000132879.14	21.6936	0.484328	0.682851	0.709273	0.478155	0.715862	FBXO44	NA	NA
ENST00000376753.9	ENSG00000116663.11	279.294	-0.230493	0.204314	-1.12813	0.259264	0.520972	FBXO6	NA	FALSE
ENST00000376692.9	ENSG00000116670.15	1007.73	0.00849591	0.125268	0.0678219	0.945927	0.979358	MAD2L2	NA	NA
ENST00000376669.9	ENSG00000116670.15	63.8659	-0.557119	0.762365	-0.730777	0.464915	0.70669	MAD2L2	NA	NA
ENST00000376667.7	ENSG00000116670.15	116.572	0.986734	0.404394	2.44003	0.0146859	0.0781493	MAD2L2	NA	NA
ENST00000456915.1	ENSG00000116670.15	27.1466	0.059867	0.491646	0.121768	0.903082	0.96062	MAD2L2	NA	NA
ENST00000400895.6	ENSG00000177674.16	14.1499	1.19244	0.711911	1.67499	0.0939369	NA	AGTRAP	NA	TRUE
ENST00000494437.1	ENSG00000177674.16	12.4252	0.596412	0.806249	0.739737	0.45946	NA	AGTRAP	NA	NA
ENST00000314340.10	ENSG00000177674.16	147.655	0.5208	0.278669	1.86888	0.0616394	0.214167	AGTRAP	NA	NA
ENST00000376629.8	ENSG00000177674.16	39.1038	-0.176344	0.549045	-0.321184	0.748071	0.887516	AGTRAP	NA	NA
ENST00000413656.5	ENSG00000177000.13	7.56298	0.850119	0.898043	0.946636	0.343824	NA	MTHFR	NA	NA
ENST00000346436.11	ENSG00000011021.23	146.444	0.103405	0.299314	0.345473	0.729739	0.877475	CLCN6	NA	TRUE
ENST00000650448.1	ENSG00000285646.2	196.661	0.505357	0.482059	1.04833	0.294487	0.558048	AL021155.4	NA	NA
ENST00000666735.1	ENSG00000285646.2	53.8421	1.66426	0.496892	3.34935	0.000810022	0.00842641	AL021155.4	NA	NA
ENST00000658167.1	ENSG00000285646.2	8.91304	0.577902	1.38924	0.415984	0.677422	NA	AL021155.4	NA	NA
ENST00000376572.8	ENSG00000116685.16	1034.13	-0.356784	0.0849228	-4.20127	2.65419e-05	0.000495507	KIAA2013	NA	NA
ENST00000616327.1	ENSG00000116685.16	17.9366	-1.16187	2.93435	-0.395956	0.692138	NA	KIAA2013	NA	NA
ENST00000449038.5	ENSG00000083444.17	27.496	0.0898441	0.498621	0.180185	0.857007	0.940755	PLOD1	NA	TRUE
ENST00000196061.5	ENSG00000083444.17	1977.92	0.338263	0.0961709	3.51731	0.000435941	0.00510867	PLOD1	NA	TRUE
ENST00000491536.5	ENSG00000083444.17	19.5601	0.729842	1.19554	0.610472	0.541549	NA	PLOD1	NA	NA
ENST00000470133.1	ENSG00000083444.17	60.2075	0.188562	0.463839	0.406525	0.684357	0.851214	PLOD1	NA	FALSE
ENST00000490079.5	ENSG00000116688.17	47.4879	-0.302675	0.414801	-0.729686	0.465582	0.707204	MFN2	NA	FALSE
ENST00000484391.5	ENSG00000116688.17	26.5535	0.213727	0.518882	0.411898	0.680414	0.849136	MFN2	NA	NA
ENST00000497302.1	ENSG00000116688.17	177.137	-0.0212029	0.216526	-0.0979232	0.921993	0.969291	MFN2	NA	TRUE
ENST00000235329.10	ENSG00000116688.17	3144.79	0.0258052	0.103022	0.250482	0.802214	0.915724	MFN2	NA	FALSE
ENST00000412236.1	ENSG00000116688.17	17.1764	-0.135819	0.740561	-0.1834	0.854484	NA	MFN2	NA	NA
ENST00000478749.5	ENSG00000116691.11	24.8064	0.375004	0.590223	0.63536	0.525193	0.74981	MIIP	NA	NA
ENST00000235332.6	ENSG00000116691.11	154.968	0.301168	0.324906	0.926938	0.353959	0.615886	MIIP	NA	FALSE
ENST00000620676.6	ENSG00000048707.15	145.661	1.70059	0.925695	1.8371	0.0661957	0.224859	VPS13D	NA	FALSE
ENST00000613099.4	ENSG00000048707.15	2657.06	0.206258	0.0940507	2.19305	0.0283037	0.12555	VPS13D	NA	NA
ENST00000643711.1	ENSG00000048707.15	18.6788	1.25259	0.796644	1.57234	0.115872	NA	VPS13D	NA	NA
ENST00000616661.5	ENSG00000162496.9	506.481	-0.395227	0.156637	-2.5232	0.0116291	0.0659455	DHRS3	NA	TRUE
ENST00000464917.5	ENSG00000162496.9	8.02401	-0.446112	0.859507	-0.519032	0.603739	NA	DHRS3	NA	TRUE
ENST00000606790.1	ENSG00000272482.1	7.38992	0.813149	1.0077	0.806937	0.419703	NA	AC254633.1	NA	NA
ENST00000413440.5	ENSG00000116731.22	732.206	-0.480388	0.244942	-1.96123	0.0498524	0.185748	PRDM2	NA	FALSE
ENST00000343137.8	ENSG00000116731.22	227.191	0.834424	0.751451	1.11042	0.266819	0.529063	PRDM2	NA	NA
ENST00000400798.6	ENSG00000189337.17	204.216	0.317862	0.188678	1.68468	0.0920512	0.279534	KAZN	NA	NA
ENST00000428417.5	ENSG00000171729.14	104.627	0.175913	0.296974	0.59235	0.553616	0.770017	TMEM51	NA	NA
ENST00000400796.7	ENSG00000171729.14	59.4464	-0.226305	0.523841	-0.432011	0.665734	0.839933	TMEM51	NA	FALSE
ENST00000376008.3	ENSG00000171729.14	218.568	-0.221959	0.190741	-1.16367	0.244557	0.503576	TMEM51	NA	NA
ENST00000433640.6	ENSG00000142621.19	15.2664	0.0238926	0.670481	0.035635	0.971573	NA	FHAD1	NA	NA
ENST00000375998.8	ENSG00000142621.19	173.18	0.664674	0.301546	2.20422	0.0275089	0.122874	FHAD1	NA	NA
ENST00000375997.8	ENSG00000142621.19	46.3544	-0.306595	0.380636	-0.805479	0.420543	0.673678	FHAD1	NA	NA
ENST00000375980.9	ENSG00000142634.13	1016.05	-1.11447	0.138787	-8.03007	9.74151e-16	1.89241e-13	EFHD2	NA	FALSE
ENST00000348549.9	ENSG00000132906.18	65.2438	0.115316	0.331059	0.348326	0.727596	0.876208	CASP9	NA	NA
ENST00000546969.1	ENSG00000132906.18	12.9824	-0.757483	0.820043	-0.923711	0.355637	NA	CASP9	NA	NA
ENST00000375838.5	ENSG00000116138.13	186.927	0.071798	0.216768	0.331221	0.740478	0.882808	DNAJC16	NA	NA
ENST00000616884.4	ENSG00000116138.13	433.685	1.14885	0.221361	5.18995	2.10356e-07	7.23811e-06	DNAJC16	NA	NA
ENST00000375847.8	ENSG00000116138.13	687.022	-0.0377963	0.214421	-0.176272	0.860081	0.942109	DNAJC16	NA	NA
ENST00000490811.1	ENSG00000116138.13	33.5335	0.36232	0.504358	0.718379	0.472523	0.71209	DNAJC16	NA	NA
ENST00000480945.6	ENSG00000197312.12	2022.77	0.0826204	0.0725798	1.13834	0.254979	0.515723	DDI2	FALSE	FALSE
ENST00000546927.1	ENSG00000197312.12	15.4415	-0.517525	0.698289	-0.741133	0.458613	NA	DDI2	NA	NA
ENST00000320153.10	ENSG00000197312.12	55.5395	-1.30701	0.829549	-1.57557	0.115126	0.322098	DDI2	TRUE	NA
ENST00000548451.1	ENSG00000197312.12	5.65651	0.563359	1.09939	0.51243	0.60835	NA	DDI2	NA	NA
ENST00000345034.1	ENSG00000215695.1	385.054	-0.166188	0.144941	-1.14659	0.25155	0.51189	RSC1A1	NA	NA
ENST00000375793.2	ENSG00000116786.13	500.968	-0.433596	0.184883	-2.34524	0.0190146	0.0942853	PLEKHM2	NA	NA
ENST00000462455.1	ENSG00000116786.13	13.0476	2.31307	1.14017	2.02871	0.042488	NA	PLEKHM2	NA	NA
ENST00000642363.1	ENSG00000116786.13	229.494	-0.390437	0.266771	-1.46356	0.143314	0.368309	PLEKHM2	NA	NA
ENST00000431782.1	ENSG00000224321.1	24.2946	-0.152014	0.670234	-0.226807	0.820574	0.923883	RPL12P14	NA	NA
ENST00000321418.6	ENSG00000178715.8	12.7341	-0.394509	0.787085	-0.501228	0.616211	NA	AL450998.1	NA	NA
ENST00000673875.1	ENSG00000065526.12	154.36	0.114034	0.313416	0.363843	0.715975	0.869663	SPEN	NA	FALSE
ENST00000375759.8	ENSG00000065526.12	2479.13	-0.515812	0.0634066	-8.13499	4.11971e-16	8.33653e-14	SPEN	NA	NA
ENST00000438066.1	ENSG00000065526.12	232.193	-0.869704	0.693198	-1.25462	0.209615	0.460795	SPEN	NA	NA
ENST00000442985.1	ENSG00000065526.12	97.6214	-1.20161	1.25005	-0.961247	0.336428	0.600441	SPEN	NA	NA
ENST00000375743.8	ENSG00000116809.11	237.401	0.108162	0.200685	0.538964	0.589912	0.794747	ZBTB17	NA	TRUE
ENST00000375662.5	ENSG00000185519.9	40.6064	0.127723	0.425126	0.300436	0.763844	0.895354	FAM131C	NA	NA
ENST00000358432.8	ENSG00000142627.13	2197.05	0.634918	0.152218	4.17112	3.03107e-05	0.000555195	EPHA2	NA	FALSE
ENST00000480202.1	ENSG00000142627.13	15.4907	0.523474	2.2911	0.228482	0.819272	NA	EPHA2	NA	NA
ENST00000461614.1	ENSG00000142627.13	39.9144	1.20101	0.66325	1.8108	0.0701725	0.233537	EPHA2	NA	NA
ENST00000424774.1	ENSG00000227959.1	9.95117	2.33074	1.02523	2.27338	0.023003	NA	AL451042.2	NA	NA
ENST00000478117.5	ENSG00000142632.17	157.978	-0.88488	0.292756	-3.02259	0.00250624	0.0205703	ARHGEF19	NA	NA
ENST00000270747.8	ENSG00000142632.17	170.989	-0.323833	0.19533	-1.65788	0.0973425	0.289726	ARHGEF19	NA	TRUE
ENST00000449495.1	ENSG00000142632.17	26.7663	0.843851	0.561613	1.50255	0.132955	0.351344	ARHGEF19	NA	NA
ENST00000375592.8	ENSG00000037637.11	428.729	-0.517184	0.150251	-3.44214	0.000577139	0.00642654	FBXO42	NA	FALSE
ENST00000471507.5	ENSG00000055070.17	111.203	-0.390315	0.296007	-1.3186	0.187302	0.432224	SZRD1	NA	NA
ENST00000401089.3	ENSG00000055070.17	934.564	-1.06933	0.204074	-5.2399	1.60663e-07	5.70386e-06	SZRD1	NA	NA
ENST00000401088.9	ENSG00000055070.17	278.778	-0.247789	0.382403	-0.647978	0.516999	0.743953	SZRD1	NA	NA
ENST00000475554.5	ENSG00000055070.17	13.1625	0.837371	2.16174	0.38736	0.69849	NA	SZRD1	NA	NA
ENST00000472351.5	ENSG00000055070.17	77.9576	-1.8256	0.703135	-2.59638	0.00942131	0.0563092	SZRD1	NA	NA
ENST00000492354.1	ENSG00000055070.17	431.132	-1.06063	0.365642	-2.90073	0.00372294	0.0281945	SZRD1	NA	NA
ENST00000472461.1	ENSG00000055070.17	7.48555	0.930891	0.924905	1.00647	0.314189	NA	SZRD1	NA	NA
ENST00000445689.1	ENSG00000226457.1	7.45465	-0.18309	1.24285	-0.147314	0.882884	NA	RPL22P3	NA	NA
ENST00000337132.10	ENSG00000157191.20	658.115	-0.162412	0.107011	-1.51772	0.129086	0.345383	NECAP2	NA	TRUE
ENST00000486390.1	ENSG00000157191.20	14.6719	-0.117605	0.680379	-0.172852	0.862768	NA	NECAP2	NA	NA
ENST00000443980.6	ENSG00000157191.20	57.7865	2.50557	1.04744	2.3921	0.0167524	0.0860555	NECAP2	NA	NA
ENST00000457898.1	ENSG00000226029.1	72.1109	0.679134	0.336928	2.01567	0.0438347	0.169669	LINC01772	NA	NA
ENST00000263511.8	ENSG00000080947.15	106.577	0.80914	0.367303	2.20292	0.0276002	0.123217	CROCCP3	NA	NA
ENST00000591316.1	ENSG00000080947.15	25.639	0.270492	0.531201	0.50921	0.610605	0.80749	CROCCP3	NA	NA
ENST00000562878.1	ENSG00000261135.1	487.744	0.160014	0.176181	0.908239	0.363752	0.625283	AL137802.2	NA	NA
ENST00000648419.1	ENSG00000285853.1	214.176	0.369635	0.246759	1.49796	0.134144	0.353106	AL137802.3	NA	NA
ENST00000415386.2	ENSG00000233421.4	19.1182	1.25342	0.666283	1.88121	0.059943	NA	LINC01783	NA	NA
ENST00000430580.6	ENSG00000219481.10	3601.61	0.833549	0.106281	7.84289	4.40294e-15	7.55971e-13	NBPF1	FALSE	FALSE
ENST00000392963.5	ENSG00000219481.10	786.347	1.14396	0.146723	7.79673	6.35337e-15	1.06925e-12	NBPF1	TRUE	FALSE
ENST00000420513.1	ENSG00000219481.10	96.0393	1.0233	0.290483	3.52277	0.000427066	0.00502024	NBPF1	NA	FALSE
ENST00000599069.5	ENSG00000219481.10	118.115	-0.252417	0.520274	-0.485162	0.627561	0.817698	NBPF1	NA	NA
ENST00000599908.1	ENSG00000219481.10	670.973	0.015128	0.129649	0.116684	0.90711	0.962188	NBPF1	NA	NA
ENST00000449853.2	ENSG00000219481.10	452.735	-0.273978	0.156085	-1.75532	0.0792049	0.252783	NBPF1	NA	TRUE
ENST00000639481.1	ENSG00000215908.10	512.145	0.256617	0.167475	1.53227	0.125456	0.339461	CROCCP2	NA	TRUE
ENST00000640476.1	ENSG00000215908.10	166.438	0.657158	0.304157	2.16058	0.0307274	0.133021	CROCCP2	NA	NA
ENST00000639594.1	ENSG00000215908.10	48.8682	1.22578	0.568565	2.15592	0.0310899	0.134057	CROCCP2	NA	NA
ENST00000639456.1	ENSG00000215908.10	578.481	0.284937	0.142394	2.00105	0.0453875	0.173996	CROCCP2	NA	TRUE
ENST00000633763.1	ENSG00000282143.1	47.2881	2.91792	2.97843	0.979682	0.327243	0.590828	AL137798.2	NA	NA
ENST00000624828.1	ENSG00000280114.1	65.2501	0.969746	0.413771	2.34368	0.0190946	0.0945353	AL021920.2	NA	NA
ENST00000419267.1	ENSG00000236698.1	342.947	-0.0774053	0.159652	-0.484837	0.627792	0.817722	EIF1AXP1	NA	NA
ENST00000414828.1	ENSG00000268869.6	18.3051	0.976453	0.661748	1.47556	0.140061	NA	ESPNP	NA	NA
ENST00000633433.1	ENSG00000282740.1	52.5195	-0.427392	1.95544	-0.218566	0.826988	0.926916	AL021920.3	NA	NA
ENST00000494191.6	ENSG00000058453.17	108.125	0.442076	0.262761	1.68242	0.0924868	0.280505	CROCC	NA	FALSE
ENST00000650268.1	ENSG00000186715.11	29.687	0.17141	0.896018	0.191302	0.848289	0.936831	MST1L	NA	NA
ENST00000666785.1	ENSG00000228549.4	16.8149	2.04407	1.69949	1.20276	0.22907	NA	BX284668.2	NA	NA
ENST00000606899.1	ENSG00000272426.1	15.5574	0.0208041	0.640341	0.0324891	0.974082	NA	BX284668.6	NA	NA
ENST00000375534.7	ENSG00000117122.14	22.063	0.839685	0.827511	1.01471	0.310243	0.57405	MFAP2	NA	NA
ENST00000375535.4	ENSG00000117122.14	318.383	0.155412	0.146943	1.05763	0.290222	0.553273	MFAP2	NA	NA
ENST00000476788.5	ENSG00000117122.14	36.7659	0.110027	0.475144	0.231566	0.816875	0.922271	MFAP2	NA	NA
ENST00000326735.13	ENSG00000159363.18	181.397	0.541447	0.680791	0.79532	0.426427	0.678754	ATP13A2	NA	NA
ENST00000452699.5	ENSG00000159363.18	157.239	-0.273576	0.530986	-0.515221	0.606398	0.805152	ATP13A2	NA	NA
ENST00000510069.5	ENSG00000159363.18	25.003	-1.08271	0.63261	-1.7115	0.0869883	0.269184	ATP13A2	NA	NA
ENST00000511957.5	ENSG00000159363.18	3.96572	1.5023	3.91766	0.383468	0.701373	NA	ATP13A2	NA	NA
ENST00000375499.8	ENSG00000117118.10	2702.11	-0.288998	0.0805387	-3.58831	0.000332822	0.00409505	SDHB	NA	NA
ENST00000475049.5	ENSG00000117118.10	12.2504	-0.522354	0.925748	-0.564251	0.572583	NA	SDHB	NA	NA
ENST00000485515.5	ENSG00000117118.10	13.7214	-2.01606	1.10799	-1.81957	0.068824	NA	SDHB	NA	NA
ENST00000475506.1	ENSG00000117118.10	4.20194	1.31649	3.81395	0.345178	0.729961	NA	SDHB	NA	NA
ENST00000375436.9	ENSG00000179051.14	2649.9	-0.784073	0.166043	-4.7221	2.3342e-06	6.18017e-05	RCC2	NA	NA
ENST00000375415.5	ENSG00000074964.17	98.9387	0.00865587	0.317358	0.0272747	0.978241	0.992026	ARHGEF10L	NA	NA
ENST00000375341.8	ENSG00000159423.17	202.145	0.762764	0.249114	3.06191	0.00219929	0.0185342	ALDH4A1	NA	FALSE
ENST00000455833.7	ENSG00000169991.11	414.676	0.586381	0.166427	3.52334	0.000426143	0.00501112	IFFO2	NA	NA
ENST00000416166.1	ENSG00000169991.11	86.9992	0.505834	0.337367	1.49936	0.133781	0.352541	IFFO2	NA	NA
ENST00000375254.8	ENSG00000127481.15	6122.46	0.388627	0.0866301	4.48605	7.25565e-06	0.00016757	UBR4	NA	NA
ENST00000375224.1	ENSG00000127481.15	38.4842	0.542549	0.507741	1.06856	0.28527	0.54867	UBR4	NA	FALSE
ENST00000494503.1	ENSG00000127481.15	8.40244	0.642772	1.48001	0.434303	0.664068	NA	UBR4	NA	FALSE
ENST00000466969.1	ENSG00000127481.15	10.1216	-0.18364	0.920184	-0.199568	0.841818	NA	UBR4	NA	NA
ENST00000425413.5	ENSG00000127481.15	16.281	-0.0951817	0.834622	-0.114042	0.909205	NA	UBR4	NA	NA
ENST00000419533.1	ENSG00000127481.15	67.828	-0.38099	0.518686	-0.734529	0.462627	0.705254	UBR4	NA	NA
ENST00000477853.6	ENSG00000127463.15	508.204	0.390851	0.17803	2.19543	0.028133	0.124972	EMC1	NA	NA
ENST00000375199.7	ENSG00000127463.15	315.402	-0.269001	0.270987	-0.992672	0.32087	0.584489	EMC1	NA	TRUE
ENST00000375208.7	ENSG00000127463.15	450.857	-0.332875	0.194538	-1.71111	0.0870605	0.269334	EMC1	NA	TRUE
ENST00000494770.6	ENSG00000127463.15	16.2702	-1.46212	1.44509	-1.01179	0.31164	NA	EMC1	NA	NA
ENST00000462505.1	ENSG00000127463.15	5.91312	-0.381326	1.65849	-0.229923	0.818151	NA	EMC1	NA	NA
ENST00000488681.1	ENSG00000127463.15	9.40844	0.168214	0.932393	0.180411	0.85683	NA	EMC1	NA	NA
ENST00000330263.5	ENSG00000053372.5	1659.83	-0.0471748	0.0999566	-0.471953	0.636961	0.823319	MRTO4	NA	NA
ENST00000479559.1	ENSG00000053372.5	4.565	-0.572404	1.81923	-0.314641	0.753034	NA	MRTO4	NA	NA
ENST00000235835.7	ENSG00000053371.12	400.573	-0.380256	0.1423	-2.67221	0.00753538	0.0480534	AKR7A2	FALSE	FALSE
ENST00000481966.1	ENSG00000053371.12	33.4238	0.408154	0.571653	0.71399	0.475233	0.713921	AKR7A2	TRUE	NA
ENST00000375155.7	ENSG00000040487.13	70.3559	-0.0716648	0.429062	-0.167027	0.867349	0.945218	SLC66A1	NA	NA
ENST00000432465.1	ENSG00000040487.13	30.7723	0.567302	0.443229	1.27993	0.200569	0.449446	SLC66A1	NA	TRUE
ENST00000264202.8	ENSG00000077549.19	1350.49	0.152599	0.0923102	1.65311	0.0983084	0.291453	CAPZB	NA	TRUE
ENST00000433834.5	ENSG00000077549.19	77.9335	-0.630254	0.510792	-1.23388	0.217249	0.470481	CAPZB	NA	NA
ENST00000498067.1	ENSG00000173436.15	7.54289	-0.363711	0.827486	-0.439537	0.660272	NA	MICOS10	NA	NA
ENST00000467029.5	ENSG00000173436.15	89.3021	-0.233296	0.332714	-0.701192	0.483183	0.720072	MICOS10	NA	NA
ENST00000481464.5	ENSG00000173436.15	27.5684	0.772012	0.608884	1.26791	0.204829	0.454944	MICOS10	NA	TRUE
ENST00000498642.5	ENSG00000173436.15	85.0634	-0.0575058	0.295956	-0.194305	0.845937	0.935869	MICOS10	NA	NA
ENST00000485362.1	ENSG00000173436.15	124.803	-0.426169	0.288396	-1.47772	0.139483	0.36225	MICOS10	NA	NA
ENST00000375136.8	ENSG00000158747.15	196.03	0.458654	0.362307	1.26593	0.205539	0.455925	NBL1	NA	NA
ENST00000425400.5	ENSG00000158747.15	4.94272	6.03362	3.87349	1.55767	0.119312	NA	NBL1	NA	NA
ENST00000427894.5	ENSG00000158747.15	102.075	-0.0595381	0.337929	-0.176185	0.860148	0.942123	NBL1	NA	NA
ENST00000294543.10	ENSG00000162542.13	158.346	0.672888	0.271449	2.47888	0.0131796	0.0721092	TMCO4	NA	TRUE
ENST00000375120.4	ENSG00000169914.6	784.027	0.82674	0.137821	5.99864	1.98972e-09	1.1103e-07	OTUD3	NA	FALSE
ENST00000466697.1	ENSG00000169914.6	27.6789	0.216391	0.678049	0.319139	0.749621	0.888344	OTUD3	NA	NA
ENST00000375078.4	ENSG00000162545.6	311.359	0.265294	0.142669	1.85951	0.0629548	0.217192	CAMK2N1	NA	NA
ENST00000264198.5	ENSG00000090432.7	558.368	0.122221	0.106762	1.1448	0.252293	0.512699	MUL1	NA	FALSE
ENST00000461985.1	ENSG00000158825.6	43.0968	-0.416703	0.560629	-0.743278	0.457313	0.701382	CDA	NA	NA
ENST00000375071.4	ENSG00000158825.6	125.828	-0.306969	0.264758	-1.15943	0.24628	0.505928	CDA	NA	NA
ENST00000321556.5	ENSG00000158828.8	574.22	-0.0274889	0.141962	-0.193635	0.846462	0.936109	PINK1	NA	TRUE
ENST00000400490.2	ENSG00000158828.8	188.313	0.234731	0.313388	0.749013	0.45385	0.698586	PINK1	NA	TRUE
ENST00000451424.1	ENSG00000117242.7	184.604	0.640092	0.217472	2.94333	0.00324704	0.0252774	PINK1-AS	NA	NA
ENST00000415136.6	ENSG00000244038.10	61.1027	-0.989937	3.8443	-0.257508	0.796787	0.913107	DDOST	NA	NA
ENST00000602624.7	ENSG00000244038.10	1927.56	0.366477	0.119405	3.0692	0.00214636	0.0182105	DDOST	NA	NA
ENST00000375048.7	ENSG00000244038.10	465.692	0.239085	0.192027	1.24506	0.213109	0.465458	DDOST	NA	TRUE
ENST00000464364.1	ENSG00000244038.10	416.626	0.658616	0.256186	2.57085	0.010145	0.0595255	DDOST	NA	NA
ENST00000477229.1	ENSG00000244038.10	10.1056	-0.402691	0.782083	-0.514895	0.606626	NA	DDOST	NA	NA
ENST00000438032.6	ENSG00000127483.19	196.004	0.326393	0.229638	1.42133	0.15522	0.387064	HP1BP3	NA	NA
ENST00000312239.10	ENSG00000127483.19	2283.41	0.304577	0.0851244	3.57802	0.000346204	0.00422757	HP1BP3	NA	TRUE
ENST00000375003.6	ENSG00000127483.19	213.609	0.358226	0.179981	1.99036	0.0465517	0.177064	HP1BP3	NA	NA
ENST00000488722.5	ENSG00000127483.19	445.43	-0.0400772	0.208305	-0.192397	0.847431	0.93638	HP1BP3	NA	TRUE
ENST00000491748.1	ENSG00000127483.19	39.4429	0.57311	0.435595	1.31569	0.188277	0.433445	HP1BP3	NA	NA
ENST00000419948.5	ENSG00000127483.19	15.7558	0.340555	1.77503	0.191859	0.847853	NA	HP1BP3	NA	NA
ENST00000424732.5	ENSG00000127483.19	408.253	-0.0549027	0.218504	-0.251267	0.801608	0.915665	HP1BP3	NA	FALSE
ENST00000417710.5	ENSG00000127483.19	104.7	0.139794	0.344842	0.405387	0.685193	0.851695	HP1BP3	NA	FALSE
ENST00000487117.1	ENSG00000127483.19	98.8563	0.171818	0.264536	0.649509	0.516009	0.743316	HP1BP3	NA	NA
ENST00000375000.5	ENSG00000127483.19	51.0647	0.775408	0.385927	2.00921	0.0445149	0.171482	HP1BP3	NA	NA
ENST00000437575.5	ENSG00000127483.19	53.8216	0.8454	0.349642	2.4179	0.0156103	0.0817619	HP1BP3	NA	NA
ENST00000443615.1	ENSG00000127483.19	10.2104	-0.502749	0.830342	-0.605472	0.544865	NA	HP1BP3	NA	NA
ENST00000264211.12	ENSG00000075151.20	1066.01	-0.00338028	0.123275	-0.0274207	0.978124	0.992026	EIF4G3	NA	TRUE
ENST00000400422.6	ENSG00000075151.20	419.955	0.174729	0.140031	1.24779	0.21211	0.46408	EIF4G3	NA	TRUE
ENST00000356916.7	ENSG00000075151.20	33.645	1.12315	0.534295	2.10212	0.0355428	0.146961	EIF4G3	NA	NA
ENST00000634778.1	ENSG00000075151.20	20.3774	-0.65574	0.55673	-1.17784	0.238859	0.496347	EIF4G3	NA	NA
ENST00000415912.6	ENSG00000117298.16	253.412	-0.571884	0.402319	-1.42147	0.15518	0.387052	ECE1	NA	NA
ENST00000357071.8	ENSG00000117298.16	106.156	-0.294119	0.505531	-0.581802	0.5607	0.775521	ECE1	NA	NA
ENST00000436918.6	ENSG00000117298.16	55.489	-1.02148	1.3496	-0.756878	0.449123	0.695096	ECE1	NA	NA
ENST00000264205.10	ENSG00000117298.16	55.7776	0.286772	0.82168	0.349007	0.727084	0.876022	ECE1	NA	NA
ENST00000470394.1	ENSG00000117298.16	23.601	-1.35291	0.933829	-1.44877	0.147401	0.374822	ECE1	NA	NA
ENST00000528294.1	ENSG00000117298.16	38.5217	-1.34619	0.416908	-3.22898	0.00124232	0.0118203	ECE1	NA	NA
ENST00000453025.1	ENSG00000227001.3	15.4755	-1.02372	0.825485	-1.24014	0.214925	NA	NBPF2P	NA	NA
ENST00000318220.10	ENSG00000142794.18	1117.2	0.514647	0.145989	3.52525	0.000423084	0.00499068	NBPF3	TRUE	NA
ENST00000478653.6	ENSG00000142794.18	101.071	0.655258	0.312624	2.09599	0.0360828	0.148405	NBPF3	NA	NA
ENST00000485941.2	ENSG00000142794.18	10.8288	-0.502415	1.50705	-0.333377	0.73885	NA	NBPF3	NA	NA
ENST00000318249.9	ENSG00000142794.18	565.831	-0.125574	0.244987	-0.512575	0.608249	0.806507	NBPF3	FALSE	NA
ENST00000374761.6	ENSG00000076864.19	85.9882	0.900565	0.490437	1.83625	0.0663207	0.225104	RAP1GAP	NA	NA
ENST00000495204.5	ENSG00000076864.19	136.6	0.233647	0.261953	0.891943	0.372424	0.633109	RAP1GAP	NA	NA
ENST00000308271.14	ENSG00000090686.16	745.984	0.278894	0.185113	1.50661	0.13191	0.349705	USP48	FALSE	FALSE
ENST00000374732.7	ENSG00000090686.16	175.326	-0.405602	0.253131	-1.60234	0.10908	0.311307	USP48	FALSE	NA
ENST00000529637.5	ENSG00000090686.16	1032.37	-0.168371	0.12902	-1.305	0.191893	0.438472	USP48	FALSE	FALSE
ENST00000487880.2	ENSG00000090686.16	27.2188	-0.116072	0.555534	-0.208937	0.834497	0.930974	USP48	NA	NA
ENST00000421625.6	ENSG00000090686.16	303.669	-0.350622	0.290545	-1.20678	0.227518	0.482648	USP48	FALSE	FALSE
ENST00000374730.2	ENSG00000090686.16	26.9023	-0.189254	0.472759	-0.400318	0.688922	0.853427	USP48	TRUE	TRUE
ENST00000374695.8	ENSG00000142798.20	126.19	0.00142369	0.311429	0.00457147	0.996353	0.998298	HSPG2	NA	TRUE
ENST00000423231.1	ENSG00000232037.3	34.7078	-0.653334	0.649854	-1.00536	0.314726	0.578565	AL590556.1	NA	NA
ENST00000416769.2	ENSG00000218510.8	95.0319	0.548632	0.291409	1.88269	0.0597425	0.209447	LINC00339	NA	NA
ENST00000400259.5	ENSG00000070831.17	231.952	3.23588	0.447296	7.23431	4.67907e-13	5.46631e-11	CDC42	FALSE	NA
ENST00000344548.7	ENSG00000070831.17	6040.11	0.0576334	0.0498289	1.15663	0.247425	0.50705	CDC42	FALSE	NA
ENST00000498236.1	ENSG00000070831.17	1595.18	0.103276	0.144947	0.712512	0.476148	0.71445	CDC42	TRUE	TRUE
ENST00000656825.1	ENSG00000070831.17	382.93	-0.0999304	0.148505	-0.672907	0.501006	0.733709	CDC42	FALSE	NA
ENST00000651171.1	ENSG00000070831.17	75.3355	0.2665	1.57084	0.169654	0.865282	0.944111	CDC42	NA	NA
ENST00000411827.1	ENSG00000070831.17	76.6668	7.58462	3.8618	1.96401	0.049529	0.184991	CDC42	NA	NA
ENST00000662562.1	ENSG00000070831.17	23.7207	0.623132	0.550473	1.13199	0.257637	0.519215	CDC42	FALSE	NA
ENST00000604049.1	ENSG00000271428.1	3.57055	0.892408	1.32454	0.673748	0.500471	NA	MPHOSPH6P1	NA	NA
ENST00000650433.1	ENSG00000184677.18	102.052	0.0600229	0.343944	0.174514	0.861462	0.942589	ZBTB40	NA	NA
ENST00000375647.5	ENSG00000184677.18	913.602	0.355413	0.112876	3.1487	0.00163996	0.0146793	ZBTB40	NA	FALSE
ENST00000374630.7	ENSG00000133216.16	102.725	0.659201	0.287514	2.29276	0.0218617	0.104018	EPHB2	NA	NA
ENST00000374632.7	ENSG00000133216.16	211.874	0.697971	0.28195	2.47552	0.0133044	0.0726113	EPHB2	NA	FALSE
ENST00000465864.2	ENSG00000004487.17	141.102	0.135707	0.386004	0.35157	0.725161	0.874794	KDM1A	NA	NA
ENST00000356634.7	ENSG00000004487.17	3489.59	-0.412797	0.0851479	-4.848	1.24714e-06	3.57921e-05	KDM1A	NA	NA
ENST00000400181.9	ENSG00000004487.17	655.634	-0.471679	0.118666	-3.97483	7.04289e-05	0.00113259	KDM1A	NA	FALSE
ENST00000602503.1	ENSG00000004487.17	124.966	0.485235	0.238484	2.03466	0.0418847	0.164678	KDM1A	NA	NA
ENST00000418342.5	ENSG00000169641.13	1348.41	0.106686	0.103812	1.02769	0.304097	0.567816	LUZP1	NA	TRUE
ENST00000314174.5	ENSG00000169641.13	343.305	-0.0989802	0.169879	-0.58265	0.560129	0.775205	LUZP1	NA	NA
ENST00000471849.5	ENSG00000169641.13	123.141	0.235089	0.328723	0.71516	0.47451	0.713579	LUZP1	NA	FALSE
ENST00000374619.1	ENSG00000179546.4	51.133	0.238198	0.358514	0.664403	0.506433	0.7379	HTR1D	NA	FALSE
ENST00000566551.1	ENSG00000261326.4	76.0534	0.0362471	0.405317	0.0894291	0.928741	0.971758	LINC01355	NA	NA
ENST00000464516.1	ENSG00000125944.20	13.0445	0.159309	0.690027	0.230874	0.817413	NA	HNRNPR	NA	NA
ENST00000478691.5	ENSG00000125944.20	515.497	-0.151482	0.143003	-1.05929	0.289466	0.552723	HNRNPR	NA	NA
ENST00000374616.7	ENSG00000125944.20	1084.23	-0.13569	0.113243	-1.19822	0.230831	0.486959	HNRNPR	NA	NA
ENST00000476660.1	ENSG00000125944.20	24.4014	-0.00449774	0.499169	-0.00901045	0.992811	0.997402	HNRNPR	NA	NA
ENST00000374612.5	ENSG00000125944.20	1680.47	-0.026768	0.150297	-0.178101	0.858644	0.941597	HNRNPR	NA	NA
ENST00000606561.5	ENSG00000125944.20	566.839	0.0360881	0.190348	0.18959	0.84963	0.937494	HNRNPR	NA	NA
ENST00000470941.5	ENSG00000125944.20	25.5763	0.373324	0.524969	0.711137	0.477	0.715058	HNRNPR	NA	NA
ENST00000476451.1	ENSG00000125944.20	58.6172	0.415684	0.508406	0.817622	0.413573	0.668307	HNRNPR	NA	NA
ENST00000490652.1	ENSG00000125944.20	6.78755	0.448711	1.30208	0.344611	0.730387	NA	HNRNPR	NA	NA
ENST00000374608.3	ENSG00000125945.15	220.395	0.0446118	0.210362	0.212071	0.832052	0.92971	ZNF436	NA	FALSE
ENST00000605350.1	ENSG00000271420.1	9.91665	0.188436	0.812294	0.23198	0.816554	NA	AL109936.3	NA	NA
ENST00000336689.8	ENSG00000088280.19	147.931	-0.413964	0.244412	-1.69371	0.0903195	0.275951	ASAP3	NA	FALSE
ENST00000361729.3	ENSG00000007968.7	308.329	-0.799358	0.321559	-2.48588	0.0129231	0.0710782	E2F2	NA	NA
ENST00000487237.1	ENSG00000007968.7	7.81725	-0.137767	1.35108	-0.101969	0.918782	NA	E2F2	NA	NA
ENST00000374561.6	ENSG00000117318.9	450.991	-0.543456	0.210844	-2.57752	0.00995117	0.0586892	ID3	NA	NA
ENST00000463312.1	ENSG00000117318.9	24.2006	0.616729	1.08057	0.570743	0.568174	0.780398	ID3	NA	NA
ENST00000486541.1	ENSG00000117318.9	14.139	-0.182808	0.678141	-0.269572	0.78749	NA	ID3	NA	NA
ENST00000374550.8	ENSG00000142676.14	1350.65	-0.112921	0.117546	-0.960647	0.33673	0.600633	RPL11	FALSE	NA
ENST00000443624.6	ENSG00000142676.14	105.054	-0.180347	0.272102	-0.66279	0.507465	0.738488	RPL11	NA	NA
ENST00000643754.2	ENSG00000142676.14	5133.33	-0.125309	0.0651174	-1.92436	0.05431	0.196459	RPL11	FALSE	NA
ENST00000467075.2	ENSG00000142676.14	107.981	0.483783	0.390442	1.23906	0.215322	0.468245	RPL11	TRUE	NA
ENST00000458455.2	ENSG00000142676.14	31.2534	-0.471022	0.453629	-1.03834	0.299111	0.563027	RPL11	FALSE	NA
ENST00000482370.2	ENSG00000142676.14	220.758	0.0548152	1.92885	0.0284185	0.977328	0.991819	RPL11	NA	NA
ENST00000427796.5	ENSG00000236810.6	24.585	-0.631571	2.17317	-0.290622	0.77134	0.899355	ELOA-AS1	NA	NA
ENST00000664563.1	ENSG00000236810.6	33.567	-0.294647	0.617049	-0.47751	0.632999	0.821007	ELOA-AS1	NA	NA
ENST00000613537.4	ENSG00000011007.12	1389.08	0.0664391	0.159854	0.415622	0.677687	0.84736	ELOA	NA	NA
ENST00000609199.1	ENSG00000011007.12	891.71	-0.143719	0.103535	-1.38812	0.165102	0.4012	ELOA	NA	NA
ENST00000246151.9	ENSG00000057757.10	901.775	-0.313029	0.112685	-2.77793	0.00547071	0.0377016	PITHD1	NA	NA
ENST00000415372.1	ENSG00000057757.10	33.0844	0.0136525	0.475937	0.0286856	0.977115	0.991754	PITHD1	NA	NA
ENST00000374514.8	ENSG00000011009.11	697.757	-0.183697	0.127508	-1.44067	0.149679	0.378382	LYPLA2	NA	TRUE
ENST00000420982.5	ENSG00000011009.11	17.2811	-0.743153	1.33977	-0.554686	0.57911	NA	LYPLA2	NA	NA
ENST00000374503.7	ENSG00000011009.11	45.4659	-0.373127	0.768949	-0.485242	0.627504	0.817687	LYPLA2	NA	NA
ENST00000374502.7	ENSG00000011009.11	38.397	0.883487	0.447684	1.97346	0.048443	0.182135	LYPLA2	NA	NA
ENST00000421070.1	ENSG00000011009.11	6.97166	-0.504573	1.5323	-0.329292	0.741935	NA	LYPLA2	NA	NA
ENST00000617979.5	ENSG00000117308.15	524.79	0.64523	0.155537	4.14841	3.34786e-05	0.000601871	GALE	NA	NA
ENST00000481736.5	ENSG00000117308.15	58.1434	0.18057	0.482615	0.37415	0.708293	0.864973	GALE	NA	NA
ENST00000374497.7	ENSG00000117308.15	95.0914	2.91002	1.0724	2.71355	0.0066566	0.0437037	GALE	NA	NA
ENST00000456977.5	ENSG00000117308.15	44.5815	3.34452	0.655583	5.1016	3.36797e-07	1.10519e-05	GALE	NA	NA
ENST00000459934.5	ENSG00000117308.15	22.4611	-0.24418	0.730008	-0.33449	0.73801	0.881747	GALE	NA	FALSE
ENST00000429356.5	ENSG00000117308.15	29.234	2.72131	1.18257	2.30119	0.0213811	0.10229	GALE	NA	FALSE
ENST00000418277.5	ENSG00000117308.15	193.321	0.652056	0.28213	2.31119	0.0208222	0.10035	GALE	NA	NA
ENST00000445705.1	ENSG00000117308.15	25.2971	0.910764	0.604421	1.50684	0.131853	0.349667	GALE	NA	NA
ENST00000470383.1	ENSG00000117308.15	25.3723	0.767342	0.49954	1.5361	0.124515	0.337888	GALE	NA	NA
ENST00000466250.5	ENSG00000117308.15	13.7234	0.834994	1.00138	0.833844	0.404369	NA	GALE	NA	NA
ENST00000374490.8	ENSG00000117305.15	446.181	0.276611	0.19882	1.39126	0.164145	0.400049	HMGCL	NA	TRUE
ENST00000374479.3	ENSG00000179163.11	501.468	0.832596	0.170486	4.88366	1.04137e-06	3.07311e-05	FUCA1	NA	TRUE
ENST00000647887.1	ENSG00000189266.13	103.575	1.01187	0.294794	3.43246	0.000598138	0.00660848	PNRC2	NA	NA
ENST00000374468.1	ENSG00000189266.13	188.46	-0.0805417	0.330416	-0.243758	0.807418	0.917903	PNRC2	NA	NA
ENST00000334351.8	ENSG00000189266.13	5026.91	0.196464	0.0762542	2.57644	0.00998235	0.0587942	PNRC2	NA	TRUE
ENST00000492112.3	ENSG00000188529.15	1035.07	0.517656	0.137015	3.77809	0.000158037	0.00220732	SRSF10	FALSE	NA
ENST00000344989.10	ENSG00000188529.15	474.014	0.724385	0.157296	4.60524	4.11992e-06	0.000101714	SRSF10	FALSE	NA
ENST00000453840.7	ENSG00000188529.15	933.344	-0.0630291	0.103545	-0.608715	0.542714	0.762653	SRSF10	FALSE	NA
ENST00000341154.10	ENSG00000188529.15	205.614	-0.0696512	0.396571	-0.175634	0.860582	0.942376	SRSF10	NA	FALSE
ENST00000484146.6	ENSG00000188529.15	225.226	0.0446148	0.186568	0.239134	0.811002	0.919478	SRSF10	FALSE	NA
ENST00000473858.5	ENSG00000188529.15	27.0316	0.425443	0.619098	0.687198	0.491958	0.72703	SRSF10	TRUE	FALSE
ENST00000374452.9	ENSG00000188529.15	322.197	0.188429	0.193812	0.972226	0.330938	0.594651	SRSF10	FALSE	NA
ENST00000343255.9	ENSG00000188529.15	966.068	0.231133	0.127123	1.81818	0.069036	0.23108	SRSF10	FALSE	NA
ENST00000485841.5	ENSG00000188529.15	766.263	0.173331	0.0954868	1.81523	0.069488	0.232009	SRSF10	NA	FALSE
ENST00000338597.9	ENSG00000188529.15	439.415	-0.0231939	0.231412	-0.100228	0.920164	0.968629	SRSF10	NA	NA
ENST00000495785.1	ENSG00000188529.15	220.544	0.288986	0.202357	1.4281	0.153263	0.383819	SRSF10	TRUE	NA
ENST00000473754.1	ENSG00000188529.15	106.819	0.112668	0.324586	0.347115	0.728505	0.876563	SRSF10	NA	NA
ENST00000485292.1	ENSG00000188529.15	499.974	0.7102	0.164212	4.32491	1.52596e-05	0.000314589	SRSF10	NA	NA
ENST00000469303.1	ENSG00000188529.15	8.76444	-0.456847	1.10603	-0.41305	0.67957	NA	SRSF10	NA	NA
ENST00000374434.4	ENSG00000142661.19	452.541	1.17714	0.163907	7.18172	6.88402e-13	7.72373e-11	MYOM3	NA	NA
ENST00000327535.6	ENSG00000185436.12	252.346	-0.420729	0.162296	-2.59236	0.00953189	0.0567193	IFNLR1	NA	NA
ENST00000337248.9	ENSG00000001460.18	359.873	0.440372	0.227674	1.93422	0.0530855	0.19372	STPG1	NA	TRUE
ENST00000374399.9	ENSG00000001461.17	441.864	-0.00977719	0.119316	-0.0819438	0.934691	0.974478	NIPAL3	NA	NA
ENST00000339255.2	ENSG00000001461.17	77.0933	-0.987335	0.308127	-3.20431	0.00135387	0.0126585	NIPAL3	NA	NA
ENST00000538532.6	ENSG00000117602.12	140.565	2.54038	1.18885	2.13684	0.0326112	0.138477	RCAN3	NA	NA
ENST00000374395.9	ENSG00000117602.12	958.79	0.113677	0.109139	1.04158	0.297606	0.561401	RCAN3	NA	FALSE
ENST00000610732.4	ENSG00000117602.12	34.8901	-0.209494	2.3091	-0.0907254	0.927711	0.971234	RCAN3	NA	NA
ENST00000412742.5	ENSG00000117602.12	26.0613	-0.383909	0.654268	-0.586777	0.557354	0.773348	RCAN3	NA	NA
ENST00000374392.3	ENSG00000184454.7	138.032	1.51566	0.328184	4.61832	3.86863e-06	9.64915e-05	NCMAP	NA	NA
ENST00000593639.5	ENSG00000133226.17	15.0603	-0.291185	0.663304	-0.438991	0.660668	NA	SRRM1	NA	NA
ENST00000466910.5	ENSG00000133226.17	93.8526	-0.172807	0.324931	-0.531825	0.594847	0.797925	SRRM1	NA	NA
ENST00000468822.5	ENSG00000133226.17	589.887	-1.54342	0.186634	-8.26976	1.3423e-16	2.94405e-14	SRRM1	NA	NA
ENST00000462710.5	ENSG00000133226.17	160.095	-0.421085	0.224045	-1.87947	0.0601808	0.210593	SRRM1	NA	NA
ENST00000374389.8	ENSG00000133226.17	371.725	-0.163277	0.42667	-0.382678	0.701959	0.86098	SRRM1	NA	NA
ENST00000323848.14	ENSG00000133226.17	1886.76	-1.19738	0.15045	-7.95867	1.73905e-15	3.17853e-13	SRRM1	NA	NA
ENST00000490543.5	ENSG00000133226.17	24.1783	-0.202336	0.52312	-0.386787	0.698914	0.859238	SRRM1	NA	NA
ENST00000485441.5	ENSG00000133226.17	16.2383	-1.97465	0.885352	-2.23036	0.0257238	NA	SRRM1	NA	NA
ENST00000470243.5	ENSG00000133226.17	21.5945	-0.166729	0.74351	-0.224246	0.822566	0.924765	SRRM1	NA	NA
ENST00000496882.5	ENSG00000133226.17	22.6694	1.65439	1.12927	1.46501	0.142917	0.367575	SRRM1	NA	NA
ENST00000461768.5	ENSG00000133226.17	12.6473	-1.49149	0.78773	-1.8934	0.0583041	NA	SRRM1	NA	NA
ENST00000497755.1	ENSG00000169504.15	23.2655	-0.817729	1.89286	-0.432007	0.665736	0.839933	CLIC4	NA	NA
ENST00000488683.1	ENSG00000169504.15	105.728	-0.997418	3.84463	-0.259432	0.795302	0.912152	CLIC4	TRUE	FALSE
ENST00000489758.1	ENSG00000169504.15	10.9686	0.28671	1.63463	0.175398	0.860767	NA	CLIC4	NA	NA
ENST00000374379.9	ENSG00000169504.15	5843.19	0.147717	0.0595283	2.48147	0.0130843	0.0717556	CLIC4	FALSE	FALSE
ENST00000308873.10	ENSG00000020633.18	138.305	-1.56379	0.221899	-7.04729	1.82438e-12	1.90251e-10	RUNX3	NA	NA
ENST00000236273.9	ENSG00000117614.10	701.829	-0.20837	0.0987126	-2.11088	0.0347825	0.14476	SYF2	NA	FALSE
ENST00000354361.3	ENSG00000117614.10	193.594	-0.127232	0.182874	-0.695733	0.486596	0.722324	SYF2	NA	NA
ENST00000641729.1	ENSG00000284602.1	59.3226	0.80787	0.346446	2.33188	0.0197069	0.0966606	AL031432.4	NA	NA
ENST00000569495.5	ENSG00000117616.18	57.6358	-0.875521	0.843902	-1.03747	0.299518	0.563386	RSRP1	NA	FALSE
ENST00000498238.1	ENSG00000117616.18	425.558	0.130853	0.232094	0.563791	0.572897	0.783302	RSRP1	NA	NA
ENST00000566395.5	ENSG00000117616.18	96.1221	0.1044	0.425585	0.245309	0.806217	0.917459	RSRP1	TRUE	NA
ENST00000565733.5	ENSG00000117616.18	47.3138	0.634563	0.515621	1.23068	0.218443	0.471954	RSRP1	FALSE	NA
ENST00000568254.5	ENSG00000117616.18	196.045	0.257821	0.209553	1.23034	0.218571	0.47211	RSRP1	TRUE	NA
ENST00000473314.6	ENSG00000117616.18	58.3485	-0.070569	0.588729	-0.119867	0.904589	0.961387	RSRP1	TRUE	TRUE
ENST00000564223.5	ENSG00000117616.18	2.83653	4.78439	3.93086	1.21714	0.223552	NA	RSRP1	NA	FALSE
ENST00000491378.1	ENSG00000117616.18	32.3212	0.372762	0.673632	0.553361	0.580016	0.788162	RSRP1	NA	NA
ENST00000568212.1	ENSG00000117616.18	15.0957	0.249293	1.01603	0.245361	0.806177	NA	RSRP1	NA	NA
ENST00000568701.1	ENSG00000117616.18	6.94811	1.77387	1.1184	1.58607	0.112724	NA	RSRP1	NA	NA
ENST00000568399.1	ENSG00000117616.18	14.4945	0.72122	0.818543	0.881102	0.378263	NA	RSRP1	NA	FALSE
ENST00000566599.1	ENSG00000117616.18	15.231	0.91263	0.675735	1.35057	0.176832	NA	RSRP1	NA	TRUE
ENST00000564413.1	ENSG00000117616.18	12.9628	-0.243466	0.82228	-0.296086	0.767164	NA	RSRP1	NA	NA
ENST00000498135.5	ENSG00000183726.11	254.133	0.0907972	0.23458	0.387063	0.69871	0.859165	TMEM50A	NA	NA
ENST00000480937.5	ENSG00000183726.11	158.701	0.76389	0.340829	2.24127	0.0250084	0.114611	TMEM50A	NA	FALSE
ENST00000374358.5	ENSG00000183726.11	948.572	0.023546	0.0882235	0.26689	0.789554	0.908725	TMEM50A	NA	FALSE
ENST00000468704.1	ENSG00000183726.11	7.36952	0.313219	1.63567	0.191492	0.84814	NA	TMEM50A	NA	NA
ENST00000374343.5	ENSG00000204178.11	209.041	0.368741	0.180035	2.04816	0.0405445	0.161041	MACO1	FALSE	NA
ENST00000647928.1	ENSG00000204178.11	295.775	0.732894	0.162331	4.51482	6.33716e-06	0.000149195	MACO1	TRUE	TRUE
ENST00000374338.5	ENSG00000157978.12	229.048	-0.294043	0.182868	-1.60796	0.107844	0.309391	LDLRAP1	NA	FALSE
ENST00000462394.1	ENSG00000157978.12	12.1588	-0.740662	1.0026	-0.738742	0.460063	NA	LDLRAP1	NA	NA
ENST00000374315.1	ENSG00000162430.17	450.925	-0.449854	0.176206	-2.553	0.0106801	0.0619168	SELENON	NA	NA
ENST00000494537.1	ENSG00000162430.17	28.684	-0.703474	0.783821	-0.897494	0.369455	0.630206	SELENON	NA	NA
ENST00000474295.5	ENSG00000117640.18	101.293	0.160556	0.391428	0.410181	0.681673	0.849675	MTFR1L	NA	TRUE
ENST00000374303.7	ENSG00000117640.18	284.319	-0.116395	0.201948	-0.576361	0.564371	0.777856	MTFR1L	NA	FALSE
ENST00000469815.5	ENSG00000117640.18	44.7263	-1.53374	0.936274	-1.63813	0.101395	0.297517	MTFR1L	NA	NA
ENST00000524618.5	ENSG00000117640.18	17.5276	-1.81332	2.15111	-0.842969	0.399246	NA	MTFR1L	NA	FALSE
ENST00000538789.5	ENSG00000127423.11	242.971	-0.53634	0.195299	-2.74625	0.00602801	0.0405718	AUNIP	NA	NA
ENST00000374298.4	ENSG00000127423.11	154.148	-0.180353	0.234844	-0.767971	0.442505	0.690642	AUNIP	NA	NA
ENST00000374296.3	ENSG00000182749.5	179.865	0.196584	0.23494	0.836742	0.402738	0.659475	PAQR7	NA	TRUE
ENST00000426559.6	ENSG00000117632.23	72.7772	-0.069891	0.338319	-0.206583	0.836335	0.93174	STMN1	NA	NA
ENST00000455785.7	ENSG00000117632.23	2172.84	-0.0254229	0.0969133	-0.262326	0.79307	0.910975	STMN1	NA	NA
ENST00000465604.1	ENSG00000117632.23	144.07	-0.12762	0.221249	-0.576816	0.564064	0.777738	STMN1	NA	NA
ENST00000357865.6	ENSG00000117632.23	58.3025	-0.82466	3.74518	-0.220192	0.825722	0.926387	STMN1	NA	NA
ENST00000374291.5	ENSG00000117632.23	1276.26	0.276009	0.15905	1.73537	0.0826759	0.26002	STMN1	NA	NA
ENST00000485226.1	ENSG00000117632.23	604.605	-0.170745	0.156617	-1.09021	0.275621	0.538568	STMN1	NA	NA
ENST00000446334.1	ENSG00000117632.23	7.82363	0.717588	1.18729	0.604393	0.545582	NA	STMN1	NA	NA
ENST00000374282.8	ENSG00000158006.14	572.685	0.677652	0.152656	4.43907	9.03472e-06	0.000201538	PAFAH2	NA	TRUE
ENST00000374269.2	ENSG00000175087.10	259.358	0.0655696	0.200731	0.326655	0.743929	0.884999	PDIK1L	NA	NA
ENST00000648649.1	ENSG00000236782.7	64.8801	-0.304586	0.302956	-1.00538	0.314713	0.578565	AL391650.1	NA	NA
ENST00000374266.7	ENSG00000142684.9	339	-0.163913	0.147159	-1.11385	0.265342	0.527612	ZNF593	NA	NA
ENST00000361530.11	ENSG00000142675.18	41.0522	-0.253119	0.657139	-0.385184	0.700101	0.859796	CNKSR1	NA	NA
ENST00000640292.2	ENSG00000130695.15	552.115	0.196455	0.129473	1.51734	0.12918	0.345407	CEP85	NA	NA
ENST00000451429.7	ENSG00000130695.15	867.208	0.285746	0.130528	2.18916	0.0285853	0.126551	CEP85	NA	NA
ENST00000491670.1	ENSG00000130695.15	37.7837	-0.348188	0.439129	-0.792905	0.427833	0.679464	CEP85	NA	NA
ENST00000270792.10	ENSG00000142669.15	274.551	0.0747695	0.201921	0.370291	0.711166	0.866736	SH3BGRL3	NA	FALSE
ENST00000319041.6	ENSG00000142669.15	16.2087	0.915135	0.649515	1.40895	0.158849	NA	SH3BGRL3	NA	NA
ENST00000520372.5	ENSG00000176092.15	9.72757	-0.0423186	0.790986	-0.0535011	0.957333	NA	CRYBG2	NA	NA
ENST00000434391.6	ENSG00000117682.17	35.1771	1.0405	2.23819	0.464885	0.642014	0.826768	DHDDS	TRUE	NA
ENST00000236342.12	ENSG00000117682.17	556.702	-0.283536	0.188971	-1.50042	0.133505	0.352187	DHDDS	FALSE	NA
ENST00000527611.1	ENSG00000117682.17	17.3368	-0.242125	0.910621	-0.26589	0.790324	NA	DHDDS	NA	NA
ENST00000374185.7	ENSG00000117682.17	29.5868	0.0317376	0.658703	0.048182	0.961571	0.985402	DHDDS	FALSE	NA
ENST00000487944.5	ENSG00000117682.17	9.42094	0.72009	0.810068	0.888925	0.374043	NA	DHDDS	NA	FALSE
ENST00000360009.6	ENSG00000117682.17	138.54	0.809879	0.479165	1.69019	0.0909922	0.277333	DHDDS	FALSE	NA
ENST00000530781.5	ENSG00000117682.17	12.1086	1.19701	0.901239	1.32818	0.184117	NA	DHDDS	NA	FALSE
ENST00000446498.1	ENSG00000223583.1	8.86022	-0.517848	0.801331	-0.646235	0.518127	NA	AL513365.1	NA	NA
ENST00000361427.6	ENSG00000198830.11	2056.01	-0.17274	0.140607	-1.22853	0.219246	0.472788	HMGN2	NA	NA
ENST00000464888.5	ENSG00000198830.11	9.41437	-1.26181	1.50365	-0.839165	0.401377	NA	HMGN2	NA	NA
ENST00000619352.4	ENSG00000198830.11	3412.23	-0.135748	0.118237	-1.1481	0.250926	0.511145	HMGN2	NA	NA
ENST00000466194.1	ENSG00000198830.11	38.0115	0.0253781	0.499868	0.0507696	0.959509	0.984722	HMGN2	NA	FALSE
ENST00000493418.1	ENSG00000198830.11	66.8849	0.250509	0.326795	0.766564	0.443341	0.691146	HMGN2	NA	NA
ENST00000374168.7	ENSG00000117676.14	452.496	0.569708	0.176308	3.23131	0.00123223	0.0117506	RPS6KA1	NA	NA
ENST00000530003.5	ENSG00000117676.14	107.961	-1.52844	1.99022	-0.767974	0.442502	0.690642	RPS6KA1	NA	NA
ENST00000324856.13	ENSG00000117713.20	83.8271	-0.35454	0.290501	-1.22044	0.222297	0.476584	ARID1A	NA	NA
ENST00000636219.1	ENSG00000117713.20	972.997	-0.526316	0.101453	-5.18777	2.12832e-07	7.29379e-06	ARID1A	NA	FALSE
ENST00000430291.2	ENSG00000117713.20	3.23803	-0.652851	2.43307	-0.268324	0.78845	NA	ARID1A	NA	NA
ENST00000637788.1	ENSG00000117713.20	35.3567	0.113162	0.538347	0.210203	0.83351	0.930431	ARID1A	NA	NA
ENST00000374142.9	ENSG00000204160.12	491.476	0.104237	0.139897	0.7451	0.456212	0.700814	ZDHHC18	NA	TRUE
ENST00000374141.6	ENSG00000204160.12	159.763	0.250679	0.19825	1.26446	0.206066	0.45623	ZDHHC18	NA	NA
ENST00000478902.1	ENSG00000204160.12	4.86995	1.76849	1.20132	1.47212	0.14099	NA	ZDHHC18	NA	NA
ENST00000339276.6	ENSG00000175793.12	2053.8	-0.641841	0.0805133	-7.97186	1.56303e-15	2.87226e-13	SFN	NA	NA
ENST00000374135.9	ENSG00000142751.15	600.908	0.565264	0.124976	4.52296	6.09796e-06	0.000144263	GPN2	FALSE	FALSE
ENST00000374133.3	ENSG00000142751.15	126.012	-0.426087	0.232481	-1.83278	0.0668349	0.226059	GPN2	FALSE	NA
ENST00000477418.2	ENSG00000142751.15	8.10251	0.999121	1.51891	0.657789	0.510674	NA	GPN2	NA	NA
ENST00000431781.2	ENSG00000142751.15	47.1019	-0.922014	0.370361	-2.4895	0.0127922	0.0706619	GPN2	TRUE	NA
ENST00000361720.10	ENSG00000198746.13	185.477	0.372405	0.205585	1.81144	0.0700723	0.233341	GPATCH3	NA	FALSE
ENST00000321265.10	ENSG00000090273.14	1689.71	-0.0204274	0.137148	-0.148944	0.881598	0.951454	NUDC	NA	FALSE
ENST00000452707.1	ENSG00000090273.14	17.1033	-0.555996	0.594688	-0.934937	0.349821	NA	NUDC	NA	FALSE
ENST00000484772.1	ENSG00000090273.14	10.0494	-0.280951	0.842064	-0.333645	0.738647	NA	NUDC	NA	FALSE
ENST00000320567.6	ENSG00000175707.9	139.95	-0.538702	0.313968	-1.71579	0.086201	0.267502	KDF1	FALSE	NA
ENST00000616918.1	ENSG00000175707.9	209.702	-0.00207508	0.192313	-0.0107901	0.991391	0.996969	KDF1	TRUE	NA
ENST00000310055.5	ENSG00000172746.6	24.346	0.447051	0.702523	0.636351	0.524548	0.749402	RPL12P13	NA	NA
ENST00000522111.3	ENSG00000253368.4	928.104	0.330421	0.163028	2.02677	0.0426855	0.166824	TRNP1	NA	NA
ENST00000531285.1	ENSG00000253368.4	67.4871	0.959355	0.397687	2.41234	0.0158507	0.0826598	TRNP1	NA	NA
ENST00000289166.6	ENSG00000158246.8	156.48	1.23422	0.313926	3.93156	8.43953e-05	0.00131309	TENT5B	NA	NA
ENST00000263980.8	ENSG00000090020.11	82.6788	-0.765569	0.303836	-2.51968	0.0117462	0.0664101	SLC9A1	NA	FALSE
ENST00000449818.1	ENSG00000225159.1	27.6769	-1.01788	0.784984	-1.2967	0.194736	0.44182	NPM1P39	NA	NA
ENST00000319394.8	ENSG00000142784.16	54.3108	-1.79399	0.569859	-3.14812	0.00164322	0.0147037	WDTC1	FALSE	NA
ENST00000447062.2	ENSG00000142784.16	39.7933	-1.92355	1.24734	-1.54212	0.123045	0.335205	WDTC1	TRUE	NA
ENST00000374076.8	ENSG00000186501.14	269.338	0.500615	0.240961	2.07758	0.0377484	0.153111	TMEM222	FALSE	NA
ENST00000464720.5	ENSG00000186501.14	13.9984	-0.547459	2.04178	-0.268127	0.788601	NA	TMEM222	TRUE	TRUE
ENST00000486082.5	ENSG00000186501.14	103.463	-0.0148493	0.285682	-0.0519782	0.958546	0.984457	TMEM222	TRUE	NA
ENST00000486001.1	ENSG00000241547.1	9.26897	0.162327	0.809037	0.200643	0.840978	NA	ACTG1P20	NA	NA
ENST00000618673.4	ENSG00000142765.18	27.3379	0.112674	0.815952	0.138089	0.89017	0.955439	SYTL1	NA	NA
ENST00000543823.1	ENSG00000142765.18	13.7929	0.798641	1.61449	0.494672	0.620832	NA	SYTL1	NA	NA
ENST00000490170.5	ENSG00000142765.18	34.2147	0.331457	0.586356	0.565283	0.571881	0.782601	SYTL1	NA	NA
ENST00000615284.1	ENSG00000142765.18	10.1144	2.42461	1.39042	1.7438	0.0811937	NA	SYTL1	NA	NA
ENST00000357582.3	ENSG00000142733.17	81.1351	-0.94556	0.461303	-2.04976	0.040388	0.160645	MAP3K6	NA	NA
ENST00000618852.5	ENSG00000158195.11	1245.05	-0.373305	0.129009	-2.89363	0.00380812	0.0286698	WASF2	NA	FALSE
ENST00000536657.1	ENSG00000158195.11	346.013	-0.383217	0.224818	-1.70457	0.0882755	0.272028	WASF2	NA	NA
ENST00000247087.10	ENSG00000126705.15	82.6664	-0.0896168	0.295852	-0.302911	0.761958	0.894611	AHDC1	NA	FALSE
ENST00000361157.11	ENSG00000126709.15	39.9921	0.656097	0.470217	1.39531	0.162923	0.398442	IFI6	NA	NA
ENST00000373954.10	ENSG00000009780.15	229.31	0.229405	0.206484	1.11101	0.266565	0.52893	FAM76A	NA	FALSE
ENST00000530324.5	ENSG00000009780.15	82.0953	0.108346	0.382911	0.282952	0.777214	0.902219	FAM76A	NA	NA
ENST00000373943.9	ENSG00000117758.14	1063.74	0.238687	0.0874805	2.72846	0.00636304	0.0421755	STX12	NA	NA
ENST00000440806.2	ENSG00000117758.14	53.0598	1.29017	0.979351	1.31738	0.187712	0.432769	STX12	NA	NA
ENST00000472285.1	ENSG00000117758.14	6.6977	-1.13782	1.61405	-0.704946	0.480844	NA	STX12	NA	NA
ENST00000311772.10	ENSG00000117751.18	978.756	-0.0998683	0.159823	-0.624869	0.532057	0.755061	PPP1R8	NA	FALSE
ENST00000431586.1	ENSG00000117751.18	200.062	-0.39008	0.333747	-1.16879	0.242488	0.501012	PPP1R8	NA	NA
ENST00000486634.2	ENSG00000117751.18	14.657	-0.196467	2.08054	-0.0944311	0.924767	NA	PPP1R8	NA	NA
ENST00000373927.7	ENSG00000130775.16	36.8818	1.96605	0.470763	4.17631	2.96279e-05	0.000545038	THEMIS2	NA	NA
ENST00000373912.8	ENSG00000117748.10	1518.65	0.0326908	0.107752	0.303388	0.761594	0.89431	RPA2	NA	FALSE
ENST00000373909.7	ENSG00000117748.10	100.158	-0.08404	0.435153	-0.193127	0.846859	0.936224	RPA2	NA	NA
ENST00000444045.1	ENSG00000117748.10	145.221	0.188303	0.208826	0.901725	0.367203	0.628113	RPA2	NA	NA
ENST00000373894.8	ENSG00000130768.15	145.835	0.568851	0.226645	2.50987	0.0120775	0.0677871	SMPDL3B	NA	FALSE
ENST00000373884.6	ENSG00000158156.8	163.7	-1.04516	0.237156	-4.40704	1.04791e-05	0.000228363	XKR8	NA	NA
ENST00000540618.5	ENSG00000158161.16	910.091	-0.107494	0.165017	-0.65141	0.514782	0.742599	EYA3	NA	FALSE
ENST00000373863.3	ENSG00000158161.16	183.203	-1.00203	0.54039	-1.85428	0.0636996	0.219006	EYA3	NA	NA
ENST00000471498.5	ENSG00000158161.16	228.669	-0.144659	0.229829	-0.629422	0.529073	0.752836	EYA3	NA	NA
ENST00000468665.1	ENSG00000158161.16	24.8689	-0.371473	0.865057	-0.42942	0.667618	0.840948	EYA3	NA	NA
ENST00000476501.3	ENSG00000240750.3	39.0406	0.951708	0.556185	1.71113	0.0870564	0.269334	RN7SL559P	NA	NA
ENST00000436160.1	ENSG00000228589.3	39.4197	1.89562	1.92773	0.983343	0.325439	0.589023	SPCS2P4	NA	FALSE
ENST00000603289.5	ENSG00000126698.11	9.5885	1.30405	1.50017	0.869271	0.384699	NA	DNAJC8	NA	NA
ENST00000263697.6	ENSG00000126698.11	2548.78	-0.124331	0.114144	-1.08925	0.276045	0.538994	DNAJC8	NA	FALSE
ENST00000489277.5	ENSG00000126698.11	996.294	0.157773	0.152551	1.03423	0.301029	0.564778	DNAJC8	NA	NA
ENST00000482674.5	ENSG00000126698.11	37.8164	-0.107686	0.423565	-0.254238	0.799311	0.914652	DNAJC8	NA	FALSE
ENST00000497986.5	ENSG00000130770.18	93.4087	-0.222977	0.284798	-0.782929	0.433669	0.683784	ATP5IF1	NA	NA
ENST00000335514.10	ENSG00000130770.18	713.907	-0.0980083	0.115042	-0.851934	0.394251	0.652056	ATP5IF1	NA	FALSE
ENST00000465645.1	ENSG00000130770.18	258.824	-0.457727	0.171455	-2.66966	0.00759272	0.0483375	ATP5IF1	NA	NA
ENST00000253063.4	ENSG00000130766.5	561.055	1.45473	0.262031	5.55175	2.82825e-08	1.20488e-06	SESN2	NA	TRUE
ENST00000479574.5	ENSG00000130772.14	75.8213	0.337524	0.380017	0.888179	0.374444	0.634703	MED18	NA	NA
ENST00000373842.9	ENSG00000130772.14	148.37	0.560642	0.310921	1.80317	0.0713621	0.236087	MED18	FALSE	NA
ENST00000398997.2	ENSG00000130772.14	19.6835	1.80651	1.23256	1.46565	0.142742	NA	MED18	TRUE	NA
ENST00000475655.1	ENSG00000130772.14	16.6112	0.759207	0.69006	1.1002	0.271244	NA	MED18	NA	NA
ENST00000632202.1	ENSG00000204138.13	47.6616	0.0560754	0.35756	0.156828	0.87538	0.948871	PHACTR4	NA	NA
ENST00000373839.8	ENSG00000204138.13	505.861	-0.347338	0.127545	-2.72326	0.00646413	0.0426791	PHACTR4	FALSE	NA
ENST00000493669.2	ENSG00000204138.13	60.452	-0.127015	0.58698	-0.216387	0.828686	0.927871	PHACTR4	TRUE	NA
ENST00000373836.4	ENSG00000204138.13	181.524	-0.0706443	0.382069	-0.184899	0.853308	0.938869	PHACTR4	FALSE	NA
ENST00000398958.6	ENSG00000180198.16	625.291	-0.0193428	0.164635	-0.117489	0.906472	0.961991	RCC1	NA	NA
ENST00000649185.1	ENSG00000180198.16	278.372	0.7723	0.343595	2.24771	0.024595	0.113235	RCC1	NA	NA
ENST00000427469.5	ENSG00000180198.16	27.2156	3.38586	1.88336	1.79778	0.0722122	0.237927	RCC1	NA	NA
ENST00000373833.10	ENSG00000180198.16	110.381	0.874459	0.324355	2.69599	0.00701792	0.0454527	RCC1	NA	NA
ENST00000419074.5	ENSG00000180198.16	2.52062	4.64378	3.93189	1.18105	0.237581	NA	RCC1	NA	NA
ENST00000373832.5	ENSG00000180198.16	519.557	-0.53697	0.26388	-2.03491	0.0418603	0.164651	RCC1	NA	FALSE
ENST00000411533.5	ENSG00000180198.16	36.2764	-0.332583	0.682218	-0.487503	0.625902	0.816649	RCC1	NA	NA
ENST00000478232.1	ENSG00000180198.16	12.008	0.242084	0.704318	0.343713	0.731062	NA	RCC1	NA	NA
ENST00000413987.1	ENSG00000242125.3	371.733	0.352279	0.157568	2.23573	0.0253697	0.115877	SNHG3	NA	NA
ENST00000447507.1	ENSG00000242125.3	275.424	0.278549	0.193011	1.44318	0.14897	0.377096	SNHG3	NA	NA
ENST00000437681.1	ENSG00000242125.3	4711.66	0.583686	0.143445	4.06906	4.72037e-05	0.000806401	SNHG3	NA	NA
ENST00000364938.1	ENSG00000274266.1	2943.33	0.699416	0.183231	3.81714	0.00013501	0.00193499	SNORA73A	NA	NA
ENST00000363217.1	ENSG00000200087.1	2768.13	0.511012	0.184121	2.77541	0.00551315	0.0379557	SNORA73B	NA	NA
ENST00000447051.2	ENSG00000231468.2	4.58998	0.583293	1.09178	0.534259	0.593162	NA	PRDX3P2	NA	NA
ENST00000624273.1	ENSG00000279443.1	33.9665	0.525826	0.418418	1.2567	0.208862	0.459876	AL513497.1	NA	NA
ENST00000373830.4	ENSG00000180098.9	354.9	0.838167	0.225224	3.72148	0.000198059	0.00266662	TRNAU1AP	NA	NA
ENST00000480930.5	ENSG00000180098.9	239.428	0.44713	0.2141	2.08841	0.0367606	0.150255	TRNAU1AP	NA	FALSE
ENST00000491577.5	ENSG00000180098.9	21.8745	0.0975083	0.877439	0.111128	0.911515	0.964303	TRNAU1AP	NA	NA
ENST00000495215.5	ENSG00000180098.9	7.38614	2.62234	1.16736	2.24638	0.0246795	NA	TRNAU1AP	NA	NA
ENST00000484775.1	ENSG00000180098.9	37.719	1.31923	0.502875	2.62338	0.00870625	0.0532717	TRNAU1AP	NA	NA
ENST00000464612.5	ENSG00000197989.14	23.0812	-0.0528592	0.869604	-0.0607854	0.95153	0.981796	SNHG12	NA	NA
ENST00000531126.6	ENSG00000197989.14	112.936	0.772797	0.389988	1.98159	0.0475251	0.179671	SNHG12	NA	NA
ENST00000461448.6	ENSG00000197989.14	24.9396	-0.398262	1.33338	-0.298685	0.76518	0.895954	SNHG12	NA	NA
ENST00000481368.6	ENSG00000197989.14	227.224	0.181653	0.209401	0.867492	0.385673	0.644335	SNHG12	NA	NA
ENST00000461832.2	ENSG00000197989.14	525.456	0.212839	0.15174	1.40265	0.16072	0.395271	SNHG12	NA	NA
ENST00000470977.6	ENSG00000197989.14	10.5336	1.90766	3.80253	0.501683	0.61589	NA	SNHG12	NA	NA
ENST00000475441.6	ENSG00000197989.14	96.7738	0.350202	0.294997	1.18714	0.235172	0.491879	SNHG12	NA	NA
ENST00000474814.1	ENSG00000197989.14	152.971	-0.378229	0.227437	-1.66301	0.0963113	0.287892	SNHG12	NA	NA
ENST00000650239.1	ENSG00000197989.14	21.8288	-0.832754	0.546321	-1.52429	0.127435	0.342845	SNHG12	NA	NA
ENST00000373824.8	ENSG00000120656.11	881.857	-0.332704	0.0958288	-3.47186	0.000516865	0.00588458	TAF12	NA	NA
ENST00000263974.4	ENSG00000120656.11	32.4235	0.269207	0.861694	0.312415	0.754725	0.890576	TAF12	NA	NA
ENST00000495422.1	ENSG00000120656.11	21.8901	0.00455847	0.642463	0.00709531	0.994339	0.997861	TAF12	NA	NA
ENST00000420776.1	ENSG00000229388.1	20.424	0.483371	0.64124	0.753808	0.450965	0.696482	LINC01715	NA	NA
ENST00000427804.1	ENSG00000229388.1	11.9887	0.42253	0.701635	0.602207	0.547036	NA	LINC01715	NA	NA
ENST00000373816.5	ENSG00000162419.12	214.146	-0.223511	0.208103	-1.07404	0.282806	0.546296	GMEB1	NA	NA
ENST00000361872.8	ENSG00000162419.12	129.537	-0.384209	0.343368	-1.11894	0.263165	0.525404	GMEB1	NA	NA
ENST00000294409.2	ENSG00000162419.12	97.3006	-0.146882	0.610947	-0.240418	0.810007	0.919094	GMEB1	NA	NA
ENST00000373812.8	ENSG00000198492.16	2580.31	-0.520726	0.083566	-6.23131	4.62549e-10	2.90562e-08	YTHDF2	NA	FALSE
ENST00000478283.5	ENSG00000198492.16	32.7037	0.300503	0.532194	0.56465	0.572312	0.782887	YTHDF2	NA	TRUE
ENST00000468863.1	ENSG00000198492.16	17.3766	0.646117	0.703169	0.918864	0.358167	NA	YTHDF2	NA	NA
ENST00000647103.1	ENSG00000159023.21	272.818	0.892168	0.318579	2.80046	0.00510294	0.0358726	EPB41	NA	NA
ENST00000356093.6	ENSG00000159023.21	384.141	-0.257643	0.208246	-1.2372	0.216012	0.469118	EPB41	NA	NA
ENST00000482464.6	ENSG00000159023.21	162.62	-0.463864	0.389248	-1.19169	0.233383	0.490111	EPB41	NA	NA
ENST00000373797.2	ENSG00000159023.21	119.68	0.616877	0.375809	1.64146	0.100701	0.296146	EPB41	NA	NA
ENST00000646871.1	ENSG00000159023.21	34.9971	-0.171911	0.426079	-0.403472	0.686601	0.852228	EPB41	NA	NA
ENST00000490308.2	ENSG00000159023.21	119.937	-0.0342515	0.227352	-0.150654	0.880249	0.950873	EPB41	NA	NA
ENST00000521452.2	ENSG00000253304.2	164.098	0.85569	0.313076	2.73316	0.00627289	0.0417356	TMEM200B	NA	NA
ENST00000373795.7	ENSG00000116350.17	906.965	-0.0584175	0.137288	-0.425511	0.670465	0.842785	SRSF4	FALSE	NA
ENST00000634348.1	ENSG00000116350.17	253.772	-0.0521152	0.20515	-0.254035	0.799469	0.914684	SRSF4	NA	NA
ENST00000466448.4	ENSG00000116350.17	14.0165	-0.374971	1.7053	-0.219886	0.82596	NA	SRSF4	NA	NA
ENST00000497015.5	ENSG00000116350.17	16.5472	-0.260136	1.39465	-0.186525	0.852033	NA	SRSF4	NA	NA
ENST00000605204.1	ENSG00000116350.17	52.8512	0.333736	0.502008	0.664803	0.506176	0.737622	SRSF4	TRUE	NA
ENST00000263702.11	ENSG00000116353.16	80.8316	-0.370213	0.41824	-0.885169	0.376065	0.636024	MECR	NA	NA
ENST00000373791.7	ENSG00000116353.16	175.001	0.0124772	0.240769	0.0518222	0.95867	0.984457	MECR	NA	NA
ENST00000483435.5	ENSG00000116353.16	5.82283	0.61562	2.65119	0.232205	0.816379	NA	MECR	NA	NA
ENST00000453185.5	ENSG00000116353.16	15.2925	0.191297	0.650269	0.294182	0.768619	NA	MECR	NA	NA
ENST00000490529.5	ENSG00000116353.16	43.4532	-0.0148318	0.552738	-0.0268333	0.978593	0.99225	MECR	NA	FALSE
ENST00000484012.5	ENSG00000116353.16	11.2749	0.191855	0.851015	0.225443	0.821635	NA	MECR	NA	NA
ENST00000345512.7	ENSG00000060656.20	104.299	-0.175406	0.483051	-0.363121	0.716515	0.869983	PTPRU	NA	NA
ENST00000428026.6	ENSG00000060656.20	163.234	0.0443211	0.547007	0.0810248	0.935422	0.974791	PTPRU	NA	NA
ENST00000527027.1	ENSG00000060656.20	10.8472	0.461604	0.964941	0.478375	0.632383	NA	PTPRU	NA	NA
ENST00000410852.1	ENSG00000222784.1	203.002	0.533455	0.276656	1.92823	0.0538268	0.195345	RN7SKP91	NA	NA
ENST00000339394.7	ENSG00000162512.16	286.174	-0.539603	0.164382	-3.28261	0.00102851	0.0102177	SDC3	NA	NA
ENST00000257075.9	ENSG00000134644.15	824.235	-0.530418	0.122085	-4.34466	1.39493e-05	0.00029244	PUM1	FALSE	FALSE
ENST00000373747.7	ENSG00000134644.15	545.556	-0.250932	0.217814	-1.15205	0.2493	0.50945	PUM1	FALSE	NA
ENST00000440538.6	ENSG00000134644.15	86.7715	-0.435142	0.26891	-1.61817	0.105626	0.30519	PUM1	FALSE	NA
ENST00000373742.6	ENSG00000134644.15	49.6512	0.177255	0.664174	0.26688	0.789561	0.908725	PUM1	FALSE	NA
ENST00000526128.1	ENSG00000134644.15	7.40918	-1.46332	1.35609	-1.07907	0.280555	NA	PUM1	NA	NA
ENST00000525948.5	ENSG00000134644.15	7.63872	1.10086	1.51835	0.725036	0.46843	NA	PUM1	TRUE	FALSE
ENST00000480602.1	ENSG00000134644.15	4.88895	0.074812	1.20479	0.0620955	0.950487	NA	PUM1	TRUE	NA
ENST00000263694.9	ENSG00000060688.13	1866.22	-0.278175	0.0968797	-2.87134	0.00408733	0.0302761	SNRNP40	NA	NA
ENST00000486941.1	ENSG00000060688.13	9.1221	-1.04062	0.998279	-1.04242	0.297218	NA	SNRNP40	NA	NA
ENST00000489853.1	ENSG00000060688.13	23.8276	-0.103353	0.510841	-0.20232	0.839667	0.933402	SNRNP40	NA	NA
ENST00000373720.3	ENSG00000060688.13	16.8254	0.0880094	0.76909	0.114433	0.908894	NA	SNRNP40	NA	NA
ENST00000474025.1	ENSG00000060688.13	75.4468	-0.362084	0.397124	-0.911766	0.361892	0.623502	SNRNP40	NA	FALSE
ENST00000463988.1	ENSG00000060688.13	9.65026	-0.321222	0.804393	-0.399335	0.689647	NA	SNRNP40	NA	NA
ENST00000452686.2	ENSG00000229447.2	28.0545	-0.039485	0.524852	-0.0752308	0.940031	0.97689	AC114495.2	NA	NA
ENST00000616393.4	ENSG00000121766.15	171.775	0.247528	0.366599	0.675202	0.499548	0.732427	ZCCHC17	NA	NA
ENST00000344147.9	ENSG00000121766.15	849.882	0.0208275	0.0875003	0.238028	0.811859	0.919929	ZCCHC17	NA	FALSE
ENST00000479629.5	ENSG00000121766.15	63.5812	0.0610176	0.48574	0.125618	0.900035	0.959533	ZCCHC17	NA	NA
ENST00000373709.8	ENSG00000168528.12	291.565	0.0866565	0.179003	0.484106	0.62831	0.818031	SERINC2	NA	TRUE
ENST00000639047.1	ENSG00000284543.1	63.4594	0.098398	0.302784	0.324977	0.745198	0.885819	LINC01226	NA	NA
ENST00000271064.12	ENSG00000142910.16	423.453	-0.750619	0.183519	-4.09015	4.31086e-05	0.000744296	TINAGL1	NA	NA
ENST00000461030.5	ENSG00000142910.16	32.8558	0.779777	0.478571	1.62939	0.103231	0.300955	TINAGL1	NA	NA
ENST00000466998.1	ENSG00000142910.16	6.86242	0.218913	1.64488	0.133088	0.894124	NA	TINAGL1	NA	NA
ENST00000481165.5	ENSG00000142910.16	51.8738	0.803419	0.488246	1.64552	0.0998621	0.294697	TINAGL1	NA	NA
ENST00000468635.5	ENSG00000142910.16	6.70756	-5.10463	1.69591	-3.00996	0.00261279	NA	TINAGL1	NA	NA
ENST00000498429.5	ENSG00000142910.16	88.3448	0.0960386	0.365695	0.262619	0.792844	0.910908	TINAGL1	NA	NA
ENST00000480586.1	ENSG00000142910.16	30.607	0.516928	0.505364	1.02288	0.306363	0.570441	TINAGL1	NA	NA
ENST00000373703.5	ENSG00000162517.13	546.226	-0.370719	0.128959	-2.87471	0.00404398	0.0300173	PEF1	NA	FALSE
ENST00000478502.5	ENSG00000162517.13	132.222	-0.31767	0.288292	-1.1019	0.270504	0.53292	PEF1	NA	NA
ENST00000602889.1	ENSG00000269967.1	7.2561	0.168906	1.03085	0.163851	0.869849	NA	AL136115.2	NA	NA
ENST00000602725.5	ENSG00000184007.21	4026.53	0.188	0.0616948	3.04725	0.00230943	0.0192808	PTP4A2	FALSE	NA
ENST00000647444.2	ENSG00000184007.21	288.017	0.313138	0.379865	0.824342	0.409745	0.665438	PTP4A2	FALSE	NA
ENST00000457805.6	ENSG00000184007.21	2293.62	-0.372769	0.0970056	-3.84276	0.00012166	0.00177585	PTP4A2	FALSE	FALSE
ENST00000602683.5	ENSG00000184007.21	636.928	-0.369244	0.169785	-2.17478	0.0296469	0.129847	PTP4A2	FALSE	NA
ENST00000470404.5	ENSG00000184007.21	16.9907	0.548234	2.15576	0.254311	0.799255	NA	PTP4A2	FALSE	TRUE
ENST00000532001.6	ENSG00000184007.21	70.5447	-0.505919	0.307647	-1.64448	0.100077	0.295102	PTP4A2	TRUE	FALSE
ENST00000528253.3	ENSG00000184007.21	23.5096	0.50838	0.575712	0.883044	0.377212	0.637108	PTP4A2	TRUE	NA
ENST00000627328.2	ENSG00000184007.21	323.291	-0.846275	0.420748	-2.01136	0.0442873	0.170818	PTP4A2	NA	NA
ENST00000484483.1	ENSG00000184007.21	17.7902	0.356073	0.713591	0.498987	0.617788	NA	PTP4A2	NA	NA
ENST00000468531.1	ENSG00000184007.21	42.919	8.7745	1.36827	6.41286	1.42818e-10	1.01151e-08	PTP4A2	NA	NA
ENST00000532289.1	ENSG00000184007.21	22.0927	7.72865	2.71529	2.84634	0.00442247	0.0322562	PTP4A2	NA	NA
ENST00000524384.5	ENSG00000184007.21	5.92161	-0.355708	3.82239	-0.0930591	0.925857	NA	PTP4A2	NA	NA
ENST00000528840.1	ENSG00000184007.21	125.044	-0.399341	0.520675	-0.766968	0.443101	0.690993	PTP4A2	NA	NA
ENST00000494444.2	ENSG00000184007.21	56.6877	0.34249	0.43818	0.781619	0.434439	0.684456	PTP4A2	NA	NA
ENST00000529477.5	ENSG00000184007.21	204.16	0.253149	0.512889	0.493575	0.621606	0.81412	PTP4A2	NA	NA
ENST00000533408.1	ENSG00000184007.21	151.399	-0.00214738	0.272246	-0.00788765	0.993707	0.997639	PTP4A2	NA	NA
ENST00000475464.1	ENSG00000184007.21	10.1609	0.121209	0.849776	0.142636	0.886577	NA	PTP4A2	NA	NA
ENST00000327300.12	ENSG00000121774.18	2506.3	-0.446874	0.117635	-3.7988	0.000145396	0.00206556	KHDRBS1	NA	FALSE
ENST00000307714.12	ENSG00000121774.18	125.601	-0.375334	0.428932	-0.875042	0.381551	0.640743	KHDRBS1	NA	NA
ENST00000492989.1	ENSG00000121774.18	22.3679	-0.0956508	0.546525	-0.175016	0.861067	0.942552	KHDRBS1	NA	NA
ENST00000484270.2	ENSG00000121774.18	199.648	-0.198045	0.282524	-0.700984	0.483313	0.720101	KHDRBS1	NA	TRUE
ENST00000438825.5	ENSG00000121775.18	5.32604	-0.42514	1.50548	-0.282394	0.777641	NA	TMEM39B	NA	NA
ENST00000441402.5	ENSG00000121775.18	114.899	-0.695436	0.280184	-2.48207	0.0130623	0.0716699	TMEM39B	NA	FALSE
ENST00000373625.8	ENSG00000025800.14	3939.22	0.0943973	0.064355	1.46682	0.142425	0.366796	KPNA6	NA	FALSE
ENST00000469790.1	ENSG00000025800.14	196.899	-0.157836	0.193194	-0.816982	0.413939	0.668538	KPNA6	NA	NA
ENST00000515055.1	ENSG00000250135.1	20.7825	-0.0178816	0.668151	-0.0267628	0.978649	0.99225	AL049795.2	NA	NA
ENST00000373610.8	ENSG00000084652.16	1107.47	-0.376016	0.115104	-3.26674	0.00108794	0.0106864	TXLNA	NA	FALSE
ENST00000373609.1	ENSG00000084652.16	479.345	0.605977	0.233444	2.59581	0.00943679	0.0563621	TXLNA	NA	NA
ENST00000291358.10	ENSG00000160051.11	92.8294	-0.546508	0.600148	-0.910622	0.362495	0.624158	IQCC	NA	NA
ENST00000373586.1	ENSG00000084623.11	2685.77	-0.134805	0.079016	-1.70605	0.0879996	0.271473	EIF3I	NA	NA
ENST00000471486.5	ENSG00000084623.11	26.0489	1.59543	1.13919	1.40049	0.161368	0.39632	EIF3I	NA	NA
ENST00000483517.5	ENSG00000084623.11	5.73751	-1.40021	2.91179	-0.480874	0.630606	NA	EIF3I	NA	FALSE
ENST00000474371.1	ENSG00000084623.11	221.56	0.328624	0.217305	1.51227	0.130464	0.347347	EIF3I	NA	NA
ENST00000373548.8	ENSG00000116478.12	2757.95	0.139426	0.077407	1.8012	0.0716714	0.236787	HDAC1	NA	FALSE
ENST00000463172.5	ENSG00000116478.12	16.3642	-0.415547	0.620397	-0.669809	0.502979	NA	HDAC1	NA	FALSE
ENST00000428704.1	ENSG00000116478.12	18.234	2.52354	1.01668	2.48213	0.01306	NA	HDAC1	NA	NA
ENST00000490081.5	ENSG00000116478.12	46.4977	-0.100906	0.373739	-0.269992	0.787166	0.907586	HDAC1	NA	NA
ENST00000476391.5	ENSG00000116478.12	149.338	0.402093	0.211495	1.90119	0.0572767	0.203113	HDAC1	NA	TRUE
ENST00000471488.1	ENSG00000116478.12	12.3051	0.0820519	0.687555	0.119339	0.905007	NA	HDAC1	NA	NA
ENST00000329421.8	ENSG00000175130.7	436.206	-0.773615	0.127379	-6.07331	1.25301e-09	7.20769e-08	MARCKSL1	NA	NA
ENST00000455895.6	ENSG00000160058.18	271.444	-0.693224	0.154318	-4.49219	7.04932e-06	0.000163583	BSDC1	NA	NA
ENST00000446293.6	ENSG00000160058.18	46.9608	-1.34178	0.597753	-2.2447	0.0247873	0.113905	BSDC1	NA	NA
ENST00000444107.1	ENSG00000224333.1	151.81	0.458148	0.395494	1.15842	0.246693	0.506319	GAPDHP20	NA	NA
ENST00000373510.9	ENSG00000160062.15	388.698	0.579005	0.130622	4.43267	9.30723e-06	0.000206264	ZBTB8A	NA	NA
ENST00000316459.4	ENSG00000160062.15	282.788	0.257196	0.15633	1.64521	0.0999265	0.29481	ZBTB8A	NA	NA
ENST00000341885.5	ENSG00000176261.15	10.8585	-0.862952	0.955527	-0.903116	0.366464	NA	ZBTB8OS	FALSE	NA
ENST00000468695.5	ENSG00000176261.15	102.985	0.165514	0.262969	0.629405	0.529084	0.752836	ZBTB8OS	FALSE	NA
ENST00000492007.5	ENSG00000176261.15	74.8623	-0.108045	0.361483	-0.298895	0.76502	0.895954	ZBTB8OS	FALSE	NA
ENST00000373506.7	ENSG00000176261.15	295.069	0.149314	0.150958	0.989108	0.32261	0.586558	ZBTB8OS	FALSE	NA
ENST00000373501.6	ENSG00000176261.15	71.6586	-0.894638	0.319362	-2.80133	0.00508925	0.0358207	ZBTB8OS	FALSE	TRUE
ENST00000473294.6	ENSG00000176261.15	74.2987	0.393879	0.386326	1.01955	0.307941	0.571533	ZBTB8OS	TRUE	TRUE
ENST00000436661.5	ENSG00000176261.15	349.532	-0.335545	0.156722	-2.14102	0.0322728	0.137573	ZBTB8OS	FALSE	NA
ENST00000476493.5	ENSG00000176261.15	203.838	0.395326	0.204883	1.92952	0.0536657	0.194979	ZBTB8OS	TRUE	TRUE
ENST00000465588.2	ENSG00000176261.15	23.516	0.67443	0.733435	0.91955	0.357808	0.619571	ZBTB8OS	FALSE	NA
ENST00000479075.5	ENSG00000176261.15	112.225	0.469127	0.236756	1.98148	0.0475374	0.179684	ZBTB8OS	TRUE	TRUE
ENST00000473383.1	ENSG00000176261.15	11.0153	0.0492896	0.731978	0.0673375	0.946313	NA	ZBTB8OS	NA	NA
ENST00000466361.1	ENSG00000176261.15	12.4421	-0.426617	0.755966	-0.564334	0.572527	NA	ZBTB8OS	NA	FALSE
ENST00000414241.7	ENSG00000162521.19	293.359	-0.269598	0.248817	-1.08352	0.278578	0.54204	RBBP4	FALSE	NA
ENST00000527118.5	ENSG00000162521.19	44.0009	0.260981	0.555024	0.470216	0.638201	0.824045	RBBP4	TRUE	FALSE
ENST00000373493.10	ENSG00000162521.19	888.914	0.106996	0.13269	0.806363	0.420034	0.673489	RBBP4	FALSE	NA
ENST00000401893.7	ENSG00000162521.19	504.667	-0.1372	0.250358	-0.548017	0.583681	0.790424	RBBP4	NA	NA
ENST00000492348.6	ENSG00000162521.19	2077.34	-0.399274	0.192847	-2.07042	0.038413	0.15502	RBBP4	TRUE	NA
ENST00000525506.1	ENSG00000162521.19	35.6625	-0.0399358	1.55643	-0.0256586	0.97953	0.992433	RBBP4	NA	NA
ENST00000465780.1	ENSG00000162521.19	7.53494	0.0235441	0.85953	0.0273919	0.978147	NA	RBBP4	NA	NA
ENST00000458695.6	ENSG00000162521.19	215.837	0.184912	1.71369	0.107903	0.914073	0.965722	RBBP4	FALSE	FALSE
ENST00000531983.1	ENSG00000162521.19	4.43256	-0.178711	1.14759	-0.155727	0.876248	NA	RBBP4	NA	NA
ENST00000463378.5	ENSG00000162521.19	26.2311	-0.530235	0.700853	-0.756556	0.449316	0.695132	RBBP4	FALSE	FALSE
ENST00000460669.5	ENSG00000162521.19	69.0124	-0.88047	1.47776	-0.595813	0.5513	0.768619	RBBP4	TRUE	NA
ENST00000409190.8	ENSG00000162520.15	759.157	-0.219055	0.14833	-1.4768	0.139729	0.362648	SYNC	NA	TRUE
ENST00000421619.1	ENSG00000224409.1	5.83779	1.12913	1.10314	1.02356	0.306042	NA	AC114489.2	NA	NA
ENST00000401073.7	ENSG00000162522.11	181.069	-1.23035	0.37677	-3.26552	0.00109265	0.0107265	KIAA1522	NA	NA
ENST00000373481.7	ENSG00000162522.11	86.7253	-4.79371	1.38842	-3.45264	0.000555122	0.0062366	KIAA1522	NA	TRUE
ENST00000469100.5	ENSG00000134684.10	102.815	-0.670924	0.363481	-1.84583	0.064917	0.221801	YARS1	NA	NA
ENST00000373477.8	ENSG00000134684.10	555.518	0.0546359	0.186109	0.29357	0.769087	0.898194	YARS1	NA	FALSE
ENST00000490826.1	ENSG00000134684.10	73.4271	-0.292781	0.327745	-0.89332	0.371686	0.632443	YARS1	NA	NA
ENST00000487404.5	ENSG00000134684.10	35.6657	-0.21152	0.716553	-0.295191	0.767848	0.897553	YARS1	NA	NA
ENST00000478828.1	ENSG00000134684.10	159.812	0.368913	0.217806	1.69377	0.0903086	0.275942	YARS1	NA	FALSE
ENST00000616261.1	ENSG00000134684.10	741.561	-0.445119	0.105096	-4.23535	2.28191e-05	0.00043631	YARS1	NA	NA
ENST00000481895.5	ENSG00000134684.10	67.7659	-0.430905	0.462437	-0.931812	0.351434	0.613471	YARS1	NA	FALSE
ENST00000470377.1	ENSG00000134684.10	16.7001	-0.219645	0.61827	-0.355258	0.722396	NA	YARS1	NA	NA
ENST00000472692.1	ENSG00000134684.10	7.17827	0.00487288	0.898464	0.00542357	0.995673	NA	YARS1	NA	NA
ENST00000529027.5	ENSG00000116497.18	5.45217	3.42473	1.4245	2.40416	0.0162097	NA	S100PBP	NA	NA
ENST00000531123.5	ENSG00000116497.18	91.9503	0.458661	0.289579	1.58389	0.113219	0.318679	S100PBP	NA	NA
ENST00000356689.7	ENSG00000116497.18	50.0334	0.687984	0.454269	1.51449	0.129902	0.346671	S100PBP	NA	FALSE
ENST00000373475.10	ENSG00000116497.18	272.748	0.907821	0.20592	4.40861	1.04037e-05	0.000227011	S100PBP	NA	NA
ENST00000531256.1	ENSG00000116497.18	36.526	0.173634	0.713043	0.243511	0.80761	0.917968	S100PBP	NA	NA
ENST00000477248.1	ENSG00000116497.18	5.25165	1.42511	1.13606	1.25444	0.209684	NA	S100PBP	NA	NA
ENST00000527692.1	ENSG00000116497.18	4.5535	1.45577	2.32413	0.626371	0.531071	NA	S100PBP	NA	NA
ENST00000373463.8	ENSG00000121900.19	434.32	-0.0148725	0.176567	-0.0842314	0.932872	0.973567	TMEM54	NA	NA
ENST00000373456.11	ENSG00000116514.16	142.291	0.0478913	0.322406	0.148544	0.881914	0.951523	RNF19B	NA	TRUE
ENST00000356990.9	ENSG00000116514.16	165.489	-0.222237	0.19004	-1.16942	0.242234	0.500729	RNF19B	NA	NA
ENST00000235150.4	ENSG00000116514.16	281.429	-0.379745	0.188687	-2.01256	0.0441607	0.17048	RNF19B	NA	NA
ENST00000447420.1	ENSG00000239670.1	4.73964	3.10934	1.29038	2.40964	0.0159683	NA	AL355864.2	NA	NA
ENST00000427524.1	ENSG00000236065.2	25.7192	-0.145627	0.578853	-0.251578	0.801367	0.915665	AL020995.1	NA	NA
ENST00000629371.2	ENSG00000004455.17	97.339	0.0539591	0.592119	0.0911287	0.92739	0.971125	AK2	TRUE	NA
ENST00000373449.7	ENSG00000004455.17	2076.12	0.173598	0.0967503	1.79429	0.0727667	0.239143	AK2	FALSE	NA
ENST00000354858.11	ENSG00000004455.17	763.231	0.171095	0.136531	1.25316	0.210148	0.461355	AK2	FALSE	NA
ENST00000548033.5	ENSG00000004455.17	26.9999	-0.72995	3.04151	-0.239996	0.810333	0.919159	AK2	FALSE	NA
ENST00000467905.5	ENSG00000004455.17	948.431	-0.235416	0.0881369	-2.67102	0.00756202	0.0481872	AK2	FALSE	NA
ENST00000480134.5	ENSG00000004455.17	256.217	-0.0899222	0.170313	-0.527983	0.597511	0.799724	AK2	FALSE	NA
ENST00000550338.5	ENSG00000004455.17	94.5378	0.398616	0.273088	1.45966	0.144384	0.370003	AK2	TRUE	TRUE
ENST00000469238.1	ENSG00000004455.17	15.5414	-2.17635	1.37799	-1.57937	0.114251	NA	AK2	NA	NA
ENST00000673291.1	ENSG00000004455.17	89.7932	-0.0591054	0.421666	-0.140171	0.888525	0.954792	AK2	FALSE	NA
ENST00000487289.1	ENSG00000004455.17	49.2518	-0.636739	0.484252	-1.31489	0.188546	0.433676	AK2	FALSE	NA
ENST00000551979.1	ENSG00000004455.17	7.2264	0.166976	1.01901	0.163861	0.869841	NA	AK2	NA	NA
ENST00000291416.10	ENSG00000116525.14	76.4062	-0.00681842	0.401199	-0.0169951	0.986441	0.995046	TRIM62	NA	FALSE
ENST00000627421.1	ENSG00000225313.5	11.8044	1.27499	0.736732	1.7306	0.0835225	NA	AL513327.1	NA	NA
ENST00000630229.1	ENSG00000225313.5	27.2058	0.961266	0.487971	1.96992	0.0488471	0.18329	AL513327.1	NA	NA
ENST00000628643.2	ENSG00000225313.5	25.1885	0.572751	0.520454	1.10048	0.271122	0.533483	AL513327.1	NA	NA
ENST00000630909.2	ENSG00000225313.5	36.7801	0.563934	0.511581	1.10233	0.270316	0.532673	AL513327.1	NA	NA
ENST00000627130.1	ENSG00000225313.5	15.6447	0.492733	0.647335	0.761172	0.446554	NA	AL513327.1	NA	NA
ENST00000431992.5	ENSG00000134686.18	459.835	0.410281	0.253046	1.62137	0.104939	0.303979	PHC2	NA	NA
ENST00000373418.7	ENSG00000134686.18	192.608	-1.68929	1.96601	-0.859247	0.390204	0.648333	PHC2	NA	NA
ENST00000373422.7	ENSG00000134686.18	415.834	0.493105	0.253063	1.94855	0.0513498	0.189584	PHC2	NA	NA
ENST00000257118.5	ENSG00000134686.18	173.223	0.624771	0.360347	1.7338	0.0829534	0.260536	PHC2	NA	NA
ENST00000467894.5	ENSG00000134686.18	60.1501	0.217831	0.43726	0.498173	0.618362	0.812024	PHC2	NA	NA
ENST00000486897.5	ENSG00000134686.18	32.0412	1.77212	0.518306	3.41905	0.000628397	0.00688906	PHC2	NA	NA
ENST00000493483.5	ENSG00000134686.18	13.0207	0.258933	0.735961	0.35183	0.724965	NA	PHC2	NA	NA
ENST00000473158.1	ENSG00000134686.18	23.3753	-0.289373	0.70509	-0.410406	0.681508	0.849543	PHC2	NA	NA
ENST00000459964.1	ENSG00000134686.18	7.19785	0.386068	0.944178	0.408893	0.682618	NA	PHC2	NA	NA
ENST00000468406.5	ENSG00000134686.18	26.4683	1.49844	1.29627	1.15596	0.247697	0.507466	PHC2	NA	NA
ENST00000484692.1	ENSG00000134686.18	7.61203	0.292393	0.891393	0.328018	0.742898	NA	PHC2	NA	NA
ENST00000410180.1	ENSG00000222112.1	6.77424	0.223671	0.925744	0.241612	0.809081	NA	RN7SKP16	NA	NA
ENST00000432703.1	ENSG00000233246.1	6.02681	0.528712	1.01483	0.520988	0.602375	NA	PHC2-AS1	NA	NA
ENST00000361328.7	ENSG00000121903.14	353.671	0.46225	0.162525	2.84417	0.00445273	0.0324232	ZSCAN20	NA	TRUE
ENST00000521580.3	ENSG00000163866.9	211.414	-0.188446	0.185461	-1.01609	0.309586	0.573334	SMIM12	NA	FALSE
ENST00000446026.1	ENSG00000163866.9	72.7789	-0.230593	0.327817	-0.70342	0.481794	0.718916	SMIM12	NA	NA
ENST00000456842.1	ENSG00000163866.9	150.965	-0.684193	0.265653	-2.57551	0.0100091	0.0589008	SMIM12	NA	FALSE
ENST00000423898.1	ENSG00000163866.9	22.8167	0.709837	0.735655	0.964905	0.334592	0.598335	SMIM12	NA	NA
ENST00000338513.1	ENSG00000189280.3	56.0975	0.265528	0.358998	0.739637	0.45952	0.702835	GJB5	NA	TRUE
ENST00000373366.3	ENSG00000188910.8	157.963	0.526677	0.300436	1.75305	0.0795942	0.253478	GJB3	NA	NA
ENST00000373362.3	ENSG00000188910.8	344.717	0.0947668	0.163493	0.57964	0.562157	0.776561	GJB3	NA	NA
ENST00000487874.1	ENSG00000271741.1	293.633	0.131491	0.204881	0.641794	0.521007	0.74724	AC114490.2	NA	NA
ENST00000373337.3	ENSG00000243749.1	222.717	0.00619407	0.226156	0.0273884	0.97815	0.992026	TMEM35B	NA	NA
ENST00000357182.9	ENSG00000163867.17	391.685	-0.347998	0.194642	-1.78789	0.0737937	0.241345	ZMYM6	NA	NA
ENST00000466345.1	ENSG00000163867.17	13.3401	-0.433824	0.689335	-0.629336	0.529129	NA	ZMYM6	NA	NA
ENST00000415531.5	ENSG00000163867.17	29.6295	0.946917	0.491651	1.926	0.0541048	0.196072	ZMYM6	NA	NA
ENST00000466390.5	ENSG00000197056.11	9.768	0.91809	0.813338	1.12879	0.258985	NA	ZMYM1	NA	FALSE
ENST00000359858.9	ENSG00000197056.11	989.761	-0.363522	0.155979	-2.33059	0.0197751	0.0969252	ZMYM1	NA	NA
ENST00000373329.5	ENSG00000197056.11	458.585	1.05665	0.386764	2.73203	0.00629453	0.0418029	ZMYM1	NA	NA
ENST00000463393.1	ENSG00000197056.11	20.786	0.810928	0.642807	1.26154	0.207114	0.457656	ZMYM1	NA	NA
ENST00000471991.5	ENSG00000116560.11	9.36657	0.190891	0.759501	0.251337	0.801553	NA	SFPQ	NA	NA
ENST00000468598.5	ENSG00000116560.11	365.789	0.283349	0.185642	1.52632	0.126929	0.341872	SFPQ	NA	NA
ENST00000470472.5	ENSG00000116560.11	1650.44	-0.434683	0.109333	-3.97578	7.01499e-05	0.00112864	SFPQ	TRUE	NA
ENST00000485365.1	ENSG00000116560.11	105.419	-0.0195698	0.286023	-0.0684203	0.945451	0.979149	SFPQ	NA	NA
ENST00000485454.1	ENSG00000116560.11	5.52767	0.872297	1.54722	0.563783	0.572902	NA	SFPQ	NA	NA
ENST00000357214.6	ENSG00000116560.11	3673.56	-0.370594	0.0839322	-4.4154	1.00824e-05	0.00022071	SFPQ	FALSE	NA
ENST00000314607.11	ENSG00000146463.12	3418.69	-0.0262872	0.0642911	-0.408877	0.68263	0.850347	ZMYM4	NA	FALSE
ENST00000441447.1	ENSG00000146463.12	95.7247	-0.14502	0.31391	-0.461981	0.644095	0.827914	ZMYM4	NA	NA
ENST00000470175.1	ENSG00000146463.12	19.6743	0.164715	0.676497	0.243483	0.807632	NA	ZMYM4	NA	NA
ENST00000434805.1	ENSG00000229994.1	13.8811	0.278448	0.763081	0.364899	0.715186	NA	RPL5P4	NA	NA
ENST00000325722.8	ENSG00000142687.18	447.449	0.784279	0.183434	4.27554	1.90678e-05	0.000376877	KIAA0319L	FALSE	TRUE
ENST00000426982.6	ENSG00000142687.18	434.445	0.24622	0.200653	1.22709	0.219787	0.473407	KIAA0319L	NA	TRUE
ENST00000492544.1	ENSG00000142687.18	21.2141	0.633264	0.711193	0.890424	0.373238	0.63367	KIAA0319L	NA	NA
ENST00000440579.5	ENSG00000142687.18	65.3675	0.612378	1.72118	0.355791	0.721997	0.873208	KIAA0319L	NA	NA
ENST00000470388.5	ENSG00000142687.18	23.6991	0.386436	0.860754	0.448951	0.653467	0.833464	KIAA0319L	TRUE	NA
ENST00000356090.8	ENSG00000020129.16	159.762	-0.620582	0.256808	-2.41652	0.0156695	0.081992	NCDN	NA	NA
ENST00000373243.7	ENSG00000020129.16	118.444	-1.00065	0.333291	-3.00233	0.00267922	0.0216916	NCDN	NA	TRUE
ENST00000423723.1	ENSG00000020129.16	22.4646	0.0402836	0.742714	0.0542384	0.956745	0.983826	NCDN	NA	NA
ENST00000373237.4	ENSG00000126067.12	1197.81	-0.459169	0.127193	-3.61002	0.000306178	0.00381276	PSMB2	NA	FALSE
ENST00000630477.1	ENSG00000126067.12	681.435	-0.71017	0.187797	-3.78158	0.000155836	0.00218195	PSMB2	NA	FALSE
ENST00000270815.5	ENSG00000142686.8	215.916	0.196293	0.176886	1.10972	0.267122	0.52941	C1orf216	NA	NA
ENST00000251195.9	ENSG00000092853.14	146.655	0.235269	0.437374	0.537911	0.590638	0.795316	CLSPN	NA	FALSE
ENST00000318121.8	ENSG00000092853.14	725.598	-0.335993	0.200777	-1.67347	0.0942357	0.284237	CLSPN	NA	NA
ENST00000373220.7	ENSG00000092853.14	533.154	-0.426419	0.21926	-1.94481	0.0517981	0.190721	CLSPN	NA	NA
ENST00000520551.1	ENSG00000092853.14	1151.85	-0.309252	0.260419	-1.18752	0.235024	0.491717	CLSPN	NA	NA
ENST00000373210.4	ENSG00000134698.11	557.466	0.708699	0.144262	4.91259	8.98826e-07	2.68747e-05	AGO4	NA	TRUE
ENST00000496257.1	ENSG00000134698.11	11.7651	0.908376	0.709693	1.27996	0.200561	NA	AGO4	NA	NA
ENST00000373206.5	ENSG00000092847.13	147.837	-1.39417	1.09168	-1.27709	0.20157	0.450482	AGO1	FALSE	NA
ENST00000674304.1	ENSG00000092847.13	831.291	-0.707303	0.15876	-4.45519	8.38203e-06	0.000189213	AGO1	FALSE	TRUE
ENST00000373204.6	ENSG00000092847.13	388.33	0.134365	0.170402	0.788517	0.430394	0.681304	AGO1	FALSE	FALSE
ENST00000674426.1	ENSG00000092847.13	388.33	0.134365	0.170402	0.788517	0.430394	0.681304	AGO1	FALSE	FALSE
ENST00000635259.1	ENSG00000092847.13	67.6762	1.27501	0.428572	2.97501	0.00292977	0.0233412	AGO1	TRUE	NA
ENST00000634486.1	ENSG00000126070.20	246.134	0.190817	0.186278	1.02437	0.305663	0.569605	AGO3	TRUE	NA
ENST00000373191.9	ENSG00000126070.20	1246.3	0.928452	0.109531	8.47662	2.31825e-17	5.62937e-15	AGO3	FALSE	FALSE
ENST00000246314.10	ENSG00000126070.20	276.027	0.497882	0.187028	2.66207	0.00776612	0.0491103	AGO3	FALSE	NA
ENST00000491443.2	ENSG00000126070.20	20.7302	0.100936	0.91029	0.110884	0.911709	0.964357	AGO3	NA	NA
ENST00000373178.5	ENSG00000116863.11	379.572	0.123783	0.134522	0.920166	0.357486	0.619455	ADPRS	NA	TRUE
ENST00000616395.4	ENSG00000054116.12	23.0764	-0.903271	1.24913	-0.723121	0.469606	0.710427	TRAPPC3	NA	NA
ENST00000373166.8	ENSG00000054116.12	544.134	0.0103855	0.112628	0.0922106	0.926531	0.970852	TRAPPC3	NA	NA
ENST00000462715.1	ENSG00000054116.12	42.3292	0.0728006	0.549042	0.132596	0.894513	0.957565	TRAPPC3	NA	NA
ENST00000373159.1	ENSG00000054116.12	5.46729	0.847702	1.24509	0.680834	0.495976	NA	TRAPPC3	NA	NA
ENST00000497251.1	ENSG00000054116.12	15.4049	-0.216778	0.824018	-0.263075	0.792493	NA	TRAPPC3	NA	NA
ENST00000429533.6	ENSG00000116871.15	57.0645	0.0791405	0.489962	0.161524	0.871681	0.947178	MAP7D1	NA	NA
ENST00000316156.8	ENSG00000116871.15	26.4008	0.0884672	0.495807	0.178431	0.858385	0.941526	MAP7D1	NA	TRUE
ENST00000373150.8	ENSG00000116871.15	242.841	0.138798	0.28105	0.493853	0.62141	0.813995	MAP7D1	NA	NA
ENST00000373151.6	ENSG00000116871.15	55.0084	0.391732	0.877494	0.446421	0.655293	0.834607	MAP7D1	NA	NA
ENST00000530729.1	ENSG00000116871.15	9.00618	6.6278	1.77675	3.7303	0.000191252	NA	MAP7D1	NA	NA
ENST00000373148.5	ENSG00000116871.15	136.782	0.00815075	0.236999	0.0343915	0.972565	0.990402	MAP7D1	NA	FALSE
ENST00000469141.6	ENSG00000054118.15	1907.7	-0.372384	0.10482	-3.55261	0.000381422	0.00457868	THRAP3	NA	NA
ENST00000648638.1	ENSG00000054118.15	626.876	0.234224	0.268053	0.873796	0.382229	0.641506	THRAP3	NA	FALSE
ENST00000354618.10	ENSG00000054118.15	2619.63	-0.271656	0.113039	-2.40321	0.0162519	0.0841327	THRAP3	NA	NA
ENST00000466743.1	ENSG00000054118.15	242.061	-0.12443	0.284114	-0.437959	0.661416	0.837886	THRAP3	NA	NA
ENST00000373129.7	ENSG00000196182.11	270.104	0.132486	0.199209	0.665062	0.506011	0.737591	STK40	NA	NA
ENST00000373132.4	ENSG00000196182.11	94.2796	-0.248904	0.31494	-0.790323	0.429339	0.680408	STK40	NA	TRUE
ENST00000473733.5	ENSG00000196182.11	35.7848	0.0216632	0.488797	0.0443193	0.96465	0.986861	STK40	NA	NA
ENST00000482458.1	ENSG00000196182.11	26.5402	-0.554167	0.588849	-0.941101	0.346653	0.609605	STK40	NA	NA
ENST00000315732.3	ENSG00000181817.6	347.197	-0.203936	0.166568	-1.22434	0.220824	0.474714	LSM10	NA	NA
ENST00000235532.9	ENSG00000116885.18	58.5558	0.483044	0.38367	1.25901	0.208027	0.458691	OSCP1	NA	TRUE
ENST00000373116.6	ENSG00000116898.12	1395.19	-0.0586838	0.0782229	-0.750213	0.453127	0.697956	MRPS15	NA	NA
ENST00000477040.1	ENSG00000116898.12	13.9834	0.51594	0.709626	0.72706	0.467189	NA	MRPS15	NA	NA
ENST00000373087.7	ENSG00000163874.11	91.997	0.888064	0.375014	2.36808	0.0178804	0.0902276	ZC3H12A	NA	NA
ENST00000373075.6	ENSG00000163875.15	165.341	0.0503579	0.294142	0.171203	0.864064	0.943888	MEAF6	NA	NA
ENST00000296214.9	ENSG00000163875.15	751.78	0.0392292	0.14365	0.273088	0.784786	0.906279	MEAF6	NA	NA
ENST00000475828.5	ENSG00000163875.15	114.632	0.0930382	0.32312	0.287937	0.773395	0.900234	MEAF6	NA	NA
ENST00000373073.8	ENSG00000163875.15	68.4723	0.648918	1.44566	0.448874	0.653522	0.833464	MEAF6	NA	FALSE
ENST00000485039.1	ENSG00000163875.15	19.2981	0.470263	0.541565	0.868341	0.385208	NA	MEAF6	NA	NA
ENST00000296215.8	ENSG00000163877.11	252.984	0.257572	0.204627	1.25874	0.208125	0.458864	SNIP1	FALSE	FALSE
ENST00000638725.1	ENSG00000163877.11	159.957	-0.307885	0.33453	-0.92035	0.35739	0.61932	SNIP1	NA	NA
ENST00000468040.2	ENSG00000163877.11	13.1066	0.594803	0.81678	0.728229	0.466473	NA	SNIP1	TRUE	FALSE
ENST00000493916.1	ENSG00000163877.11	13.1533	-1.1908	1.05229	-1.13163	0.257788	NA	SNIP1	NA	NA
ENST00000423216.2	ENSG00000237749.4	33.756	-0.462122	0.654861	-0.70568	0.480387	0.717598	AL034379.1	NA	NA
ENST00000373062.8	ENSG00000134697.13	3357.9	-0.087312	0.0835978	-1.04443	0.296287	0.560085	GNL2	NA	NA
ENST00000462812.5	ENSG00000134697.13	23.4587	0.221016	0.575488	0.384049	0.700942	0.860413	GNL2	NA	FALSE
ENST00000479255.1	ENSG00000134697.13	89.3692	-0.293678	0.724622	-0.405284	0.685269	0.851695	GNL2	NA	NA
ENST00000489146.1	ENSG00000134697.13	18.1371	-0.731353	0.621504	-1.17675	0.239296	NA	GNL2	NA	NA
ENST00000488496.1	ENSG00000134697.13	6.66882	-1.47229	1.01108	-1.45616	0.145348	NA	GNL2	NA	NA
ENST00000358011.8	ENSG00000116922.14	405.428	0.357061	0.196686	1.81539	0.0694644	0.231976	C1orf109	NA	FALSE
ENST00000464178.1	ENSG00000116922.14	85.8248	-0.411509	0.294054	-1.39943	0.161683	0.396836	C1orf109	NA	FALSE
ENST00000491981.5	ENSG00000116922.14	19.5095	0.347849	1.50184	0.231615	0.816837	NA	C1orf109	NA	NA
ENST00000327331.2	ENSG00000134690.11	907.209	-0.00578799	0.0941733	-0.0614611	0.950992	0.981688	CDCA8	NA	NA
ENST00000373055.6	ENSG00000134690.11	479.695	0.0860582	0.167569	0.513568	0.607554	0.805884	CDCA8	NA	NA
ENST00000373045.10	ENSG00000185090.14	67.6673	-0.830945	1.2217	-0.680155	0.496406	0.730397	MANEAL	NA	NA
ENST00000397631.7	ENSG00000185090.14	114.972	-1.41748	0.552892	-2.56375	0.0103547	0.0604637	MANEAL	NA	NA
ENST00000329006.5	ENSG00000185090.14	78.6966	-1.92725	0.911361	-2.1147	0.0344555	0.143777	MANEAL	NA	NA
ENST00000433474.1	ENSG00000233728.1	22.3076	-1.67229	0.939063	-1.78081	0.0749435	0.243877	AL929472.3	NA	NA
ENST00000373044.3	ENSG00000196449.4	1061.65	0.244592	0.0929228	2.63221	0.00848319	0.0522526	YRDC	NA	NA
ENST00000468084.1	ENSG00000197982.14	202.674	-0.207117	0.209687	-0.987745	0.323278	0.587138	C1orf122	NA	FALSE
ENST00000373036.5	ENSG00000188786.10	764.99	-0.043666	0.100692	-0.433659	0.664536	0.839212	MTF1	NA	NA
ENST00000468190.1	ENSG00000188786.10	20.906	-0.683232	0.565876	-1.20739	0.227283	0.482436	MTF1	NA	NA
ENST00000373027.5	ENSG00000204084.13	261.882	-0.00809413	0.186394	-0.0434247	0.965363	0.987151	INPP5B	NA	NA
ENST00000373026.5	ENSG00000204084.13	169.121	0.0114982	0.39561	0.0290644	0.976813	0.99175	INPP5B	NA	NA
ENST00000373019.5	ENSG00000183431.12	1713.69	-0.225034	0.141479	-1.59058	0.111705	0.316125	SF3A3	NA	NA
ENST00000460925.1	ENSG00000183431.12	27.4159	-0.0707197	0.546111	-0.129497	0.896965	0.958507	SF3A3	NA	NA
ENST00000461869.5	ENSG00000183431.12	177.043	-0.266494	0.247961	-1.07474	0.282491	0.545968	SF3A3	NA	FALSE
ENST00000462258.1	ENSG00000183431.12	114.927	-0.160854	0.299028	-0.537924	0.590629	0.795316	SF3A3	NA	NA
ENST00000373016.4	ENSG00000183386.10	26.5579	-0.331904	0.480955	-0.690095	0.490135	0.725376	FHL3	NA	NA
ENST00000483182.5	ENSG00000183520.12	319.839	-0.276637	0.201236	-1.37469	0.169227	0.40695	UTP11	NA	NA
ENST00000373014.5	ENSG00000183520.12	1070.66	-0.37789	0.177245	-2.13202	0.0330055	0.139803	UTP11	NA	NA
ENST00000488453.1	ENSG00000183520.12	110.044	-0.442818	0.291379	-1.51973	0.128578	0.344597	UTP11	NA	NA
ENST00000373001.4	ENSG00000116954.8	465.051	0.0937327	0.151941	0.616902	0.537299	0.758745	RRAGC	NA	FALSE
ENST00000397572.5	ENSG00000214114.9	817.575	-0.0749016	0.0903573	-0.82895	0.407133	0.662946	MYCBP	NA	NA
ENST00000494695.4	ENSG00000214114.9	203.937	-0.0303079	0.23234	-0.130446	0.896213	0.958344	MYCBP	NA	NA
ENST00000495043.5	ENSG00000214114.9	24.9621	-2.97678	2.03429	-1.4633	0.143386	0.368419	MYCBP	NA	NA
ENST00000465771.3	ENSG00000214114.9	69.8107	-0.484905	0.306374	-1.58272	0.113485	0.319189	MYCBP	NA	NA
ENST00000432648.8	ENSG00000174574.16	1276.41	0.682302	0.124978	5.45938	4.77791e-08	1.92909e-06	AKIRIN1	NA	TRUE
ENST00000372984.8	ENSG00000174574.16	212.867	0.333598	0.353685	0.943206	0.345576	0.608888	AKIRIN1	NA	TRUE
ENST00000531822.1	ENSG00000174574.16	152.991	0.799774	0.294672	2.71412	0.0066453	0.0436465	AKIRIN1	NA	NA
ENST00000372967.3	ENSG00000168653.11	3403.79	-0.466089	0.0749149	-6.22159	4.92153e-10	3.06995e-08	NDUFS5	NA	NA
ENST00000372969.8	ENSG00000168653.11	930.113	-0.650322	0.0982	-6.62242	3.5337e-11	2.79376e-09	NDUFS5	NA	NA
ENST00000467673.5	ENSG00000127603.29	19.4838	1.1545	0.546529	2.11241	0.034651	NA	MACF1	NA	NA
ENST00000671089.1	ENSG00000127603.29	3983.85	0.398112	0.128213	3.10509	0.00190222	0.0165095	MACF1	NA	NA
ENST00000472385.1	ENSG00000127603.29	14.7821	0.551944	0.775652	0.711586	0.476721	NA	MACF1	NA	NA
ENST00000372925.6	ENSG00000127603.29	1474.65	0.134817	0.106356	1.2676	0.204942	0.455074	MACF1	NA	FALSE
ENST00000530275.3	ENSG00000127603.29	1061.53	0.0394467	0.123406	0.31965	0.749233	0.888203	MACF1	NA	FALSE
ENST00000473843.1	ENSG00000127603.29	7.38463	-0.71178	1.31924	-0.539539	0.589515	NA	MACF1	NA	NA
ENST00000469490.1	ENSG00000127603.29	172.984	0.132682	0.200467	0.661863	0.508059	0.738908	MACF1	NA	FALSE
ENST00000497964.1	ENSG00000127603.29	39.943	-0.0386584	0.384855	-0.100449	0.919988	0.968564	MACF1	NA	NA
ENST00000446276.5	ENSG00000127603.29	54.5399	0.0948149	0.508925	0.186304	0.852206	0.938564	MACF1	NA	FALSE
ENST00000462496.5	ENSG00000127603.29	7.97476	1.04351	3.07312	0.339559	0.734188	NA	MACF1	NA	FALSE
ENST00000331593.6	ENSG00000183682.8	108.996	0.271404	0.263435	1.03025	0.302893	0.566811	BMP8A	NA	NA
ENST00000447263.1	ENSG00000237624.1	25.7244	0.271939	0.594906	0.457113	0.64759	0.830236	OXCT2P1	NA	NA
ENST00000482028.5	ENSG00000090621.14	26.0649	-3.43841	1.12852	-3.04682	0.00231274	0.0192989	PABPC4	NA	NA
ENST00000492468.5	ENSG00000090621.14	105.074	-0.279394	0.463577	-0.602691	0.546714	0.76549	PABPC4	NA	NA
ENST00000437136.5	ENSG00000090621.14	27.7491	-0.354543	0.670334	-0.528904	0.596872	0.799357	PABPC4	FALSE	NA
ENST00000468476.1	ENSG00000090621.14	113.652	-0.323122	0.262858	-1.22926	0.218972	0.472527	PABPC4	NA	NA
ENST00000372862.7	ENSG00000090621.14	1130.89	-1.23323	0.223789	-5.51068	3.57446e-08	1.48192e-06	PABPC4	FALSE	NA
ENST00000372857.7	ENSG00000090621.14	71.6037	-0.957797	0.571923	-1.6747	0.0939939	0.283709	PABPC4	FALSE	NA
ENST00000372856.7	ENSG00000090621.14	123.763	-1.46388	0.5404	-2.70888	0.00675101	0.0441106	PABPC4	FALSE	NA
ENST00000372858.8	ENSG00000090621.14	460.774	-0.519181	0.21437	-2.42189	0.0154399	0.0811831	PABPC4	FALSE	NA
ENST00000530186.1	ENSG00000090621.14	62.1682	-1.29843	0.506543	-2.56331	0.010368	0.0605267	PABPC4	FALSE	NA
ENST00000421687.6	ENSG00000090621.14	249.424	-1.61889	0.531467	-3.04608	0.00231849	0.0193327	PABPC4	FALSE	NA
ENST00000527718.1	ENSG00000090621.14	96.9773	-1.84423	0.411553	-4.48114	7.42437e-06	0.000170771	PABPC4	NA	NA
ENST00000525669.5	ENSG00000090621.14	44.0191	-0.725373	0.608254	-1.19255	0.233046	0.489777	PABPC4	NA	NA
ENST00000470443.5	ENSG00000090621.14	170.954	-0.598145	0.24378	-2.45363	0.0141422	0.0758799	PABPC4	TRUE	NA
ENST00000513632.2	ENSG00000090621.14	10.2063	0.00915417	0.842116	0.0108704	0.991327	NA	PABPC4	NA	NA
ENST00000525751.5	ENSG00000090621.14	114.378	-0.655358	0.365473	-1.79318	0.0729445	0.239415	PABPC4	NA	FALSE
ENST00000474378.1	ENSG00000090621.14	12.8747	-0.152675	0.818998	-0.186417	0.852118	NA	PABPC4	NA	NA
ENST00000415255.2	ENSG00000228060.3	32.3269	-0.391427	0.438973	-0.891689	0.372559	0.633277	PABPC4-AS1	NA	NA
ENST00000650144.1	ENSG00000228060.3	20.1076	-0.00521185	0.574883	-0.00906592	0.992767	0.997402	PABPC4-AS1	NA	NA
ENST00000372852.4	ENSG00000163909.8	150.877	-0.973268	0.20998	-4.63504	3.56865e-06	8.94031e-05	HEYL	NA	NA
ENST00000372844.8	ENSG00000116983.13	437.452	0.454227	0.140465	3.23373	0.00122185	0.0116713	HPCAL4	NA	NA
ENST00000485507.5	ENSG00000084072.17	106.584	-0.368438	0.259065	-1.42218	0.154973	0.386671	PPIE	NA	NA
ENST00000324379.10	ENSG00000084072.17	401.35	0.0700001	0.176945	0.395603	0.692398	0.855444	PPIE	FALSE	TRUE
ENST00000356511.6	ENSG00000084072.17	777.957	-0.198833	0.107776	-1.84488	0.0650547	0.222115	PPIE	FALSE	NA
ENST00000456578.6	ENSG00000084072.17	63.3682	0.240958	0.363252	0.663336	0.507115	0.738288	PPIE	NA	NA
ENST00000495526.5	ENSG00000084072.17	98.6232	-0.336191	0.256224	-1.3121	0.189487	0.435023	PPIE	TRUE	NA
ENST00000497370.5	ENSG00000084072.17	49.4474	1.61546	0.956569	1.6888	0.0912569	0.277907	PPIE	NA	TRUE
ENST00000372830.5	ENSG00000084072.17	63.2343	2.6309	0.445544	5.90491	3.52845e-09	1.84828e-07	PPIE	FALSE	NA
ENST00000475350.5	ENSG00000084072.17	357.785	-0.268394	0.192142	-1.39685	0.162459	0.397936	PPIE	TRUE	NA
ENST00000372827.8	ENSG00000116985.12	264.022	0.130711	0.192319	0.67966	0.49672	0.730671	BMP8B	NA	NA
ENST00000327582.5	ENSG00000198754.5	31.6946	0.373274	0.523885	0.712512	0.476148	0.71445	OXCT2	NA	NA
ENST00000537440.5	ENSG00000043514.17	300.737	0.231899	0.349331	0.663837	0.506795	0.738132	TRIT1	FALSE	NA
ENST00000441669.6	ENSG00000043514.17	112.976	0.196971	0.352296	0.559108	0.576088	0.785678	TRIT1	FALSE	NA
ENST00000372818.5	ENSG00000043514.17	186.496	0.0706572	0.542178	0.130321	0.896312	0.958381	TRIT1	FALSE	FALSE
ENST00000495175.6	ENSG00000043514.17	170.01	0.200718	0.253075	0.793117	0.42771	0.679332	TRIT1	TRUE	NA
ENST00000492612.6	ENSG00000043514.17	11.0292	-2.16757	2.16001	-1.0035	0.31562	NA	TRIT1	TRUE	NA
ENST00000467774.1	ENSG00000043514.17	6.94349	0.622189	1.33204	0.467094	0.640433	NA	TRIT1	NA	NA
ENST00000489945.5	ENSG00000043514.17	19.3876	1.01576	0.770803	1.31779	0.187573	NA	TRIT1	TRUE	NA
ENST00000462243.2	ENSG00000043514.17	3.74572	-1.86	1.49852	-1.24123	0.214522	NA	TRIT1	NA	NA
ENST00000372797.7	ENSG00000131236.17	527.619	0.424166	0.212635	1.9948	0.0460644	0.175659	CAP1	NA	FALSE
ENST00000421589.5	ENSG00000131236.17	147.143	0.294295	0.257174	1.14434	0.252482	0.512899	CAP1	NA	FALSE
ENST00000414893.5	ENSG00000131236.17	84.0384	0.455824	0.320888	1.42051	0.15546	0.387436	CAP1	NA	NA
ENST00000372792.7	ENSG00000131236.17	4615.7	-0.0800153	0.0979208	-0.817143	0.413847	0.668494	CAP1	NA	NA
ENST00000414281.5	ENSG00000131236.17	81.4295	0.47119	0.33723	1.39724	0.162342	0.397712	CAP1	NA	NA
ENST00000420216.5	ENSG00000131236.17	31.2051	0.122964	0.713527	0.172332	0.863176	0.943421	CAP1	NA	NA
ENST00000340450.7	ENSG00000131236.17	1614.22	-0.0245353	0.0725354	-0.338252	0.735173	0.880254	CAP1	NA	FALSE
ENST00000372805.7	ENSG00000131236.17	1054.46	0.130578	0.342489	0.381263	0.703008	0.861658	CAP1	NA	FALSE
ENST00000427843.5	ENSG00000131236.17	49.8437	1.65641	1.22113	1.35646	0.174952	0.414847	CAP1	NA	FALSE
ENST00000417287.5	ENSG00000131236.17	4.41952	2.59953	3.82412	0.679771	0.496649	NA	CAP1	NA	NA
ENST00000424977.1	ENSG00000131236.17	37.2077	0.732435	1.86711	0.392282	0.69485	0.856867	CAP1	NA	NA
ENST00000479759.5	ENSG00000131236.17	270.204	0.324995	0.463912	0.700554	0.483582	0.720256	CAP1	NA	NA
ENST00000461993.1	ENSG00000131236.17	20.279	-0.0873857	1.41571	-0.0617259	0.950781	0.981619	CAP1	NA	NA
ENST00000642050.1	ENSG00000131238.17	1775.17	0.147389	0.123234	1.19601	0.231693	0.488191	PPT1	NA	TRUE
ENST00000439754.6	ENSG00000131238.17	287.375	0.520212	0.203368	2.55798	0.0105283	0.0612564	PPT1	NA	NA
ENST00000449045.7	ENSG00000131238.17	253.153	1.42984	0.437499	3.2682	0.00108232	0.0106404	PPT1	NA	NA
ENST00000372775.2	ENSG00000131238.17	20.0304	-0.453453	2.1848	-0.207549	0.835581	0.93148	PPT1	NA	NA
ENST00000372771.5	ENSG00000117000.9	2760.11	0.115293	0.0596569	1.93259	0.0532861	0.194181	RLF	NA	NA
ENST00000567508.1	ENSG00000259943.1	89.7305	0.326182	0.270262	1.20691	0.227467	0.482587	AL050341.2	NA	NA
ENST00000479131.5	ENSG00000084073.9	16.9319	0.832412	1.29074	0.644913	0.518984	NA	ZMPSTE24	NA	NA
ENST00000372759.4	ENSG00000084073.9	1609.91	-0.376798	0.144364	-2.61005	0.00905281	0.0548102	ZMPSTE24	NA	NA
ENST00000447743.1	ENSG00000231296.1	5.26069	0.0131355	1.03873	0.0126458	0.98991	NA	AL050341.1	NA	NA
ENST00000600955.1	ENSG00000227311.3	6.592	-2.99108	2.18128	-1.37125	0.170297	NA	AL031985.2	NA	NA
ENST00000435168.6	ENSG00000084070.12	37.0129	0.0410194	0.584351	0.0701966	0.944037	0.978648	SMAP2	NA	NA
ENST00000372718.8	ENSG00000084070.12	220.305	-0.238178	0.257748	-0.924074	0.355448	0.617384	SMAP2	NA	NA
ENST00000372708.5	ENSG00000084070.12	115.929	-0.434502	0.437531	-0.993077	0.320673	0.58427	SMAP2	NA	NA
ENST00000372699.8	ENSG00000117010.17	95.0206	-0.303707	0.276088	-1.10004	0.271316	0.533741	ZNF684	NA	NA
ENST00000467203.5	ENSG00000066136.20	19.5435	0.218368	1.51998	0.143666	0.885764	NA	NFYC	NA	NA
ENST00000427410.6	ENSG00000066136.20	220.735	-0.237447	0.448687	-0.529204	0.596664	0.799219	NFYC	NA	NA
ENST00000447388.7	ENSG00000066136.20	303.335	0.72773	0.357884	2.03343	0.0420094	0.165028	NFYC	NA	NA
ENST00000425457.6	ENSG00000066136.20	72.6705	0.339395	1.54835	0.219198	0.826496	0.926717	NFYC	NA	NA
ENST00000372652.5	ENSG00000066136.20	83.6469	-0.552043	0.385946	-1.43036	0.152613	0.382866	NFYC	NA	TRUE
ENST00000372651.5	ENSG00000066136.20	114.977	0.73192	0.250892	2.91728	0.00353103	0.0270484	NFYC	NA	NA
ENST00000525290.5	ENSG00000066136.20	119.586	-0.239049	0.392818	-0.608548	0.542824	0.762695	NFYC	NA	NA
ENST00000506017.1	ENSG00000117013.17	35.3491	-0.997203	0.686196	-1.45323	0.146159	0.373091	KCNQ4	NA	NA
ENST00000480420.6	ENSG00000171793.16	150.585	0.472439	0.389585	1.21267	0.225255	0.48005	CTPS1	NA	NA
ENST00000650070.2	ENSG00000171793.16	800.078	0.0992705	0.162701	0.610142	0.541768	0.761953	CTPS1	FALSE	NA
ENST00000649864.1	ENSG00000171793.16	59.9201	-0.378098	0.396744	-0.953003	0.340589	0.604639	CTPS1	FALSE	NA
ENST00000648020.1	ENSG00000171793.16	72.4525	-0.0591237	0.33253	-0.1778	0.85888	0.941758	CTPS1	TRUE	NA
ENST00000463285.6	ENSG00000171793.16	24.1896	-0.164897	0.915225	-0.180171	0.857018	0.940755	CTPS1	FALSE	NA
ENST00000475060.1	ENSG00000171793.16	8.92624	0.290492	0.934976	0.310695	0.756033	NA	CTPS1	NA	NA
ENST00000372616.1	ENSG00000171793.16	114.335	-1.3433	1.90638	-0.704635	0.481037	0.718115	CTPS1	FALSE	NA
ENST00000486889.2	ENSG00000171793.16	33.0469	-0.0131319	0.500715	-0.0262263	0.979077	0.992367	CTPS1	NA	NA
ENST00000464283.5	ENSG00000171793.16	49.7817	-0.601936	1.03292	-0.582749	0.560062	0.775205	CTPS1	NA	NA
ENST00000359345.5	ENSG00000171790.15	31.2392	-0.429691	0.451376	-0.951958	0.341118	0.605195	SLFNL1	NA	NA
ENST00000326197.11	ENSG00000010803.16	172.374	-0.527064	0.244495	-2.15572	0.0311052	0.134078	SCMH1	NA	NA
ENST00000489421.1	ENSG00000010803.16	13.2244	-0.79436	0.809133	-0.981742	0.326227	NA	SCMH1	NA	NA
ENST00000482530.1	ENSG00000010803.16	14.3831	-1.66924	1.44957	-1.15154	0.249509	NA	SCMH1	NA	NA
ENST00000488592.1	ENSG00000010803.16	36.2762	-0.894694	0.464812	-1.92485	0.0542482	0.196335	SCMH1	NA	NA
ENST00000372572.5	ENSG00000198815.9	175.038	1.08175	0.309535	3.49477	0.000474475	0.00548834	FOXJ3	NA	NA
ENST00000545068.5	ENSG00000198815.9	229.109	0.708873	1.64396	0.431198	0.666325	0.840377	FOXJ3	NA	NA
ENST00000361346.6	ENSG00000198815.9	556.238	-0.407437	0.952162	-0.427907	0.668719	0.841711	FOXJ3	NA	FALSE
ENST00000445886.5	ENSG00000198815.9	209.524	-0.153043	0.230488	-0.663994	0.506694	0.738122	FOXJ3	NA	NA
ENST00000372560.3	ENSG00000127125.9	58.1822	0.112647	0.32139	0.350501	0.725963	0.875327	PPCS	NA	NA
ENST00000372561.4	ENSG00000127125.9	191.23	0.032368	0.186736	0.173336	0.862388	0.943056	PPCS	NA	NA
ENST00000372556.3	ENSG00000127125.9	684.718	0.0798741	0.11774	0.678394	0.497522	0.731185	PPCS	NA	FALSE
ENST00000471420.1	ENSG00000127125.9	23.7374	0.124624	0.551796	0.225851	0.821317	0.924308	PPCS	NA	NA
ENST00000482168.1	ENSG00000127125.9	97.8916	0.0217928	0.28421	0.0766786	0.938879	0.97632	PPCS	NA	TRUE
ENST00000469615.1	ENSG00000127125.9	62.8397	-0.826368	0.862132	-0.958517	0.337802	0.601718	PPCS	NA	NA
ENST00000304979.8	ENSG00000171960.11	828.793	-0.102042	0.0993381	-1.02722	0.304319	0.567941	PPIH	NA	NA
ENST00000372550.5	ENSG00000171960.11	17.5393	-0.660048	0.833242	-0.792144	0.428277	NA	PPIH	NA	NA
ENST00000667389.1	ENSG00000285728.2	75.6235	-0.229784	0.289063	-0.794929	0.426655	0.678761	AC098484.4	NA	NA
ENST00000321358.12	ENSG00000065978.19	5674.27	-0.317302	0.129646	-2.44744	0.0143874	0.0769048	YBX1	NA	NA
ENST00000332220.10	ENSG00000065978.19	1020.36	-0.178906	0.158311	-1.13009	0.258437	0.520111	YBX1	NA	FALSE
ENST00000436427.1	ENSG00000065978.19	13472	-0.33331	0.0868776	-3.83654	0.000124779	0.00181359	YBX1	NA	NA
ENST00000467957.1	ENSG00000065978.19	1228.53	-0.309807	0.154147	-2.00981	0.0444513	0.171293	YBX1	NA	FALSE
ENST00000296388.10	ENSG00000117385.16	207.69	0.654611	0.439373	1.48988	0.136257	0.356734	P3H1	NA	TRUE
ENST00000463465.1	ENSG00000117385.16	32.9443	-0.130778	0.590387	-0.221512	0.824694	0.92566	P3H1	NA	NA
ENST00000468913.2	ENSG00000164008.16	7.88043	0.0631863	1.84734	0.034204	0.972714	NA	C1orf50	NA	NA
ENST00000650521.1	ENSG00000283580.3	36.915	0.319091	0.429064	0.743692	0.457063	0.701298	AC098484.3	NA	FALSE
ENST00000603943.6	ENSG00000283580.3	42.3814	0.623237	0.41518	1.50112	0.133323	0.351954	AC098484.3	NA	TRUE
ENST00000372521.9	ENSG00000177868.12	131.267	0.146916	0.241823	0.607534	0.543497	0.763164	SVBP	NA	NA
ENST00000372508.7	ENSG00000164011.18	26.6572	-2.61225	1.97803	-1.32063	0.186624	0.431303	ZNF691	NA	NA
ENST00000372507.5	ENSG00000164011.18	47.5343	0.825099	0.503338	1.63925	0.101161	0.297058	ZNF691	NA	FALSE
ENST00000426263.9	ENSG00000117394.23	600.877	-0.659998	0.13458	-4.90413	9.38418e-07	2.79846e-05	SLC2A1	FALSE	NA
ENST00000630287.2	ENSG00000117394.23	573.189	-0.66922	0.244683	-2.73505	0.00623705	0.0416236	SLC2A1	TRUE	NA
ENST00000630821.1	ENSG00000117394.23	4.67806	1.01072	2.18762	0.462016	0.644069	NA	SLC2A1	NA	NA
ENST00000431759.5	ENSG00000227533.6	16.2456	0.388869	0.701528	0.554317	0.579362	NA	SLC2A1-AS1	NA	NA
ENST00000431635.6	ENSG00000117395.12	46.0924	0.843905	0.618361	1.36475	0.172333	0.411363	EBNA1BP2	NA	TRUE
ENST00000236051.2	ENSG00000117395.12	2269.14	-0.141153	0.114023	-1.23794	0.215738	0.468851	EBNA1BP2	NA	NA
ENST00000463906.1	ENSG00000117395.12	117.391	-0.43721	0.541126	-0.807964	0.419111	0.67297	EBNA1BP2	NA	NA
ENST00000472982.5	ENSG00000117395.12	15.3473	-0.672374	0.665858	-1.00979	0.312598	NA	EBNA1BP2	NA	NA
ENST00000483082.1	ENSG00000117395.12	23.1101	0.0781935	0.574573	0.13609	0.89175	0.956218	EBNA1BP2	NA	NA
ENST00000432792.6	ENSG00000179178.11	116.918	0.691784	0.257624	2.68525	0.00724766	0.0465945	TMEM125	NA	NA
ENST00000424948.1	ENSG00000234694.1	19.2092	-0.160883	0.606132	-0.265426	0.790681	NA	AL139289.1	NA	NA
ENST00000310955.11	ENSG00000117399.14	2385.44	0.0688288	0.0716938	0.960039	0.337036	0.600958	CDC20	NA	NA
ENST00000372462.1	ENSG00000117399.14	139.79	0.842121	0.24089	3.49587	0.000472519	0.00547131	CDC20	NA	NA
ENST00000478882.1	ENSG00000117399.14	29.8447	0.506052	0.447857	1.12994	0.2585	0.520122	CDC20	NA	NA
ENST00000482046.1	ENSG00000117399.14	32.286	0.538907	0.670345	0.803926	0.42144	0.67451	CDC20	NA	NA
ENST00000621943.4	ENSG00000066322.15	378.395	0.838488	0.194721	4.30611	1.66148e-05	0.000336213	ELOVL1	NA	NA
ENST00000413844.3	ENSG00000066322.15	345.355	0.513819	0.211245	2.43233	0.015002	0.0794527	ELOVL1	NA	NA
ENST00000372458.8	ENSG00000066322.15	203.979	-1.4103	1.59076	-0.886554	0.375319	0.635553	ELOVL1	NA	NA
ENST00000464204.5	ENSG00000066322.15	154.431	0.510356	0.453834	1.12455	0.260782	0.522794	ELOVL1	NA	NA
ENST00000470968.6	ENSG00000066322.15	39.6313	0.744403	0.623612	1.1937	0.232597	0.489367	ELOVL1	NA	NA
ENST00000487209.5	ENSG00000066322.15	314.281	0.410294	0.265037	1.54806	0.121607	0.332675	ELOVL1	NA	NA
ENST00000470769.5	ENSG00000066322.15	20.0073	0.726962	2.14834	0.338383	0.735075	0.880225	ELOVL1	NA	NA
ENST00000482302.5	ENSG00000066322.15	31.4118	2.58345	1.77071	1.45899	0.144568	0.370377	ELOVL1	NA	NA
ENST00000465321.5	ENSG00000066322.15	38.6978	-0.214384	1.15391	-0.185789	0.85261	0.938754	ELOVL1	NA	NA
ENST00000479686.5	ENSG00000066322.15	18.0534	1.7132	0.844712	2.02815	0.0425449	NA	ELOVL1	NA	NA
ENST00000372457.9	ENSG00000159479.17	392.375	-0.0252807	0.183775	-0.137563	0.890586	0.955602	MED8	NA	FALSE
ENST00000290663.10	ENSG00000159479.17	80.7854	0.212343	0.552999	0.383985	0.70099	0.860413	MED8	NA	NA
ENST00000372455.4	ENSG00000159479.17	107.908	0.381193	0.326806	1.16642	0.243444	0.502222	MED8	NA	NA
ENST00000406439.7	ENSG00000198198.17	45.4337	0.956899	0.472772	2.02402	0.0429682	0.167498	SZT2	NA	NA
ENST00000357658.4	ENSG00000198198.17	88.6875	-0.0460544	0.37532	-0.122707	0.902339	0.960363	SZT2	NA	FALSE
ENST00000639852.1	ENSG00000198198.17	16.3093	0.128397	0.770106	0.166726	0.867586	NA	SZT2	NA	NA
ENST00000372430.7	ENSG00000178922.16	14.6747	0.604993	0.63711	0.94959	0.34232	NA	HYI	NA	FALSE
ENST00000359947.9	ENSG00000142949.17	535.585	-0.180846	0.315176	-0.573794	0.566107	0.77901	PTPRF	NA	TRUE
ENST00000438120.5	ENSG00000142949.17	760.595	-0.0547107	0.130672	-0.418687	0.675445	0.845699	PTPRF	NA	NA
ENST00000437607.1	ENSG00000142949.17	110.316	-0.26743	0.249291	-1.07276	0.283379	0.546951	PTPRF	NA	NA
ENST00000467464.1	ENSG00000142949.17	5.8598	1.51993	1.51344	1.00429	0.315238	NA	PTPRF	NA	FALSE
ENST00000429895.5	ENSG00000142949.17	468.427	-0.593385	0.221479	-2.6792	0.00737989	0.0472836	PTPRF	NA	NA
ENST00000414879.5	ENSG00000142949.17	65.3599	1.39804	1.39193	1.00439	0.31519	0.579071	PTPRF	NA	TRUE
ENST00000496447.5	ENSG00000142949.17	266.007	0.339647	0.432067	0.786098	0.43181	0.682371	PTPRF	NA	NA
ENST00000372407.4	ENSG00000142949.17	478.757	-1.06598	0.375692	-2.83738	0.00454851	0.0329634	PTPRF	NA	TRUE
ENST00000477970.1	ENSG00000142949.17	29.7132	0.37073	0.748239	0.495469	0.620269	0.813309	PTPRF	NA	NA
ENST00000372396.4	ENSG00000066135.13	1193.53	-0.0557785	0.086638	-0.643812	0.519698	0.746226	KDM4A	FALSE	FALSE
ENST00000463151.5	ENSG00000066135.13	44.3615	0.126676	0.405382	0.312487	0.754671	0.890576	KDM4A	NA	FALSE
ENST00000485249.1	ENSG00000066135.13	58.6247	0.0816565	0.470828	0.173432	0.862312	0.943056	KDM4A	TRUE	NA
ENST00000372359.10	ENSG00000117407.17	35.5697	-0.672062	0.569197	-1.18072	0.237715	0.49509	ARTN	NA	NA
ENST00000372343.8	ENSG00000117408.11	383.645	0.188067	0.136736	1.3754	0.169006	0.406735	IPO13	NA	FALSE
ENST00000471934.1	ENSG00000132768.14	67.7451	0.500549	0.33052	1.51443	0.129917	0.346671	DPH2	NA	NA
ENST00000255108.8	ENSG00000132768.14	412.872	-1.06894	0.194102	-5.50712	3.64752e-08	1.51036e-06	DPH2	FALSE	NA
ENST00000495421.1	ENSG00000132768.14	283.068	0.272478	0.249554	1.09186	0.274895	0.537582	DPH2	TRUE	TRUE
ENST00000396758.6	ENSG00000132768.14	159.433	0.79601	0.329767	2.41385	0.0157849	0.0823801	DPH2	FALSE	NA
ENST00000459879.1	ENSG00000132768.14	33.2706	-0.0964006	1.23715	-0.0779218	0.93789	0.975898	DPH2	FALSE	NA
ENST00000527319.1	ENSG00000132768.14	6.02042	4.45957	2.75611	1.61806	0.105649	NA	DPH2	TRUE	NA
ENST00000532642.5	ENSG00000117410.14	37.5141	-0.0241785	0.416897	-0.0579963	0.953752	0.982724	ATP6V0B	NA	NA
ENST00000236067.8	ENSG00000117410.14	88.8146	-0.398074	0.337945	-1.17793	0.238826	0.496341	ATP6V0B	NA	TRUE
ENST00000472277.5	ENSG00000117410.14	41.766	2.11297	0.673497	3.13731	0.00170507	0.0151346	ATP6V0B	NA	TRUE
ENST00000472174.7	ENSG00000117410.14	489.912	0.728372	0.277465	2.62509	0.00866259	0.0531289	ATP6V0B	NA	NA
ENST00000498664.1	ENSG00000117410.14	352.285	0.544198	0.141292	3.85157	0.000117362	0.00172273	ATP6V0B	NA	NA
ENST00000356836.10	ENSG00000117411.16	28.41	-0.749585	0.526879	-1.42269	0.154826	0.386451	B4GALT2	NA	FALSE
ENST00000309519.8	ENSG00000117411.16	442.281	-0.193571	0.137846	-1.40426	0.160243	0.394582	B4GALT2	NA	FALSE
ENST00000485678.5	ENSG00000117411.16	58.8805	1.49829	1.09719	1.36557	0.172073	0.410983	B4GALT2	NA	NA
ENST00000481924.1	ENSG00000117411.16	29.2741	-0.429761	0.444232	-0.967424	0.333332	0.596953	B4GALT2	NA	NA
ENST00000315913.9	ENSG00000178028.14	54.6492	-1.46423	0.875537	-1.67238	0.0944498	0.284605	DMAP1	NA	NA
ENST00000463950.1	ENSG00000178028.14	6.33857	-0.341039	1.02364	-0.333163	0.739011	NA	DMAP1	NA	NA
ENST00000488433.5	ENSG00000178028.14	202.084	0.364489	0.241647	1.50835	0.131465	0.349056	DMAP1	NA	NA
ENST00000483741.1	ENSG00000178028.14	37.9325	0.481683	0.547373	0.879991	0.378864	0.638977	DMAP1	NA	NA
ENST00000372257.7	ENSG00000117419.16	648.896	-0.14008	0.117539	-1.19178	0.233347	0.490111	ERI3	FALSE	FALSE
ENST00000649995.1	ENSG00000117419.16	20.9298	-0.483789	2.1886	-0.221049	0.825054	0.925939	ERI3	TRUE	NA
ENST00000479101.1	ENSG00000117419.16	7.94051	0.232003	0.898327	0.258261	0.796206	NA	ERI3	FALSE	NA
ENST00000495828.1	ENSG00000117419.16	54.3083	0.673202	1.20395	0.55916	0.576052	0.785678	ERI3	NA	NA
ENST00000355387.6	ENSG00000187147.18	34.6673	1.21546	1.23966	0.980479	0.32685	0.590492	RNF220	NA	NA
ENST00000497469.5	ENSG00000187147.18	12.8968	1.079	1.07643	1.00239	0.316154	NA	RNF220	NA	NA
ENST00000475378.5	ENSG00000187147.18	22.8843	-2.28104	0.851413	-2.67912	0.00738155	0.0472853	RNF220	NA	NA
ENST00000484745.5	ENSG00000187147.18	130.574	-0.531082	0.359616	-1.4768	0.139729	0.362648	RNF220	NA	NA
ENST00000474394.5	ENSG00000187147.18	24.5061	-0.0906031	0.854426	-0.10604	0.915551	0.966437	RNF220	NA	NA
ENST00000372235.7	ENSG00000126106.14	18.2633	-0.783528	0.566453	-1.38322	0.166598	NA	TMEM53	NA	NA
ENST00000452259.5	ENSG00000142945.13	359.072	-0.0499997	0.140874	-0.354924	0.722646	0.873589	KIF2C	NA	NA
ENST00000493027.5	ENSG00000142945.13	43.2619	0.0560788	0.444549	0.126148	0.899615	0.959369	KIF2C	NA	FALSE
ENST00000372224.9	ENSG00000142945.13	3318.55	-0.435526	0.103972	-4.18889	2.80319e-05	0.000519857	KIF2C	NA	NA
ENST00000455186.5	ENSG00000142945.13	160.375	-1.572	0.984077	-1.59744	0.110168	0.313255	KIF2C	NA	NA
ENST00000472235.1	ENSG00000142945.13	4.63767	0.00671136	1.06846	0.00628135	0.994988	NA	KIF2C	NA	NA
ENST00000428791.1	ENSG00000225721.5	8.38439	-0.550239	0.909948	-0.604692	0.545384	NA	AL592166.1	NA	NA
ENST00000396651.8	ENSG00000142937.12	17018.7	-0.351721	0.065183	-5.3959	6.81824e-08	2.64906e-06	RPS8	NA	NA
ENST00000372209.3	ENSG00000142937.12	714.56	1.20592	0.120147	10.0371	1.04724e-23	5.23558e-21	RPS8	NA	NA
ENST00000485390.5	ENSG00000142937.12	145.009	-0.282569	0.23624	-1.19611	0.231653	0.488148	RPS8	NA	NA
ENST00000464658.1	ENSG00000142937.12	33.0198	0.277727	0.704949	0.393967	0.693605	0.856165	RPS8	NA	FALSE
ENST00000484599.1	ENSG00000142937.12	47.8573	-0.050546	0.409071	-0.123563	0.901661	0.960071	RPS8	NA	NA
ENST00000474582.1	ENSG00000142937.12	11.5471	-0.936649	0.783719	-1.19513	0.232035	NA	RPS8	NA	NA
ENST00000594193.1	ENSG00000234093.3	5.4221	-0.829392	1.43628	-0.577458	0.56363	NA	RPS15AP11	NA	NA
ENST00000372201.5	ENSG00000173846.13	357.386	0.340939	0.261402	1.30427	0.192141	0.438752	PLK3	NA	NA
ENST00000465443.5	ENSG00000173846.13	17.225	1.54836	1.31984	1.17314	0.24074	NA	PLK3	NA	NA
ENST00000476731.1	ENSG00000173846.13	10.2734	1.38096	0.907466	1.52178	0.128065	NA	PLK3	NA	FALSE
ENST00000461358.5	ENSG00000173846.13	5.147	1.63697	1.12321	1.4574	0.145005	NA	PLK3	NA	NA
ENST00000485668.5	ENSG00000222009.8	19.4396	0.963336	0.685005	1.40632	0.159629	NA	BTBD19	NA	NA
ENST00000360403.7	ENSG00000070785.17	281.299	-0.0805344	0.171678	-0.469101	0.638998	0.824675	EIF2B3	NA	NA
ENST00000372183.7	ENSG00000070785.17	202.467	-0.470722	0.228527	-2.05981	0.0394168	0.158034	EIF2B3	NA	NA
ENST00000372182.6	ENSG00000070785.17	24.658	1.45051	2.12132	0.683776	0.494116	0.728636	EIF2B3	NA	NA
ENST00000372172.5	ENSG00000126107.15	246.232	-0.624368	0.186974	-3.33932	0.000839835	0.00867812	HECTD3	NA	NA
ENST00000651476.1	ENSG00000126088.14	48.1488	1.44877	2.84309	0.509575	0.61035	0.807403	UROD	NA	TRUE
ENST00000636293.1	ENSG00000126088.14	98.3286	-0.142316	0.759206	-0.187453	0.851305	0.93818	UROD	NA	NA
ENST00000246337.9	ENSG00000126088.14	242.846	-0.18472	0.273771	-0.674723	0.499852	0.732802	UROD	NA	NA
ENST00000529984.5	ENSG00000132781.18	56.261	-0.352456	0.357149	-0.986861	0.323711	0.587585	MUTYH	NA	NA
ENST00000354383.10	ENSG00000132781.18	8.80906	-1.12029	3.06342	-0.365699	0.71459	NA	MUTYH	NA	NA
ENST00000355498.6	ENSG00000132781.18	28.2047	-2.71378	1.85188	-1.46542	0.142807	0.367376	MUTYH	NA	NA
ENST00000474703.1	ENSG00000132781.18	10.3066	-1.50503	1.15756	-1.30017	0.193542	NA	MUTYH	NA	NA
ENST00000477731.5	ENSG00000132773.12	24.236	0.751932	0.586469	1.28214	0.199795	0.448303	TOE1	NA	FALSE
ENST00000372090.6	ENSG00000132773.12	316.715	0.325326	0.213511	1.5237	0.127585	0.343093	TOE1	NA	NA
ENST00000495703.5	ENSG00000132773.12	196.497	0.157983	0.185885	0.849892	0.395385	0.652881	TOE1	NA	TRUE
ENST00000460057.1	ENSG00000132773.12	22.1678	1.06806	0.685618	1.55781	0.119278	0.328942	TOE1	NA	NA
ENST00000372086.4	ENSG00000070759.17	139.964	1.7049	0.368318	4.62887	3.6766e-06	9.19717e-05	TESK2	NA	TRUE
ENST00000401061.9	ENSG00000132763.15	1473.54	-0.186954	0.142638	-1.31068	0.189964	0.43576	MMACHC	NA	NA
ENST00000262746.5	ENSG00000117450.14	301.665	-0.371269	0.167438	-2.21734	0.0265996	0.119931	PRDX1	NA	NA
ENST00000319248.13	ENSG00000117450.14	14607.4	-0.181213	0.0603449	-3.00296	0.0026737	0.021652	PRDX1	NA	NA
ENST00000447184.5	ENSG00000117450.14	59.6062	-0.402609	0.430942	-0.934255	0.350172	0.612366	PRDX1	NA	NA
ENST00000424390.1	ENSG00000117450.14	383.855	-0.372751	0.170057	-2.19192	0.0283854	0.125781	PRDX1	NA	FALSE
ENST00000372070.7	ENSG00000117448.13	132.682	-0.486869	0.512785	-0.949462	0.342386	0.606426	AKR1A1	NA	FALSE
ENST00000621846.4	ENSG00000117448.13	201.007	-0.501379	0.389334	-1.28779	0.197821	0.445548	AKR1A1	NA	NA
ENST00000434299.5	ENSG00000117448.13	37.1373	-0.0487587	1.37893	-0.0353598	0.971793	0.990055	AKR1A1	NA	NA
ENST00000496999.5	ENSG00000117448.13	22.4902	0.645263	1.0025	0.643653	0.5198	0.746282	AKR1A1	NA	TRUE
ENST00000351829.8	ENSG00000117448.13	382.311	-0.761901	0.198124	-3.84558	0.000120269	0.00175837	AKR1A1	NA	NA
ENST00000471651.1	ENSG00000117448.13	56.5043	0.937324	0.356965	2.62582	0.00864413	0.0530635	AKR1A1	NA	NA
ENST00000497973.5	ENSG00000117448.13	153.398	0.022567	0.239241	0.0943277	0.924849	0.970346	AKR1A1	NA	TRUE
ENST00000475919.1	ENSG00000117448.13	8.81198	-0.469101	0.784178	-0.598207	0.549702	NA	AKR1A1	NA	NA
ENST00000437362.6	ENSG00000132780.17	114.165	-0.787324	0.647796	-1.21539	0.224218	0.478892	NASP	TRUE	NA
ENST00000464190.6	ENSG00000132780.17	262.059	-0.288571	0.218903	-1.31826	0.187416	0.43237	NASP	NA	FALSE
ENST00000350030.8	ENSG00000132780.17	548.302	-0.159838	0.169792	-0.941374	0.346513	0.609605	NASP	FALSE	NA
ENST00000527359.5	ENSG00000132780.17	71.647	0.261919	0.447045	0.585888	0.557951	0.773671	NASP	TRUE	NA
ENST00000529333.5	ENSG00000132780.17	28.3972	-1.06662	0.79726	-1.33785	0.180945	0.423417	NASP	TRUE	NA
ENST00000527470.5	ENSG00000132780.17	17.9112	0.151991	0.850666	0.178673	0.858194	NA	NASP	NA	NA
ENST00000525515.5	ENSG00000132780.17	56.81	-1.80697	0.617469	-2.92641	0.00342896	0.0264153	NASP	NA	NA
ENST00000453748.5	ENSG00000132780.17	77.6971	6.05236	1.47504	4.10318	4.07517e-05	0.000710459	NASP	TRUE	NA
ENST00000470768.5	ENSG00000132780.17	30.1775	-0.052944	0.899645	-0.0588499	0.953072	0.982513	NASP	NA	NA
ENST00000351223.7	ENSG00000132780.17	1541.05	-0.83011	0.187607	-4.42473	9.6565e-06	0.000212894	NASP	FALSE	NA
ENST00000530073.5	ENSG00000132780.17	153.658	-0.166686	0.252275	-0.66073	0.508785	0.739269	NASP	NA	NA
ENST00000481782.1	ENSG00000132780.17	168.332	-0.0147541	0.20598	-0.0716286	0.942897	0.978157	NASP	NA	NA
ENST00000527932.1	ENSG00000132780.17	9.40567	-0.859129	0.890878	-0.964362	0.334864	NA	NASP	NA	NA
ENST00000534450.1	ENSG00000132780.17	93.4193	-0.122427	0.33732	-0.362939	0.71665	0.870053	NASP	FALSE	NA
ENST00000355105.8	ENSG00000159592.11	1865.68	0.033413	0.170182	0.196337	0.844347	0.935244	GPBP1L1	NA	FALSE
ENST00000290795.7	ENSG00000159592.11	1151.46	-0.242206	0.208656	-1.16079	0.245726	0.505092	GPBP1L1	NA	NA
ENST00000467032.1	ENSG00000159592.11	132.584	-0.281937	0.310916	-0.906796	0.364515	0.625935	GPBP1L1	NA	NA
ENST00000487436.1	ENSG00000159592.11	36.3676	-0.581706	1.45071	-0.400979	0.688435	0.85301	GPBP1L1	NA	NA
ENST00000468724.1	ENSG00000159592.11	17.1367	-1.40088	0.804873	-1.7405	0.0817707	NA	GPBP1L1	NA	NA
ENST00000496278.1	ENSG00000159592.11	27.2982	0.50735	0.503956	1.00673	0.314062	0.577927	GPBP1L1	NA	NA
ENST00000495616.1	ENSG00000159592.11	7.35721	1.38692	1.45593	0.952602	0.340792	NA	GPBP1L1	NA	NA
ENST00000488278.5	ENSG00000159592.11	129.443	0.172239	0.280984	0.612986	0.539886	0.760407	GPBP1L1	NA	NA
ENST00000480941.1	ENSG00000159592.11	195.9	-0.109984	0.28056	-0.392016	0.695046	0.857016	GPBP1L1	NA	NA
ENST00000480083.5	ENSG00000159592.11	54.7164	-0.212748	0.522886	-0.406872	0.684102	0.851084	GPBP1L1	NA	NA
ENST00000460859.1	ENSG00000159592.11	29.1036	-0.113566	0.443447	-0.256098	0.797875	0.913839	GPBP1L1	NA	NA
ENST00000437848.1	ENSG00000234329.1	15.7308	0.363211	0.599833	0.605521	0.544833	NA	AL604028.2	NA	NA
ENST00000372025.5	ENSG00000159596.7	614.123	-0.233621	0.114118	-2.04718	0.04064	0.161345	TMEM69	NA	FALSE
ENST00000496366.1	ENSG00000159596.7	19.2139	0.24852	0.8198	0.303147	0.761778	NA	TMEM69	NA	NA
ENST00000359942.8	ENSG00000197429.11	85.3259	0.285672	0.272963	1.04656	0.295303	0.558878	IPP	NA	NA
ENST00000495072.1	ENSG00000197429.11	17.1878	-2.53451	1.27743	-1.98407	0.0472485	NA	IPP	NA	FALSE
ENST00000396478.4	ENSG00000197429.11	273.599	0.102755	0.15037	0.683349	0.494386	0.728756	IPP	NA	FALSE
ENST00000430643.1	ENSG00000230896.1	19.719	0.414587	0.580307	0.714426	0.474964	NA	AL604028.1	NA	NA
ENST00000470809.1	ENSG00000086015.22	8.57384	0.205757	1.11629	0.184323	0.85376	NA	MAST2	NA	NA
ENST00000361297.7	ENSG00000086015.22	781.834	-1.34351	0.331818	-4.04893	5.14527e-05	0.000868514	MAST2	FALSE	FALSE
ENST00000372008.6	ENSG00000086015.22	83.743	-0.627207	0.447571	-1.40136	0.161107	0.395881	MAST2	NA	NA
ENST00000482881.1	ENSG00000086015.22	46.5638	0.138202	0.619945	0.222927	0.823593	0.925174	MAST2	NA	NA
ENST00000372009.3	ENSG00000086015.22	137.231	-1.54379	0.266662	-5.78932	7.06731e-09	3.45698e-07	MAST2	TRUE	NA
ENST00000467367.5	ENSG00000086015.22	9.67926	-1.94672	1.38652	-1.40403	0.16031	NA	MAST2	NA	NA
ENST00000372003.6	ENSG00000117472.10	27.3613	0.0470191	0.646082	0.0727757	0.941985	0.977734	TSPAN1	NA	NA
ENST00000371984.8	ENSG00000085998.14	745.869	-0.163461	0.0938602	-1.74153	0.0815905	0.257714	POMGNT1	NA	FALSE
ENST00000671528.1	ENSG00000085999.13	94.9899	-0.923053	0.262274	-3.51943	0.000432479	0.0050738	RAD54L	FALSE	NA
ENST00000371975.9	ENSG00000085999.13	161.172	-0.254867	0.342119	-0.744966	0.456292	0.700814	RAD54L	FALSE	NA
ENST00000493032.5	ENSG00000085999.13	5.7082	-1.9289	2.86515	-0.67323	0.500801	NA	RAD54L	NA	NA
ENST00000473251.2	ENSG00000085999.13	8.42663	-0.0828566	2.22958	-0.0371624	0.970356	NA	RAD54L	TRUE	NA
ENST00000496156.5	ENSG00000132128.16	5.53215	0.873781	1.03953	0.840554	0.400598	NA	LRRC41	FALSE	NA
ENST00000617190.4	ENSG00000132128.16	142.959	0.417427	0.228054	1.83039	0.0671923	0.226726	LRRC41	FALSE	TRUE
ENST00000343304.10	ENSG00000132128.16	45.5992	-6.35807	1.53705	-4.13655	3.5257e-05	0.000629515	LRRC41	FALSE	FALSE
ENST00000615587.4	ENSG00000132128.16	256.092	0.46299	0.502872	0.920691	0.357212	0.619106	LRRC41	FALSE	NA
ENST00000498402.2	ENSG00000132128.16	32.7713	0.205885	0.522332	0.394164	0.69346	0.856085	LRRC41	TRUE	NA
ENST00000469150.1	ENSG00000132128.16	32.4624	0.057929	0.59673	0.0970775	0.922665	0.969527	LRRC41	NA	FALSE
ENST00000311672.10	ENSG00000173660.12	4211.3	-0.138109	0.0732023	-1.88668	0.0592031	0.208092	UQCRH	FALSE	NA
ENST00000489056.5	ENSG00000173660.12	116.848	0.335867	0.33507	1.00238	0.31616	0.579948	UQCRH	TRUE	FALSE
ENST00000486951.1	ENSG00000173660.12	10.6228	-0.389737	0.94879	-0.410773	0.681239	NA	UQCRH	NA	FALSE
ENST00000496387.5	ENSG00000173660.12	420.91	-0.321151	0.149935	-2.14193	0.0321989	0.137413	UQCRH	TRUE	TRUE
ENST00000460947.1	ENSG00000173660.12	6.92647	-0.457464	1.11674	-0.409644	0.682067	NA	UQCRH	NA	NA
ENST00000474844.5	ENSG00000117481.10	156.392	-0.315031	0.260423	-1.20969	0.226398	0.48152	NSUN4	FALSE	TRUE
ENST00000307089.7	ENSG00000117481.10	803.631	0.116077	0.124792	0.930167	0.352285	0.614357	NSUN4	TRUE	TRUE
ENST00000243167.9	ENSG00000117480.16	98.1494	0.841652	0.274576	3.06528	0.00217469	0.0183725	FAAH	NA	NA
ENST00000635606.1	ENSG00000232022.7	24.8589	0.570934	0.623671	0.915441	0.35996	0.621936	FAAHP1	NA	NA
ENST00000650508.1	ENSG00000079277.21	260.078	0.285793	0.216669	1.31903	0.18716	0.432082	MKNK1	FALSE	NA
ENST00000650026.1	ENSG00000079277.21	211.096	0.39811	0.288831	1.37835	0.168096	0.405577	MKNK1	FALSE	NA
ENST00000531355.6	ENSG00000079277.21	40.9913	0.377665	0.633665	0.596001	0.551174	0.768569	MKNK1	TRUE	NA
ENST00000532783.5	ENSG00000079277.21	8.86885	1.61259	1.3327	1.21001	0.226274	NA	MKNK1	NA	NA
ENST00000496619.6	ENSG00000079277.21	50.1055	-0.758055	0.459573	-1.64948	0.0990499	0.29293	MKNK1	NA	NA
ENST00000477883.1	ENSG00000079277.21	12.4407	0.387001	0.747181	0.517949	0.604494	NA	MKNK1	NA	NA
ENST00000319928.7	ENSG00000142961.14	152.748	0.727214	0.234207	3.105	0.00190277	0.0165101	MOB3C	NA	TRUE
ENST00000576409.5	ENSG00000123472.12	403.423	0.224723	0.137034	1.6399	0.101025	0.296763	ATPAF1	NA	NA
ENST00000492233.5	ENSG00000123472.12	16.0796	0.479626	1.68285	0.285008	0.775638	NA	ATPAF1	NA	NA
ENST00000574428.5	ENSG00000123472.12	466.716	0.000148762	0.246776	0.000602823	0.999519	0.999755	ATPAF1	NA	NA
ENST00000526821.5	ENSG00000123472.12	219.616	0.0746673	0.241119	0.30967	0.756812	0.892014	ATPAF1	NA	FALSE
ENST00000534216.5	ENSG00000123472.12	132.096	-0.0417018	0.31324	-0.13313	0.89409	0.957399	ATPAF1	NA	FALSE
ENST00000474020.5	ENSG00000123472.12	22.6636	-0.343212	0.515505	-0.66578	0.505552	0.737344	ATPAF1	NA	NA
ENST00000481623.2	ENSG00000159658.13	273.759	-1.04889	0.294297	-3.56404	0.000365185	0.00441966	EFCAB14	NA	NA
ENST00000674435.1	ENSG00000159658.13	1470.28	0.132773	0.118251	1.12281	0.261519	0.523685	EFCAB14	FALSE	NA
ENST00000487741.6	ENSG00000159658.13	147.29	-0.587649	0.24304	-2.41791	0.0156098	0.0817619	EFCAB14	TRUE	NA
ENST00000672746.1	ENSG00000159658.13	811.21	-0.0513996	0.101927	-0.504277	0.614066	0.809516	EFCAB14	NA	FALSE
ENST00000674302.1	ENSG00000159658.13	184.518	0.123305	0.327932	0.376007	0.706912	0.864157	EFCAB14	NA	NA
ENST00000444042.2	ENSG00000225506.2	16.3679	-0.0551598	0.605056	-0.0911647	0.927362	NA	CYP4A22-AS1	NA	NA
ENST00000360380.7	ENSG00000123473.15	420.095	0.119297	0.228956	0.521047	0.602334	0.802688	STIL	NA	NA
ENST00000371877.7	ENSG00000123473.15	1152.55	-0.00366275	0.220407	-0.0166181	0.986741	0.995087	STIL	NA	NA
ENST00000396221.6	ENSG00000123473.15	591.184	0.0388708	0.228003	0.170483	0.86463	0.943964	STIL	NA	NA
ENST00000447475.6	ENSG00000123473.15	193.105	1.00938	0.479787	2.10382	0.0353945	0.146405	STIL	NA	NA
ENST00000436811.1	ENSG00000123473.15	25.2428	0.145252	0.68263	0.212782	0.831497	0.929365	STIL	NA	NA
ENST00000433827.2	ENSG00000123473.15	5.49064	1.43562	1.4726	0.974891	0.329615	NA	STIL	NA	NA
ENST00000371873.9	ENSG00000162368.13	2899.47	-0.0151898	0.0984512	-0.154287	0.877383	0.949973	CMPK1	FALSE	NA
ENST00000371871.8	ENSG00000162368.13	121.294	0.43257	0.529289	0.817266	0.413776	0.668444	CMPK1	TRUE	NA
ENST00000450808.2	ENSG00000162368.13	34.7519	0.302777	0.567722	0.533319	0.593813	0.797193	CMPK1	FALSE	NA
ENST00000371870.3	ENSG00000162368.13	47.0453	0.663091	0.433254	1.53049	0.125895	0.340218	CMPK1	NA	NA
ENST00000420876.1	ENSG00000225762.1	6.13724	-0.760394	1.17908	-0.644906	0.518988	NA	LINC01389	NA	NA
ENST00000604015.1	ENSG00000242267.6	11.1374	1.14964	1.6716	0.68775	0.49161	NA	SKINT1L	NA	NA
ENST00000396153.7	ENSG00000185104.20	495.644	-0.0772787	0.179396	-0.430771	0.666635	0.840578	FAF1	FALSE	NA
ENST00000494400.5	ENSG00000185104.20	375.542	-0.266217	0.197568	-1.34747	0.177828	0.419008	FAF1	TRUE	NA
ENST00000371778.5	ENSG00000185104.20	872.179	-0.335848	0.0991708	-3.38656	0.000707742	0.0075614	FAF1	FALSE	NA
ENST00000472808.1	ENSG00000185104.20	135.93	-0.133553	0.299684	-0.445645	0.655854	0.834946	FAF1	NA	NA
ENST00000487898.1	ENSG00000185104.20	155.991	-0.593604	0.196674	-3.01821	0.00254274	0.0208096	FAF1	NA	NA
ENST00000424664.1	ENSG00000225767.1	6.7235	0.249971	0.919267	0.271924	0.78568	NA	FAF1-AS1	NA	NA
ENST00000453979.2	ENSG00000230585.2	9.59984	0.471535	0.816791	0.577303	0.563735	NA	PHBP12	NA	NA
ENST00000396148.2	ENSG00000123080.12	63.9632	0.266942	0.331837	0.804439	0.421143	0.674226	CDKN2C	NA	NA
ENST00000366181.2	ENSG00000203356.2	94.4123	-0.0431383	0.310811	-0.138793	0.889614	0.955269	LINC01562	NA	NA
ENST00000242719.4	ENSG00000123091.5	2198.61	-0.0222033	0.0702938	-0.315865	0.752105	0.889254	RNF11	NA	FALSE
ENST00000486691.1	ENSG00000123091.5	219.201	-0.297632	0.278434	-1.06895	0.285093	0.548595	RNF11	NA	FALSE
ENST00000480705.1	ENSG00000233406.5	19.644	-1.08827	1.13008	-0.963005	0.335545	NA	AL162430.2	NA	NA
ENST00000530004.5	ENSG00000085831.15	81.5043	0.272301	0.675529	0.403092	0.68688	0.852326	TTC39A	NA	NA
ENST00000413473.6	ENSG00000085831.15	292.958	-0.366102	0.28136	-1.30119	0.193195	0.439789	TTC39A	NA	NA
ENST00000534098.1	ENSG00000085831.15	29.4744	-0.203574	0.789922	-0.257714	0.796628	0.912965	TTC39A	NA	NA
ENST00000371733.8	ENSG00000085832.17	2014.41	0.102546	0.0727459	1.40964	0.158646	0.392242	EPS15	NA	FALSE
ENST00000493793.1	ENSG00000085832.17	259.014	-0.424972	0.216349	-1.96429	0.0494966	0.18489	EPS15	NA	FALSE
ENST00000371714.5	ENSG00000117859.19	162.093	0.0851746	0.390764	0.217969	0.827453	0.927063	OSBPL9	FALSE	NA
ENST00000447887.5	ENSG00000117859.19	158.194	0.80736	0.661585	1.22034	0.222336	0.476624	OSBPL9	FALSE	NA
ENST00000495776.5	ENSG00000117859.19	1398.07	0.379681	0.129132	2.94026	0.0032794	0.0254864	OSBPL9	TRUE	TRUE
ENST00000428468.6	ENSG00000117859.19	225.406	-0.509334	0.176251	-2.88982	0.00385458	0.0289336	OSBPL9	FALSE	FALSE
ENST00000453295.5	ENSG00000117859.19	141.582	-0.221857	1.97484	-0.112342	0.910552	0.963856	OSBPL9	FALSE	NA
ENST00000489990.5	ENSG00000117859.19	112.343	-0.0942154	0.605453	-0.155611	0.876339	0.949456	OSBPL9	TRUE	NA
ENST00000484890.5	ENSG00000117859.19	16.2244	-0.241135	0.710287	-0.339489	0.734241	NA	OSBPL9	NA	NA
ENST00000534040.5	ENSG00000117859.19	9.16913	0.494047	0.924279	0.534522	0.592981	NA	OSBPL9	TRUE	NA
ENST00000531828.5	ENSG00000117859.19	81.7426	1.42459	1.32865	1.07221	0.283627	0.547106	OSBPL9	NA	TRUE
ENST00000462759.5	ENSG00000117859.19	265.706	-0.184367	0.303214	-0.608043	0.543159	0.763026	OSBPL9	FALSE	FALSE
ENST00000475697.5	ENSG00000117859.19	85.1204	0.0440968	0.418917	0.105264	0.916166	0.966727	OSBPL9	NA	NA
ENST00000352171.11	ENSG00000078618.21	2049.75	0.215844	0.117249	1.8409	0.065636	0.223583	NRDC	NA	FALSE
ENST00000539524.5	ENSG00000078618.21	479.814	0.354224	0.214969	1.64779	0.0993959	0.293703	NRDC	NA	TRUE
ENST00000485608.5	ENSG00000078618.21	1274.38	-0.0487001	0.204624	-0.237998	0.811883	0.919929	NRDC	NA	NA
ENST00000464385.1	ENSG00000078618.21	9.51019	0.292965	0.815745	0.359138	0.719492	NA	NRDC	NA	NA
ENST00000475310.5	ENSG00000078618.21	23.2749	-0.424916	0.559337	-0.759677	0.447448	0.694169	NRDC	NA	NA
ENST00000473805.5	ENSG00000078618.21	130.418	0.876925	0.263199	3.33179	0.000862886	0.00886417	NRDC	NA	NA
ENST00000491410.1	ENSG00000078618.21	12.8342	0.405481	0.718591	0.564272	0.572569	NA	NRDC	NA	NA
ENST00000371655.4	ENSG00000169213.7	2333.98	0.866003	0.0950497	9.11106	8.15818e-20	2.54445e-17	RAB3B	NA	FALSE
ENST00000371626.9	ENSG00000117862.13	2188.46	-0.0618718	0.0829382	-0.745998	0.455669	0.700375	TXNDC12	NA	TRUE
ENST00000371614.2	ENSG00000198841.4	192.343	-0.444195	0.200675	-2.2135	0.026863	0.120872	KTI12	NA	FALSE
ENST00000477828.6	ENSG00000134717.18	40.5923	-0.562531	0.380492	-1.47843	0.139293	0.362006	BTF3L4	TRUE	TRUE
ENST00000489308.6	ENSG00000134717.18	448.584	-0.0301523	0.122623	-0.245895	0.805763	0.917072	BTF3L4	FALSE	FALSE
ENST00000313334.13	ENSG00000134717.18	458.484	0.288113	0.153782	1.87352	0.0609964	0.212549	BTF3L4	FALSE	NA
ENST00000472944.6	ENSG00000134717.18	1273.49	0.0828481	0.0933527	0.887475	0.374823	0.635093	BTF3L4	FALSE	NA
ENST00000524414.5	ENSG00000134717.18	8.36072	1.06211	1.15689	0.918074	0.35858	NA	BTF3L4	NA	NA
ENST00000484036.1	ENSG00000134717.18	121.072	-0.755733	0.416162	-1.81596	0.0693763	0.231772	BTF3L4	FALSE	NA
ENST00000533836.1	ENSG00000134717.18	11.856	0.658954	0.698416	0.943498	0.345426	NA	BTF3L4	NA	NA
ENST00000287727.7	ENSG00000157077.14	243.007	-0.575194	0.208289	-2.76152	0.00575331	0.0391571	ZFYVE9	NA	FALSE
ENST00000361625.5	ENSG00000157077.14	131.971	-0.454149	0.286641	-1.58438	0.113107	0.318618	ZFYVE9	NA	NA
ENST00000371591.1	ENSG00000157077.14	400.446	-0.672175	0.245831	-2.73429	0.00625144	0.0416837	ZFYVE9	NA	NA
ENST00000371586.6	ENSG00000154222.14	150.543	1.12583	0.286187	3.93389	8.3583e-05	0.00130224	CC2D1B	NA	TRUE
ENST00000491136.6	ENSG00000154222.14	79.2156	-0.266511	0.319293	-0.834693	0.40389	0.6605	CC2D1B	NA	FALSE
ENST00000284376.7	ENSG00000154222.14	223.828	1.17282	0.207122	5.66245	1.4923e-08	6.71949e-07	CC2D1B	NA	NA
ENST00000371568.8	ENSG00000085840.13	720.685	-0.756269	0.244052	-3.0988	0.00194308	0.0167913	ORC1	NA	NA
ENST00000257181.10	ENSG00000134748.13	1067.09	0.248287	0.101638	2.44285	0.0145719	0.0776592	PRPF38A	NA	NA
ENST00000487160.1	ENSG00000134748.13	69.2208	-0.40317	0.526107	-0.766328	0.443481	0.69131	PRPF38A	NA	FALSE
ENST00000474048.1	ENSG00000134748.13	275.5	-0.294555	0.177796	-1.6567	0.0975806	0.290108	PRPF38A	NA	FALSE
ENST00000474453.6	ENSG00000134744.14	45.1822	-1.23226	0.603823	-2.04077	0.0412738	0.163024	TUT4	NA	NA
ENST00000528642.5	ENSG00000134744.14	445.882	-0.185006	0.125472	-1.47448	0.140353	0.363759	TUT4	NA	NA
ENST00000484723.6	ENSG00000134744.14	185.542	0.358356	0.20109	1.78207	0.0747379	0.243464	TUT4	NA	FALSE
ENST00000473856.5	ENSG00000134744.14	141.855	0.354326	0.226111	1.56704	0.117105	0.325305	TUT4	NA	NA
ENST00000424164.1	ENSG00000182183.15	5.36101	-0.660255	1.2	-0.55021	0.582175	NA	SHISAL2A	NA	NA
ENST00000371538.5	ENSG00000162377.6	996.538	-0.302979	0.133269	-2.27344	0.0229994	0.107759	COA7	NA	NA
ENST00000486918.1	ENSG00000162377.6	19.1888	-0.441708	0.951408	-0.464268	0.642456	NA	COA7	NA	NA
ENST00000294353.7	ENSG00000162378.13	1363.16	0.0410372	0.10057	0.408047	0.683239	0.850589	ZYG11B	NA	FALSE
ENST00000543419.5	ENSG00000121310.17	16.7377	0.790571	0.724032	1.0919	0.274877	NA	ECHDC2	NA	NA
ENST00000542552.1	ENSG00000121310.17	16.5279	-0.251342	0.70765	-0.355179	0.722456	NA	ECHDC2	NA	NA
ENST00000474789.1	ENSG00000121310.17	34.7081	0.321288	0.417153	0.770193	0.441186	0.689398	ECHDC2	NA	NA
ENST00000371514.8	ENSG00000116171.19	286.915	0.481698	0.17433	2.76315	0.00572471	0.0390261	SCP2	NA	NA
ENST00000408941.7	ENSG00000116171.19	551.004	0.0125112	0.203333	0.0615305	0.950937	0.981688	SCP2	NA	NA
ENST00000435345.6	ENSG00000116171.19	300.195	-0.302553	0.206387	-1.46595	0.142662	0.367152	SCP2	NA	NA
ENST00000371486.4	ENSG00000157184.7	347.542	0.453763	0.196475	2.30952	0.0209146	0.100653	CPT2	NA	NA
ENST00000294360.5	ENSG00000162384.14	235.734	0.0895454	0.167072	0.535969	0.59198	0.796303	CZIB	NA	FALSE
ENST00000483739.5	ENSG00000162384.14	40.8858	0.631642	0.460559	1.37147	0.170229	0.408273	CZIB	NA	NA
ENST00000371470.8	ENSG00000162385.11	512.969	-0.484185	0.11086	-4.36755	1.25648e-05	0.000267976	MAGOH	NA	NA
ENST00000371466.4	ENSG00000162385.11	93.8327	-0.549867	0.274312	-2.00453	0.0450137	0.172953	MAGOH	NA	NA
ENST00000306052.12	ENSG00000157193.18	741.404	0.532678	0.133805	3.98099	6.86275e-05	0.00110603	LRP8	FALSE	FALSE
ENST00000529670.6	ENSG00000157193.18	68.9219	-0.193088	0.394869	-0.488993	0.624846	0.816045	LRP8	TRUE	NA
ENST00000654947.1	ENSG00000157193.18	27.5102	0.204752	0.85576	0.239263	0.810902	0.919435	LRP8	FALSE	NA
ENST00000460214.6	ENSG00000157193.18	35.6783	1.00734	0.567574	1.77482	0.0759268	0.245829	LRP8	TRUE	NA
ENST00000371429.4	ENSG00000058804.12	2450.3	-0.321491	0.153732	-2.09125	0.0365061	0.149597	NDC1	NA	NA
ENST00000480952.1	ENSG00000058804.12	85.5632	0.0297413	0.383012	0.0776511	0.938106	0.975898	NDC1	NA	NA
ENST00000464950.6	ENSG00000058799.15	223.826	0.590833	0.272383	2.16913	0.0300731	0.131123	YIPF1	TRUE	TRUE
ENST00000072644.7	ENSG00000058799.15	244.754	0.329506	0.193381	1.70393	0.0883949	0.272319	YIPF1	FALSE	TRUE
ENST00000465897.5	ENSG00000058799.15	45.3122	0.480186	0.487725	0.984543	0.324848	0.588558	YIPF1	NA	NA
ENST00000194214.9	ENSG00000081870.11	374.851	0.064979	0.162889	0.398916	0.689955	0.853973	HSPB11	NA	NA
ENST00000489675.1	ENSG00000081870.11	31.2665	-0.191867	0.44338	-0.432736	0.665206	0.839559	HSPB11	NA	FALSE
ENST00000371377.3	ENSG00000081870.11	80.3848	-0.324332	0.408111	-0.794716	0.426779	0.678762	HSPB11	NA	NA
ENST00000371376.1	ENSG00000081870.11	28.4509	0.380847	0.539507	0.705916	0.480241	0.717449	HSPB11	NA	NA
ENST00000371368.5	ENSG00000116212.15	19.0068	3.8223	1.53529	2.48963	0.0127877	NA	LRRC42	NA	NA
ENST00000371370.8	ENSG00000116212.15	619.259	0.271859	0.140808	1.93071	0.0535191	0.194613	LRRC42	NA	TRUE
ENST00000319223.8	ENSG00000116212.15	357.176	-0.277821	0.249963	-1.11145	0.266376	0.528771	LRRC42	NA	NA
ENST00000371348.5	ENSG00000116209.12	281.294	0.443763	0.295829	1.50006	0.133598	0.352256	TMEM59	NA	TRUE
ENST00000371341.5	ENSG00000116209.12	820.495	0.361079	0.155166	2.32705	0.0199627	0.0975354	TMEM59	NA	FALSE
ENST00000440019.5	ENSG00000116209.12	57.0342	0.85554	0.444134	1.92631	0.0540658	0.195972	TMEM59	NA	TRUE
ENST00000452421.5	ENSG00000116209.12	172.631	0.207197	0.34189	0.606035	0.544492	0.764107	TMEM59	NA	TRUE
ENST00000371337.3	ENSG00000116209.12	226.421	0.482319	0.211944	2.27569	0.0228646	0.107288	TMEM59	NA	TRUE
ENST00000487096.5	ENSG00000116221.15	14.8622	-4.23894	1.65912	-2.55493	0.0106209	NA	MRPL37	NA	NA
ENST00000360840.9	ENSG00000116221.15	1791.2	-0.332712	0.088274	-3.76909	0.000163846	0.00227538	MRPL37	NA	NA
ENST00000605337.5	ENSG00000116221.15	50.4794	0.923726	0.486362	1.89926	0.0575306	0.20373	MRPL37	NA	NA
ENST00000490670.1	ENSG00000116221.15	17.8221	0.0748605	0.574923	0.130209	0.896401	NA	MRPL37	NA	NA
ENST00000481208.5	ENSG00000162390.17	120.624	-0.650375	0.577227	-1.12672	0.259859	0.521622	ACOT11	NA	TRUE
ENST00000343744.6	ENSG00000162390.17	253.27	-0.338548	0.214691	-1.57691	0.114816	0.32155	ACOT11	NA	NA
ENST00000371316.3	ENSG00000162390.17	107.045	1.06508	0.382854	2.78195	0.00540335	0.0373131	ACOT11	NA	FALSE
ENST00000371281.4	ENSG00000243725.7	865.142	-0.283662	0.14927	-1.90033	0.0573899	0.203359	TTC4	NA	NA
ENST00000486621.1	ENSG00000243725.7	83.4177	-0.312517	0.368732	-0.847544	0.396692	0.654371	TTC4	NA	NA
ENST00000371284.9	ENSG00000243725.7	77.7012	2.23002	2.94627	0.756895	0.449113	0.695096	TTC4	NA	FALSE
ENST00000371279.4	ENSG00000162396.6	170.698	0.248913	0.207972	1.19686	0.231362	0.487715	PARS2	NA	FALSE
ENST00000371269.9	ENSG00000116133.13	2180.78	-0.0452422	0.161964	-0.279335	0.779988	0.903673	DHCR24	NA	NA
ENST00000436604.2	ENSG00000116133.13	204.24	2.11132	1.54546	1.36614	0.171894	0.410748	DHCR24	NA	NA
ENST00000647585.1	ENSG00000116133.13	86.8089	0.0311674	0.495576	0.0628913	0.949853	0.981113	DHCR24	NA	NA
ENST00000673726.1	ENSG00000169174.11	9.52159	-0.532332	1.62366	-0.327859	0.743018	NA	PCSK9	TRUE	NA
ENST00000302118.5	ENSG00000169174.11	103.177	-1.76569	0.448579	-3.93619	8.27849e-05	0.00129158	PCSK9	FALSE	NA
ENST00000294383.7	ENSG00000162402.14	3334.2	0.618269	0.0794243	7.78438	7.00573e-15	1.16179e-12	USP24	FALSE	FALSE
ENST00000634589.1	ENSG00000162402.14	21.7556	0.528751	0.868476	0.608827	0.542639	0.762614	USP24	TRUE	NA
ENST00000422374.1	ENSG00000234810.4	882.14	1.59196	0.235644	6.7558	1.42045e-11	1.21944e-09	AL603840.1	NA	NA
ENST00000362961.1	ENSG00000199831.1	13.8131	1.44904	0.867982	1.66944	0.095031	NA	RN7SKP291	NA	NA
ENST00000371250.4	ENSG00000162407.9	151.778	0.0942587	0.202908	0.464539	0.642262	0.826768	PLPP3	NA	TRUE
ENST00000488067.1	ENSG00000223416.3	8.65323	0.897797	1.11228	0.807168	0.419569	NA	RPS26P15	NA	NA
ENST00000371226.8	ENSG00000162600.12	533.343	-0.599983	0.191947	-3.12577	0.0017734	0.0155999	OMA1	NA	NA
ENST00000476933.1	ENSG00000162600.12	54.8197	-0.63548	0.410189	-1.54924	0.121325	0.332303	OMA1	NA	NA
ENST00000467063.1	ENSG00000162600.12	10.6397	-1.58701	2.34397	-0.67706	0.498368	NA	OMA1	NA	NA
ENST00000419242.5	ENSG00000162600.12	28.5209	-0.33354	0.583803	-0.571322	0.567781	0.780048	OMA1	NA	NA
ENST00000482274.2	ENSG00000162600.12	14.3565	-0.446488	0.800653	-0.557655	0.57708	NA	OMA1	NA	NA
ENST00000654217.1	ENSG00000286918.1	58.4859	-0.156823	0.340083	-0.461131	0.644704	0.828509	AL035411.3	NA	NA
ENST00000582127.2	ENSG00000264128.2	6.01634	0.11506	1.60674	0.0716109	0.942912	NA	RN7SL713P	NA	NA
ENST00000493821.6	ENSG00000162601.11	683.47	-0.058582	0.209506	-0.279619	0.77977	0.903495	MYSM1	NA	NA
ENST00000472487.6	ENSG00000162601.11	1423.1	0.465758	0.257085	1.81169	0.0700347	0.233282	MYSM1	FALSE	NA
ENST00000665648.1	ENSG00000162601.11	472.306	-0.439977	0.474704	-0.926846	0.354007	0.615893	MYSM1	TRUE	NA
ENST00000401044.7	ENSG00000162601.11	300.024	0.0617661	0.216172	0.285727	0.775087	0.901189	MYSM1	NA	NA
ENST00000481973.1	ENSG00000162601.11	8.05056	-0.256541	0.900514	-0.284882	0.775734	NA	MYSM1	NA	NA
ENST00000483003.5	ENSG00000162601.11	47.6192	0.118862	0.373526	0.318215	0.750322	0.88859	MYSM1	NA	FALSE
ENST00000489282.1	ENSG00000162601.11	30.0842	-0.150129	0.533043	-0.281646	0.778215	0.902664	MYSM1	NA	NA
ENST00000636386.1	ENSG00000283445.1	53.4569	0.245269	0.746887	0.328389	0.742618	0.884128	AL136985.3	NA	NA
ENST00000371222.4	ENSG00000177606.7	448.67	1.28316	0.27118	4.73178	2.22558e-06	5.91562e-05	JUN	NA	TRUE
ENST00000660872.1	ENSG00000237352.4	239.212	1.50537	0.195076	7.71681	1.19279e-14	1.86009e-12	LINC01358	NA	NA
ENST00000413489.5	ENSG00000172456.18	26.8433	0.927659	0.525807	1.76426	0.0776888	0.249491	FGGY	NA	NA
ENST00000634364.1	ENSG00000172456.18	55.6961	0.431367	0.5821	0.741053	0.458661	0.702268	FGGY	NA	NA
ENST00000424725.2	ENSG00000172456.18	11.4808	4.16662	3.53978	1.17709	0.239162	NA	FGGY	NA	NA
ENST00000371208.5	ENSG00000134709.12	1644.07	-0.0818976	0.115665	-0.70806	0.478908	0.716497	HOOK1	NA	FALSE
ENST00000465876.5	ENSG00000134709.12	262.427	-0.701875	0.385655	-1.81996	0.0687656	0.23048	HOOK1	NA	NA
ENST00000476646.5	ENSG00000162599.17	10.9265	-1.47608	1.24188	-1.18858	0.234603	NA	NFIA	NA	NA
ENST00000403491.8	ENSG00000162599.17	261.559	-0.878726	0.339224	-2.5904	0.00958638	0.0568983	NFIA	NA	NA
ENST00000357977.5	ENSG00000162599.17	104.585	-2.26669	0.631241	-3.59085	0.000329598	0.00406421	NFIA	NA	NA
ENST00000655960.1	ENSG00000237928.6	69.4148	0.0880578	0.324208	0.271609	0.785923	0.90695	NFIA-AS2	NA	NA
ENST00000606498.5	ENSG00000162604.12	270.584	0.211951	0.162193	1.30678	0.191286	0.437718	TM2D1	FALSE	NA
ENST00000472989.5	ENSG00000162604.12	73.2917	-0.496962	0.479315	-1.03682	0.299821	0.563553	TM2D1	NA	FALSE
ENST00000488410.5	ENSG00000162604.12	10.9722	0.432228	0.746328	0.57914	0.562495	NA	TM2D1	NA	FALSE
ENST00000496465.1	ENSG00000162604.12	58.1248	0.535386	0.333022	1.60766	0.10791	0.309499	TM2D1	TRUE	TRUE
ENST00000371177.2	ENSG00000162604.12	43.8456	-0.503409	0.404921	-1.24323	0.213783	0.466299	TM2D1	FALSE	NA
ENST00000642238.1	ENSG00000132849.20	441.421	0.145921	0.143317	1.01817	0.308599	0.572316	PATJ	NA	NA
ENST00000316485.11	ENSG00000132849.20	625.896	-0.259531	0.109601	-2.36796	0.0178864	0.0902443	PATJ	NA	NA
ENST00000635214.1	ENSG00000132849.20	412.466	-0.105565	0.374046	-0.282223	0.777772	0.90252	PATJ	NA	NA
ENST00000371158.6	ENSG00000132849.20	932.639	0.27607	0.0872295	3.16487	0.0015515	0.0140615	PATJ	NA	TRUE
ENST00000490547.2	ENSG00000132849.20	14.8521	-1.45458	0.742524	-1.95897	0.0501166	NA	PATJ	NA	NA
ENST00000465798.2	ENSG00000132849.20	30.6364	-0.691293	0.495705	-1.39456	0.163147	0.398645	PATJ	NA	NA
ENST00000371146.5	ENSG00000162607.13	1003.74	-0.365324	0.25357	-1.44072	0.149663	0.378369	USP1	NA	NA
ENST00000339950.5	ENSG00000162607.13	1854.46	-0.0928719	0.195831	-0.474246	0.635324	0.82258	USP1	NA	FALSE
ENST00000454575.6	ENSG00000116641.18	647.574	0.43156	0.237315	1.81851	0.0689861	0.231036	DOCK7	NA	NA
ENST00000340370.10	ENSG00000116641.18	605.41	0.147111	0.125832	1.16911	0.242359	0.500927	DOCK7	NA	NA
ENST00000637255.1	ENSG00000116641.18	327.353	-0.131915	0.266866	-0.49431	0.621087	0.813817	DOCK7	NA	NA
ENST00000635123.1	ENSG00000116641.18	949.263	-0.172832	0.13377	-1.29201	0.196353	0.443772	DOCK7	NA	NA
ENST00000635286.1	ENSG00000116641.18	21.4152	-2.05039	1.89242	-1.08348	0.278598	0.542048	DOCK7	NA	NA
ENST00000317868.9	ENSG00000125703.15	244.428	0.200354	0.299059	0.669949	0.50289	0.735115	ATG4C	NA	FALSE
ENST00000371120.7	ENSG00000125703.15	189.776	-0.450655	0.206413	-2.18327	0.0290156	0.127807	ATG4C	NA	NA
ENST00000371118.1	ENSG00000125703.15	18.7577	1.07646	0.621086	1.73319	0.0830612	NA	ATG4C	NA	FALSE
ENST00000647818.1	ENSG00000088035.18	75.2166	-1.1963	0.636661	-1.87903	0.0602408	0.210651	ALG6	NA	NA
ENST00000603108.6	ENSG00000088035.18	89.1913	-1.66862	1.38022	-1.20896	0.22668	0.48192	ALG6	NA	FALSE
ENST00000650469.1	ENSG00000088035.18	7.15917	0.042115	1.77685	0.0237021	0.98109	NA	ALG6	NA	NA
ENST00000371092.7	ENSG00000142856.16	69.1343	0.0306891	0.478419	0.064147	0.948853	0.980701	ITGB3BP	FALSE	FALSE
ENST00000271002.14	ENSG00000142856.16	739.754	-0.382036	0.141496	-2.69998	0.00693435	0.0449971	ITGB3BP	FALSE	NA
ENST00000489099.5	ENSG00000142856.16	126.703	-0.0429253	0.258694	-0.165931	0.868211	0.945658	ITGB3BP	TRUE	NA
ENST00000461681.5	ENSG00000142856.16	49.5885	-0.312929	0.369215	-0.847551	0.396688	0.654371	ITGB3BP	NA	NA
ENST00000478538.1	ENSG00000142856.16	9.57786	0.717252	0.853079	0.840781	0.400471	NA	ITGB3BP	NA	FALSE
ENST00000476508.5	ENSG00000142856.16	37.1837	0.229824	0.404007	0.568861	0.56945	0.781236	ITGB3BP	NA	NA
ENST00000462285.5	ENSG00000142856.16	40.8659	-0.0631199	0.424683	-0.148628	0.881847	0.951511	ITGB3BP	NA	FALSE
ENST00000489863.5	ENSG00000142856.16	43.584	0.667557	0.572773	1.16548	0.243824	0.502701	ITGB3BP	NA	NA
ENST00000460251.5	ENSG00000142856.16	46.271	0.385356	0.491347	0.784284	0.432873	0.683125	ITGB3BP	NA	NA
ENST00000371088.5	ENSG00000203965.13	287.135	-0.420037	0.15673	-2.68	0.00736228	0.0472064	EFCAB7	NA	NA
ENST00000371084.8	ENSG00000079739.17	689.935	0.21241	0.136027	1.56153	0.118399	0.327403	PGM1	NA	TRUE
ENST00000424995.1	ENSG00000223949.7	59.1302	0.453931	0.340798	1.33196	0.182872	0.426514	ROR1-AS1	NA	NA
ENST00000290039.6	ENSG00000158966.16	305.773	0.100164	0.169017	0.592623	0.553433	0.770001	CACHD1	NA	NA
ENST00000294428.7	ENSG00000162437.14	218.416	0.44815	0.40065	1.11856	0.26333	0.525429	RAVER2	NA	NA
ENST00000371072.8	ENSG00000162437.14	1082.46	-0.195841	0.137346	-1.4259	0.153898	0.384899	RAVER2	NA	NA
ENST00000342505.5	ENSG00000162434.13	202.613	0.229535	0.45237	0.507405	0.611871	0.808189	JAK1	NA	NA
ENST00000672179.1	ENSG00000162434.13	685.011	-0.279237	0.153002	-1.82505	0.0679931	0.228815	JAK1	NA	NA
ENST00000481702.1	ENSG00000162434.13	6.45131	3.21169	1.76621	1.81841	0.0690016	NA	JAK1	NA	NA
ENST00000545314.5	ENSG00000162433.15	392.81	-0.250959	0.552226	-0.45445	0.649505	0.831158	AK4	NA	NA
ENST00000546702.5	ENSG00000162433.15	117.359	-1.70862	0.622932	-2.74286	0.00609059	0.0409039	AK4	NA	NA
ENST00000327299.8	ENSG00000162433.15	1658.27	-0.231224	0.198742	-1.16344	0.244652	0.503666	AK4	NA	NA
ENST00000474968.5	ENSG00000162433.15	118.382	-1.1503	0.476175	-2.4157	0.0157048	0.082088	AK4	NA	FALSE
ENST00000479060.1	ENSG00000162433.15	498.474	-0.299983	0.204272	-1.46855	0.141956	0.366156	AK4	NA	NA
ENST00000395325.7	ENSG00000116675.16	492.613	0.358088	0.147436	2.42878	0.0151499	0.0800075	DNAJC6	NA	NA
ENST00000475108.5	ENSG00000213625.9	13.2216	2.03573	1.29689	1.5697	0.116485	NA	LEPROT	NA	TRUE
ENST00000497874.5	ENSG00000213625.9	5.69171	0.306499	1.19899	0.255631	0.798236	NA	LEPROT	NA	NA
ENST00000371065.9	ENSG00000213625.9	826.491	0.971575	0.13022	7.46104	8.58435e-14	1.14445e-11	LEPROT	NA	FALSE
ENST00000484243.1	ENSG00000213625.9	9.4427	0.529815	1.04571	0.506654	0.612397	NA	LEPROT	NA	FALSE
ENST00000371059.7	ENSG00000116678.20	172.653	0.907883	0.262453	3.45922	0.000541749	0.00612278	LEPR	NA	TRUE
ENST00000371060.7	ENSG00000116678.20	364.536	0.16251	0.292134	0.556284	0.578017	0.786959	LEPR	NA	TRUE
ENST00000528771.5	ENSG00000184588.18	28.157	0.726922	0.510574	1.42374	0.154523	0.385922	PDE4B	NA	NA
ENST00000371045.9	ENSG00000184588.18	2315.09	-0.237244	0.104093	-2.27916	0.0226576	0.106552	PDE4B	NA	NA
ENST00000526197.5	ENSG00000184588.18	65.9324	1.38556	1.12554	1.23102	0.218315	0.471768	PDE4B	NA	NA
ENST00000480109.2	ENSG00000184588.18	120.491	0.564783	0.278072	2.03106	0.0422486	0.165642	PDE4B	NA	NA
ENST00000534463.5	ENSG00000184588.18	9.99211	0.3059	0.731498	0.418184	0.675813	NA	PDE4B	NA	NA
ENST00000524999.1	ENSG00000184588.18	18.5995	-0.562801	0.605805	-0.929014	0.352882	NA	PDE4B	NA	NA
ENST00000483863.2	ENSG00000184588.18	18.283	-0.56071	0.579236	-0.968015	0.333037	NA	PDE4B	NA	NA
ENST00000502413.2	ENSG00000248458.2	59.5507	0.391256	0.468267	0.83554	0.403414	0.660017	AL139147.1	NA	NA
ENST00000357692.6	ENSG00000198160.14	178.369	0.46212	0.602423	0.767102	0.443021	0.6909	MIER1	NA	FALSE
ENST00000401041.5	ENSG00000198160.14	312.595	0.144771	0.236509	0.612117	0.54046	0.760775	MIER1	NA	TRUE
ENST00000401042.7	ENSG00000198160.14	395.477	0.0447387	0.166584	0.268566	0.788264	0.908135	MIER1	NA	NA
ENST00000355356.3	ENSG00000198160.14	993.356	-0.0656361	0.171293	-0.38318	0.701587	0.860834	MIER1	NA	FALSE
ENST00000479067.1	ENSG00000198160.14	15.2132	0.564349	0.746002	0.756497	0.449351	NA	MIER1	NA	NA
ENST00000235345.6	ENSG00000116704.8	539.144	0.579037	0.134034	4.32006	1.55987e-05	0.000318482	SLC35D1	NA	NA
ENST00000370994.8	ENSG00000142864.14	1660.95	-0.114652	0.157751	-0.726788	0.467356	0.708688	SERBP1	NA	NA
ENST00000370995.6	ENSG00000142864.14	3737.02	-0.0658419	0.104165	-0.632094	0.527326	0.751277	SERBP1	NA	NA
ENST00000361219.10	ENSG00000142864.14	3272.44	-0.294111	0.154573	-1.90273	0.057076	0.202712	SERBP1	NA	FALSE
ENST00000370990.5	ENSG00000142864.14	1189.98	-0.308461	0.189619	-1.62674	0.103793	0.30192	SERBP1	NA	FALSE
ENST00000493607.1	ENSG00000142864.14	43.9552	-0.884484	0.489231	-1.80791	0.0706212	0.234549	SERBP1	NA	NA
ENST00000462814.1	ENSG00000142864.14	20.2245	0.13905	0.552986	0.251454	0.801463	0.915665	SERBP1	NA	NA
ENST00000484880.1	ENSG00000142864.14	149.211	-0.331658	0.32482	-1.02105	0.30723	0.571102	SERBP1	NA	NA
ENST00000490406.1	ENSG00000142864.14	4.56503	-1.70437	2.99241	-0.569565	0.568973	NA	SERBP1	NA	NA
ENST00000370985.4	ENSG00000116717.13	8.05434	4.82714	1.91999	2.51415	0.0119319	NA	GADD45A	NA	NA
ENST00000370986.9	ENSG00000116717.13	295.541	1.39181	0.260605	5.3407	9.25895e-08	3.48194e-06	GADD45A	NA	TRUE
ENST00000617962.2	ENSG00000116717.13	737.982	0.679194	0.189948	3.57568	0.000349314	0.00425609	GADD45A	NA	NA
ENST00000370982.4	ENSG00000172380.6	2220.1	-0.51375	0.0989861	-5.19012	2.10159e-07	7.23811e-06	GNG12	NA	NA
ENST00000354777.6	ENSG00000116729.14	115.795	0.43199	0.445095	0.970556	0.331769	0.59544	WLS	NA	NA
ENST00000262348.9	ENSG00000116729.14	681.852	-0.514592	0.15633	-3.2917	0.000995831	0.00992794	WLS	NA	NA
ENST00000498615.1	ENSG00000116729.14	4.80047	-0.921417	1.56217	-0.589833	0.555302	NA	WLS	NA	NA
ENST00000497187.5	ENSG00000116729.14	3.14302	2.12073	3.82321	0.554699	0.579101	NA	WLS	NA	NA
ENST00000471243.2	ENSG00000116729.14	36.0592	-0.327366	0.625221	-0.523601	0.600556	0.801536	WLS	NA	NA
ENST00000370971.1	ENSG00000116729.14	6.74541	0.188751	2.23196	0.0845676	0.932605	NA	WLS	NA	NA
ENST00000262340.6	ENSG00000116745.7	55.2275	0.666993	0.391507	1.70366	0.0884454	0.272403	RPE65	NA	NA
ENST00000456315.7	ENSG00000024526.17	3547.13	0.0648694	0.0666262	0.973632	0.330239	0.594042	DEPDC1	FALSE	NA
ENST00000370966.9	ENSG00000024526.17	210.039	0.697054	0.264172	2.63863	0.00832411	0.0515121	DEPDC1	FALSE	NA
ENST00000488146.5	ENSG00000024526.17	191.037	-0.129202	0.38862	-0.332464	0.739539	0.882432	DEPDC1	NA	NA
ENST00000489862.1	ENSG00000024526.17	131.119	-0.538235	0.293413	-1.8344	0.0665953	0.225559	DEPDC1	TRUE	NA
ENST00000525124.1	ENSG00000024526.17	207.885	-0.38662	0.236038	-1.63796	0.101431	0.297569	DEPDC1	NA	NA
ENST00000425820.1	ENSG00000233589.1	238.003	0.970647	0.232667	4.17183	3.02164e-05	0.000554066	AL138789.1	NA	NA
ENST00000664718.1	ENSG00000223883.2	13.9525	0.929521	0.648737	1.43282	0.15191	NA	LINC01707	NA	NA
ENST00000370952.4	ENSG00000066557.6	1280.34	-0.0695099	0.122894	-0.565611	0.571658	0.782411	LRRC40	NA	NA
ENST00000491451.3	ENSG00000244389.3	13.9781	0.950683	0.725129	1.31105	0.18984	NA	RN7SL242P	NA	NA
ENST00000370951.5	ENSG00000116754.13	1123.26	-0.665241	0.21969	-3.0281	0.002461	0.0202536	SRSF11	NA	NA
ENST00000463877.1	ENSG00000116754.13	28.935	0.922592	0.572326	1.61201	0.106961	0.307871	SRSF11	NA	NA
ENST00000370950.7	ENSG00000116754.13	946.821	-0.167586	0.229273	-0.730947	0.464812	0.70669	SRSF11	NA	NA
ENST00000395136.6	ENSG00000116754.13	161.904	-0.499953	0.470515	-1.06257	0.287979	0.551184	SRSF11	NA	NA
ENST00000486667.5	ENSG00000116754.13	32.2447	0.239275	0.750596	0.31878	0.749894	0.888426	SRSF11	NA	NA
ENST00000463116.1	ENSG00000116754.13	57.1761	0.764568	0.324133	2.35881	0.0183336	0.0918297	SRSF11	NA	NA
ENST00000484162.5	ENSG00000116754.13	614.414	0.325096	0.144298	2.25296	0.0242619	0.112112	SRSF11	NA	FALSE
ENST00000370949.1	ENSG00000116754.13	594.219	-0.184879	0.179863	-1.02789	0.304001	0.567722	SRSF11	NA	NA
ENST00000463859.5	ENSG00000116754.13	535.222	-0.575165	0.233513	-2.4631	0.0137743	0.0744353	SRSF11	NA	FALSE
ENST00000460795.5	ENSG00000116754.13	149.954	-0.343046	0.347243	-0.987914	0.323195	0.587056	SRSF11	NA	NA
ENST00000370944.9	ENSG00000118454.13	806.858	0.0946576	0.121449	0.779405	0.435741	0.685364	ANKRD13C	NA	TRUE
ENST00000262346.6	ENSG00000118454.13	733.996	0.0943648	0.095444	0.988694	0.322813	0.586679	ANKRD13C	NA	TRUE
ENST00000464236.1	ENSG00000118454.13	57.412	-0.722699	0.339662	-2.1277	0.0333618	0.14089	ANKRD13C	NA	FALSE
ENST00000490846.5	ENSG00000118454.13	106.76	-0.694208	0.270426	-2.56709	0.0102556	0.0599981	ANKRD13C	NA	NA
ENST00000370938.8	ENSG00000116761.12	166.752	-0.182133	0.211288	-0.862011	0.388681	0.647101	CTH	NA	TRUE
ENST00000602605.1	ENSG00000269933.1	6.38698	-0.21017	0.900985	-0.233267	0.815554	NA	AL031429.2	NA	NA
ENST00000370920.8	ENSG00000132485.14	1069.28	0.508884	0.186035	2.73543	0.00622998	0.0416099	ZRANB2	NA	NA
ENST00000477096.1	ENSG00000132485.14	542.016	0.14786	0.131947	1.1206	0.262459	0.524584	ZRANB2	NA	FALSE
ENST00000254821.10	ENSG00000132485.14	556.056	0.467972	0.173738	2.69355	0.00706961	0.0456924	ZRANB2	NA	TRUE
ENST00000487510.1	ENSG00000132485.14	44.5948	0.271138	0.367418	0.737956	0.460541	0.703413	ZRANB2	NA	NA
ENST00000611683.1	ENSG00000132485.14	688.725	0.274695	0.166746	1.64738	0.0994792	0.293822	ZRANB2	NA	FALSE
ENST00000370898.7	ENSG00000254685.6	298.417	0.0399498	0.176513	0.226328	0.820947	0.924136	FPGT	NA	NA
ENST00000340866.10	ENSG00000116791.14	824.05	-0.322044	0.200197	-1.60864	0.107696	0.309228	CRYZ	NA	NA
ENST00000417775.5	ENSG00000116791.14	69.6534	0.68068	0.45415	1.4988	0.133926	0.35275	CRYZ	NA	NA
ENST00000370871.7	ENSG00000116791.14	81.3919	-0.357341	0.320022	-1.11662	0.264159	0.526292	CRYZ	NA	FALSE
ENST00000370870.5	ENSG00000116791.14	76.7479	-0.0969768	0.469278	-0.206651	0.836282	0.93174	CRYZ	NA	NA
ENST00000457880.6	ENSG00000162623.16	122.303	-0.121135	0.412705	-0.293514	0.769129	0.898194	TYW3	NA	FALSE
ENST00000370867.8	ENSG00000162623.16	1674.61	0.174379	0.109937	1.58618	0.112699	0.318137	TYW3	NA	FALSE
ENST00000479111.5	ENSG00000162623.16	187.501	-0.930782	0.315383	-2.95127	0.00316467	0.0247609	TYW3	NA	NA
ENST00000526129.5	ENSG00000117054.14	61.5068	-0.0864102	0.404783	-0.213473	0.830958	0.929038	ACADM	TRUE	NA
ENST00000526196.5	ENSG00000117054.14	240.855	0.270937	0.182597	1.48379	0.137863	0.359362	ACADM	TRUE	NA
ENST00000370841.9	ENSG00000117054.14	872.077	0.278705	0.193673	1.43905	0.150136	0.379236	ACADM	FALSE	NA
ENST00000420607.6	ENSG00000117054.14	126.645	-0.432092	0.358812	-1.20423	0.228501	0.483803	ACADM	FALSE	NA
ENST00000529059.5	ENSG00000117054.14	137.569	0.336034	0.303156	1.10845	0.267667	0.529985	ACADM	NA	NA
ENST00000496055.5	ENSG00000137955.16	622.724	0.186132	0.189566	0.981885	0.326156	0.589694	RABGGTB	NA	NA
ENST00000473406.5	ENSG00000137955.16	293.613	0.854872	0.216951	3.94039	8.13487e-05	0.00127554	RABGGTB	NA	NA
ENST00000485459.5	ENSG00000137955.16	181.971	1.3671	0.189516	7.21365	5.44703e-13	6.29855e-11	RABGGTB	NA	TRUE
ENST00000370826.3	ENSG00000137955.16	692.805	0.63334	0.159955	3.95948	7.51136e-05	0.0011897	RABGGTB	NA	NA
ENST00000319942.8	ENSG00000137955.16	1443.15	0.716121	0.0866067	8.26866	1.35475e-16	2.95232e-14	RABGGTB	NA	NA
ENST00000462042.5	ENSG00000137955.16	91.8759	0.555648	0.30196	1.84014	0.065748	0.223808	RABGGTB	NA	TRUE
ENST00000470201.5	ENSG00000137955.16	81.7884	0.830018	0.374608	2.2157	0.0267123	0.120359	RABGGTB	NA	FALSE
ENST00000471759.5	ENSG00000137955.16	727.389	0.461553	0.172328	2.67834	0.00739876	0.0473272	RABGGTB	NA	FALSE
ENST00000491266.5	ENSG00000137955.16	35.1791	1.27469	0.716918	1.77801	0.0754023	0.244786	RABGGTB	NA	NA
ENST00000467748.1	ENSG00000137955.16	90.1967	0.464792	0.296346	1.56841	0.116786	0.324867	RABGGTB	NA	NA
ENST00000459697.1	ENSG00000137955.16	150.627	0.0942128	0.29855	0.315568	0.75233	0.889329	RABGGTB	NA	NA
ENST00000263187.4	ENSG00000057468.7	87.9373	1.16346	0.372301	3.12504	0.00177779	0.0156332	MSH4	NA	NA
ENST00000420977.1	ENSG00000226415.1	29.5186	-0.69085	0.460148	-1.50136	0.133262	0.351857	TPI1P1	NA	NA
ENST00000370812.8	ENSG00000142892.15	680.776	0.296193	0.119428	2.48009	0.0131348	0.0719286	PIGK	FALSE	NA
ENST00000487906.5	ENSG00000142892.15	190.896	0.234958	0.222049	1.05814	0.289993	0.553172	PIGK	TRUE	NA
ENST00000478391.1	ENSG00000142892.15	120.426	0.223698	0.26464	0.845291	0.397948	0.655519	PIGK	NA	NA
ENST00000471722.1	ENSG00000226084.5	65.1671	-0.281639	0.470808	-0.598203	0.549704	0.767531	AC113935.1	NA	NA
ENST00000478255.1	ENSG00000154027.19	15.6885	-0.294396	0.75498	-0.389939	0.696582	NA	AK5	NA	NA
ENST00000370801.8	ENSG00000036549.13	2004.71	-0.209866	0.0862137	-2.43426	0.0149224	0.0790927	AC118549.1	NA	FALSE
ENST00000370798.5	ENSG00000036549.13	576.373	-0.294753	0.143321	-2.0566	0.0397249	0.158788	AC118549.1	NA	FALSE
ENST00000476195.5	ENSG00000036549.13	48.6201	-0.192904	0.406933	-0.474044	0.635468	0.822616	AC118549.1	NA	FALSE
ENST00000433749.5	ENSG00000036549.13	70.7508	-0.526135	0.312868	-1.68165	0.0926363	0.280833	AC118549.1	NA	NA
ENST00000370794.7	ENSG00000077254.14	1093.15	0.182565	0.165033	1.10624	0.268624	0.530969	USP33	NA	NA
ENST00000357428.5	ENSG00000077254.14	186.942	6.81829	1.19912	5.68607	1.29993e-08	5.91205e-07	USP33	NA	NA
ENST00000370792.7	ENSG00000077254.14	984.482	-0.0135369	0.160384	-0.0844031	0.932736	0.973554	USP33	NA	FALSE
ENST00000524536.5	ENSG00000077254.14	89.4356	0.790054	0.517024	1.52808	0.126492	0.34118	USP33	NA	NA
ENST00000530709.5	ENSG00000077254.14	14.2006	0.138466	1.21253	0.114196	0.909082	NA	USP33	NA	NA
ENST00000643390.1	ENSG00000180488.15	143.001	0.20263	0.381734	0.530815	0.595547	0.798617	MIGA1	NA	NA
ENST00000483894.5	ENSG00000162613.16	52.3589	-0.484443	0.334095	-1.45001	0.147054	0.374477	FUBP1	NA	NA
ENST00000480673.5	ENSG00000162613.16	10.8915	-0.252124	0.785493	-0.320976	0.748229	NA	FUBP1	NA	NA
ENST00000489495.5	ENSG00000162613.16	262.254	-0.266705	0.213145	-1.25128	0.210832	0.462266	FUBP1	NA	NA
ENST00000294623.8	ENSG00000162613.16	887.82	-0.625334	0.192798	-3.24347	0.00118083	0.0113785	FUBP1	TRUE	NA
ENST00000370768.6	ENSG00000162613.16	1723.11	-0.894459	0.194856	-4.59035	4.42504e-06	0.000108695	FUBP1	FALSE	NA
ENST00000370767.5	ENSG00000162613.16	127.298	-0.389556	0.344646	-1.13031	0.258347	0.520034	FUBP1	FALSE	FALSE
ENST00000487684.1	ENSG00000162613.16	24.5001	-0.182237	0.512444	-0.355623	0.722123	0.873298	FUBP1	NA	NA
ENST00000470287.1	ENSG00000162613.16	19.5217	-0.604672	0.614454	-0.98408	0.325076	NA	FUBP1	NA	NA
ENST00000421641.1	ENSG00000162613.16	46.2163	0.105077	0.449883	0.233566	0.815322	0.921636	FUBP1	NA	NA
ENST00000487931.1	ENSG00000162616.9	310.23	-0.377012	0.245469	-1.53589	0.124567	0.33797	DNAJB4	NA	TRUE
ENST00000476396.1	ENSG00000162616.9	172.815	-0.273683	0.213972	-1.27906	0.200875	0.449717	DNAJB4	NA	TRUE
ENST00000370763.6	ENSG00000162616.9	889.951	-0.214377	0.143932	-1.48944	0.136372	0.35687	DNAJB4	NA	TRUE
ENST00000608684.1	ENSG00000273338.1	29.2485	0.681082	0.468937	1.4524	0.146392	0.37349	AC103591.3	NA	NA
ENST00000260505.13	ENSG00000137941.17	482.207	0.0470216	0.224339	0.2096	0.83398	0.930687	TTLL7	FALSE	FALSE
ENST00000472937.1	ENSG00000137941.17	49.5251	-0.600573	0.39888	-1.50565	0.132158	0.350046	TTLL7	NA	NA
ENST00000485638.5	ENSG00000137941.17	162.254	-0.276356	0.294351	-0.938865	0.3478	0.610805	TTLL7	TRUE	NA
ENST00000605506.1	ENSG00000271576.1	35.2125	-0.087516	0.435381	-0.20101	0.840691	0.933912	AL359504.1	NA	NA
ENST00000370689.6	ENSG00000142875.19	55.7764	1.11071	1.43491	0.774062	0.438894	0.687714	PRKACB	NA	NA
ENST00000370688.7	ENSG00000142875.19	351.696	-0.306855	0.153639	-1.99724	0.0457988	0.175039	PRKACB	NA	NA
ENST00000370685.7	ENSG00000142875.19	5334.06	0.237921	0.077455	3.07173	0.0021282	0.0180916	PRKACB	NA	NA
ENST00000470673.5	ENSG00000142875.19	60.4081	-0.163187	0.491492	-0.332024	0.739871	0.882492	PRKACB	NA	NA
ENST00000370684.5	ENSG00000142875.19	266.133	-0.200704	0.231918	-0.865407	0.386815	0.6452	PRKACB	NA	NA
ENST00000446538.5	ENSG00000142875.19	218.522	-0.0917634	0.398945	-0.230015	0.81808	0.922778	PRKACB	NA	NA
ENST00000610703.4	ENSG00000142875.19	997.102	-0.739522	0.313609	-2.3581	0.0183688	0.0919145	PRKACB	NA	NA
ENST00000432111.5	ENSG00000142875.19	132.029	-0.331818	0.289735	-1.14525	0.252107	0.512567	PRKACB	NA	FALSE
ENST00000450730.5	ENSG00000142875.19	15.8444	-0.363026	0.67565	-0.537299	0.591061	NA	PRKACB	NA	NA
ENST00000370680.5	ENSG00000142875.19	184.099	-0.575828	0.225798	-2.55019	0.0107664	0.0622896	PRKACB	NA	NA
ENST00000417530.5	ENSG00000142875.19	80.4595	-1.03597	0.32059	-3.23143	0.00123172	0.011749	PRKACB	NA	NA
ENST00000614872.4	ENSG00000142875.19	303.113	-0.79155	1.63263	-0.484832	0.627796	0.817722	PRKACB	NA	NA
ENST00000394839.6	ENSG00000142875.19	171.337	-1.41669	0.328561	-4.31179	1.61937e-05	0.000328865	PRKACB	NA	NA
ENST00000467507.1	ENSG00000142875.19	25.5655	0.243247	0.76176	0.319323	0.749482	0.888308	PRKACB	NA	NA
ENST00000370668.7	ENSG00000203943.8	78.4163	-0.386738	0.321884	-1.20148	0.229565	0.485165	SAMD13	NA	NA
ENST00000370670.2	ENSG00000203943.8	10.9931	0.079289	0.787964	0.100625	0.919848	NA	SAMD13	NA	NA
ENST00000370656.5	ENSG00000117133.11	61.2907	-0.497943	0.489499	-1.01725	0.309035	0.57275	RPF1	NA	NA
ENST00000370654.6	ENSG00000117133.11	2326.15	-0.423569	0.121218	-3.49427	0.000475359	0.00549483	RPF1	NA	NA
ENST00000487806.5	ENSG00000174021.11	150.936	-0.947632	0.222472	-4.25956	2.04827e-05	0.00039939	GNG5	NA	NA
ENST00000370645.9	ENSG00000174021.11	379.562	-0.115482	0.157083	-0.735165	0.462239	0.704894	GNG5	NA	NA
ENST00000477677.5	ENSG00000117151.13	282.988	0.0613727	0.18794	0.326555	0.744004	0.885058	CTBS	NA	TRUE
ENST00000465118.6	ENSG00000117151.13	92.7556	-1.25964	0.417885	-3.01432	0.00257554	0.0210138	CTBS	NA	NA
ENST00000370625.1	ENSG00000117151.13	213.273	-0.248705	0.211893	-1.17373	0.240503	0.498287	CTBS	NA	TRUE
ENST00000342203.7	ENSG00000117155.16	1458.76	-0.119582	0.174199	-0.686468	0.492418	0.727435	SSX2IP	NA	NA
ENST00000605755.5	ENSG00000117155.16	917.446	-0.337934	0.192118	-1.759	0.0785783	0.251397	SSX2IP	NA	NA
ENST00000440886.1	ENSG00000171517.6	450.407	-0.552203	0.166299	-3.32055	0.000898398	0.00912245	LPAR3	NA	FALSE
ENST00000370611.4	ENSG00000171517.6	144.243	0.0634623	0.491409	0.129143	0.897244	0.958507	LPAR3	NA	NA
ENST00000491034.1	ENSG00000171517.6	14.4943	1.05476	1.14733	0.919316	0.35793	NA	LPAR3	NA	NA
ENST00000370608.8	ENSG00000153898.13	212.763	-0.36285	0.237793	-1.52591	0.127033	0.342108	MCOLN2	NA	NA
ENST00000370589.7	ENSG00000055732.13	293.753	0.497483	0.191218	2.60165	0.00927758	0.0557245	MCOLN3	NA	TRUE
ENST00000474447.1	ENSG00000055732.13	54.2586	0.436221	0.376555	1.15845	0.246679	0.506319	MCOLN3	NA	NA
ENST00000624216.1	ENSG00000280099.1	54.7884	0.269834	0.337044	0.800591	0.423368	0.676164	AL603750.1	NA	NA
ENST00000341460.6	ENSG00000097096.9	296.275	-0.119511	0.175572	-0.680696	0.496064	0.730178	SYDE2	NA	NA
ENST00000234668.6	ENSG00000097096.9	137.993	0.35206	0.304265	1.15708	0.247238	0.506913	SYDE2	NA	NA
ENST00000294661.8	ENSG00000162642.14	824.515	-0.242441	0.119695	-2.02549	0.0428166	0.167137	C1orf52	NA	NA
ENST00000493514.1	ENSG00000162642.14	20.4466	-4.13713	1.68194	-2.45973	0.013904	0.0749453	C1orf52	NA	TRUE
ENST00000344356.5	ENSG00000162642.14	155.666	0.0984914	0.221575	0.444506	0.656677	0.835479	C1orf52	NA	FALSE
ENST00000648566.1	ENSG00000142867.14	628.222	-0.0459779	0.136126	-0.33776	0.735544	0.880632	BCL10	FALSE	FALSE
ENST00000620248.2	ENSG00000142867.14	86.4078	-0.33746	0.478246	-0.705619	0.480425	0.717598	BCL10	FALSE	NA
ENST00000650582.1	ENSG00000142867.14	73.3325	-0.187273	0.304032	-0.615964	0.537918	0.759202	BCL10	NA	NA
ENST00000649434.1	ENSG00000142867.14	10.9581	-3.03085	2.12826	-1.4241	0.154418	NA	BCL10	NA	NA
ENST00000649060.1	ENSG00000142867.14	70.6196	-0.0857027	0.311756	-0.274903	0.78339	0.90534	BCL10	TRUE	NA
ENST00000654182.1	ENSG00000223653.6	170.153	0.231003	0.21724	1.06336	0.28762	0.550683	AL078459.1	NA	NA
ENST00000284031.13	ENSG00000153904.20	1643.07	0.694192	0.0731161	9.49438	2.21524e-21	8.1858e-19	DDAH1	NA	NA
ENST00000451137.7	ENSG00000142871.17	171.962	0.640354	0.250254	2.55882	0.0105029	0.0611714	CCN1	NA	TRUE
ENST00000370574.4	ENSG00000117174.11	945.948	-0.280124	0.162094	-1.72816	0.0839598	0.26273	ZNHIT6	NA	NA
ENST00000460698.6	ENSG00000122417.15	153.096	-0.612445	0.396665	-1.54399	0.122591	0.334292	ODF2L	FALSE	NA
ENST00000370566.7	ENSG00000122417.15	142.698	-0.682428	0.32203	-2.11914	0.0340784	0.142711	ODF2L	FALSE	TRUE
ENST00000462648.5	ENSG00000122417.15	35.0397	-0.0248558	0.458857	-0.0541689	0.956801	0.983826	ODF2L	NA	NA
ENST00000294678.6	ENSG00000122417.15	130.776	0.344517	0.402802	0.8553	0.392385	0.650345	ODF2L	FALSE	TRUE
ENST00000317336.11	ENSG00000122417.15	374.725	0.646401	0.17548	3.68362	0.000229942	0.00302519	ODF2L	FALSE	TRUE
ENST00000488879.6	ENSG00000122417.15	69.9268	0.300535	0.307572	0.977121	0.328509	0.592153	ODF2L	TRUE	FALSE
ENST00000486215.1	ENSG00000122417.15	6.27433	0.306237	0.943699	0.324507	0.745554	NA	ODF2L	FALSE	NA
ENST00000370558.8	ENSG00000097033.14	1339.81	0.692576	0.0938544	7.37926	1.59176e-13	2.03434e-11	SH3GLB1	NA	FALSE
ENST00000482504.1	ENSG00000097033.14	374.957	-0.680928	0.171645	-3.96708	7.27594e-05	0.00116237	SH3GLB1	NA	FALSE
ENST00000331835.10	ENSG00000183291.17	1463.51	-0.341144	0.150571	-2.26567	0.0234713	0.109321	SELENOF	FALSE	NA
ENST00000370554.5	ENSG00000183291.17	1062.34	-0.339783	0.179463	-1.89333	0.0583144	0.205905	SELENOF	FALSE	FALSE
ENST00000648872.1	ENSG00000183291.17	67.2514	0.661722	0.349941	1.89096	0.0586303	0.20672	SELENOF	TRUE	TRUE
ENST00000469566.5	ENSG00000183291.17	308.415	-0.136845	0.315318	-0.433992	0.664294	0.839063	SELENOF	NA	NA
ENST00000401030.4	ENSG00000183291.17	38.3665	0.977705	0.610265	1.6021	0.109134	0.311382	SELENOF	FALSE	NA
ENST00000370550.10	ENSG00000153936.17	1018.53	0.157804	0.105494	1.49586	0.134691	0.354155	HS2ST1	NA	FALSE
ENST00000591456.1	ENSG00000153936.17	17.868	-0.0353101	0.891329	-0.0396151	0.9684	NA	HS2ST1	NA	NA
ENST00000469312.6	ENSG00000267272.5	5.64326	1.40519	1.2089	1.16237	0.245086	NA	LINC01140	NA	NA
ENST00000370544.10	ENSG00000143013.13	307.238	0.0336346	0.175255	0.191917	0.847807	0.93662	LMO4	NA	TRUE
ENST00000370542.1	ENSG00000143013.13	305.93	0.263212	0.167181	1.57441	0.115393	0.322525	LMO4	NA	TRUE
ENST00000316005.11	ENSG00000065243.20	131.348	-0.203046	0.278499	-0.729074	0.465956	0.707361	PKN2	NA	NA
ENST00000370521.8	ENSG00000065243.20	2260.23	0.0729622	0.0847182	0.861234	0.389109	0.647518	PKN2	NA	FALSE
ENST00000370513.9	ENSG00000065243.20	1090.07	-0.20401	0.157628	-1.29425	0.19558	0.442703	PKN2	NA	FALSE
ENST00000436111.1	ENSG00000065243.20	54.2116	-0.209582	0.435421	-0.481333	0.63028	0.819357	PKN2	NA	NA
ENST00000411919.1	ENSG00000241975.1	5.87641	-0.146253	0.923034	-0.158449	0.874103	NA	ELOCP19	NA	FALSE
ENST00000370500.10	ENSG00000137947.12	962.762	-0.0180816	0.0828349	-0.218284	0.827207	0.926997	GTF2B	NA	FALSE
ENST00000448623.5	ENSG00000137947.12	162.035	-0.594997	0.366966	-1.62139	0.104933	0.303979	GTF2B	NA	NA
ENST00000418217.1	ENSG00000137947.12	136.693	1.62428	0.752423	2.15873	0.0308713	0.133448	GTF2B	NA	NA
ENST00000486078.1	ENSG00000137947.12	16.6604	0.148927	0.750555	0.198422	0.842715	NA	GTF2B	NA	NA
ENST00000370491.7	ENSG00000137944.18	382.946	-0.272628	0.245558	-1.11024	0.266897	0.529124	KYAT3	NA	FALSE
ENST00000260508.9	ENSG00000137944.18	258.838	0.818633	0.256162	3.19576	0.00139461	0.0129397	KYAT3	NA	NA
ENST00000321792.5	ENSG00000213516.10	231.094	0.150233	0.323453	0.464467	0.642313	0.826768	RBMXL1	NA	FALSE
ENST00000413769.1	ENSG00000213516.10	61.8848	0.188503	0.395675	0.476409	0.633783	0.821398	RBMXL1	NA	NA
ENST00000489444.6	ENSG00000117226.12	130.721	0.936684	0.323323	2.89705	0.00376691	0.0284262	GBP3	NA	NA
ENST00000330947.6	ENSG00000197147.13	299.247	-1.18249	0.376449	-3.14116	0.00168278	0.0149837	LRRC8B	NA	NA
ENST00000370454.9	ENSG00000171488.15	649.995	-0.441953	0.173197	-2.55173	0.0107189	0.0621099	LRRC8C	NA	FALSE
ENST00000337338.9	ENSG00000171492.14	166.176	-0.168777	0.366991	-0.459894	0.645592	0.829292	LRRC8D	NA	NA
ENST00000394593.7	ENSG00000171492.14	680.441	-0.283449	0.149924	-1.89062	0.0586754	0.206836	LRRC8D	NA	NA
ENST00000527156.1	ENSG00000171492.14	14.57	0.420237	0.742332	0.566104	0.571323	NA	LRRC8D	NA	NA
ENST00000441269.2	ENSG00000171492.14	36.666	-0.457364	0.522584	-0.875198	0.381466	0.640743	LRRC8D	NA	NA
ENST00000340281.9	ENSG00000162664.17	365.324	0.231426	0.139934	1.65383	0.0981631	0.291124	ZNF326	FALSE	NA
ENST00000394583.7	ENSG00000162664.17	424.526	0.288882	0.181402	1.5925	0.111273	0.315395	ZNF326	TRUE	FALSE
ENST00000361911.9	ENSG00000162664.17	53.4754	0.241135	0.37802	0.637889	0.523546	0.749079	ZNF326	FALSE	FALSE
ENST00000420457.1	ENSG00000232882.1	38.1412	-1.31619	0.757528	-1.73748	0.082302	0.259153	PHKA1P1	NA	NA
ENST00000370440.5	ENSG00000122482.21	275.037	-0.184722	0.364986	-0.506108	0.612781	0.80893	ZNF644	NA	NA
ENST00000337393.10	ENSG00000122482.21	2466.61	-0.142546	0.0762565	-1.8693	0.0615815	0.214018	ZNF644	NA	NA
ENST00000361321.5	ENSG00000122482.21	55.4273	-0.870991	0.375788	-2.31777	0.0204617	0.0990763	ZNF644	NA	NA
ENST00000479798.1	ENSG00000122482.21	55.9038	0.403157	0.373807	1.07852	0.280803	0.544284	ZNF644	NA	NA
ENST00000621077.1	ENSG00000122482.21	347.028	-0.047296	0.235049	-0.201218	0.840528	0.933872	ZNF644	NA	NA
ENST00000498303.5	ENSG00000122482.21	46.4299	-0.661443	0.568925	-1.16262	0.244984	0.503992	ZNF644	NA	NA
ENST00000495966.1	ENSG00000122482.21	95.2955	-0.0254289	0.270381	-0.0940483	0.925071	0.970435	ZNF644	NA	NA
ENST00000482467.1	ENSG00000122482.21	23.4663	0.14522	1.48077	0.0980703	0.921876	0.969262	ZNF644	NA	NA
ENST00000234626.11	ENSG00000097046.13	735.644	0.373683	0.144984	2.57741	0.00995429	0.0586892	CDC7	NA	NA
ENST00000428239.5	ENSG00000097046.13	151.608	1.45296	1.87533	0.774777	0.438472	0.687406	CDC7	NA	NA
ENST00000486509.1	ENSG00000097046.13	16.9916	-1.26394	1.31473	-0.961374	0.336364	NA	CDC7	NA	FALSE
ENST00000212355.9	ENSG00000069702.11	388.258	0.681032	0.17027	3.99972	6.34186e-05	0.00103553	TGFBR3	NA	NA
ENST00000370383.5	ENSG00000172031.7	80.7882	-0.339741	0.276759	-1.22757	0.219609	0.47318	EPHX4	NA	NA
ENST00000370360.8	ENSG00000174842.17	452.515	-0.203857	0.17441	-1.16884	0.242468	0.501012	GLMN	NA	NA
ENST00000495852.6	ENSG00000174842.17	34.6123	-0.475463	0.483375	-0.983631	0.325297	0.588891	GLMN	NA	NA
ENST00000610020.2	ENSG00000122484.9	1412.03	0.358251	0.157177	2.27928	0.0226506	0.106551	RPAP2	NA	NA
ENST00000484158.1	ENSG00000122484.9	251.165	-0.0241864	0.171865	-0.140729	0.888084	0.954747	RPAP2	NA	FALSE
ENST00000477322.1	ENSG00000122484.9	91.6472	0.205309	0.31278	0.656401	0.511566	0.740619	RPAP2	NA	FALSE
ENST00000370331.5	ENSG00000067208.14	840.399	-0.403368	0.324995	-1.24115	0.21455	0.467254	EVI5	NA	NA
ENST00000540033.2	ENSG00000067208.14	268.071	2.10031	1.94908	1.07759	0.281217	0.544681	EVI5	NA	FALSE
ENST00000491940.5	ENSG00000067208.14	66.7284	1.27009	0.342104	3.71257	0.000205163	0.0027492	EVI5	NA	FALSE
ENST00000492513.5	ENSG00000067208.14	55.2674	-0.721161	0.524919	-1.37385	0.169488	0.40726	EVI5	NA	NA
ENST00000468580.5	ENSG00000067208.14	42.5832	0.244531	0.396607	0.616559	0.537525	0.759001	EVI5	NA	NA
ENST00000492613.1	ENSG00000067208.14	31.7336	-0.357901	0.490484	-0.72969	0.46558	0.707204	EVI5	NA	NA
ENST00000466778.2	ENSG00000067208.14	8.28979	0.179071	0.827679	0.216353	0.828713	NA	EVI5	NA	NA
ENST00000645300.1	ENSG00000122406.14	163.15	0.200123	0.25152	0.795655	0.426232	0.678754	RPL5	NA	NA
ENST00000370321.8	ENSG00000122406.14	22917.4	-0.31864	0.0700943	-4.54587	5.4708e-06	0.000131624	RPL5	FALSE	NA
ENST00000645119.1	ENSG00000122406.14	17.5768	-0.430539	0.886547	-0.485636	0.627226	NA	RPL5	FALSE	FALSE
ENST00000470843.5	ENSG00000122406.14	22.9261	0.500644	0.500645	0.999997	0.317312	0.580838	RPL5	TRUE	NA
ENST00000646852.1	ENSG00000122406.14	24.1625	-0.260882	0.529797	-0.492419	0.622423	0.814446	RPL5	NA	NA
ENST00000461952.1	ENSG00000122406.14	59.1732	-0.452845	0.405446	-1.11691	0.264034	0.526191	RPL5	NA	NA
ENST00000645908.1	ENSG00000122406.14	764.542	-0.245409	0.250763	-0.978651	0.327752	0.591299	RPL5	NA	NA
ENST00000497519.1	ENSG00000122406.14	81.2851	-0.13693	0.273876	-0.499972	0.617095	0.811141	RPL5	NA	NA
ENST00000643510.1	ENSG00000122406.14	13.3713	-0.213096	0.646305	-0.329715	0.741615	NA	RPL5	NA	NA
ENST00000644549.1	ENSG00000122406.14	100.816	-0.860199	0.515283	-1.66937	0.0950435	0.28571	RPL5	NA	NA
ENST00000616709.4	ENSG00000154511.12	53.3716	0.301269	0.419232	0.718622	0.472374	0.711985	DIPK1A	NA	NA
ENST00000370310.5	ENSG00000154511.12	127.46	-0.0525068	0.400436	-0.131124	0.895677	0.958042	DIPK1A	NA	NA
ENST00000540243.5	ENSG00000143033.18	278.441	0.429624	0.46193	0.930064	0.352338	0.614366	MTF2	NA	NA
ENST00000545708.5	ENSG00000143033.18	179.603	1.33368	0.434716	3.06794	0.00215538	0.0182775	MTF2	NA	FALSE
ENST00000370298.9	ENSG00000143033.18	686.087	0.902486	0.201451	4.47994	7.46648e-06	0.000171623	MTF2	NA	NA
[truncated: 41,213 more rows]
