# Supplementary material for: Mammalian UPF3A and UPF3B can activate nonsense‐mediated mRNA decay independently of their exon junction complex binding
Source: EMBO J. 2022 Apr 22;41(10):e109202. doi: 10.15252/embj.2021109202 (PMC9108626; doi:10.15252/embj.2021109202)
Supplement: Supplementary file 7 — Source Data for Figure 6 [file EMBJ-41-e109202-s001.zip]

Archive with 12 entries (10 files):
- sourceData_fig6/
- sourceData_fig6/0003782_01/
- __MACOSX/sourceData_fig6/._0003782_01
- sourceData_fig6/0003782_01_800-annotated.pdf
- __MACOSX/sourceData_fig6/._0003782_01_800-annotated.pdf
- sourceData_fig6/0003782_01/0003782_01_TH.jpg
- __MACOSX/sourceData_fig6/0003782_01/._0003782_01_TH.jpg
- sourceData_fig6/0003782_01/0003782_01_acq.txt
- sourceData_fig6/0003782_01/0003782_01_700.TIF
- __MACOSX/sourceData_fig6/0003782_01/._0003782_01_700.TIF
- sourceData_fig6/0003782_01/0003782_01_800.TIF
- __MACOSX/sourceData_fig6/0003782_01/._0003782_01_800.TIF
