# Supplementary material for: Mammalian UPF3A and UPF3B can activate nonsense‐mediated mRNA decay independently of their exon junction complex binding
Source: EMBO J. 2022 Apr 22;41(10):e109202. doi: 10.15252/embj.2021109202 (PMC9108626; doi:10.15252/embj.2021109202)
Supplement: Supplementary file 7 — Source Data for Figure 6 [file EMBJ-41-e109202-s001.zip › sourceData_fig6/0003782_01/0003782_01_acq.txt]

#Properties Updated
#Thu Nov 05 19:51:19 EST 2020
MouseStrain=
Y=1.0
X=0.0
BackgroundSegments=All
CropCenterPt=274, 390
FileVersion=ACQ VERSION 2.0
Quality=high
Barcode=
AnimalId=
FlipImage=false
Treatment=
OrganizationName=
Intensities=Auto Auto
CropDimension=529, 760
ConcentrationColumn=Signal
TimeStamp=2020, 10, 5, 19, 16, 55, 399
InstrumentModel=Odyssey CLx
AcqResolution=169um
ImageModifications=
BackgroundMethod=Median
CropAnnotationColor=BlueYellow
ExRunID=
700_ChannelSettings=550, 17664, 24713, 0, 0, 0, 0
Archived=false
InstrumentName=CLX-1453
InstrumentVersion=1.0.11
Experiment=
Orientation=
LastUsedTextId=0
Height=130.27777
ImageName=0003782_01
AnalysisType=None
AcquireTimeZoneId=America/New_York
ProjInfo=
ImageId=0003782_01
InjectTime=
UserInfo=
FocusPosition=0.5
CustomField2=
CustomField1=
CustomField0=
Agent=
FileType=LI-COR Image Studio Acquisition File
InterpolationMethod=Linear
ChannelFileNames=0003782_01_700.TIF, 0003782_01_800.TIF
CellLine=
Width=93.0
TimePoint=1900, 0, 1, 0, 0, 0, 0
ChannelNames=700, 800
NormalizationChannel=
ChannelPreviews=false, false
BackgroundWidth=3
ProjectName=
LastUsedShapeId=0
800_ChannelSettings=500, 543, 16278, 0, 0, 0, 0
Remarks=
